# Supplementary material for: Microbial active functional modules derived from network analysis and metabolic interactions decipher the complex microbiome assembly in mangrove sediments
Source: Microbiome. 2022 Dec 13;10:224. doi: 10.1186/s40168-022-01421-w (PMC9746113; doi:10.1186/s40168-022-01421-w)
Supplement: Supplementary file 3 — Additional file 2: Table S1. Detailed information of all the metagenome-assembled genomes (MAGs). The names of the MAGs consist of the abbreviation (F0) of the sampling position (Futian mangrove) and the year (2020) along with their serial numbers. [file 40168_2022_1421_MOESM2_ESM.xlsx]

## Sheet: All MAGs
MAG	Domain	Phylum	Class	Genomic-TPM-Layer02	Genomic-TPM-Layer68	Genomic-TPM-Layer1214	Genomic-TPM-Layer2022	Genomic-TPM-Layer2830	Transcriptomic-TPM-Layer02	Transcriptomic-TPM-Layer68	Transcriptomic-TPM-Layer1214	Transcriptomic-TPM-Layer2022	Transcriptomic-TPM-Layer2830
F0.001	Bacteria	Proteobacteria	Gammaproteobacteria	8181.99	8493.77	9099.21	6802.65	5376.69	6492.78	3319.98	3916.63	4295.95	9885.49
F0.002	Bacteria	Proteobacteria	Gammaproteobacteria	12836.4	16435.6	15841.8	20027.9	13497.1	16905.1	15958.6	15681.4	18811.2	16404.7
F0.003	Bacteria	Chloroflexota	Anaerolineae	990.859	1147.01	872.934	929.279	1145.77	671.408	589.4	692.197	1144.67	1015.15
F0.004	Bacteria	Bacteroidota	Bacteroidia	856.697	820.195	985.859	755.122	682.185	1735.58	2958.61	4919.55	5641.04	143.959
F0.005	Bacteria	Desulfobacterota	Desulfobacteria	1773.37	2287.07	2166.38	2142.77	1614.75	796.232	1149.68	692.85	770.813	552.457
F0.006	Archaea	Thermoproteota	Bathyarchaeia	429.184	359.683	419.569	890.228	1393.58	104.459	161.495	157.076	354.124	526.331
F0.007	Bacteria	Planctomycetota	MHYJ01	1538.59	1369.18	1629.99	1133.18	1195.57	473.581	423.458	470.189	459.094	1006.05
F0.008	Bacteria	Actinobacteriota	Acidimicrobiia	1256.19	1198.14	912.017	790.975	748.803	646.924	373.628	377.04	705.273	964.626
F0.009	Bacteria	Planctomycetota	Phycisphaerae	1724.51	1651.52	1603.1	1528.88	1491.23	1134.21	1400.49	1746.96	2207.64	1646.64
F0.010	Bacteria	Acidobacteriota	Mor1	1625.13	1460.86	1258.75	1082.51	944.539	1072.63	1000.08	780.516	761.208	840.389
F0.011	Bacteria	Planctomycetota	UBA1135	1995	1659.01	1429.72	1178.72	1124.15	1055.26	964.496	797.129	714.482	1059.46
F0.012	Bacteria	Desulfobacterota	Desulfobacteria	2216.53	2252.77	2310.88	1985.91	1870.08	944.79	971.558	933.209	1133.28	1282.46
F0.013	Bacteria	Gemmatimonadota	Gemmatimonadetes	1233.71	1297.57	1012.59	933.955	857.905	1086.56	1084.51	787.583	674.547	1019.08
F0.014	Archaea	Asgardarchaeota	Thorarchaeia	984.657	945.19	1395.16	2253.45	3696.44	271.397	356.848	326.919	634.706	375.758
F0.015	Bacteria	Verrucomicrobiota_A	Chlamydiia	927.223	670.603	694.749	975.57	1192.43	6.91703	3.97622	2.33657	10.6383	48.8588
F0.016	Bacteria	Planctomycetota	Phycisphaerae	2014.87	1900.86	1576.16	1415.34	1340.96	949.153	968.065	649.972	737.613	1519.81
F0.017	Bacteria	Verrucomicrobiota	Verrucomicrobiae	1617.87	1228.15	1196.75	905.197	881.008	5690.78	8034.28	10131.6	4832.66	413.97
F0.018	Bacteria	Acidobacteriota	UBA4820	1536.78	1423.58	1206.56	918.349	843.434	2725.48	2946.91	2138.75	1472.02	739.817
F0.019	Bacteria	Desulfobacterota_D	UBA1144	614.148	609.081	453.364	402.692	400.067	133.699	138.459	100.495	115.473	54.7885
F0.020	Bacteria	Desulfobacterota	Desulfobacteria	1269.44	1366.88	1463.74	1192.58	1013.24	320.168	313.624	287.732	458.784	436.413
F0.021	Bacteria	Proteobacteria	Gammaproteobacteria	2096.15	2204.47	1844.61	1493.2	1176.7	988.804	547.053	591.234	920.811	1046.22
F0.022	Bacteria	Zixibacteria	MSB-5A5	797.508	678.681	946.937	1170.47	951.921	361.282	481.253	616.143	623.05	387.152
F0.023	Bacteria	Acidobacteriota	UBA6911	710.583	640.259	621.892	627.736	567.718	127.199	93.5961	83.6663	97.0914	173.594
F0.024	Bacteria	Desulfobacterota	Desulfobacteria	1628.64	2163.97	2578.25	2175.61	1755.35	649.254	873.241	671.21	723.748	1242.62
F0.025	Bacteria	Acidobacteriota	Acidobacteriae	829.663	598.188	645.102	435.048	415.595	227.337	103.158	121.535	129.382	119.575
F0.026	Bacteria	Armatimonadota	NA	794.224	697.534	740.419	958.33	1497.58	2651.38	6444.06	5284.53	3642.31	1329.34
F0.027	Bacteria	Acidobacteriota	UBA6911	1045.63	1183.45	1121.45	1130.99	1279.43	747.929	536.543	673.591	824.381	439.683
F0.028	Bacteria	Eisenbacteria	RBG-16-71-46	2162.14	1889.15	1818.45	1542.43	1498.41	690.573	484.124	527.292	588.669	2519.49
F0.029	Bacteria	Myxococcota	Polyangia	1917.7	2304.25	2386.43	2174.32	1600.1	673.559	637.643	513.719	524.969	1895.48
F0.030	Bacteria	Acidobacteriota	Thermoanaerobaculia	1880.13	2142.83	1881.78	1784.26	1448.2	498.33	557.442	419.253	484.101	2525.11
F0.031	Bacteria	Planctomycetota	Brocadiae	801.683	657.004	439.213	385.157	466.92	93.5626	54.1978	26.5596	80.1398	36.1262
F0.032	Bacteria	UBP7_A	4484-113	874.186	795.599	848.591	888.207	920.41	254.617	276.053	490.809	531.971	554.731
F0.033	Archaea	Methanobacteriota	Thermococci	536.898	697.753	862.47	944.647	3255.46	92.3816	221.152	180.612	577.101	915.584
F0.034	Bacteria	Acidobacteriota	Acidobacteriae	974.006	829.382	872.655	900.578	1001.13	332.411	299.788	300.476	249.274	316.706
F0.035	Bacteria	Desulfobacterota_C	Defferisomatia	1922.93	1806.14	1927.77	1383.1	1063.06	2169.55	1198.15	1235.47	1213.23	1039.66
F0.036	Bacteria	ARS69	ARS69	2356.61	2332.81	2218.84	1850.97	1593.5	1249.38	1291.25	1257.14	901.151	3605.96
F0.037	Bacteria	Zixibacteria	MSB-5A5	601.26	529.132	805.17	717.995	707.393	152.106	207.92	311.033	246.032	216.785
F0.038	Archaea	Nanoarchaeota	Nanoarchaeia	463.791	398.569	489	484.09	451.04	14.7963	28.4035	25.7867	26.601	32.323
F0.039	Bacteria	Proteobacteria	Gammaproteobacteria	1473.56	1225.39	1136.91	1033.28	914.704	3181.69	3052.39	2968.5	2709.89	698.874
F0.040	Bacteria	Desulfobacterota	Desulfobacteria	1582.6	1696.75	1762.39	1500.62	1292.99	865.882	1061.73	920.351	922.817	758.833
F0.041	Bacteria	Acidobacteriota	Acidobacteriae	1007.81	846.371	849.63	678.232	646.337	331.055	280.951	326.932	293.873	292.694
F0.042	Bacteria	Acidobacteriota	UBA6911	737.634	879.006	838.802	899.323	786.941	1519.37	1652.96	1981.57	3849.28	413.979
F0.043	Bacteria	Acidobacteriota	UBA6911	709.293	784.396	803.898	829.377	682.488	101.417	128.518	119.972	136.412	278.098
F0.044	Archaea	Thermoplasmatota	EX4484-6	578.679	472.662	672.013	517.933	675.898	261.182	409.313	662.679	441.297	166.256
F0.045	Archaea	Asgardarchaeota	Heimdallarchaeia	683.673	512.029	526.027	957.487	1379.57	29.3892	48.6011	58.8292	150.323	80.5949
F0.046	Bacteria	Spirochaetota	Spirochaetia	1496.51	1226.38	1250.35	1210.68	1374.34	400.217	316.927	455.021	478.307	1928.44
F0.047	Bacteria	Desulfobacterota_B	Binatia	1399.19	1264.47	1205.17	951.986	808.156	409.727	253.609	251.605	301.315	713.828
F0.048	Bacteria	Planctomycetota	UBA8742	2232.38	1831.92	1490.49	1271.39	1198.08	7242.6	7328.72	3957.68	3202.76	1016.09
F0.049	Bacteria	Bacteroidota	Bacteroidia	2770.03	2556.62	3133.14	2973.14	2502.13	727.709	511.127	657.257	982.48	2031.42
F0.050	Bacteria	Acidobacteriota	UBA6911	1007.73	1172.09	939.399	896.771	670.481	658.453	854.33	889.128	1137.31	366.585
F0.051	Bacteria	Patescibacteria	Paceibacteria	760.438	479.439	522.603	3528.02	5544.05	7.42742	5.4717	5.15348	56.5441	1334.37
F0.052	Bacteria	Planctomycetota	Phycisphaerae	1254.8	1122.14	1176.58	1294.44	1632.15	410.946	406.465	416.779	512.15	1500.67
F0.053	Bacteria	Actinobacteriota	Acidimicrobiia	2145.48	2773.25	1307.59	1183.23	937.34	4212.47	3536.98	2592.04	2651.96	1953.54
F0.054	Bacteria	Patescibacteria	ABY1	571.541	504.047	661.564	607.252	493.292	98.6857	276.24	82.4158	78.2946	79.7542
F0.055	Bacteria	Omnitrophota	Koll11	727.279	656.202	1066.81	587.795	574.249	17.4101	28.3634	25.5176	40.7348	75.4676
F0.056	Bacteria	Calditrichota	Calditrichia	759.497	625.73	813.747	552.138	576.577	487.295	886.374	2207.22	1808.74	54.5103
F0.057	Bacteria	Armatimonadota	UBA5829	918.473	819.426	829.589	891.337	956.553	205.548	167.081	208.268	241.962	879.812
F0.058	Bacteria	Desulfobacterota	Desulfobacteria	618.774	595.655	575.578	666.395	1131.68	370.914	660.371	566.004	535.314	502.134
F0.059	Bacteria	Actinobacteriota	Thermoleophilia	1284.85	1246.42	967.313	867.921	886.533	765.455	451.486	540.735	683.896	888.271
F0.060	Bacteria	Desulfobacterota	Desulfobacteria	2030.68	2230.73	2511.07	1811.82	1724.68	1120.79	1120.55	1150.67	1121.58	1800.23
F0.061	Bacteria	Acidobacteriota	Thermoanaerobaculia	1628.12	1816.7	1467.12	1207.79	1004.19	567.433	615.77	398.263	444.532	1168.84
F0.062	Bacteria	Krumholzibacteriota	Krumholzibacteria	756.635	709.329	716.019	649.574	582.472	303.151	402.439	404.138	344.01	228.023
F0.063	Bacteria	FCPU426	NA	783.064	622.356	1370.6	810.465	686.973	181.179	210.743	302.154	234.727	269.385
F0.064	Bacteria	Chloroflexota	Anaerolineae	1338.91	1258.51	1326.21	1034.5	979.711	1181.82	1011.14	1103.61	1073.95	774.154
F0.065	Bacteria	Bacteroidota	Bacteroidia	939.933	806.823	924.863	559.431	463.765	1039.01	1564.6	2606.06	602.724	61.9128
F0.066	Bacteria	Proteobacteria	Alphaproteobacteria	2000.1	1743.52	1474.26	1223.57	1086.55	1088.52	605.794	676.568	965.357	1004.75
F0.067	Bacteria	Verrucomicrobiota	Verrucomicrobiae	1945.21	1554.57	1482.79	979.286	740.715	29612.7	40700.4	46978.8	23156.5	370.51
F0.068	Bacteria	Proteobacteria	Alphaproteobacteria	2092.22	1862.91	1658.19	1353.78	1217.87	1281.69	819.452	860.656	1054.01	1324.81
F0.069	Bacteria	Planctomycetota	Phycisphaerae	1118.33	1026.45	998.938	1076.5	1327.8	676.168	845.299	932.34	1190.7	1077.03
F0.070	Bacteria	Actinobacteriota	Thermoleophilia	1935.17	1707.18	1361.65	1122.53	1068.41	1139.81	670.142	688.27	1542.5	2168.7
F0.071	Bacteria	Omnitrophota	Koll11	512.57	416.504	629.602	604.451	669.871	44.373	57.6548	86.7833	88.0666	104.278
F0.072	Bacteria	Patescibacteria	ABY1	1215.16	1253.14	1201.12	1144.74	771.984	338.432	219.844	277.576	364.003	471.331
F0.073	Bacteria	Proteobacteria	Alphaproteobacteria	3914.48	3520.72	3199.36	2965.44	2213.37	3413.16	2475.69	2482.2	2849.41	4084.07
F0.074	Bacteria	Acidobacteriota	UBA890	867.47	850.527	827.544	719.581	669.573	249.456	331.425	222.101	250.905	474.636
F0.075	Bacteria	Zixibacteria	MSB-5A5	923.964	878.488	908.955	796.301	792.268	263.075	278.963	312.175	320.72	322.015
F0.076	Bacteria	Planctomycetota	DG-23	777.588	627.86	647.85	688.181	1101.65	213.357	210.593	263.278	247.376	537.691
F0.077	Bacteria	Desulfobacterota	BSN033	617.926	588.641	591.731	673.67	778.647	385.362	386.716	400.701	322.345	264.404
F0.078	Bacteria	Chloroflexota	Anaerolineae	866.214	832.408	825.39	649.916	613.319	1239.88	1085.09	992.026	1044.67	285.371
F0.079	Archaea	Nanoarchaeota	Nanoarchaeia	741.585	616.952	1184.38	1069.82	927.868	5.64089	15.3163	19.9001	15.2364	48.8706
F0.080	Archaea	Halobacteriota	Syntropharchaeia	640.213	483.184	632.882	2914.89	4404.12	172.959	204.973	518.957	1365.89	2918.7
F0.081	Bacteria	Bacteroidota	Bacteroidia	3558.56	333.557	318.492	273.944	301.024	430.416	14.8056	24.2626	39.3671	9.75981
F0.082	Bacteria	Chloroflexota	Anaerolineae	1973.56	1945.27	1779.9	1985.13	2535.28	2521.32	3223.09	4136.49	2914.1	4133.27
F0.083	Bacteria	Proteobacteria	Gammaproteobacteria	23865.2	25101	26835.1	18972.6	14576.8	19100.5	9659.38	11117.2	11434.2	39925.7
F0.084	Bacteria	Bacteroidota	Bacteroidia	590.575	513.869	462.661	406.89	363.94	99.8265	71.7955	54.9252	87.8231	56.3446
F0.085	Archaea	Asgardarchaeota	Heimdallarchaeia	535.594	385.394	477.486	617.714	613.317	15.7986	21.8659	52.0734	85.8168	29.589
F0.086	Bacteria	Myxococcota	Polyangia	1403.52	1373.95	1149.16	850.194	824	394.075	557.337	346.272	368.493	605.062
F0.087	Bacteria	Gemmatimonadota	Gemmatimonadetes	2868.81	2994.59	2339.8	1779.18	1415.32	4660.28	9150.1	5504.34	3769.42	1470.48
F0.088	Bacteria	Verrucomicrobiota	Kiritimatiellae	1303.82	1227.8	962.428	829.689	700.084	522.584	536.177	468.528	434.338	319.615
F0.089	Bacteria	Chloroflexota	Anaerolineae	728.168	884.736	553.267	551.038	563.742	1900.17	1726.06	1533.07	2455.6	493.162
F0.090	Bacteria	Desulfobacterota	Desulfomonilia	626.691	573.518	591.33	752.788	956.588	49.41	60.9832	49.1985	80.141	230.262
F0.091	Bacteria	Desulfobacterota_B	Binatia	921.422	962.116	994.311	909.769	878.129	434.153	472.968	472.005	541.578	735.294
F0.092	Bacteria	Planctomycetota	GCA-002687715	2631.48	2453.82	2095.83	1906.09	1643.15	6061.45	10831.9	9073.35	9045.18	2650.2
F0.093	Bacteria	Bacteroidota	Bacteroidia	1127.09	1028.3	982.984	887.299	706.929	723.319	511.663	719.706	642.695	383.978
F0.094	Archaea	Asgardarchaeota	Lokiarchaeia	559.128	501.786	582.972	583.16	602.15	74.1718	117.049	109.525	138.61	52.7822
F0.095	Bacteria	Gemmatimonadota	Gemmatimonadetes	1917.56	1987.89	1713.45	1704.93	1262.54	1181.84	749.16	652.65	877.84	1785.16
F0.096	Bacteria	Acidobacteriota	Aminicenantia	761.795	847.333	792.984	1804.97	2904.42	219.462	399.621	402.105	723.625	2981.18
F0.097	Bacteria	Acidobacteriota	Blastocatellia	1677.04	1741.48	1369.24	1047.23	844.78	344.704	238.363	169.278	206.666	479.852
F0.098	Bacteria	Eisenbacteria	NA	1441.03	1314.59	1191.2	1113.42	1057.08	751.003	782.559	645.973	667.807	1234.22
F0.099	Bacteria	Desulfobacterota	Desulfobacteria	920.564	1027.98	1143.85	1144.47	1023.25	608.039	1169.69	884.611	727.712	329.648
F0.100	Bacteria	B64-G9	B64-G9	910.838	748.171	713.999	962.495	1397.97	230.788	200.194	199.946	343.488	1160.8
F0.101	Bacteria	Desulfobacterota	BSN033	519.505	581.893	511.323	653.139	849.321	55.379	94.5701	65.9534	137.037	144.025
F0.102	Archaea	Nanoarchaeota	Nanoarchaeia	457.22	344.286	585.537	938.031	670.111	0.389178	1.84924	2.27518	5.36538	50.1729
F0.103	Archaea	Micrarchaeota	Micrarchaeia	538.574	391.225	406.943	867.712	2039.16	3.51443	2.89166	4.72317	22.6169	219.782
F0.104	Bacteria	Gemmatimonadota	Gemmatimonadetes	1737.59	1829.92	1866.29	2275.07	2485.65	804.731	807.276	707.854	746.98	5683.45
F0.105	Bacteria	Bacteroidota	Bacteroidia	830.906	472.651	743.814	406.198	383.745	4459.65	2402.94	11190.6	5888.82	32.438
F0.106	Archaea	Thermoplasmatota	E2	1390.55	1297.91	1994.76	2222.27	2215.65	49.8392	105.975	109.372	199.51	122.754
F0.107	Bacteria	Methylomirabilota	Methylomirabilia	1360.78	1179.81	1222.42	1162.49	1198.93	993.678	940.786	1143.28	1010.69	962.486
F0.108	Bacteria	Acidobacteriota	Thermoanaerobaculia	1886.02	2042.03	2102.33	1646.94	1286.38	685.112	661.457	560.291	623.521	1294.29
F0.109	Bacteria	Bacteroidota	Kapabacteria	1015.44	716.466	548.216	416.39	373.581	146.467	124.459	117.339	116.484	20.4632
F0.110	Bacteria	Krumholzibacteriota	Krumholzibacteria	690.065	544.849	853.191	696.497	540.325	217.635	289.008	355.786	273.094	184.518
F0.111	Archaea	Nanoarchaeota	Nanoarchaeia	695.323	539.903	632.957	656.697	813.453	2.03855	3.02587	1.44655	5.74046	48.9215
F0.112	Bacteria	Zixibacteria	MSB-5A5	626.83	506.657	588.084	838.528	1360.16	102.156	148.522	163.996	307.778	118.77
F0.113	Bacteria	Desulfobacterota_B	Binatia	1644.43	1650.06	1419.17	1146.66	978.169	702.767	713.344	623.538	512.271	1068.44
F0.114	Archaea	Aenigmatarchaeota	Aenigmatarchaeia	450.601	329.183	388.509	847.475	1214.08	14.2429	17.083	30.3463	143.609	531.033
F0.115	Bacteria	Planctomycetota	Phycisphaerae	1941	1847.65	1731.29	1427.29	1291.7	886.873	601.17	578.633	698.966	1086.39
F0.116	Bacteria	ARS69	ARS69	1797.92	1593.06	1460.57	1338.24	1259.71	882.464	783.305	660.517	702.749	1319.57
F0.117	Bacteria	Bacteroidota	Bacteroidia	1015.48	1043.79	1439.03	1033.7	721.781	297.128	478.177	1087.1	660.344	253.966
F0.118	Bacteria	Proteobacteria	Gammaproteobacteria	6248.57	7044.67	7216.86	7105.56	4740.67	13467	11064.2	12924.1	15153.5	9618.5
F0.119	Archaea	Thermoplasmatota	EX4484-6	909.989	757.993	793.977	934.889	1597.4	1170.87	1857.49	1872.72	1290.46	1132.82
F0.120	Bacteria	Zixibacteria	MSB-5A5	535.714	456.056	476.41	628.673	766.764	45.3825	62.0086	74.1847	97.9535	132.142
F0.121	Bacteria	Proteobacteria	Gammaproteobacteria	2010.82	1628.12	1507.94	1226.97	935.587	2655.11	1759.58	1803.14	1706.67	519.405
F0.122	Bacteria	Eisenbacteria	NA	1393.27	1235.15	1090.76	1046.51	1136.87	1319.22	2180.62	2173.34	1883.26	1699.66
F0.123	Bacteria	Bacteroidota	Bacteroidia	877.147	820.53	797.429	553.879	427.727	300.848	133.811	117.84	201.857	60.277
F0.124	Bacteria	Desulfobacterota	BSN033	822.212	888.292	1018.31	964.987	933.964	114.204	159.484	160.366	137.321	478.585
F0.125	Bacteria	OLB16	OLB16	531.256	485.239	492.908	501.304	504.338	25.8767	24.3783	21.9401	37.5985	216.496
F0.126	Bacteria	Chloroflexota	Dehalococcoidia	2221.53	1862.09	1587.33	1303.47	1238.22	954.34	741.11	675.843	652.426	1299.77
F0.127	Bacteria	Myxococcota	Polyangia	742.214	1197.52	785.618	750.648	446.187	193.184	337.357	226.579	378.787	192.108
F0.128	Bacteria	Acidobacteriota	Mor1	2015.44	1937.12	1627.68	1403	1250.51	1283.13	1318.04	999.904	1050.42	1273.03
F0.129	Bacteria	Gemmatimonadota	Gemmatimonadetes	1550.53	1519.04	1404.1	1200.95	1041.52	724.156	725.435	653.906	515.564	1473.6
F0.130	Bacteria	Desulfobacterota	BSN033	928.381	1053.24	1391.18	3109.31	6167.67	265.518	417.758	462.562	932.554	2493.23
F0.131	Bacteria	Desulfobacterota	Desulfobacteria	1378.98	1565.59	1695.51	1889.58	1951.83	699.595	914.914	816.437	781.224	1976.82
F0.132	Bacteria	Bacteroidota	Ignavibacteria	728.525	722.014	578.129	461.532	393.948	72.3684	81.5314	44.3615	85.0375	27.4887
F0.133	Bacteria	Desulfobacterota	Syntrophobacteria	657.276	605.439	580.973	655.49	1359.06	321.731	359.988	368.117	392.165	383.443
F0.134	Bacteria	Proteobacteria	Gammaproteobacteria	1662.15	1772.37	1556.79	1624.05	1305.89	7901.65	7572.88	7471.2	5425.96	1632.47
F0.135	Bacteria	Gemmatimonadota	Gemmatimonadetes	3381.65	3876.39	2688.37	2824.65	2451.65	2882.03	4564.36	2483.78	2136.14	10320.6
F0.136	Bacteria	Acidobacteriota	Bin61	676.878	729.789	535.581	638.793	992.135	93.2615	112.49	71.5112	157.871	1744.49
F0.137	Bacteria	Proteobacteria	Gammaproteobacteria	10796.7	14622.4	10551.9	8677.41	5819.35	12207.9	9705.71	6095.92	7210.93	5516.81
F0.138	Bacteria	Desulfobacterota	BSN033	731.356	818.132	763.256	817.936	784.828	89.3185	116.888	82.2761	79.8239	370.948
F0.139	Bacteria	Acidobacteriota	Mor1	1874.76	1955.79	1462.26	1239.68	1017.66	2905.01	4739.18	4041.29	2819.2	703.811
F0.140	Bacteria	Chloroflexota	Anaerolineae	815.516	827.878	727.095	639.719	543.085	1034.18	847.951	738.717	1084.47	335.214
F0.141	Bacteria	Myxococcota_A	UBA9160	1437.42	1369.98	1198.53	984.439	857.998	550.302	514.572	430.689	438.862	873.315
F0.142	Bacteria	UBA10199	UBA10199	582.575	498.473	540.246	839.78	1474.79	60.6458	57.2435	65.1022	117.969	1049.54
F0.143	Bacteria	Patescibacteria	ABY1	1274.72	1280.89	2459.67	1727.95	1080.72	287.115	302.568	360.477	356.225	886.357
F0.144	Archaea	Halobacteriota	Methanomicrobia	1754.97	1751.95	3665.66	6210.99	7926.41	909.738	957.47	3625.15	3172.82	15266
F0.145	Bacteria	Acidobacteriota	Acidobacteriae	1152.53	989.07	1168.39	998.288	1034.38	939.155	1176.05	2196.94	1555.27	496.171
F0.146	Bacteria	Patescibacteria	ABY1	974.256	854.693	1102.02	1092.56	886.188	216.128	145.208	174.022	228.19	652.405
F0.147	Archaea	Altarchaeota	Altarchaeia	588.397	413.478	837.551	870.961	757.048	20.565	12.5252	69.7599	52.7031	184.448
F0.148	Bacteria	Acidobacteriota	Thermoanaerobaculia	1697.54	1833.73	1249.81	1153.22	1046.96	935.639	890.536	527.969	686.012	2469.35
F0.149	Bacteria	Myxococcota_A	UBA9160	2906.35	2979.07	2142.8	1717.99	1420.61	1683.42	1815.07	1061.6	1163.95	2151.58
F0.150	Bacteria	Patescibacteria	WWE3	741.99	662.288	623.049	503.462	456.461	33.6423	37.3387	26.5338	34.5749	60.7705
F0.151	Bacteria	Planctomycetota	Planctomycetes	1447.98	1375.6	1437.71	1227.04	1151.17	707.985	668.954	820.369	757.825	1157.98
F0.152	Bacteria	RBG-13-66-14	B26-G2	1126.64	964	990.242	1708.81	2388.79	276.419	337.201	392.963	803.511	3373.22
F0.153	Bacteria	Acidobacteriota	UBA6911	755.081	808.588	955.175	1215.96	1175.5	138.247	200.367	217.135	260.688	413.575
F0.154	Archaea	Asgardarchaeota	Heimdallarchaeia	534.745	456.194	531.595	1277.49	3287.73	15.7551	23.5319	26.2313	144.676	217.668
F0.155	Bacteria	Hydrogenedentota	NA	587.891	498.132	538.784	577.819	1297.76	110.352	148.133	139.723	188.702	244.996
F0.156	Bacteria	Patescibacteria	WWE3	759.218	761.967	695.194	628.744	518.653	40.0069	57.3984	39.9069	46.2452	88.6001
F0.157	Bacteria	Proteobacteria	Alphaproteobacteria	2012.4	1750.32	1539.3	1152.38	1037.96	1316	830.511	1123.51	1576.06	803.167
F0.158	Bacteria	Acidobacteriota	UBA6911	904.868	818.674	826.075	805.969	858.044	275.434	346.299	468.105	359.296	723.382
F0.159	Bacteria	Chloroflexota	Anaerolineae	885.336	1013.16	941.586	911.073	1004.55	1038	1011.26	1430.39	1903.66	1614.5
F0.160	Bacteria	Desulfobacterota	Desulfobacteria	709.887	820.31	817.835	1015.27	1579.15	79.103	114.456	98.6931	264.79	687.58
F0.161	Bacteria	Actinobacteriota	Acidimicrobiia	2592.5	2800.12	2005.65	1744.64	1607.82	3677.12	3247.77	2793.35	3263.89	7368.49
F0.162	Bacteria	Patescibacteria	Microgenomatia	741.578	694.591	686.462	657.247	639.523	5.20665	15.7081	6.64753	16.6726	124.606
F0.163	Bacteria	Planctomycetota	Phycisphaerae	710.036	651.628	686.415	922.912	1241.37	288.332	408.481	498.376	499.289	665.39
F0.164	Bacteria	Bacteroidota	Bacteroidia	825.798	831.287	652.628	486.384	378.596	71.212	79.003	63.5432	106.808	39.2656
F0.165	Bacteria	Gemmatimonadota	Gemmatimonadetes	1472.12	1394.41	1350.33	1503.35	1713.75	686.85	903.471	822.187	648.554	3556.38
F0.166	Archaea	Thermoproteota	Bathyarchaeia	519.681	502.797	615.254	819.103	954.05	306.521	455.962	768.707	1068.51	240.501
F0.167	Bacteria	Desulfobacterota	BSN033	977.157	965.954	1265.08	1038.05	900.58	164.413	164.846	175.707	204.864	548.474
F0.168	Bacteria	Bacteroidota	Bacteroidia	726.083	671.143	828.939	679.815	580.19	131.277	193.108	419.531	341.825	191.732
F0.169	Bacteria	Spirochaetota	UBA4802	931.819	787.048	1192.13	792.824	658.121	247.17	240.182	467.552	299.644	340.347
F0.170	Bacteria	WOR-3	WOR-3	614.096	656.639	816.166	1268.48	1970.1	171.97	299.372	343.089	441.485	649.762
F0.171	Bacteria	Patescibacteria	ABY1	728.413	547.058	574.598	680.334	795.182	2.50152	2.73574	2.18522	6.84848	42.8739
F0.172	Bacteria	Acidobacteriota	UBA6911	629.915	612.206	773.738	691.851	680.966	102.757	89.7134	126.158	105.901	244.788
F0.173	Bacteria	Desulfobacterota	Desulfobacteria	565.255	605.71	544.497	693.134	994.62	345.48	487.344	501.524	422.595	195.618
F0.174	Bacteria	Eisenbacteria	NA	995.663	894.939	916.603	811.754	773.83	287.348	222.056	338.08	297.261	614.793
F0.175	Bacteria	Verrucomicrobiota	Verrucomicrobiae	1784.95	1317.11	1350.18	1075.64	909.218	760.558	708.544	668.972	543.403	443.025
F0.176	Bacteria	Chloroflexota	Anaerolineae	1034.18	1049.96	957.81	1031.57	1248.62	1891.72	2230.42	2695.1	2487.47	1009.73
F0.177	Bacteria	Proteobacteria	Gammaproteobacteria	2922.76	3310.37	2635.72	2206.12	1642.59	13073.7	11122.4	6643.7	5615.71	1061.69
F0.178	Bacteria	Zixibacteria	MSB-5A5	677.461	561.475	586.393	706.82	1063.34	127.767	145.129	165.403	296.246	256.297
F0.179	Bacteria	Poribacteria	NA	710.089	604.894	876.841	1341.21	2268.51	295.619	434.969	420.745	699.742	205.909
F0.180	Bacteria	Proteobacteria	Gammaproteobacteria	2013.17	1930.59	1881.41	1853.31	1497.05	1358.51	847.593	956.339	1171.97	2048.59
F0.181	Bacteria	Chloroflexota	Anaerolineae	1186.24	1235.18	1101.1	1053.66	926.906	456.872	347.091	322.572	587.304	586.165
F0.182	Bacteria	Nitrospirota	Thermodesulfovibrionia	674.193	704.518	833.958	866.199	935.189	103.696	129.359	148.334	231.927	383.773
F0.183	Bacteria	Krumholzibacteriota	Krumholzibacteria	1129.55	1069.96	1137.32	1229.3	1037.31	288.502	252.698	310.192	396.248	1544.27
F0.184	Bacteria	Desulfobacterota_D	UBA1144	666.96	629.7	552.857	509.633	501.384	55.1826	66.9367	44.9452	72.9814	256.659
F0.185	Bacteria	Planctomycetota	NA	1284.11	1146.68	1018.08	1022.95	1055.07	452.791	403.116	354.906	417.779	1731.71
F0.186	Bacteria	Nitrospirota	Thermodesulfovibrionia	837.27	796.271	624.577	531.623	537.814	77.5507	37.7171	27.5491	89.5131	67.036
F0.187	Bacteria	Proteobacteria	Gammaproteobacteria	4493.12	4182.03	4656.16	3848.59	3099.14	9327.78	7182.79	10039.5	11298.9	5001.94
F0.188	Archaea	Thermoplasmatota	Thermoplasmata	989.234	778.89	787.48	802.166	1352.85	97.2403	91.0902	123.17	157.354	787.131
F0.189	Bacteria	Bacteroidota	Bacteroidia	971.813	847.365	768.627	609.881	534.973	148.633	88.9392	88.85	180.776	201.572
F0.190	Archaea	Nanoarchaeota	Nanoarchaeia	1011.73	981.617	581.156	555.226	593.071	0.966995	1.094	0.779747	3.12011	5.45712
F0.191	Bacteria	Margulisbacteria	WOR-1	784.941	744.659	1556.23	946.496	584.032	66.6408	77.7274	59.2808	79.5868	207.739
F0.192	Bacteria	Proteobacteria	Alphaproteobacteria	3505.32	2291.91	2496.07	1604.47	1256.55	2071.21	1090.39	1479.91	1232.47	1419.54
F0.193	Bacteria	UBP7_A	4484-113	1145.76	976.4	892.281	1016.43	1438.21	217.609	206.52	262.731	295.676	2356.54
F0.194	Bacteria	Desulfobacterota	Desulfobulbia	3729.5	4857.29	3605.53	3310.29	2418.79	1182.49	1196.95	762.75	1142.48	833.561
F0.195	Bacteria	Desulfobacterota	Desulfobacteria	1112.55	1177.4	1311.01	1391.38	1384.59	453.339	564.51	534.36	594.115	1102.9
F0.196	Bacteria	Verrucomicrobiota	Verrucomicrobiae	2647.44	2274.19	2107.85	1624.57	1381.4	1209.97	1024.29	1008.33	1045.29	1533.25
F0.197	Bacteria	Bacteroidota	Bacteroidia	899.572	907.567	1023.5	582.342	486.686	951.732	1759.48	1867.86	936.401	47.7137
F0.198	Bacteria	SZUA-182	NA	677.531	493.869	995.895	1529.33	1539.27	175.278	234.661	254.483	692.335	410.707
F0.199	Archaea	Thermoproteota	Bathyarchaeia	572.89	682.929	519.252	558.761	627.98	135.014	254.171	234.915	385.167	284.582
F0.200	Bacteria	Acidobacteriota	Acidobacteriae	1179.17	990.946	923.859	877.557	787.727	66471.4	67187.1	35116.2	31296.2	538.64
F0.201	Archaea	Nanoarchaeota	Nanoarchaeia	707.838	575.452	653.464	628.34	666.704	7.67415	15.1439	18.6659	15.2038	38.8749
F0.202	Bacteria	Proteobacteria	Alphaproteobacteria	2669.87	2497.36	2172.05	1822.02	1520.64	2805.23	2513.64	2721.62	2729.61	2003.15
F0.203	Bacteria	Planctomycetota	Phycisphaerae	1213.42	1085.25	1429.79	1449.32	2350.21	100.663	114.255	133.395	343.723	237.403
F0.204	Bacteria	Zixibacteria	MSB-5A5	522.86	496.806	473.714	680.534	983.795	89.0222	128.884	119.214	179.001	386.828
F0.205	Bacteria	Acidobacteriota	Thermoanaerobaculia	3135.23	2934.49	2357.88	1982.41	1683.95	1564.04	984.671	772.791	907.419	3094.02
F0.206	Bacteria	Chloroflexota	Anaerolineae	1495.31	1518.9	1511.53	1583.93	1429.92	991.542	1007.44	1086.84	1295.51	1196.18
F0.207	Bacteria	Chloroflexota	Anaerolineae	848.226	940.627	735.533	1136	1350.22	365.427	351.65	320.703	675.029	1702.52
F0.208	Bacteria	Chloroflexota	Dehalococcoidia	978.37	862.512	1025.38	1403.97	2035.58	745.539	1107.2	1210.79	1138.73	632.745
F0.209	Bacteria	Krumholzibacteriota	Krumholzibacteria	1522.89	1600.71	1395.67	1172.93	1004.46	867.731	1035.72	876.499	668.18	1031
F0.210	Bacteria	Acidobacteriota	Mor1	2566.94	2604.03	2692.33	2737.94	3161.5	2065.47	2761.64	2739.04	2636.41	5472.21
F0.211	Bacteria	Krumholzibacteriota	Krumholzibacteria	1320.36	1118.86	1120.78	928.577	840.723	471.384	426.874	278.327	322.228	693.316
F0.212	Bacteria	Proteobacteria	Gammaproteobacteria	2691.93	2722.15	2022.95	1861.04	1751.86	3140.87	2853.39	2806.47	3756.66	1116.48
F0.213	Bacteria	Bacteroidota	Bacteroidia	881.409	957.8	1062.94	1146.61	1601.64	1364.39	4241.24	3770.95	5680.68	243.044
F0.214	Bacteria	Desulfobacterota	Desulfobacteria	711.063	722.157	709.612	811.545	806.018	203.257	271.002	293.757	305.232	615.246
F0.215	Bacteria	Nitrospirota	Thermodesulfovibrionia	951.618	940.411	1041.62	1089.99	979.97	213.505	343.544	413.753	383.193	384.138
F0.216	Bacteria	Chloroflexota	Dehalococcoidia	586.918	498.063	656.756	935.884	1300.81	142.288	234.536	220.948	350.819	280.616
F0.217	Bacteria	Patescibacteria	ABY1	774.332	769.17	855.146	546.938	520.932	10.7976	7.85647	7.76783	25.8348	28.0382
F0.218	Archaea	Micrarchaeota	Micrarchaeia	706.681	588.716	861.241	802.779	710.363	25.6659	32.367	37.207	32.2831	233.032
F0.219	Bacteria	Proteobacteria	Gammaproteobacteria	6135.46	6412.27	6684.98	5196.63	3488.88	11007.5	11850.5	13071.7	9044.86	5543.78
F0.220	Bacteria	Gemmatimonadota	Gemmatimonadetes	1674.7	1642.11	1305.88	1280.9	1103.56	783.27	786.14	623.603	686.162	2340.38
F0.221	Bacteria	Proteobacteria	Alphaproteobacteria	2531.32	2505.06	1935.84	1796.83	1418.98	1677.53	1155.52	1172.65	1436.23	1695.8
F0.222	Bacteria	Bacteroidota	Ignavibacteria	1343.41	1366.12	1534.14	1408.27	1305.61	93.7869	101.102	87.1564	103.44	166.218
F0.223	Bacteria	Proteobacteria	Alphaproteobacteria	2594.56	2367.72	2005.51	1756.51	1626.41	2112.18	1761.97	1505.24	1906.31	2035.59
F0.224	Archaea	Nanoarchaeota	Nanoarchaeia	584.165	462.647	514.823	592.812	1016.55	0.871794	4.16039	0.766888	4.27753	67.9836
F0.225	Bacteria	RBG-13-66-14	RBG-13-66-14	1064.66	943.445	958.291	1477.76	1916.65	175.914	176.594	210.048	425.786	2809.93
F0.226	Bacteria	Desulfobacterota	Desulfobacteria	1618.26	1787.81	1941.65	2118.77	2422.17	536.418	874.061	628.504	813.356	1116.1
F0.227	Bacteria	Chloroflexota	Anaerolineae	609.716	674.943	575.127	732.902	1194.09	306.427	299.57	347.509	634.727	2558.65
F0.228	Bacteria	Zixibacteria	MSB-5A5	744.144	662.527	608.525	619.083	744.264	139.315	160.587	136.259	283.301	129.975
F0.229	Archaea	Nanoarchaeota	Nanoarchaeia	717.621	557.214	867.225	840.492	931.704	4.48825	4.3161	4.37314	8.44774	45.0292
F0.230	Bacteria	Planctomycetota	J132	1031.65	865.606	813.838	810.09	1081.64	669.826	859.353	638.63	565.886	554.035
F0.231	Bacteria	Desulfobacterota	Desulfobacteria	756.756	852.016	851.667	867.695	828.011	272.665	462.576	388.731	395.229	323.922
F0.232	Archaea	Thermoplasmatota	E2	580.095	534.907	1146.33	748.853	847.396	18.8385	44.7638	80.3003	131.093	130.173
F0.233	Bacteria	Omnitrophota	Koll11	506.917	387.675	519.446	485.604	692.216	21.1353	24.2198	33.3523	49.7299	53.9229
F0.234	Bacteria	Proteobacteria	Gammaproteobacteria	1040.86	962.062	763.197	605.733	549.977	371.267	332.277	325.514	564.586	113.743
F0.235	Archaea	Nanoarchaeota	Nanoarchaeia	778.293	810.352	578.281	453.182	492.918	2.49107	4.83129	2.75479	5.59507	9.6398
F0.236	Bacteria	Proteobacteria	Gammaproteobacteria	2641.73	2797.71	2435.09	2330.2	1885.28	12575.5	15714.3	14903.2	11653.8	3916.07
F0.237	Bacteria	Patescibacteria	ABY1	726.48	630.871	914.775	1041.41	741.799	10.0424	12.3143	10.6446	24.5159	55.0885
F0.238	Archaea	Asgardarchaeota	Heimdallarchaeia	611.043	447.617	700.936	570.921	561.929	6.05306	10.1743	19.7562	49.1231	16.6521
F0.239	Bacteria	Eisenbacteria	RBG-16-71-46	1493.63	1201.43	1011.3	825.727	779.334	642.367	429.935	299.702	391.948	550.716
F0.240	Bacteria	BMS3Abin14	BMS3Abin14	966.123	931.664	765.843	754.267	758.648	1243.18	1810.12	2413.81	1182.96	423.521
F0.241	Bacteria	Patescibacteria	Paceibacteria	636.306	530.762	525.963	644.076	706.967	16.1705	22.6851	15.6471	40.7921	46.6422
F0.242	Bacteria	Desulfobacterota	Desulfobacteria	819.197	809.208	835.128	936.623	1169.82	211.22	238.616	306.464	423.626	616.201
F0.243	Bacteria	Chloroflexota	Dehalococcoidia	493.223	422.31	611.038	769.939	813.565	402.236	534.465	687.512	364.855	194.718
F0.244	Bacteria	WOR-3	WOR-3	1449.56	1285.94	1060.34	935.155	893.257	802.491	849.201	613.579	461.12	619.637
F0.245	Bacteria	Desulfobacterota	Desulfobacteria	2258.4	3107.18	3241.66	4455.86	3906.98	409.144	701.444	567.709	882.061	2343.08
F0.246	Bacteria	Planctomycetota	Phycisphaerae	705.772	616.22	630.432	739.291	1458.31	269.638	364.299	299.88	363.591	422.395
F0.247	Bacteria	Desulfobacterota	BSN033	765.149	842.109	902.207	985.575	1082.82	66.984	70.656	52.9766	100.433	640.578
F0.248	Bacteria	Proteobacteria	Gammaproteobacteria	3782.02	4710.81	4849.07	4508.06	2906.34	2554.81	1547.34	1749.78	2285.63	3010.85
F0.249	Bacteria	Cyanobacteria	Cyanobacteriia	6501.69	2252	1883.68	1900.29	1099.94	52102.1	8157.05	9160.33	83717.2	25746.8
F0.250	Bacteria	Chloroflexota	Anaerolineae	1137.01	1171.73	1065.42	1219.8	1436.24	1258.15	1429.86	1695.45	1852.73	1320.09
F0.251	Bacteria	Chloroflexota	Anaerolineae	1101.83	1108.71	1122.92	897.132	888.828	831.983	729.647	872.629	1131.29	495.52
F0.252	Bacteria	Proteobacteria	Alphaproteobacteria	2367	1813.36	1761.32	1346.17	1156.84	1288.35	656.267	780.094	972.491	1200.67
F0.253	Bacteria	Gemmatimonadota	Gemmatimonadetes	1911.86	2215.69	1585.57	1198.82	938.098	1501.4	1590.52	961.946	972.253	1045.57
F0.254	Bacteria	Patescibacteria	Microgenomatia	578.439	559.632	703.917	589.052	518.006	9.63059	19.3698	19.5222	23.3841	81.4566
F0.255	Bacteria	Chloroflexota	Anaerolineae	1161.65	1179.52	1299.46	1154.39	1289.02	714.631	891.549	1087.72	948.128	1707.2
F0.256	Bacteria	Chloroflexota	Dehalococcoidia	883.66	776.739	946.312	985.769	1139.76	552.004	851.688	939.919	1012.46	367.736
F0.257	Bacteria	Desulfobacterota	JdFR-97	658.047	701.341	719.579	808.77	950.463	225.64	349.96	299.49	298.063	459.083
F0.258	Bacteria	Chloroflexota	Dehalococcoidia	580.151	513.793	614.087	695.243	880.634	330.55	490.236	634.375	476.51	219.627
F0.259	Bacteria	Krumholzibacteriota	Krumholzibacteria	1131.87	1060.56	902.179	749.773	638.262	555.331	481.184	433.223	404.407	335.471
F0.260	Bacteria	Chloroflexota	Anaerolineae	676.284	796.138	737.22	749.078	763.416	1546.65	1677.29	2017.2	1791.78	355.5
F0.261	Bacteria	Bacteroidota	Bacteroidia	541.446	435.814	419.283	835.043	1200.88	282.557	365.322	438.11	738.152	211.033
F0.262	Bacteria	Sumerlaeota	Sumerlaeia	948.744	811.126	849.277	796.973	924.325	444.076	536.643	571.122	488.202	737.333
F0.263	Bacteria	Planctomycetota	Phycisphaerae	1056.56	1050.73	1021.88	936.729	961.582	2009.07	3926.49	3937.05	4320.5	632.107
F0.264	Bacteria	Desulfobacterota	NA	721.181	666.943	748.993	855.066	897.992	74.119	80.4081	91.6968	141.645	524.756
F0.265	Bacteria	Acidobacteriota	Thermoanaerobaculia	2910.26	3980.03	3140.44	2896.99	2226.27	1456.91	1974.88	1115.56	1206.16	3611.53
F0.266	Bacteria	OLB16	OLB16	712.207	661.673	766.321	586.6	590.18	141.283	163.336	199.028	298.699	220.134
F0.267	Bacteria	Bacteroidota	Ignavibacteria	760.702	640.395	878.434	457.255	404.253	49.3971	48.4943	50.1847	56.1569	23.4845
F0.268	Bacteria	Eisenbacteria	NA	1385.68	1318.06	1154.8	1052.4	954.757	815.983	963.154	774.823	708.251	979.627
F0.269	Archaea	Thermoplasmatota	NA	517.098	398.192	581.111	647.953	794.759	7.42978	11.6046	15.8678	53.3508	77.5861
F0.270	Bacteria	Desulfobacterota_C	Defferisomatia	1887.48	1779.6	1682.31	1282.86	1089.12	1896.82	1500.71	1558.77	1447.56	1042.44
F0.271	Bacteria	Proteobacteria	Gammaproteobacteria	8992.26	11012.2	9159.99	7248.92	4499.46	11739.8	9336.71	7803.56	8185.31	14011.7
F0.272	Bacteria	Proteobacteria	Gammaproteobacteria	534.277	410.729	376.538	479.069	1872.52	76.1473	83.817	74.0176	87.7788	241.983
F0.273	Archaea	Asgardarchaeota	Thorarchaeia	339.595	270.406	324.71	476.288	1168.19	93.355	151.088	155.832	181.193	98.9121
F0.274	Bacteria	Bacteroidota	Bacteroidia	550.44	496.475	630.012	552.624	398.889	55.5027	73.3687	226.021	245.209	62.7267
F0.275	Bacteria	Bacteroidota	SZUA-365	1594.91	1440.14	1233.23	882.379	750.668	1262.48	1099.33	1341.94	819.709	389.192
F0.276	Bacteria	Myxococcota	Polyangia	1614.66	974.683	802.977	697.08	654.003	2137.73	712.423	557.401	691.21	412.599
F0.277	Bacteria	Desulfobacterota	Desulfobulbia	3662.43	4883.35	3238.48	2917.99	2201.17	1070.07	657.528	584.48	1160.32	1051.79
F0.278	Bacteria	Desulfobacterota	JdFR-97	1227.42	1202.43	1134.29	1032.99	840.778	282.679	221.215	236.93	266.906	526.649
F0.279	Bacteria	Proteobacteria	Gammaproteobacteria	3780.44	8136.91	7096.09	8835.83	5599.43	8199.17	10400.7	6667.92	7039.07	15953.7
F0.280	Bacteria	Chloroflexota	Dehalococcoidia	2228.23	2980.31	6494.01	5182.71	4383.67	622.432	979.188	975.495	723.546	5314.29
F0.281	Bacteria	Planctomycetota	NA	676.814	532.24	779.729	1006.06	1471.52	128.591	146.686	210.156	274.168	717.083
F0.282	Bacteria	Patescibacteria	Paceibacteria	1441.5	386.153	954.515	370.357	366.84	104.815	23.9344	285.119	89.6929	28.0245
F0.283	Bacteria	Chloroflexota	Anaerolineae	1102.21	1296.02	1472.65	1218.41	956.715	181.456	126.893	88.0499	356.429	275.216
F0.284	Archaea	Thermoplasmatota	EX4484-6	488.07	368.175	354.012	612.384	1198.31	27.7614	53.074	49.8848	114.167	251.988
F0.285	Bacteria	Proteobacteria	Gammaproteobacteria	11930.3	11160.1	11087.6	11975.3	9306.91	29380.1	22106.8	29538.5	31705.4	25423.6
F0.286	Bacteria	Myxococcota	Polyangia	1576.81	1406.63	1365.7	1332.44	1457.44	3942.41	7532.55	7299.49	10061.9	1692.83
F0.287	Bacteria	Bacteroidota	UBA10030	1092.73	956.753	546.029	439.051	397.872	327.101	231.886	95.2437	170.408	76.2997
F0.288	Bacteria	Planctomycetota	Phycisphaerae	2037.36	1978.68	2447.36	3016.84	5114.26	426.442	596.516	607.512	821.962	510.543
F0.289	Bacteria	Proteobacteria	Gammaproteobacteria	1796.06	1933.7	1666.14	2060.54	1554.55	8914.62	9954.42	9330.67	9502.49	1679.02
F0.290	Bacteria	Gemmatimonadota	Gemmatimonadetes	3764.93	3781.88	3996.49	2577.38	1789.58	7905.08	14572.6	13533.8	6840.3	2369.6
F0.291	Bacteria	Patescibacteria	ABY1	733.296	761.481	692.584	686.171	585.611	31.1769	50.1038	29.9053	51.1559	111.684
F0.292	Bacteria	Actinobacteriota	Thermoleophilia	924.52	1031.31	886.638	861.914	878.747	688.964	693.577	910.254	882.511	1329.36
F0.293	Archaea	Nanoarchaeota	Nanoarchaeia	661.652	461.624	518.426	1045.26	1818.13	7.40042	7.0169	10.2299	12.9556	216.728
F0.294	Bacteria	UBA10199	UBA10199	590.916	536.915	606.457	951.96	1763.34	45.9012	54.5123	55.864	93.5557	1138.42
F0.295	Bacteria	Myxococcota	Polyangia	1060.15	920.221	1200.74	995.597	1034.88	251.935	262.057	347.275	396.186	774.118
F0.296	Bacteria	WOR-3	WOR-3	1033.63	954.416	882.559	997.179	1324.67	603.024	805.202	677.251	739.259	914.109
F0.297	Bacteria	Fermentibacterota	Fermentibacteria	525.709	511.128	431.196	746.433	529.639	89.341	111.581	154.119	190.962	222.316
F0.298	Bacteria	Campylobacterota	Campylobacteria	1149.57	553.005	542.845	528.715	488.22	518.428	660.106	1148.71	3015.68	59.3606
F0.299	Bacteria	Nitrospirota	Thermodesulfovibrionia	916.772	760.07	709.742	561.4	565.123	4706.82	6755.74	8766.43	4388.01	204.44
F0.300	Bacteria	OLB16	NA	916.522	799.697	860.079	1132.18	2165.65	252.847	242.645	293.354	486.801	1879.49
F0.301	Bacteria	Desulfobacterota	Desulfobacteria	2260.2	2914.19	3210.99	2839.61	3191.2	625.195	535.015	486.386	900.661	3058.61
F0.302	Bacteria	Chloroflexota	Anaerolineae	2299.52	2351.33	3130.02	4942.81	8587.2	1158.86	1191.96	1345.18	2069.99	5791.81
F0.303	Bacteria	Chloroflexota	Anaerolineae	862.456	1198.8	886.778	977.642	840.765	384.328	460.805	403.1	573.292	742.481
F0.304	Archaea	Aenigmatarchaeota	Aenigmatarchaeia	421.615	339.248	604.077	792.633	775.574	20.3188	27.2785	38.23	20.6616	185.165
F0.305	Archaea	Thermoplasmatota	Thermoplasmata	726.176	641.723	610.604	758.465	731.098	223.63	286.323	606.221	291.52	205.893
F0.306	Archaea	Nanoarchaeota	Nanoarchaeia	485.467	355.716	367.428	428.223	844.815	5.37961	9.62468	12.812	8.95419	49.2024
F0.307	Bacteria	Verrucomicrobiota	Verrucomicrobiae	1574.29	1089.26	1030.92	800.869	730.759	10236.3	14187	18131.7	5780.74	271.448
F0.308	Bacteria	Chloroflexota	Anaerolineae	469.887	401.534	341.181	393.062	1181.35	115.61	105.864	103.314	192.656	413.69
F0.309	Archaea	Nanoarchaeota	Nanoarchaeia	745.465	674.874	622.191	545.121	551.122	119.3	135.988	94.6108	91.1166	109.104
F0.310	Archaea	Hydrothermarchaeota	NA	565.306	430.95	425.566	624.447	986.261	306.95	395.588	329.559	496.498	273.058
F0.311	Bacteria	Calditrichota	Calditrichia	828.946	814.08	703.005	537.175	479.187	94.1595	103.002	76.8886	137.187	69.4871
F0.312	Bacteria	Nitrospirota	Thermodesulfovibrionia	744.592	653.154	594.776	595.341	896.221	279.468	287.065	301.716	244.834	199.128
F0.313	Bacteria	Patescibacteria	Paceibacteria	845.826	795.83	515.416	434.914	366.492	163.879	128.983	105.168	176.699	15.8009
F0.314	Bacteria	Gemmatimonadota	Gemmatimonadetes	2246.83	2530.98	2054.63	1522.39	1191.3	1053.76	1193.56	819.909	743.309	1783.25
F0.315	Bacteria	Dependentiae	NA	503.933	367.171	413.706	667.383	533.218	10.3038	12.3392	13.9323	40.9144	35.9779
F0.316	Bacteria	Bacteroidota	Bacteroidia	1075.1	904.607	780.804	608.806	591.433	190.737	129.576	123.17	180.014	193.905
F0.317	Archaea	Thermoplasmatota	E2	916.691	939.356	2070.14	1140.43	1446.19	18.7038	40.8272	54.8686	109.529	175.083
F0.318	Bacteria	Proteobacteria	Gammaproteobacteria	1687.24	1929.16	1670.09	1844.13	1384.24	4248.1	3782.5	3767.69	4057.38	1940.11
F0.319	Bacteria	Planctomycetota	Planctomycetes	1660.59	1657.95	1805.56	1637.55	1281.03	1599.57	1542.87	1829.98	1630.45	1036.92
F0.320	Bacteria	Patescibacteria	ABY1	1124.79	1418.26	957.067	777.495	644.58	283.368	299.983	108.188	144.449	147.444
F0.321	Bacteria	Chloroflexota	Anaerolineae	1465.95	2132.83	1302.48	1204.15	1317.39	1078.09	960.849	801.705	2131.75	2168.89
F0.322	Bacteria	Desulfobacterota	Desulfobacteria	670.676	593.185	649.815	645.468	592.148	178.883	216.06	252.032	277.018	124.606
F0.323	Bacteria	Chloroflexota	Anaerolineae	2536.58	2519.38	2418.62	3319.11	3640.19	1679.02	1134.56	1247.47	2311.83	3646.31
F0.324	Archaea	Nanoarchaeota	Nanoarchaeia	447.938	312.796	273.706	375.302	723.805	1.76901	3.41566	2.66273	4.01283	44.9614
F0.325	Archaea	Thermoplasmatota	EX4484-6	1808.55	1950.73	2282.59	1835.4	1399.62	4728.43	9333.88	10095.1	4216.56	1443.86
F0.326	Bacteria	Acidobacteriota	Thermoanaerobaculia	511.051	487.331	516.003	564.838	546.322	31.9737	43.2163	60.2158	99.171	263.707
F0.327	Bacteria	Desulfobacterota	RBG-13-61-14	559.32	433.466	417.37	598.931	1006.88	59.0391	52.1826	50.0612	115.61	490.967
F0.328	Bacteria	Desulfobacterota	Desulfobacteria	1487.94	2082.11	1680.17	1742.77	1878.04	175.35	228.096	136.43	241.764	1151.67
F0.329	Archaea	Nanoarchaeota	Nanoarchaeia	623.114	564.174	2021.75	1209.26	889.759	10.4631	21.8419	32.6595	21.5829	152.296
F0.330	Archaea	Thermoproteota	Bathyarchaeia	1021.81	1064.78	1701.88	2207.28	2758.07	388.282	579.243	900.929	714.192	414.082
F0.331	Bacteria	Desulfobacterota	Desulfobulbia	1414.61	1428.67	1220.88	1045.51	910.529	1043.79	927.005	737.369	911.087	560.371
F0.332	Bacteria	Proteobacteria	Gammaproteobacteria	3933.33	4190.72	4025.99	2943.49	2163.76	5532.75	4815.53	3744.14	3721.62	1709.63
F0.333	Bacteria	AABM5-125-24	B3-LCP	598.657	494.53	495.839	557.868	736.028	126.126	125.842	131.928	264.188	175.384
F0.334	Bacteria	Krumholzibacteriota	Krumholzibacteria	1243.69	1100.26	1328.68	1474.85	1267.98	599.205	688.916	924.115	930.548	1728.1
F0.335	Bacteria	Chloroflexota	Dehalococcoidia	729.417	773.664	1062.45	691.422	693.279	154.071	293.392	319.624	196.754	187.617
F0.336	Bacteria	Acidobacteriota	NA	441.461	437.797	410.085	529.088	467.646	304.222	463.2	543.866	344.865	69.2408
F0.337	Bacteria	Patescibacteria	Gracilibacteria	984.584	1277.25	838.642	890.835	662.716	11.9877	57.482	7.68189	26.3607	212.979
F0.338	Bacteria	Bacteroidota	Bacteroidia	682.052	614.83	587.832	374.551	333.162	218.272	424.679	294.524	261.051	34.9426
F0.339	Bacteria	Desulfobacterota	Desulfomonilia_A	1181.3	812.423	1320.43	1277.05	1068.15	617.84	644.62	972.167	626.247	651.357
F0.340	Bacteria	Desulfobacterota_D	UBA1144	566.309	531.252	436.485	417.723	515.967	34.4824	36.0655	35.4298	43.5844	256.809
F0.341	Bacteria	Bacteroidota	Bacteroidia	684.294	703.775	610.339	590.015	454.388	149.346	107.531	94.1094	153.009	142.942
F0.342	Bacteria	Nitrospirota	UBA9217	1992.6	1285.45	1364.81	904.022	883.882	1415.44	876.488	901.534	868.093	579.325
F0.343	Bacteria	Myxococcota	Polyangia	1563.03	1338.94	1212.63	1585.95	1219.52	313.083	284.114	254.055	362.957	1142
F0.344	Bacteria	Acidobacteriota	UBA6911	1102.81	1360.5	1526.72	1576.1	930.695	3325.37	4732.83	4969.51	4596.82	470.764
F0.345	Archaea	Halobacteriota	Methanosarcinia	467.911	373.673	470.56	772.388	1269.62	107.349	261.215	223.738	812.902	252.814
F0.346	Bacteria	Acidobacteriota	Aminicenantia	779.877	747.304	673.082	709.316	780.447	121.993	143.232	125.161	154.364	521.313
F0.347	Bacteria	Bacteroidota	UBA10030	1111.71	821.843	842.095	554.889	586.754	672.647	405.768	385.379	413.587	207.046
F0.348	Bacteria	Proteobacteria	Gammaproteobacteria	12775.2	15977.9	16388.8	20748.7	21247.3	12452.8	13010.7	12497.2	18397.4	49821.3
F0.349	Bacteria	Bacteroidota	Bacteroidia	800.567	770.546	591.772	500.495	466.166	104.185	63.5841	64.6732	110.917	132.379
F0.350	Archaea	Nanoarchaeota	Nanoarchaeia	644.491	513.777	743.035	726.3	778.711	36.3118	33.892	69.1751	22.9003	48.1566
F0.351	Bacteria	FEN-1099	FEN-1099	909.724	737.571	719.967	802.731	1143.79	169.662	128.59	142.322	189.017	533.096
F0.352	Bacteria	WOR-3	WOR-3	926.505	1073.58	1234.57	2009	2076.91	92.9638	239.184	210.491	715.764	364.732
F0.353	Bacteria	Desulfobacterota	Desulfobacteria	2020.82	2454.51	2009.17	2016.65	2064.09	348.853	439.015	292.133	642.497	1076.02
F0.354	Bacteria	Zixibacteria	MSB-5A5	613.794	530.38	694.225	929.851	1351.59	63.879	90.7502	111.651	228.236	217.655
F0.355	Archaea	Nanoarchaeota	Nanoarchaeia	496.277	388.57	484.98	520.282	511.573	2.85168	6.51391	4.59896	5.25786	25.4765
F0.356	Bacteria	UBA10199	UBA10199	425.549	331.724	318.793	599.951	1512.38	21.7333	23.0147	22.2295	70.7381	584.473
F0.357	Bacteria	Desulfobacterota	Syntrophorhabdia	581.104	426.741	663.356	498.024	483.158	135.375	115.057	197.369	113.127	90.7585
F0.358	Bacteria	Proteobacteria	Gammaproteobacteria	1555.53	1239.74	1118.98	863.593	726.996	1901.32	1468.2	1281.52	1492.7	479.591
F0.359	Bacteria	Actinobacteriota	Acidimicrobiia	1618.89	2818.5	1221.18	966.029	713.56	4171	2342.44	1638.03	1871.24	1364.67
F0.360	Bacteria	Nitrospirota	Thermodesulfovibrionia	740.959	644.818	509.03	410.636	420.565	259.115	189.557	118.053	146.22	114.426
F0.361	Bacteria	Proteobacteria	Gammaproteobacteria	1151.82	1174.23	840.22	728.641	698.517	2207.85	1896.2	1901.92	1470.83	323.594
F0.362	Bacteria	Bacteroidota	Kapabacteria	553.635	501.389	640.605	486.012	469.229	113.801	186.592	213.624	256.333	31.1448
F0.363	Bacteria	Acidobacteriota	Aminicenantia	734.273	767.513	533.025	769.346	859.955	141.639	232.444	156.806	172.782	416.807
F0.364	Bacteria	Desulfobacterota	Desulfobacteria	4208.28	5880.04	6443.75	7400.06	4785.58	490.497	675.395	521.205	897.448	2088.75
F0.365	Bacteria	Acidobacteriota	Aminicenantia	1972.87	1910.37	2227.5	1827.63	1639.66	765.634	889.375	1011.21	740.557	3291.32
F0.366	Bacteria	Bacteroidota	Ignavibacteria	1210.22	1372.19	1197.25	788.954	588.697	34.3569	64.387	42.5168	49.4107	87.3682
F0.367	Bacteria	Desulfobacterota	Syntrophia	1050.48	913.093	1414.22	1364.6	1324.44	370.814	283.489	539.243	475.211	1412.1
F0.368	Bacteria	Acidobacteriota	Mor1	2402.1	2278.47	2209.37	2274.62	2087.59	908.979	786.016	681.361	743.602	4182.62
F0.369	Bacteria	Desulfobacterota_D	UBA1144	838.509	878.331	745.597	696.168	915.168	96.5134	114.197	84.915	108.748	283.015
F0.370	Bacteria	Chloroflexota	Anaerolineae	1074.67	1055.8	1408.96	1720.74	1755.44	1422.98	1486.2	1639.09	2078.09	1166.9
F0.371	Archaea	Nanoarchaeota	Nanoarchaeia	673.885	749.348	838.903	778.236	638.599	30.7696	74.0426	76.8368	39.7127	95.2566
F0.372	Archaea	Methanobacteriota	Thermococci	403.858	378.458	333.443	444.809	2798.39	12.4583	26.5435	30.6942	119.784	321.68
F0.373	Bacteria	Bacteroidota	Bacteroidia	913.571	743.152	968.173	479.408	415.082	342.009	275.652	383.214	407.293	41.4534
F0.374	Bacteria	Proteobacteria	Gammaproteobacteria	1546.73	1829.57	1726.74	2185.3	1749.58	1729.44	2080.39	1664.62	2503.22	471.344
F0.375	Bacteria	Proteobacteria	Alphaproteobacteria	1381.14	1107.67	870.866	641.204	502.146	339.943	200.092	204.705	244.821	233.974
F0.376	Bacteria	Proteobacteria	Gammaproteobacteria	5995.04	7986.9	5893.72	5335.6	3711.21	14972.8	10509.8	12586.6	13776.7	10343.6
F0.377	Bacteria	Myxococcota	Polyangia	933.061	889.155	903.727	828.424	736.918	462.949	982.397	725.727	949.384	631.185
F0.378	Bacteria	Bacteroidota	UBA10030	838.23	858.526	872.983	795.231	718.11	125.668	125.613	118.984	125.074	556.608
F0.379	Bacteria	Verrucomicrobiota	Verrucomicrobiae	1872.08	1593.84	2167.16	1874.41	1619.43	1670.83	1735.5	1796.12	1262.72	1377.6
F0.380	Bacteria	Proteobacteria	Alphaproteobacteria	1454.94	1273.85	955.99	807.85	702.714	1005.42	941.802	1194.97	1099.45	316.335
F0.381	Bacteria	Desulfobacterota	Syntrophia	1018.97	950.562	1489.18	1569.11	1282.82	533.856	404.153	876.418	559.24	398.78
F0.382	Archaea	Iainarchaeota	Iainarchaeia	828.283	654.591	879.475	905.51	1136.92	45.9977	44.8067	56.5163	62.3853	413.142
F0.383	Bacteria	Proteobacteria	Alphaproteobacteria	2453.31	2202.38	1870.4	1708.91	1661.07	1735.11	1453.62	1248.89	1439.02	1781.44
F0.384	Bacteria	Spirochaetota	Spirochaetia	1592.38	1501.52	1618.89	1625.89	1815.12	716.757	743.67	952.775	968.424	2636.91
F0.385	Bacteria	Spirochaetota	B62-G9	822.996	701.383	717.959	811.999	1181.99	218.712	193.653	271.446	369.335	1021.48
F0.386	Bacteria	Gemmatimonadota	Gemmatimonadetes	2963.87	3107.24	2773.42	2430.2	2193.9	1422.62	1458.23	1123.58	1105.83	2472.4
F0.387	Bacteria	Acidobacteriota	Thermoanaerobaculia	2852.61	3379.08	3353.07	3802.08	2827.73	865.304	897.777	733.681	978.416	8846.6
F0.388	Bacteria	NA	NA	1491.5	1732.98	1214.38	1025.96	923.718	1349.54	1278.26	1131.53	842.212	1258.62
F0.389	Bacteria	Desulfobacterota	RBG-13-61-14	721.144	547.703	543.55	1260.56	2741.97	191.399	228.506	253.349	555.542	2338.19
F0.390	Archaea	Altarchaeota	NA	541.041	453.175	577.53	684.359	600.192	21.4797	23.4187	26.8094	26.2837	224.674
F0.391	Archaea	Thermoplasmatota	EX4484-6	964.504	859.503	908.968	680.155	761.337	321.893	593.151	592.841	359.142	352.531
F0.392	Bacteria	Proteobacteria	Gammaproteobacteria	10639	8609.89	11253.9	7561.42	5644.84	12776.4	6475.55	10500	9795.29	14942.9
F0.393	Bacteria	Zixibacteria	MSB-5A5	495.543	501.817	362.345	340.073	339.465	243.481	356.124	271.248	201.633	35.5994
F0.394	Bacteria	Patescibacteria	Microgenomatia	706.394	549.009	528.408	342.936	333.917	105.182	115.024	101.683	107.204	91.4692
F0.395	Bacteria	Desulfobacterota	BSN033	925.528	1041.81	1003.48	851.177	927.96	159.579	245.886	174.36	242.348	389.105
F0.396	Bacteria	Planctomycetota	UBA8742	2094.09	1594.97	1183.64	1002.81	1006.08	3086.15	3930.21	1191.87	1072.02	714.561
F0.397	Bacteria	Patescibacteria	Paceibacteria	800.562	532.946	447.519	346.603	322.868	366.68	231.376	256.617	217.518	34.483
F0.398	Bacteria	Acidobacteriota	Thermoanaerobaculia	3880.42	5600.87	3779.74	3114.56	2438.57	3014.42	3842.24	1874.9	2062.18	3738.57
F0.399	Archaea	Thermoproteota	Bathyarchaeia	1449.09	1594.11	2655	3736.41	4274.8	839.697	1297.84	2026.43	1675.26	969.089
F0.400	Bacteria	Acidobacteriota	Aminicenantia	722.233	742.977	640.913	584.974	613.631	91.287	122.577	119.14	167.147	204.481
F0.401	Archaea	Thermoplasmatota	E2	679.918	687.198	1629.29	991.788	1142.67	140.358	255.185	480.383	479.82	254.156
F0.402	Archaea	Thermoplasmatota	Thermoplasmata	439.256	332.972	334.997	487.001	834.571	43.0291	58.0711	56.4798	205.533	259.819
F0.403	Archaea	Thermoplasmatota	Thermoplasmata	474.985	412.805	512.058	1173.93	2532.01	170.588	198.84	532.639	764.783	1584.64
F0.404	Bacteria	Krumholzibacteriota	Krumholzibacteria	816.038	759.684	859.918	890.724	763.083	179.717	202.014	183.604	209.169	519.508
F0.405	Bacteria	Nitrospirota	Thermodesulfovibrionia	781.481	877.717	1293.44	1876.73	2705.26	115.406	228.232	237.977	289.751	694.073
F0.406	Bacteria	Caldisericota	Caldisericia	419.883	397.606	479.104	483.34	395.131	135.94	254.608	359.909	461.364	68.8635
F0.407	Bacteria	Zixibacteria	MSB-5A5	665.625	535.676	535.058	576.624	1137.67	87.5119	88.3058	114.735	169.121	262.522
F0.408	Archaea	Thermoplasmatota	E2	815.877	829.39	2349.03	1621.28	1984.63	34.1862	65.638	142.453	327.69	421.752
F0.409	Bacteria	Acidobacteriota	Aminicenantia	966.037	991.653	916.117	1414.92	1734.65	201.71	235.403	212.969	258.216	2078.21
F0.410	Archaea	Halobacteriota	Methanosarcinia	579.513	424.728	519.22	1198.1	1365.44	110.135	85.7718	187.08	235.313	391.902
F0.411	Bacteria	Krumholzibacteriota	Krumholzibacteria	1527.04	1875.44	1563.34	1409.88	1130.36	587.896	672.09	539.021	593.42	1081
F0.412	Bacteria	Planctomycetota	UBA1135	2280.67	1980.75	1825.22	1616.08	1414.82	1188.46	872.218	796.735	1020.19	1869.21
F0.413	Bacteria	Chloroflexota	Anaerolineae	893.113	794.955	712.559	871.5	1489.68	205.366	158.614	161.689	348.458	1115
F0.414	Bacteria	Chloroflexota	Anaerolineae	1907.98	1910.66	1672.14	1414.94	1408.84	1622.76	1022.81	929.539	1391.79	1675.19
F0.415	Archaea	Halobacteriota	Methanomicrobia	1407.29	1107.09	2164.1	5125.47	4978.08	354.865	324.34	1334.51	969.415	3799.53
F0.416	Bacteria	Proteobacteria	Gammaproteobacteria	1196.18	837.847	844.344	822.457	772.829	3067.8	3553.69	2742.36	2385.61	140.886
F0.417	Archaea	Asgardarchaeota	Thorarchaeia	339.642	274.577	324.864	457.01	936.8	74.5361	97.2793	126.322	186.629	151.512
F0.418	Bacteria	Chloroflexota	Anaerolineae	1417.81	1510.49	1415.22	1289.01	1124.67	439.668	236.589	237.142	451.938	811.052
F0.419	Bacteria	Desulfobacterota	Desulfobacteria	2507.82	3332.92	3441.06	5597.98	6051.57	248.061	327.326	244.567	662.021	4241.42
F0.420	Bacteria	Deinococcota	Deinococci	3087.94	3036.31	2995.84	2859.46	2698.09	3619.04	3460.27	4329.96	3178.23	9603.48
F0.421	Archaea	Micrarchaeota	Micrarchaeia	447.094	325.924	339.915	436.041	812.308	5.82096	4.48375	5.89221	9.30016	173.46
F0.422	Bacteria	Chloroflexota	Dehalococcoidia	1427.52	1538.96	2119.52	4783	6350.06	1053.95	2110.98	2142.27	2784.45	2221.33
F0.423	Bacteria	Desulfobacterota	Desulfobacteria	555.803	511.702	533.522	858.277	1093.24	152.012	264.052	244.481	284.939	172.494
F0.424	Bacteria	Chloroflexota	Anaerolineae	1625.01	1657.55	1352.86	1226.64	1236.68	1034.83	825.886	786.884	1219.53	1174.37
F0.425	Bacteria	Chloroflexota	Dehalococcoidia	1369.09	1650.81	4079.72	4459.63	3788.64	711.284	1019.08	1838.48	1373.6	3792.05
F0.426	Bacteria	Planctomycetota	UBA8108	1762.71	1466.33	1723.35	1492.86	1420.96	342.077	293.259	436.972	507.002	1574.83
F0.427	Bacteria	WOR-3	WOR-3	1858.75	2002.44	2048.7	1893.95	1416.86	9244.76	11125.7	21557.9	7859.06	1080.97
F0.428	Bacteria	Proteobacteria	Gammaproteobacteria	4654.74	5212.06	5938.61	4991.09	3630.67	3832.83	3079.93	3064.9	3186.7	3942.78
F0.429	Archaea	Halobacteriota	Methanosarcinia	660.707	439.537	652.423	817.416	736.746	71.2923	47.1358	111.436	71.2897	169.762
F0.430	Bacteria	Proteobacteria	Gammaproteobacteria	5504.36	5807.87	5486	4109.59	3038.69	13900	13223.9	9775.83	6849.79	4661.59
F0.431	Archaea	Micrarchaeota	Micrarchaeia	546.944	474.392	516.603	805.891	535.562	4.71961	6.37733	8.46905	10.1392	110.64
F0.432	Bacteria	Patescibacteria	Paceibacteria	716.026	534.96	549.108	1051.73	927.066	7.8646	8.02675	5.3972	21.4003	96.866
F0.433	Archaea	Nanoarchaeota	Nanoarchaeia	561.225	425.419	409.818	507.1	576.955	1.35232	1.52994	0.54523	2.38004	18.9944
F0.434	Bacteria	Desulfobacterota	BSN033	1450.27	1752.84	1439.51	1607.59	1463.37	125.465	134.496	72.9543	117.698	897.879
F0.435	Bacteria	Patescibacteria	Paceibacteria	851.342	573.588	544.643	366.624	345.995	238.715	123.514	164.23	159.392	55.9065
F0.436	Bacteria	SM23-31	SM23-31	510.242	400.433	389.23	458.174	1121.73	133.321	160.798	266.089	272.068	78.4571
F0.437	Bacteria	Omnitrophota	Koll11	640.57	492.531	584.42	607.582	774.661	45.7295	55.8331	58.8384	58.6065	92.066
F0.438	Bacteria	Patescibacteria	ABY1	647.424	537.902	657.436	641.343	847.013	24.9131	23.124	38.0409	41.4208	209.316
F0.439	Bacteria	Proteobacteria	Alphaproteobacteria	2517.41	2209.42	1941.68	1736.61	1474.04	1675.93	1056.2	1154.34	2107.27	3057.96
F0.440	Bacteria	Acidobacteriota	Thermoanaerobaculia	2791.48	3724.5	3634.37	3751.37	2982.42	1247.02	1468.68	938.165	988.003	6656.47
F0.441	Archaea	Micrarchaeota	Micrarchaeia	1003.5	904.642	1856.25	1279.83	935.17	53.2335	74.6466	68.7984	64.2564	447.745
F0.442	Bacteria	Myxococcota	Myxococcia	2881.04	1531.58	1459.35	1093.58	1064.07	1221.35	405.686	422.603	520.155	795.385
F0.443	Bacteria	Chloroflexota	Anaerolineae	3541.47	2910.57	2842.81	2190.43	2096.87	3078.15	1935.75	1964.11	2423.47	1966.59
F0.444	Bacteria	Verrucomicrobiota	Verrucomicrobiae	1434	1299.43	1300.73	1098.57	921.832	3423.47	5757.9	8124.72	3466.06	538.641
F0.445	Archaea	Nanoarchaeota	Nanoarchaeia	775.243	642.103	1304.69	1387.28	1374.46	2.48417	8.07745	2.81923	6.36917	150.091
F0.446	Bacteria	Patescibacteria	Paceibacteria_A	750.072	421.927	389.196	300.964	309.289	78.6756	36.4975	32.1187	53.1079	26.9164
F0.447	Bacteria	WOR-3	WOR-3	519.192	394.176	369.396	478.687	943.953	31.7889	26.549	26.7037	125.678	399.892
F0.448	Bacteria	WOR-3	WOR-3	1411.32	1238.6	1193.44	1196.54	1386.83	660.44	915.069	939.675	1033.29	1218.93
F0.449	Bacteria	Nitrospirota	Thermodesulfovibrionia	736.638	756.902	970.873	1302.24	1741.92	97.5729	123.557	184.449	254.668	731.245
F0.450	Archaea	Thermoproteota	Bathyarchaeia	468.08	453.465	583.617	727.405	846.456	72.8253	124.838	127.001	205.227	155.192
F0.451	Bacteria	Acidobacteriota	Thermoanaerobaculia	2565.27	3400.6	2822.51	2603.47	2097.65	727.799	760.144	506.683	664.262	4630.04
F0.452	Archaea	Thermoproteota	Bathyarchaeia	401.836	344.256	355.135	499.76	877.687	86.7086	136.783	171.781	208.599	173.538
F0.453	Bacteria	Desulfobacterota	Desulfobacteria	1492.2	1781.13	1593.44	1678.68	2389.29	470.644	529.643	456.312	830.718	1864.41
F0.454	Bacteria	Acidobacteriota	Thermoanaerobaculia	4004.66	4705.77	4566.97	3800.02	2421.51	1897.38	2071.21	1594.03	1635.3	6352.23
F0.455	Bacteria	UBA10199	UBA10199	528.621	456.281	485.558	1021.96	976.75	36.2024	48.688	55.5474	117.707	353.221
F0.456	Bacteria	Desulfobacterota	Desulfobacteria	561.466	524.881	531.891	683.469	958.835	169.79	245.963	267.444	266.051	259.022
F0.457	Bacteria	Gemmatimonadota	Gemmatimonadetes	2970.72	3433.23	2947.77	2727.19	2307.71	2290.77	2210.7	1475.99	1566.39	5628.28
F0.458	Bacteria	Chloroflexota	Dehalococcoidia	505.813	435.355	514.686	865.275	1142.25	363.337	583.301	744.319	596.672	319.077
F0.459	Bacteria	Verrucomicrobiota	Verrucomicrobiae	1480.09	1404.26	1316.24	1087.96	916.56	333.167	305.13	228.462	272.108	483.333
F0.460	Bacteria	Actinobacteriota	Thermoleophilia	1440.23	1239.94	1150.45	1118.57	1459.91	1255.67	1179.46	1569.01	1362.55	3625.36
F0.461	Archaea	Halobacteriota	Methanomicrobia	773.756	638.654	1037.54	1368.33	1483.76	603.251	675.778	2110.73	1504.74	1603.53
F0.462	Bacteria	Spirochaetota	Spirochaetia	654.52	553.933	525.818	741.864	1322.08	106.734	115.618	128.463	239.439	797.254
F0.463	Bacteria	Chloroflexota	Anaerolineae	1619.65	1814.95	1611.05	2358.78	4866.6	596.308	591.496	573.026	1135.57	6826.18
F0.464	Archaea	Nanoarchaeota	Nanoarchaeia	626.181	499.783	991.493	576.791	685.304	9.71028	17.3703	27.6353	26.1373	18.6818
F0.465	Bacteria	Patescibacteria	Microgenomatia	575.999	532.797	574.566	641.229	886.296	35.8579	53.9945	49.4702	66.0255	865.738
F0.466	Bacteria	Chloroflexota	Anaerolineae	2206.02	1608.54	1727.13	1217.11	1119.52	1800.6	1284.57	1324.6	1277.18	492.34
F0.467	Bacteria	Armatimonadota	NA	1140.18	979.203	950.379	1043.52	1413.68	216.094	186.805	228.516	290.066	2171.77
F0.468	Bacteria	Patescibacteria	Microgenomatia	480.75	389.879	352.859	476.832	821.518	9.27497	18.5649	7.0475	23.0206	380.801
F0.469	Bacteria	SZUA-182	NA	818.657	633.372	954.185	3744.13	8160.69	400.218	411.226	630.108	3597.35	4048.31
F0.470	Archaea	Nanoarchaeota	Nanoarchaeia	528.729	463.766	672.069	407.533	445.019	7.46877	14.9279	8.40644	6.38983	20.4501
F0.471	Bacteria	Desulfobacterota	Desulfobacteria	1370.46	1737.56	1356.47	1153.25	987.519	562.14	755.366	412.195	523.318	364.268
F0.472	Bacteria	Chloroflexota	Anaerolineae	722.454	871.606	594.153	561.124	603.086	593.788	502.917	388.52	741.658	879.422
F0.473	Bacteria	Elusimicrobiota	Elusimicrobia	1352.41	975.88	912.748	710.679	700.127	597.269	352.891	436.724	463.32	375.603
F0.474	Bacteria	Desulfobacterota	Desulfobacteria	4757.56	6827.49	6103.29	4414.43	3212.95	487.053	655.128	286.061	641.392	2107.93
F0.475	Bacteria	Desulfobacterota	Desulfobacteria	1252.91	1195.51	1356.25	1250.41	1044.4	721	693.612	678.116	763.59	681.046
F0.476	Bacteria	Desulfobacterota	Desulfobulbia	1970.5	2635.99	1821.51	1985.17	1386.8	1544.36	1374.16	1040.79	1178.88	909.82
F0.477	Bacteria	Desulfobacterota	Desulfobulbia	1047.37	997.47	905.162	1156.26	1834.07	816.457	999.835	733.344	703.586	475.844
F0.478	Archaea	Thermoproteota	Bathyarchaeia	1170.53	1375.81	1556.73	1675.29	1906.69	40.2393	70.2913	67.2316	235.678	378.538
F0.479	Archaea	Nanoarchaeota	Nanoarchaeia	440.936	294.843	334.117	505.261	678.346	1.04164	2.0202	1.43989	2.09514	29.5597
F0.480	Bacteria	Myxococcota	Polyangia	5471.83	2913.78	2242.16	1669.4	1323.12	9926.93	5785.21	3635.4	4979	1519.29
F0.481	Bacteria	Chloroflexota	Anaerolineae	1965.81	1776.76	1867.3	1440.12	1454.61	1217.05	706.632	1182.21	1036.37	1389.86
F0.482	Bacteria	Acidobacteriota	Mor1	1549.13	1539.1	1335.05	1356.7	1534.55	881.174	986.413	762.719	880.118	2833.98
F0.483	Archaea	Nanoarchaeota	Nanoarchaeia	868.34	753.765	1209.18	2166.84	2634.47	6.38385	12.9749	9.93415	12.878	498.557
F0.484	Bacteria	Krumholzibacteriota	Krumholzibacteria	736.096	632.415	607.666	701.305	1036.09	236.679	297.801	268.343	296.747	480.99
F0.485	Bacteria	Proteobacteria	Gammaproteobacteria	3077.23	3694.97	3638.88	4114.94	2648.33	27068.4	32132.8	20049.8	17176.7	1774.94
F0.486	Bacteria	Acidobacteriota	Thermoanaerobaculia	1602.4	1880.91	1738.09	1495.78	1118.87	828.005	1079.63	702.356	685.657	1396.83
F0.487	Archaea	Aenigmatarchaeota	Aenigmatarchaeia	440.092	336.302	314.96	485.048	1077.55	20.0845	22.973	30.4141	73.7577	147.159
F0.488	Bacteria	Proteobacteria	Gammaproteobacteria	5972.56	6143.84	7015.89	6922.58	6103.5	4635.09	3753.85	3841.37	3590.36	10407.3
F0.489	Bacteria	Zixibacteria	MSB-5A5	791.007	666.915	825.114	779.117	705.107	118.952	109.196	126.551	163.617	196.632
F0.490	Bacteria	Spirochaetota	Spirochaetia	1900.78	1760.71	2189.5	2028.54	2486.8	1786.09	1816.42	2167.9	1961.45	4962.32
F0.491	Bacteria	Bacteroidota	Bacteroidia	865.85	511.297	414.245	386.252	377.347	175.295	121.044	115.4	253.178	42.1636
F0.492	Bacteria	Chloroflexota	Dehalococcoidia	832.343	720.321	751.763	909.651	1395.62	306.635	343.386	439.119	520.636	928.532
F0.493	Bacteria	Proteobacteria	Gammaproteobacteria	1866.91	1187.6	1248.03	1015.35	883.841	927.809	574.695	617.086	1191.54	363.058
F0.494	Bacteria	Planctomycetota	Phycisphaerae	1231.94	1175.05	1088.95	1060.63	1075.32	743.21	921.392	703.459	696.359	923.281
F0.495	Bacteria	Patescibacteria	Dojkabacteria	531.665	620.808	556.914	463.982	438.762	243.556	340.456	291.777	256.964	233.366
F0.496	Bacteria	RBG-13-66-14	RBG-13-66-14	810.482	744.855	758.449	1191.41	1643.25	206.121	278.359	310.592	587.157	1538.07
F0.497	Archaea	Halobacteriota	Methanomicrobia	865.788	641.977	771.154	1008.96	988.344	153.286	112.21	895.169	391.841	604.064
F0.498	Archaea	Nanoarchaeota	Nanoarchaeia	599.353	485.991	504.887	1150.36	1174.59	11.28	26.7817	53.3283	34.719	61.4674
F0.499	Bacteria	Chloroflexota	Dehalococcoidia	953.668	815.342	1024.91	1810.14	2906.51	950.541	1369.14	1638.38	1637.16	1618.11
F0.500	Bacteria	Chloroflexota	Anaerolineae	3410.36	1913.09	2404.28	1189.34	1005.5	2047.33	1292.56	1282	1139.33	231.125
F0.501	Bacteria	Desulfobacterota	Desulfobacteria	732.614	532.22	1137.85	749.942	661.323	184.519	211.596	347.204	258.7	149.652
F0.502	Bacteria	Zixibacteria	MSB-5A5	1299	1120.44	1314.71	918.611	847.296	607.017	482.537	641.322	534.933	383.325
F0.503	Archaea	Nanoarchaeota	Nanoarchaeia	869.747	665.71	1289.7	1825.24	1546.9	13.4441	22.5237	24.3342	23.3257	125.41
F0.504	Bacteria	Bacteroidota	Rhodothermia	623.967	630.44	423.567	359.283	290.948	215.463	212.694	173.343	145.349	50.4903
F0.505	Bacteria	Omnitrophota	Koll11	690.448	689.181	760.457	591.634	560.544	42.7652	68.3628	63.8891	57.907	86.5637
F0.506	Bacteria	Chloroflexota	Anaerolineae	1167.14	1331.74	1084.14	1210.24	1293.14	1053.99	952.894	1086.45	1737.52	2296.11
F0.507	Bacteria	Chloroflexota	Dehalococcoidia	2276.83	2578.38	3181.22	5491.08	6815.96	251.128	435.435	344.964	605.922	2718.05
F0.508	Archaea	Halobacteriota	Methanosarcinia	1924.39	1503.94	3149.04	4698.86	3914.84	503.16	219.239	2301.53	1244.17	2358.21
F0.509	Bacteria	Proteobacteria	Gammaproteobacteria	2168.63	1899.85	1606	1563.99	1278.06	4566.79	4852.1	4326.26	4842.57	986.298
F0.510	Archaea	Nanohaloarchaeota	Nanosalinia	514.884	394.785	558.082	456.729	400.71	41.1422	76.8582	85.4717	67.7719	16.0633
F0.511	Bacteria	WOR-3	WOR-3	1066.45	988.363	1261.8	1961.78	2570.96	378.01	506.097	602.21	941.615	1708.58
F0.512	Bacteria	Proteobacteria	Alphaproteobacteria	1528.07	1483.92	1245.43	1233.49	1150.13	1095.23	764.874	851.574	1529.52	2458.36
F0.513	Archaea	Aenigmatarchaeota	Aenigmatarchaeia	401.091	301.838	403.817	741.828	973.046	10.253	6.90034	8.37365	6.94039	287.1
F0.514	Bacteria	Desulfobacterota	Desulfobacteria	2220.75	2553.73	3162.33	2421.64	1808.72	1229.97	1302.38	1157.77	1100.68	1749.75
F0.515	Bacteria	Proteobacteria	Alphaproteobacteria	1027.39	1195.04	744.86	634.36	533.244	339.387	315.499	247.149	325.777	197.52
F0.516	Bacteria	Chloroflexota	Anaerolineae	4738.23	2364.87	2338.72	1294.13	1081.32	2945.47	1421.66	1389.57	1172.69	202.251
F0.517	Archaea	Aenigmatarchaeota	Aenigmatarchaeia	572.058	427.708	1005.2	683.854	525.635	3.48546	6.70353	17.9172	15.5061	17.4842
F0.518	Archaea	Thermoplasmatota	E2	574.167	476.267	668.883	475.842	538.629	13.3278	20.9922	21.2847	44.273	33.8626
F0.519	Bacteria	Desulfobacterota	BSN033	585.506	570.607	516.375	669.046	1262.09	150.58	216.786	185.136	203.439	716.046
F0.520	Archaea	Halobacteriota	Methanosarcinia	407.91	300.045	279.948	332.967	1055.48	28.3297	14.3007	100.356	67.4592	219.138
F0.521	Bacteria	Desulfobacterota	Syntrophorhabdia	1078.2	655.214	853.351	542.228	508.6	323.23	126.121	360.341	176.32	165.948
F0.522	Bacteria	Acidobacteriota	Mor1	1112.04	967.883	939.781	825.593	731.192	764.931	784.54	630.721	554.572	543.253
F0.523	Bacteria	Krumholzibacteriota	Krumholzibacteria	720.608	655.722	640.659	846.098	900.834	169.64	208.346	218.59	259.578	855.097
F0.524	Bacteria	Proteobacteria	Gammaproteobacteria	4160.81	4587.1	4276.55	4591.72	4241.16	6438.5	5026.24	6381.95	7382.1	7772.14
F0.525	Archaea	Methanobacteriota	Thermococci	713.848	488.168	908.754	524.205	491.397	38.9755	24.5161	91.9213	42.0363	29.0821
F0.526	Bacteria	Verrucomicrobiota	Verrucomicrobiae	1011.97	1010.44	784.761	632.447	574.292	272.479	220.214	200.405	270.708	296.077
F0.527	Bacteria	Bipolaricaulota	Bipolaricaulia	1454.94	1397.02	1901.69	1571.43	1342.29	1631.65	1999.94	2054.46	1390.54	881.213
F0.528	Archaea	Methanobacteriota	Thermococci	407.935	362.642	310.873	381.757	769.158	23.6015	47.6706	48.1894	177.584	154.617
F0.529	Bacteria	Desulfobacterota	BSN033	1906.35	2746.65	2100.78	2657.4	3390.18	97.8167	152.813	68.4234	176.722	2881.4
F0.530	Bacteria	Desulfobacterota	BSN033	1625.35	1974.09	2773.06	6517.99	13181.7	575.327	909.835	1057.46	1631.94	5616.08
F0.531	Bacteria	Desulfobacterota	MBNT15	1399.04	1293.62	1134.6	994.446	954.252	578.525	424.203	392.156	427.283	1211.12
F0.532	Archaea	Nanoarchaeota	Nanoarchaeia	710.544	415.387	386.019	719.558	650.448	2.36575	2.27095	3.81529	6.30854	19.8509
F0.533	Bacteria	Proteobacteria	Gammaproteobacteria	3686.98	2660.27	2178.06	1996.59	1771.04	4118.14	2782.86	2793.34	3606.95	1374.68
F0.534	Bacteria	Acidobacteriota	Thermoanaerobaculia	1985.24	2006.45	1844.81	1547.06	1355.13	733.915	722.884	650.365	671.041	2353.07
F0.535	Bacteria	Chloroflexota	Anaerolineae	954.425	1055.05	859.048	1090.29	1235.44	333.469	254.779	228.641	516.328	1627.94
F0.536	Archaea	Thermoproteota	Bathyarchaeia	919.91	1036.8	1430.58	2288.75	2737.14	350.188	584.157	757.599	1027.62	833.575
F0.537	Archaea	Nanoarchaeota	Nanoarchaeia	397.342	310.479	355.194	609.328	514.673	8.0595	10.0233	17.2056	41.8391	82.6616
F0.538	Bacteria	Desulfobacterota	NA	1878.16	2255.54	2717.81	2757.31	3022.25	666.839	1127.35	954.559	872.244	2638.57
F0.539	Bacteria	Desulfobacterota	BSN033	1241.92	1418.28	1252.59	1240.95	1055.04	280.96	260.749	185.647	215.249	675.013
F0.540	Archaea	Asgardarchaeota	Lokiarchaeia	428.943	327.286	339.828	465.286	506.223	22.3836	49.293	39.1873	59.4078	48.6364
F0.541	Archaea	Nanoarchaeota	Nanoarchaeia	622.712	467.007	1114.18	820.714	730.971	8.31441	14.7267	24.3666	17.7276	56.6869
F0.542	Bacteria	Desulfobacterota	Desulfobulbia	803.107	869.647	708.755	775.575	686.765	249.213	245.275	188.948	232.816	294.47
F0.543	Bacteria	Zixibacteria	MSB-5A5	772.147	678.59	983.822	708.275	585.106	141.027	187.553	258.556	250.094	115.924
F0.544	Bacteria	Planctomycetota	NA	1918.86	1733.56	1467.6	1400.88	1376.08	8523.94	18788.8	14043.1	15694.1	2099.89
F0.545	Bacteria	Gemmatimonadota	Gemmatimonadetes	2100.4	2135.14	1953.39	1721.86	1581.21	1124.41	1206.41	1008.52	1033.88	1820.62
F0.546	Bacteria	UBP7_A	4484-113	797.623	870.754	617.168	514.534	490.189	296.939	227.776	187.427	256.226	263.691
F0.547	Bacteria	Patescibacteria	ABY1	585.283	537.736	554.481	544.628	444.079	19.8592	28.7148	14.842	43.9027	50.6608
F0.548	Bacteria	Desulfobacterota	Desulfobacteria	3295.76	5430.48	5207.44	4319.71	3341.91	1279.39	2309.74	1506.38	1466.13	2444.67
F0.549	Bacteria	Desulfobacterota	BSN033	697.37	623.6	663.709	717.666	854.014	424.665	552.576	736.138	423.39	387.115
F0.550	Bacteria	Bdellovibrionota	Bdellovibrionia	537.215	564.095	441.81	413.79	397.614	21.6995	21.17	16.4372	32.3489	57.3004
F0.551	Bacteria	Elusimicrobiota	Elusimicrobia	506.977	358.969	357.853	2413.09	377.971	87.1675	112.056	106.609	143.554	43.1408
F0.552	Archaea	Nanoarchaeota	Nanoarchaeia	674.693	534.607	508.799	552.818	550.486	4.13707	6.44863	2.59465	9.97783	24.2118
F0.553	Archaea	PWEA01	PWEA01	572.144	488.711	1847.25	930.191	962.943	69.0427	112.437	350.274	185.5	292.4
F0.554	Bacteria	Chloroflexota	Anaerolineae	1076.26	1152.64	973.406	950.958	1058.8	922.22	825.113	993.758	1371.12	1871.5
F0.555	Bacteria	Proteobacteria	Gammaproteobacteria	4710.26	2752.74	3356.01	2210.28	1812.47	10698.9	4883.04	7175.62	6224.31	2699.44
F0.556	Archaea	Thermoplasmatota	EX4484-6	482.598	375.308	403.241	522.194	449.306	1591.35	3078.39	4174.23	3757.93	87.7824
F0.557	Bacteria	Patescibacteria	ABY1	692.019	751.34	710.059	595.156	512.226	24.9215	59.1295	17.6547	42.2091	70.1354
F0.558	Bacteria	Planctomycetota	UBA8108	1334.08	1299.7	1159.9	1177.34	1422.32	370.863	429.476	357.142	401.785	2273.1
F0.559	Bacteria	Acidobacteriota	Thermoanaerobaculia	2077.23	1921.96	1942.04	1555.99	1321.97	873.024	762.807	666.885	722.555	1601.92
F0.560	Bacteria	Desulfobacterota	Desulfarculia	1209.34	1097.29	1140.9	1056.55	1164.67	514.477	594.446	579.704	649.792	818.459
F0.561	Bacteria	Proteobacteria	Gammaproteobacteria	8754.96	10275.4	10569.4	10825.9	6856.02	12054.1	8927.43	11890.3	14226.7	16168.2
F0.562	Bacteria	Zixibacteria	MSB-5A5	509.085	481.196	450.962	573.011	818.119	146.248	177.724	197.748	266.716	267.988
F0.563	Bacteria	Desulfobacterota	Desulfuromonadia	3470.42	4728.82	4686.97	3424.13	2024.3	2623.12	1140.29	1744.37	3133.84	1169.57
F0.564	Bacteria	Proteobacteria	Gammaproteobacteria	7010.92	9703.71	8721.98	11036.6	7721.15	10183.4	11647.9	10304.3	10848.5	10147.2
F0.565	Bacteria	Desulfobacterota	Desulfobacteria	1804.18	2296.79	3001.73	2902.19	2836.06	606.6	810.048	788.467	839.066	1985.9
F0.566	Bacteria	Margulisbacteria	WOR-1	467.608	349.126	534.761	696.069	736.934	12.9707	14.5665	9.39179	21.4924	157.059
F0.567	Bacteria	Omnitrophota	Koll11	508.073	425.544	550.881	462.389	556.473	21.2097	30.1588	27.0865	42.0025	91.5431
F0.568	Archaea	Undinarchaeota	Undinarchaeia	505.621	380.056	368.731	939.015	1461.24	34.8597	60.1664	70.3828	283.614	632.372
F0.569	Bacteria	Desulfobacterota	Desulfobacteria	565.237	511.414	532.724	820.443	1035.32	349.755	626.534	580.427	557.203	183.909
F0.570	Bacteria	Bacteroidota	UBA10030	1069.57	1025.63	1026.84	766.56	674.449	337.985	282.146	264.391	257.01	385.238
F0.571	Bacteria	Omnitrophota	Koll11	455.779	345.584	1043.49	343.1	471.248	16.6196	15.6485	34.2601	23.9818	56.8124
F0.572	Archaea	Thermoplasmatota	EX4484-6	1437.01	1293.09	2110.04	1928.2	1970.13	1507.29	2123.94	4251.72	2329.96	2997.87
F0.573	Bacteria	Proteobacteria	Gammaproteobacteria	3268.91	5230.03	4460.87	4461.95	2962.14	5004.04	5826.99	5002.64	4604.04	7021.8
F0.574	Archaea	Asgardarchaeota	Thorarchaeia	565.928	546.006	504.832	635.457	998.004	71.5229	86.16	66.5599	188.099	314.936
F0.575	Bacteria	Gemmatimonadota	Gemmatimonadetes	1783.5	1862.63	1830.25	1598.87	1457.64	2047.92	3347.4	4862.61	3779.48	1880.69
F0.576	Bacteria	Desulfobacterota	Desulfobacteria	3169.32	4052.83	5215.57	4638.1	4575.33	1327.83	1929.26	2053.08	1960.67	3231.51
F0.577	Bacteria	Desulfobacterota	Desulfobacteria	1353.3	1535.1	1456.81	1435.4	1511.31	425.289	513.219	425.727	572.976	905.763
F0.578	Bacteria	Zixibacteria	MSB-5A5	559.921	449.464	449.252	560.183	795.247	47.6034	46.2497	49.2403	64.1921	65.0367
F0.579	Bacteria	Bacteroidota	Bacteroidia	935.354	913.308	839.481	502.258	412.328	2993.49	7504.33	5831.69	1656.46	44.2694
F0.580	Bacteria	Gemmatimonadota	Gemmatimonadetes	1138.39	1196.4	1135.98	971.625	1020.88	381.504	349.49	287.854	306.158	1208.43
F0.581	Bacteria	Proteobacteria	Gammaproteobacteria	5557.25	5439.72	5425.66	5244.77	5113.39	7635.57	5494.79	7438.68	8160.78	11006.8
F0.582	Bacteria	Acidobacteriota	Vicinamibacteria	4411.14	4369.12	3986.93	2801.66	1957.09	1597.47	1026.85	944.528	1125.84	3484.28
F0.583	Bacteria	Actinobacteriota	Acidimicrobiia	1670.25	1852.79	1283.98	1302.1	1367.7	1962.49	1976.74	1687.29	2150.45	11471.3
F0.584	Bacteria	Bacteroidota	Bacteroidia	718.162	944.429	611.356	488.154	416.467	51.4056	41.0128	32.5063	89.717	54.3063
F0.585	Archaea	Thermoplasmatota	EX4484-6	640.299	537.027	506.981	573.506	440.779	12333.6	26683.2	28021.3	11453	157.309
F0.586	Bacteria	Acidobacteriota	Thermoanaerobaculia	3414.16	2908.01	2374.07	1804.13	1512.42	1427.7	861.204	681.834	894.904	2419.69
F0.587	Archaea	Nanoarchaeota	Nanoarchaeia	868.288	683.111	1181.24	1242.43	1061.5	15.7479	23.2739	16.717	22.6872	54.6977
F0.588	Bacteria	Proteobacteria	Gammaproteobacteria	3105.77	2154.34	2132.01	1731.05	1472.36	3359.17	1950.65	2342.51	2616.99	1723.73
F0.589	Bacteria	B64-G9	B64-G9	1196.88	1022.7	1026.57	1702.1	1943.45	342.423	330.393	362.645	617.396	1638.2
F0.590	Bacteria	Planctomycetota	UBA1135	1578.22	1397.07	1563.49	1377.67	1265.29	913.282	867.692	866.817	948.67	1133.16
F0.591	Bacteria	Gemmatimonadota	Gemmatimonadetes	1573.74	1567.83	1136.92	1039.17	990.418	1618.18	1524.09	931.949	942.744	790.898
F0.592	Bacteria	Chloroflexota	Anaerolineae	1147.54	1334.08	1189.44	1191.38	1142.32	616.941	593.474	605.353	845.177	1536.77
F0.593	Bacteria	Actinobacteriota	Acidimicrobiia	2327.93	2401.86	1606.74	1270.55	1099.3	6894.64	5061.41	3779.97	3911.71	4144.67
F0.594	Bacteria	Patescibacteria	Paceibacteria	648.957	460.869	452.72	745.778	944.702	11.6734	7.44764	13.8879	56.1332	105.019
F0.595	Bacteria	Proteobacteria	Gammaproteobacteria	1682.25	1346.54	1147.33	1134.91	865.749	1634.05	1524.83	1505.58	3543.63	564.472
F0.596	Bacteria	Chloroflexota	Anaerolineae	1890.62	2808.42	1661.38	1661.64	1683.06	1252.12	1073.91	1029.65	1975.69	1897.1
F0.597	Bacteria	Myxococcota	Polyangia	1614.69	1436.01	1299.73	1468.33	2036.27	403.007	449.367	441.388	538.514	2913.47
F0.598	Bacteria	Margulisbacteria	WOR-1	827.014	737.52	1005.61	1016.43	872.535	110.257	86.3927	109.965	138.378	320.853
F0.599	Bacteria	Acidobacteriota	Thermoanaerobaculia	1875.75	1528.83	1547.59	955.399	909.093	949.501	634.02	695.612	559.701	826.426
F0.600	Bacteria	Proteobacteria	Gammaproteobacteria	3619.4	5621.23	3907.94	5551.09	4117.34	2852.32	2803.44	2481.12	4630.16	1576.76
F0.601	Archaea	QMZS01	QMZS01	616.59	417.226	513.589	1179	1516.78	7.9673	7.32548	44.8697	64.5467	233.837
F0.602	Bacteria	Patescibacteria	Microgenomatia	512.187	462.747	487.062	624.52	659.546	17.1535	25.0566	17.4212	35.9219	232.548
F0.603	Archaea	Thermoplasmatota	E2	1096.66	1009.75	1590.47	1429.66	1717.03	133.628	235.699	299.848	304.356	76.8865
F0.604	Archaea	Asgardarchaeota	Lokiarchaeia	793.318	752.263	944.743	1592.66	2780.49	8.32249	21.145	19.1999	115.208	343.985
F0.605	Bacteria	Desulfobacterota	Desulfobacteria	873.537	836.227	1467.81	1747.81	3051.79	341.806	568.108	386.783	496.04	310.639
F0.606	Archaea	Nanoarchaeota	Nanoarchaeia	407.563	301.555	580.65	587.472	527.055	1.24678	3.69304	5.57513	5.31948	36.2747
F0.607	Bacteria	Proteobacteria	Alphaproteobacteria	2043.52	2207.76	1728.04	1691.04	1270.55	1663.45	1239.57	1093.21	1527.38	1732.05
F0.608	Archaea	Micrarchaeota	Micrarchaeia	1078.04	699.169	1063.36	4996.89	10285.4	7.47518	14.6224	14.3887	63.6586	2317.14
F0.609	Bacteria	Patescibacteria	Paceibacteria	844.622	907.719	536.635	489.516	367.125	135.533	127.134	63.0628	102.674	56.5614
F0.610	Bacteria	Sumerlaeota	Sumerlaeia	1714.34	1436.2	1444.01	1139.56	1021.43	1426.49	1247.93	1707.62	1302.1	1009.6
F0.611	Bacteria	Zixibacteria	MSB-5A5	417.485	336.992	316.669	468.399	1015.13	64.5596	83.1909	77.7611	101.263	183.205
F0.612	Bacteria	Planctomycetota	UBA8742	2537.54	2308.45	2108.41	1948.2	1686.87	3888.12	5803.07	4305.84	4133.82	3001.38
F0.613	Bacteria	Proteobacteria	Gammaproteobacteria	956.149	1139.78	813	701.453	639.555	849.507	670.621	702.118	1608.19	132.67
F0.614	Archaea	Halobacteriota	Methanosarcinia	2378.49	959.316	2056.73	994.572	770.493	997.519	269.347	2329.89	559.202	318.698
F0.615	Bacteria	Zixibacteria	MSB-5A5	986.13	909.972	1120.95	1696	3306.01	367.124	464.277	512.971	796.871	1365.64
F0.616	Bacteria	Desulfobacterota	Desulfobacteria	645.894	716.217	722.391	1098.49	1146.96	138.444	212.67	223.748	274.264	314.773
F0.617	Bacteria	Myxococcota	Polyangia	1255.94	1593.7	911.022	787.17	660.991	317.105	363.124	271.292	305.088	406.184
F0.618	Bacteria	Myxococcota	Polyangia	847.283	692.74	616.503	859.255	1289.71	186.693	225.903	187.683	337.377	1328.25
F0.619	Bacteria	Bacteroidota	Bacteroidia	1166.86	1479.33	1476.27	1127.72	713.686	8088.08	18843.7	27788.3	11074.9	196.588
F0.620	Bacteria	Chloroflexota	Dehalococcoidia	752.243	751.926	930.832	1325.92	1550.87	230.989	413.86	489.492	681.783	584.736
F0.621	Archaea	Thermoplasmatota	E2	654.219	603.037	1117.89	921.609	924.649	26.5456	44.5297	82.3547	118.456	110.808
F0.622	Bacteria	Bacteroidota	Bacteroidia	946.229	1374.92	924.01	695.842	427.457	134.708	168.607	165.322	146.086	37.7088
F0.623	Bacteria	Proteobacteria	Alphaproteobacteria	5123.6	4498.01	4074.47	3774.73	2769.63	5431.6	3505.44	3650.14	4279.9	5997.03
F0.624	Bacteria	Chloroflexota	Anaerolineae	789.858	1140.47	779.333	943.075	1268.81	500.611	471.133	517.425	892.21	1425.88
F0.625	Bacteria	Bacteroidota	Bacteroidia	1223.89	1766.89	1232.79	1130.82	815.563	349.588	314.8	292.97	418.494	424.585
F0.626	Bacteria	Patescibacteria	Paceibacteria	708.9	595.414	559.324	400.516	379.824	299.152	181.427	216.951	191.538	52.6787
F0.627	Bacteria	Myxococcota	Polyangia	1802.62	1811.34	1756.61	2912.03	2266.49	483.694	615.87	547.398	914.009	5862.36
F0.628	Bacteria	Desulfobacterota	Desulfobacteria	2205.72	3075.76	2697.32	2317.42	2063.11	546.262	819.179	533.812	647.701	1343.44
F0.629	Bacteria	WOR-3	WOR-3	1198.07	1041.32	959.728	1166.69	1833.1	466.839	642.107	597.609	841.697	2787.7
F0.630	Bacteria	Patescibacteria	Microgenomatia	518.917	503.541	438.99	455.77	455.856	6.72199	18.1369	4.39764	15.0299	86.0172
F0.631	Bacteria	Proteobacteria	Alphaproteobacteria	1965.11	2085.85	1683.59	2134.2	1845.89	1955.23	1637.28	1628.43	1646.17	2604.78
F0.632	Bacteria	UBA10199	UBA10199	1162.72	1183.07	1092.19	1506.63	1684.99	537.057	505.421	557.542	822.183	2864.56
F0.633	Bacteria	Verrucomicrobiota	Verrucomicrobiae	1113.03	977.58	790.543	647.732	578.841	408.514	311.227	335.993	319.498	221.163
F0.634	Bacteria	Zixibacteria	MSB-5A5	595.272	511.164	520.589	598.195	764.662	73.2261	64.0512	69.5635	117.011	260.106
F0.635	Bacteria	Gemmatimonadota	Gemmatimonadetes	2679.62	2571.29	2491.36	1645.47	1261.15	3551.41	4241.75	2803.05	1808.73	1482.92
F0.636	Bacteria	Acidobacteriota	Thermoanaerobaculia	3411.43	3020.11	2212.19	1977.02	1741.52	2143.13	1572.4	1126.88	1502.02	1831.86
F0.637	Bacteria	Desulfobacterota_B	Binatia	2236.95	2315.41	1901.84	1533.24	1219.24	924.392	859.241	673.067	668.17	1649.79
F0.638	Bacteria	Chloroflexota	Anaerolineae	4029.4	3721.66	2669.87	2133.76	1594.83	2692.72	1809.14	1293.72	1998.56	582.882
F0.639	Bacteria	Patescibacteria	Gracilibacteria	563.807	459.595	465.98	746.758	808.717	1020.16	1695.96	1140.19	1147.17	150.736
F0.640	Bacteria	Acidobacteriota	Mor1	2433.02	2293.04	1860.93	1516.91	1222.81	2317.66	2626.92	1992.82	1598.53	1341.03
F0.641	Bacteria	Patescibacteria	ABY1	750.682	609.277	680.751	1165.97	1249.78	9.36197	14.785	9.62899	43.826	141.847
F0.642	Bacteria	Proteobacteria	Gammaproteobacteria	2795.29	3124.72	2531.63	2509.26	2034.06	1743.26	1118.12	1470.45	2355.54	2074.82
F0.643	Bacteria	Desulfobacterota	RBG-13-61-14	957.928	800.264	1153.18	999.253	884.818	279.141	269.211	451.908	392.018	571.486
F0.644	Bacteria	Myxococcota	UBA727	2188.89	2142.39	2077.24	1633.54	1456.73	817.284	922.356	866.852	871.9	1858.1
F0.645	Bacteria	WOR-3	WOR-3	1883.84	1764.75	1794.73	1349.23	1189.68	1184.55	1272.9	1315.42	962.66	1248.93
F0.646	Bacteria	Desulfobacterota	Desulfobacteria	2600.78	3499	3346.04	3173.79	2908.26	941.182	901.9	730.502	1093.44	5149.26
F0.647	Bacteria	Desulfobacterota	Desulfobacteria	1037.43	860.668	937.19	1445.07	720.936	604.796	659.846	567.013	545.07	330.279
F0.648	Bacteria	Chloroflexota	Anaerolineae	1142.24	1127.09	1383.04	1271.65	1077.5	1291.1	1150.05	1724.63	1846.26	1004.5
F0.649	Bacteria	Nitrospirota	Thermodesulfovibrionia	1185	1365.74	1955.39	2295.52	2618.84	192.832	372.296	481.026	756.637	1907.52
F0.650	Archaea	Nanoarchaeota	Nanoarchaeia	536.134	399.714	847.341	455.008	491.701	0.245647	3.55727	1.18848	1.72933	20.9483
F0.651	Bacteria	Proteobacteria	Gammaproteobacteria	4645.27	4957.28	4843.98	3745.95	2688.61	10717.9	8405.24	12117.7	13346.5	4017.06
F0.652	Bacteria	Patescibacteria	Microgenomatia	650.008	556.589	525.744	642.462	1257.29	20.9857	19.6934	16.2096	43.1547	753.19
F0.653	Bacteria	Spirochaetota	UBA4802	419.707	340.948	348.386	414.455	864.908	62.5857	75.3556	116.545	97.9907	191.419
F0.654	Bacteria	Desulfobacterota	MBNT15	1699.41	1697.22	1374.08	1257.64	1219.3	571.247	473.842	383.431	464.651	1873.23
F0.655	Bacteria	Chloroflexota	Anaerolineae	583.995	600.623	524.319	463.165	445.701	183.052	182.801	226.811	266.223	269.299
F0.656	Archaea	Thermoplasmatota	Thermoplasmata	469.187	389.694	352.043	454.9	592.668	8.87303	18.9546	9.28799	45.9111	104.17
F0.657	Bacteria	Elusimicrobiota	Endomicrobia	519.547	365.851	400.375	924.502	911.871	3.52518	3.22809	3.84583	21.07	64.4095
F0.658	Archaea	Nanoarchaeota	Nanoarchaeia	523.373	456.193	642.879	591.385	539.633	3.93424	6.68997	3.74923	6.57444	39.471
F0.659	Bacteria	ARS69	ARS69	1138.14	1028.47	1080.77	1761.11	3136	448.411	507.933	535.792	801.178	5417.01
F0.660	Bacteria	Chloroflexota	Anaerolineae	1726.71	1577.64	1680.35	1164.18	1105.03	1214.5	807.483	899.258	1049.5	798.931
F0.661	Bacteria	Gemmatimonadota	Gemmatimonadetes	2017.58	2523.98	2629.12	1923.23	1964.83	1433.26	1676.43	1548.39	1337.04	3016.84
F0.662	Archaea	Thermoproteota	Bathyarchaeia	649.857	684.093	693.85	924.824	1172.66	396.179	568.978	564.955	724.791	235.65
F0.663	Bacteria	Verrucomicrobiota	Verrucomicrobiae	778.487	781.784	651.032	550.365	601.407	774.972	827.598	784.756	564.562	253.232
F0.664	Bacteria	Desulfobacterota	BSN033	584.362	544.297	555.063	998.778	1655.01	263.72	331.735	326.203	229.747	604.337
F0.665	Bacteria	Patescibacteria	ABY1	649.245	536.834	526.314	763.199	774.071	6.55114	11.7467	6.17963	17.2584	137.031
F0.666	Archaea	Asgardarchaeota	Thorarchaeia	341.359	268.768	309.897	436.521	926.846	74.2624	111.382	131.442	184.566	84.9891
