# Supplementary material for: Microbial active functional modules derived from network analysis and metabolic interactions decipher the complex microbiome assembly in mangrove sediments
Source: Microbiome. 2022 Dec 13;10:224. doi: 10.1186/s40168-022-01421-w (PMC9746113; doi:10.1186/s40168-022-01421-w)
Supplement: Supplementary file 4 — Additional file 3: Table S2. MIP scores of all the pairwise interactions. [file 40168_2022_1421_MOESM3_ESM.xlsx]

## Sheet: Genomic
NO	MAG1	MAG2	MIP
1	F0.001	F0.002	1
2	F0.001	F0.003	3
3	F0.001	F0.004	0
4	F0.001	F0.005	3
5	F0.001	F0.006	1
6	F0.001	F0.007	0
7	F0.001	F0.008	2
8	F0.001	F0.009	5
9	F0.001	F0.010	0
10	F0.001	F0.012	1
11	F0.001	F0.011	0
12	F0.001	F0.013	1
13	F0.001	F0.014	1
14	F0.001	F0.015	2
15	F0.001	F0.016	0
16	F0.001	F0.017	0
17	F0.001	F0.018	0
18	F0.001	F0.019	0
19	F0.001	F0.020	0
20	F0.001	F0.021	1
21	F0.001	F0.022	2
22	F0.001	F0.023	0
23	F0.001	F0.024	1
24	F0.001	F0.025	0
25	F0.001	F0.026	0
26	F0.001	F0.027	0
27	F0.001	F0.028	0
28	F0.001	F0.030	0
29	F0.001	F0.029	0
30	F0.001	F0.031	0
31	F0.001	F0.032	0
32	F0.001	F0.033	0
33	F0.001	F0.034	0
34	F0.001	F0.035	0
35	F0.001	F0.036	3
36	F0.001	F0.037	4
37	F0.001	F0.038	2
38	F0.001	F0.039	4
39	F0.001	F0.041	0
40	F0.001	F0.040	2
41	F0.001	F0.042	0
42	F0.001	F0.043	0
43	F0.001	F0.044	2
44	F0.001	F0.045	1
45	F0.001	F0.046	1
46	F0.001	F0.047	4
47	F0.001	F0.048	0
48	F0.001	F0.049	1
49	F0.001	F0.050	0
50	F0.001	F0.052	0
51	F0.001	F0.053	1
52	F0.001	F0.055	0
53	F0.001	F0.054	3
54	F0.001	F0.056	0
55	F0.001	F0.057	0
56	F0.001	F0.058	2
57	F0.001	F0.059	0
58	F0.001	F0.060	2
59	F0.001	F0.061	0
60	F0.001	F0.062	1
61	F0.001	F0.063	0
62	F0.001	F0.064	2
63	F0.001	F0.065	1
64	F0.001	F0.066	0
65	F0.001	F0.067	0
66	F0.001	F0.068	1
67	F0.001	F0.069	0
68	F0.001	F0.070	1
69	F0.001	F0.071	0
70	F0.001	F0.072	1
71	F0.001	F0.073	1
72	F0.001	F0.075	5
73	F0.001	F0.074	0
74	F0.001	F0.076	2
75	F0.001	F0.077	0
76	F0.001	F0.078	1
77	F0.001	F0.079	3
78	F0.001	F0.081	3
79	F0.001	F0.080	1
80	F0.001	F0.082	1
81	F0.001	F0.083	1
82	F0.001	F0.084	3
83	F0.001	F0.085	1
84	F0.001	F0.086	0
85	F0.001	F0.087	0
86	F0.001	F0.088	0
87	F0.001	F0.089	1
88	F0.001	F0.090	1
89	F0.001	F0.091	0
90	F0.001	F0.092	0
91	F0.001	F0.093	0
92	F0.001	F0.094	0
93	F0.001	F0.095	0
94	F0.001	F0.096	1
95	F0.001	F0.097	0
96	F0.001	F0.098	1
97	F0.001	F0.099	0
98	F0.001	F0.100	2
99	F0.001	F0.101	1
100	F0.001	F0.102	3
101	F0.001	F0.103	1
102	F0.001	F0.104	2
103	F0.001	F0.105	0
104	F0.001	F0.106	1
105	F0.001	F0.107	0
106	F0.001	F0.108	0
107	F0.001	F0.109	0
108	F0.001	F0.110	0
109	F0.001	F0.111	3
110	F0.001	F0.112	4
111	F0.001	F0.113	0
112	F0.001	F0.114	1
113	F0.001	F0.115	0
114	F0.001	F0.116	0
115	F0.001	F0.117	1
116	F0.001	F0.118	0
117	F0.001	F0.119	0
118	F0.001	F0.120	3
119	F0.001	F0.121	2
120	F0.001	F0.122	0
121	F0.001	F0.123	3
122	F0.001	F0.124	0
123	F0.001	F0.125	0
124	F0.001	F0.126	2
125	F0.001	F0.127	0
126	F0.001	F0.128	3
127	F0.001	F0.129	3
128	F0.001	F0.130	0
129	F0.001	F0.131	1
130	F0.001	F0.132	1
131	F0.001	F0.133	1
132	F0.001	F0.134	0
133	F0.001	F0.135	0
134	F0.001	F0.136	0
135	F0.001	F0.137	3
136	F0.001	F0.138	0
137	F0.001	F0.139	0
138	F0.001	F0.140	2
139	F0.001	F0.141	0
140	F0.001	F0.142	0
141	F0.001	F0.143	0
142	F0.001	F0.144	2
143	F0.001	F0.145	0
144	F0.001	F0.146	0
145	F0.001	F0.147	0
146	F0.001	F0.148	0
147	F0.001	F0.149	0
148	F0.001	F0.150	1
149	F0.001	F0.151	0
150	F0.001	F0.152	0
151	F0.001	F0.153	0
152	F0.001	F0.154	1
153	F0.001	F0.155	0
154	F0.001	F0.156	2
155	F0.001	F0.157	0
156	F0.001	F0.158	0
157	F0.001	F0.159	1
158	F0.001	F0.160	0
159	F0.001	F0.161	1
160	F0.001	F0.162	3
161	F0.001	F0.163	0
162	F0.001	F0.164	1
163	F0.001	F0.165	2
164	F0.001	F0.166	1
165	F0.001	F0.167	3
166	F0.001	F0.168	2
167	F0.001	F0.169	0
168	F0.001	F0.170	0
169	F0.001	F0.171	2
170	F0.001	F0.172	0
171	F0.001	F0.173	0
172	F0.001	F0.174	1
173	F0.001	F0.176	1
174	F0.001	F0.177	1
175	F0.001	F0.175	0
176	F0.001	F0.178	5
177	F0.001	F0.179	2
178	F0.001	F0.180	0
179	F0.001	F0.181	3
180	F0.001	F0.182	1
181	F0.001	F0.183	0
182	F0.001	F0.185	0
183	F0.001	F0.186	0
184	F0.001	F0.184	0
185	F0.001	F0.188	1
186	F0.001	F0.187	0
187	F0.001	F0.189	0
188	F0.001	F0.190	3
189	F0.001	F0.191	0
190	F0.001	F0.193	0
191	F0.001	F0.192	0
192	F0.001	F0.194	0
193	F0.001	F0.195	0
194	F0.001	F0.196	0
195	F0.001	F0.197	0
196	F0.001	F0.198	0
197	F0.001	F0.199	1
198	F0.001	F0.200	0
199	F0.001	F0.201	1
200	F0.001	F0.202	1
201	F0.001	F0.203	0
202	F0.001	F0.204	4
203	F0.001	F0.205	0
204	F0.001	F0.206	1
205	F0.001	F0.207	1
206	F0.001	F0.208	0
207	F0.001	F0.209	1
208	F0.001	F0.210	0
209	F0.001	F0.211	0
210	F0.001	F0.212	0
211	F0.001	F0.214	1
212	F0.001	F0.213	5
213	F0.001	F0.215	0
214	F0.001	F0.216	0
215	F0.001	F0.217	3
216	F0.001	F0.218	3
217	F0.001	F0.219	0
218	F0.001	F0.220	0
219	F0.001	F0.221	2
220	F0.001	F0.222	4
221	F0.001	F0.223	0
222	F0.001	F0.224	2
223	F0.001	F0.225	1
224	F0.001	F0.226	1
225	F0.001	F0.227	1
226	F0.001	F0.228	3
227	F0.001	F0.229	2
228	F0.001	F0.230	0
229	F0.001	F0.231	1
230	F0.001	F0.232	0
231	F0.001	F0.233	0
232	F0.001	F0.234	0
233	F0.001	F0.235	2
234	F0.001	F0.236	0
235	F0.001	F0.237	0
236	F0.001	F0.238	0
237	F0.001	F0.239	1
238	F0.001	F0.240	2
239	F0.001	F0.241	1
240	F0.001	F0.242	1
241	F0.001	F0.243	0
242	F0.001	F0.244	0
243	F0.001	F0.245	0
244	F0.001	F0.246	0
245	F0.001	F0.247	0
246	F0.001	F0.248	2
247	F0.001	F0.250	2
248	F0.001	F0.251	1
249	F0.001	F0.252	0
250	F0.001	F0.253	0
251	F0.001	F0.254	1
252	F0.001	F0.255	1
253	F0.001	F0.256	0
254	F0.001	F0.257	0
255	F0.001	F0.258	0
256	F0.001	F0.259	0
257	F0.001	F0.260	3
258	F0.001	F0.261	1
259	F0.001	F0.262	0
260	F0.001	F0.263	4
261	F0.001	F0.264	1
262	F0.001	F0.265	0
263	F0.001	F0.266	0
264	F0.001	F0.267	2
265	F0.001	F0.268	0
266	F0.001	F0.269	1
267	F0.001	F0.270	0
268	F0.001	F0.271	0
269	F0.001	F0.272	0
270	F0.001	F0.273	1
271	F0.001	F0.274	0
272	F0.001	F0.275	4
273	F0.001	F0.276	0
274	F0.001	F0.277	0
275	F0.001	F0.278	0
276	F0.001	F0.279	0
277	F0.001	F0.280	1
278	F0.001	F0.281	0
279	F0.001	F0.282	2
280	F0.001	F0.283	1
281	F0.001	F0.284	0
282	F0.001	F0.285	0
283	F0.001	F0.286	0
284	F0.001	F0.287	4
285	F0.001	F0.288	0
286	F0.001	F0.289	1
287	F0.001	F0.290	0
288	F0.001	F0.292	1
289	F0.001	F0.293	1
290	F0.001	F0.294	0
291	F0.001	F0.295	3
292	F0.001	F0.296	0
293	F0.001	F0.297	1
294	F0.001	F0.298	0
295	F0.001	F0.299	0
296	F0.001	F0.300	0
297	F0.001	F0.301	1
298	F0.001	F0.302	1
299	F0.001	F0.303	1
300	F0.001	F0.304	1
301	F0.001	F0.305	1
302	F0.001	F0.306	3
303	F0.001	F0.307	2
304	F0.001	F0.308	2
305	F0.001	F0.309	1
306	F0.001	F0.310	0
307	F0.001	F0.311	1
308	F0.001	F0.312	0
309	F0.001	F0.313	1
310	F0.001	F0.314	0
311	F0.001	F0.315	3
312	F0.001	F0.316	3
313	F0.001	F0.317	0
314	F0.001	F0.318	0
315	F0.001	F0.319	0
316	F0.001	F0.320	1
317	F0.001	F0.321	0
318	F0.001	F0.322	0
319	F0.001	F0.323	2
320	F0.001	F0.324	2
321	F0.001	F0.325	0
322	F0.001	F0.326	0
323	F0.001	F0.327	0
324	F0.001	F0.328	3
325	F0.001	F0.329	3
326	F0.001	F0.330	1
327	F0.001	F0.331	0
328	F0.001	F0.332	3
329	F0.001	F0.333	1
330	F0.001	F0.334	0
331	F0.001	F0.335	0
332	F0.001	F0.336	0
333	F0.001	F0.337	1
334	F0.001	F0.338	0
335	F0.001	F0.339	1
336	F0.001	F0.340	0
337	F0.001	F0.341	0
338	F0.001	F0.342	0
339	F0.001	F0.343	0
340	F0.001	F0.344	5
341	F0.001	F0.345	0
342	F0.001	F0.346	1
343	F0.001	F0.347	3
344	F0.001	F0.348	3
345	F0.001	F0.349	0
346	F0.001	F0.350	3
347	F0.001	F0.351	0
348	F0.001	F0.352	0
349	F0.001	F0.353	5
350	F0.001	F0.354	5
351	F0.001	F0.355	2
352	F0.001	F0.356	0
353	F0.001	F0.357	0
354	F0.001	F0.358	0
355	F0.001	F0.359	2
356	F0.001	F0.360	0
357	F0.001	F0.361	1
358	F0.001	F0.362	2
359	F0.001	F0.363	3
360	F0.001	F0.364	1
361	F0.001	F0.365	0
362	F0.001	F0.366	3
363	F0.001	F0.367	1
364	F0.001	F0.368	3
365	F0.001	F0.369	0
366	F0.001	F0.370	2
367	F0.001	F0.371	1
368	F0.001	F0.372	0
369	F0.001	F0.373	4
370	F0.001	F0.374	0
371	F0.001	F0.375	0
372	F0.001	F0.376	1
373	F0.001	F0.377	3
374	F0.001	F0.378	5
375	F0.001	F0.379	0
376	F0.001	F0.380	0
377	F0.001	F0.381	1
378	F0.001	F0.382	2
379	F0.001	F0.383	3
380	F0.001	F0.384	1
381	F0.001	F0.385	2
382	F0.001	F0.386	3
383	F0.001	F0.387	0
384	F0.001	F0.388	0
385	F0.001	F0.389	0
386	F0.001	F0.390	1
387	F0.001	F0.391	1
388	F0.001	F0.392	0
389	F0.001	F0.393	3
390	F0.001	F0.394	3
391	F0.001	F0.395	1
392	F0.001	F0.396	2
393	F0.001	F0.397	2
394	F0.001	F0.398	1
395	F0.001	F0.399	1
396	F0.001	F0.400	0
397	F0.001	F0.401	1
398	F0.001	F0.402	0
399	F0.001	F0.403	0
400	F0.001	F0.404	3
401	F0.001	F0.405	0
402	F0.001	F0.406	2
403	F0.001	F0.407	3
404	F0.001	F0.408	0
405	F0.001	F0.409	2
406	F0.001	F0.410	0
407	F0.001	F0.411	0
408	F0.001	F0.412	0
409	F0.001	F0.413	1
410	F0.001	F0.414	1
411	F0.001	F0.415	0
412	F0.001	F0.416	0
413	F0.001	F0.417	1
414	F0.001	F0.418	2
415	F0.001	F0.419	0
416	F0.001	F0.420	1
417	F0.001	F0.421	1
418	F0.001	F0.422	0
419	F0.001	F0.423	0
420	F0.001	F0.424	2
421	F0.001	F0.425	0
422	F0.001	F0.426	0
423	F0.001	F0.427	3
424	F0.001	F0.428	2
425	F0.001	F0.429	0
426	F0.001	F0.430	2
427	F0.001	F0.431	1
428	F0.001	F0.432	3
429	F0.001	F0.434	0
430	F0.001	F0.435	0
431	F0.001	F0.436	0
432	F0.001	F0.437	0
433	F0.001	F0.438	1
434	F0.001	F0.439	3
435	F0.001	F0.440	0
436	F0.001	F0.441	1
437	F0.001	F0.442	0
438	F0.001	F0.443	1
439	F0.001	F0.444	0
440	F0.001	F0.445	3
441	F0.001	F0.446	1
442	F0.001	F0.448	0
443	F0.001	F0.447	0
444	F0.001	F0.449	3
445	F0.001	F0.450	1
446	F0.001	F0.451	3
447	F0.001	F0.452	2
448	F0.001	F0.453	1
449	F0.001	F0.454	0
450	F0.001	F0.455	1
451	F0.001	F0.457	0
452	F0.001	F0.458	0
453	F0.001	F0.456	0
454	F0.001	F0.459	0
455	F0.001	F0.460	2
456	F0.001	F0.461	2
457	F0.001	F0.462	2
458	F0.001	F0.464	1
459	F0.001	F0.465	2
460	F0.001	F0.466	1
461	F0.001	F0.467	0
462	F0.001	F0.463	1
463	F0.001	F0.468	3
464	F0.001	F0.469	0
465	F0.001	F0.470	4
466	F0.001	F0.471	3
467	F0.001	F0.472	2
468	F0.001	F0.473	0
469	F0.001	F0.475	2
470	F0.001	F0.474	2
471	F0.001	F0.476	0
472	F0.001	F0.477	0
473	F0.001	F0.478	2
474	F0.001	F0.479	3
475	F0.001	F0.480	0
476	F0.001	F0.481	1
477	F0.001	F0.482	0
478	F0.001	F0.483	1
479	F0.001	F0.485	1
480	F0.001	F0.484	0
481	F0.001	F0.486	0
482	F0.001	F0.487	3
483	F0.001	F0.488	1
484	F0.001	F0.489	4
485	F0.001	F0.490	2
486	F0.001	F0.491	0
487	F0.001	F0.492	0
488	F0.001	F0.494	0
489	F0.001	F0.495	3
490	F0.001	F0.493	0
491	F0.001	F0.497	0
492	F0.001	F0.496	0
493	F0.001	F0.498	1
494	F0.001	F0.499	0
495	F0.001	F0.501	1
496	F0.001	F0.500	1
497	F0.001	F0.502	4
498	F0.001	F0.503	2
499	F0.001	F0.504	2
500	F0.001	F0.505	0
501	F0.001	F0.506	3
502	F0.001	F0.508	0
503	F0.001	F0.509	0
504	F0.001	F0.507	1
505	F0.001	F0.512	0
506	F0.001	F0.513	2
507	F0.001	F0.511	0
508	F0.001	F0.514	0
509	F0.001	F0.516	1
510	F0.001	F0.515	0
511	F0.001	F0.517	2
512	F0.001	F0.518	0
513	F0.001	F0.519	1
514	F0.001	F0.520	0
515	F0.001	F0.522	0
516	F0.001	F0.521	0
517	F0.001	F0.523	4
518	F0.001	F0.524	0
519	F0.001	F0.525	1
520	F0.001	F0.526	0
521	F0.001	F0.527	1
522	F0.001	F0.528	1
523	F0.001	F0.529	0
524	F0.001	F0.531	0
525	F0.001	F0.532	3
526	F0.001	F0.530	1
527	F0.001	F0.533	0
528	F0.001	F0.534	0
529	F0.001	F0.535	2
530	F0.001	F0.536	0
531	F0.001	F0.537	1
532	F0.001	F0.538	3
533	F0.001	F0.539	0
534	F0.001	F0.540	1
535	F0.001	F0.541	3
536	F0.001	F0.543	5
537	F0.001	F0.542	0
538	F0.001	F0.545	2
539	F0.001	F0.546	0
540	F0.001	F0.547	2
541	F0.001	F0.544	0
542	F0.001	F0.548	3
543	F0.001	F0.549	3
544	F0.001	F0.550	1
545	F0.001	F0.551	0
546	F0.001	F0.552	1
547	F0.001	F0.553	1
548	F0.001	F0.554	1
549	F0.001	F0.555	0
550	F0.001	F0.556	2
551	F0.001	F0.557	1
552	F0.001	F0.558	0
553	F0.001	F0.559	0
554	F0.001	F0.560	1
555	F0.001	F0.561	0
556	F0.001	F0.562	2
557	F0.001	F0.563	3
558	F0.001	F0.564	0
559	F0.001	F0.565	4
560	F0.001	F0.566	1
561	F0.001	F0.567	0
562	F0.001	F0.568	2
563	F0.001	F0.569	0
564	F0.001	F0.570	1
565	F0.001	F0.571	0
566	F0.001	F0.572	0
567	F0.001	F0.573	0
568	F0.001	F0.574	0
569	F0.001	F0.575	3
570	F0.001	F0.576	0
571	F0.001	F0.577	3
572	F0.001	F0.578	3
573	F0.001	F0.579	0
574	F0.001	F0.580	3
575	F0.001	F0.581	1
576	F0.001	F0.582	0
577	F0.001	F0.583	1
578	F0.001	F0.584	1
579	F0.001	F0.585	1
580	F0.001	F0.586	0
581	F0.001	F0.587	1
582	F0.001	F0.588	0
583	F0.001	F0.589	4
584	F0.001	F0.590	0
585	F0.001	F0.591	0
586	F0.001	F0.592	1
587	F0.001	F0.593	2
588	F0.001	F0.594	2
589	F0.001	F0.595	2
590	F0.001	F0.596	2
591	F0.001	F0.597	0
592	F0.001	F0.598	0
593	F0.001	F0.599	0
594	F0.001	F0.600	0
595	F0.001	F0.601	1
596	F0.001	F0.602	2
597	F0.001	F0.603	1
598	F0.001	F0.604	1
599	F0.001	F0.605	0
600	F0.001	F0.606	0
601	F0.001	F0.607	0
602	F0.001	F0.608	2
603	F0.001	F0.609	0
604	F0.001	F0.610	5
605	F0.001	F0.611	0
606	F0.001	F0.612	0
607	F0.001	F0.613	0
608	F0.001	F0.614	3
609	F0.001	F0.615	5
610	F0.001	F0.616	1
611	F0.001	F0.617	4
612	F0.001	F0.618	0
613	F0.001	F0.619	5
614	F0.001	F0.620	0
615	F0.001	F0.621	2
616	F0.001	F0.622	2
617	F0.001	F0.623	1
618	F0.001	F0.624	1
619	F0.001	F0.625	1
620	F0.001	F0.626	1
621	F0.001	F0.627	3
622	F0.001	F0.628	1
623	F0.001	F0.629	0
624	F0.001	F0.630	4
625	F0.001	F0.631	2
626	F0.001	F0.632	0
627	F0.001	F0.633	0
628	F0.001	F0.634	0
629	F0.001	F0.635	3
630	F0.001	F0.636	0
631	F0.001	F0.637	0
632	F0.001	F0.638	1
633	F0.001	F0.639	1
634	F0.001	F0.640	0
635	F0.001	F0.641	0
636	F0.001	F0.642	0
637	F0.001	F0.643	0
638	F0.001	F0.644	0
639	F0.001	F0.645	0
640	F0.001	F0.646	3
641	F0.001	F0.647	1
642	F0.001	F0.648	1
643	F0.001	F0.649	0
644	F0.001	F0.651	0
645	F0.001	F0.652	2
646	F0.001	F0.653	0
647	F0.001	F0.654	0
648	F0.001	F0.655	2
649	F0.001	F0.656	2
650	F0.001	F0.657	0
651	F0.001	F0.658	1
652	F0.001	F0.659	0
653	F0.001	F0.660	1
654	F0.001	F0.661	2
655	F0.001	F0.662	0
656	F0.001	F0.663	1
657	F0.001	F0.664	0
658	F0.001	F0.665	2
659	F0.001	F0.666	1
660	F0.002	F0.003	3
661	F0.002	F0.004	0
662	F0.002	F0.005	4
663	F0.002	F0.006	1
664	F0.002	F0.007	0
665	F0.002	F0.008	1
666	F0.002	F0.009	4
667	F0.002	F0.010	0
668	F0.002	F0.012	2
669	F0.002	F0.011	0
670	F0.002	F0.013	1
671	F0.002	F0.014	2
672	F0.002	F0.015	1
673	F0.002	F0.016	0
674	F0.002	F0.017	0
675	F0.002	F0.018	0
676	F0.002	F0.019	0
677	F0.002	F0.020	0
678	F0.002	F0.021	2
679	F0.002	F0.022	2
680	F0.002	F0.023	0
681	F0.002	F0.024	1
682	F0.002	F0.025	0
683	F0.002	F0.026	0
684	F0.002	F0.027	0
685	F0.002	F0.028	0
686	F0.002	F0.030	0
687	F0.002	F0.029	0
688	F0.002	F0.031	0
689	F0.002	F0.032	0
690	F0.002	F0.033	0
691	F0.002	F0.034	0
692	F0.002	F0.035	0
693	F0.002	F0.036	4
694	F0.002	F0.037	6
695	F0.002	F0.038	2
696	F0.002	F0.039	4
697	F0.002	F0.041	0
698	F0.002	F0.040	1
699	F0.002	F0.042	0
700	F0.002	F0.043	0
701	F0.002	F0.044	2
702	F0.002	F0.045	4
703	F0.002	F0.046	2
704	F0.002	F0.047	3
705	F0.002	F0.048	0
706	F0.002	F0.049	1
707	F0.002	F0.050	0
708	F0.002	F0.052	0
709	F0.002	F0.053	1
710	F0.002	F0.055	0
711	F0.002	F0.054	4
712	F0.002	F0.056	0
713	F0.002	F0.057	0
714	F0.002	F0.058	2
715	F0.002	F0.059	0
716	F0.002	F0.060	2
717	F0.002	F0.061	0
718	F0.002	F0.062	1
719	F0.002	F0.063	0
720	F0.002	F0.064	1
721	F0.002	F0.065	2
722	F0.002	F0.066	0
723	F0.002	F0.067	0
724	F0.002	F0.068	1
725	F0.002	F0.069	0
726	F0.002	F0.070	1
727	F0.002	F0.071	0
728	F0.002	F0.072	1
729	F0.002	F0.073	2
730	F0.002	F0.075	3
731	F0.002	F0.074	0
732	F0.002	F0.076	1
733	F0.002	F0.077	0
734	F0.002	F0.078	1
735	F0.002	F0.079	2
736	F0.002	F0.081	2
737	F0.002	F0.080	1
738	F0.002	F0.082	1
739	F0.002	F0.083	1
740	F0.002	F0.084	2
741	F0.002	F0.085	1
742	F0.002	F0.086	0
743	F0.002	F0.087	0
744	F0.002	F0.088	0
745	F0.002	F0.089	1
746	F0.002	F0.090	2
747	F0.002	F0.091	0
748	F0.002	F0.092	0
749	F0.002	F0.093	0
750	F0.002	F0.094	0
751	F0.002	F0.095	0
752	F0.002	F0.096	2
753	F0.002	F0.097	0
754	F0.002	F0.098	1
755	F0.002	F0.099	0
756	F0.002	F0.100	1
757	F0.002	F0.101	1
758	F0.002	F0.102	2
759	F0.002	F0.103	1
760	F0.002	F0.104	1
761	F0.002	F0.105	0
762	F0.002	F0.106	1
763	F0.002	F0.107	0
764	F0.002	F0.108	0
765	F0.002	F0.109	0
766	F0.002	F0.110	0
767	F0.002	F0.111	2
768	F0.002	F0.112	3
769	F0.002	F0.113	0
770	F0.002	F0.114	1
771	F0.002	F0.115	0
772	F0.002	F0.116	0
773	F0.002	F0.117	1
774	F0.002	F0.118	0
775	F0.002	F0.119	0
776	F0.002	F0.120	4
777	F0.002	F0.121	2
778	F0.002	F0.122	0
779	F0.002	F0.123	1
780	F0.002	F0.124	0
781	F0.002	F0.125	0
782	F0.002	F0.126	2
783	F0.002	F0.127	0
784	F0.002	F0.128	5
785	F0.002	F0.129	3
786	F0.002	F0.130	0
787	F0.002	F0.131	1
788	F0.002	F0.132	1
789	F0.002	F0.133	2
790	F0.002	F0.134	0
791	F0.002	F0.135	0
792	F0.002	F0.136	0
793	F0.002	F0.137	2
794	F0.002	F0.138	0
795	F0.002	F0.139	0
796	F0.002	F0.140	1
797	F0.002	F0.141	0
798	F0.002	F0.142	0
799	F0.002	F0.143	0
800	F0.002	F0.144	2
801	F0.002	F0.145	0
802	F0.002	F0.146	0
803	F0.002	F0.147	0
804	F0.002	F0.148	0
805	F0.002	F0.149	0
806	F0.002	F0.150	1
807	F0.002	F0.151	0
808	F0.002	F0.152	0
809	F0.002	F0.153	0
810	F0.002	F0.154	1
811	F0.002	F0.155	0
812	F0.002	F0.156	2
813	F0.002	F0.157	0
814	F0.002	F0.158	0
815	F0.002	F0.159	1
816	F0.002	F0.160	0
817	F0.002	F0.161	1
818	F0.002	F0.162	2
819	F0.002	F0.163	0
820	F0.002	F0.164	1
821	F0.002	F0.165	1
822	F0.002	F0.166	1
823	F0.002	F0.167	3
824	F0.002	F0.168	2
825	F0.002	F0.169	0
826	F0.002	F0.170	0
827	F0.002	F0.171	2
828	F0.002	F0.172	0
829	F0.002	F0.173	0
830	F0.002	F0.174	1
831	F0.002	F0.176	1
832	F0.002	F0.177	1
833	F0.002	F0.175	0
834	F0.002	F0.178	4
835	F0.002	F0.179	1
836	F0.002	F0.180	0
837	F0.002	F0.181	2
838	F0.002	F0.182	2
839	F0.002	F0.183	0
840	F0.002	F0.185	0
841	F0.002	F0.186	0
842	F0.002	F0.184	0
843	F0.002	F0.188	1
844	F0.002	F0.187	0
845	F0.002	F0.189	0
846	F0.002	F0.190	2
847	F0.002	F0.191	0
848	F0.002	F0.193	0
849	F0.002	F0.192	0
850	F0.002	F0.194	0
851	F0.002	F0.195	0
852	F0.002	F0.196	0
853	F0.002	F0.197	0
854	F0.002	F0.198	0
855	F0.002	F0.199	1
856	F0.002	F0.200	0
857	F0.002	F0.201	3
858	F0.002	F0.202	2
859	F0.002	F0.203	0
860	F0.002	F0.204	4
861	F0.002	F0.205	0
862	F0.002	F0.206	2
863	F0.002	F0.207	1
864	F0.002	F0.208	0
865	F0.002	F0.209	1
866	F0.002	F0.210	0
867	F0.002	F0.211	0
868	F0.002	F0.212	0
869	F0.002	F0.214	1
870	F0.002	F0.213	4
871	F0.002	F0.215	0
872	F0.002	F0.216	0
873	F0.002	F0.217	3
874	F0.002	F0.218	1
875	F0.002	F0.219	0
876	F0.002	F0.220	0
877	F0.002	F0.221	1
878	F0.002	F0.222	4
879	F0.002	F0.223	0
880	F0.002	F0.224	1
881	F0.002	F0.225	2
882	F0.002	F0.226	2
883	F0.002	F0.227	1
884	F0.002	F0.228	2
885	F0.002	F0.229	1
886	F0.002	F0.230	0
887	F0.002	F0.231	1
888	F0.002	F0.232	0
889	F0.002	F0.233	0
890	F0.002	F0.234	0
891	F0.002	F0.235	1
892	F0.002	F0.236	0
893	F0.002	F0.237	0
894	F0.002	F0.238	0
895	F0.002	F0.239	1
896	F0.002	F0.240	1
897	F0.002	F0.241	1
898	F0.002	F0.242	1
899	F0.002	F0.243	0
900	F0.002	F0.244	0
901	F0.002	F0.245	0
902	F0.002	F0.246	0
903	F0.002	F0.247	0
904	F0.002	F0.248	1
905	F0.002	F0.250	1
906	F0.002	F0.251	1
907	F0.002	F0.252	0
908	F0.002	F0.253	0
909	F0.002	F0.254	1
910	F0.002	F0.255	1
911	F0.002	F0.256	0
912	F0.002	F0.257	0
913	F0.002	F0.258	0
914	F0.002	F0.259	0
915	F0.002	F0.260	6
916	F0.002	F0.261	2
917	F0.002	F0.262	0
918	F0.002	F0.263	4
919	F0.002	F0.264	1
920	F0.002	F0.265	0
921	F0.002	F0.266	0
922	F0.002	F0.267	2
923	F0.002	F0.268	0
924	F0.002	F0.269	2
925	F0.002	F0.270	0
926	F0.002	F0.271	0
927	F0.002	F0.272	0
928	F0.002	F0.273	1
929	F0.002	F0.274	0
930	F0.002	F0.275	4
931	F0.002	F0.276	0
932	F0.002	F0.277	0
933	F0.002	F0.278	0
934	F0.002	F0.279	0
935	F0.002	F0.280	1
936	F0.002	F0.281	0
937	F0.002	F0.282	1
938	F0.002	F0.283	2
939	F0.002	F0.284	0
940	F0.002	F0.285	0
941	F0.002	F0.286	0
942	F0.002	F0.287	3
943	F0.002	F0.288	0
944	F0.002	F0.289	2
945	F0.002	F0.290	0
946	F0.002	F0.292	2
947	F0.002	F0.293	2
948	F0.002	F0.294	0
949	F0.002	F0.295	2
950	F0.002	F0.296	0
951	F0.002	F0.297	2
952	F0.002	F0.298	0
953	F0.002	F0.299	0
954	F0.002	F0.300	0
955	F0.002	F0.301	1
956	F0.002	F0.302	2
957	F0.002	F0.303	1
958	F0.002	F0.304	2
959	F0.002	F0.305	1
960	F0.002	F0.306	2
961	F0.002	F0.307	1
962	F0.002	F0.308	2
963	F0.002	F0.309	1
964	F0.002	F0.310	0
965	F0.002	F0.311	1
966	F0.002	F0.312	0
967	F0.002	F0.313	2
968	F0.002	F0.314	0
969	F0.002	F0.315	3
970	F0.002	F0.316	3
971	F0.002	F0.317	0
972	F0.002	F0.318	0
973	F0.002	F0.319	0
974	F0.002	F0.320	2
975	F0.002	F0.321	0
976	F0.002	F0.322	0
977	F0.002	F0.323	2
978	F0.002	F0.324	1
979	F0.002	F0.325	0
980	F0.002	F0.326	0
981	F0.002	F0.327	0
982	F0.002	F0.328	4
983	F0.002	F0.329	3
984	F0.002	F0.330	1
985	F0.002	F0.331	0
986	F0.002	F0.332	3
987	F0.002	F0.333	1
988	F0.002	F0.334	0
989	F0.002	F0.335	0
990	F0.002	F0.336	0
991	F0.002	F0.337	1
992	F0.002	F0.338	0
993	F0.002	F0.339	2
994	F0.002	F0.340	0
995	F0.002	F0.341	0
996	F0.002	F0.342	0
997	F0.002	F0.343	0
998	F0.002	F0.344	4
999	F0.002	F0.345	0
1000	F0.002	F0.346	1
1001	F0.002	F0.347	3
1002	F0.002	F0.348	2
1003	F0.002	F0.349	0
1004	F0.002	F0.350	3
1005	F0.002	F0.351	0
1006	F0.002	F0.352	0
1007	F0.002	F0.353	4
1008	F0.002	F0.354	4
1009	F0.002	F0.355	2
1010	F0.002	F0.356	0
1011	F0.002	F0.357	0
1012	F0.002	F0.358	0
1013	F0.002	F0.359	2
1014	F0.002	F0.360	0
1015	F0.002	F0.361	3
1016	F0.002	F0.362	4
1017	F0.002	F0.363	3
1018	F0.002	F0.364	1
1019	F0.002	F0.365	0
1020	F0.002	F0.366	2
1021	F0.002	F0.367	1
1022	F0.002	F0.368	3
1023	F0.002	F0.369	0
1024	F0.002	F0.370	2
1025	F0.002	F0.371	1
1026	F0.002	F0.372	0
1027	F0.002	F0.373	3
1028	F0.002	F0.374	0
1029	F0.002	F0.375	0
1030	F0.002	F0.376	1
1031	F0.002	F0.377	3
1032	F0.002	F0.378	3
1033	F0.002	F0.379	0
1034	F0.002	F0.380	0
1035	F0.002	F0.381	1
1036	F0.002	F0.382	1
1037	F0.002	F0.383	3
1038	F0.002	F0.384	1
1039	F0.002	F0.385	2
1040	F0.002	F0.386	2
1041	F0.002	F0.387	0
1042	F0.002	F0.388	0
1043	F0.002	F0.389	0
1044	F0.002	F0.390	1
1045	F0.002	F0.391	1
1046	F0.002	F0.392	0
1047	F0.002	F0.393	3
1048	F0.002	F0.394	3
1049	F0.002	F0.395	1
1050	F0.002	F0.396	2
1051	F0.002	F0.397	2
1052	F0.002	F0.398	4
1053	F0.002	F0.399	2
1054	F0.002	F0.400	0
1055	F0.002	F0.401	1
1056	F0.002	F0.402	0
1057	F0.002	F0.403	0
1058	F0.002	F0.404	4
1059	F0.002	F0.405	0
1060	F0.002	F0.406	1
1061	F0.002	F0.407	3
1062	F0.002	F0.408	0
1063	F0.002	F0.409	1
1064	F0.002	F0.410	0
1065	F0.002	F0.411	0
1066	F0.002	F0.412	0
1067	F0.002	F0.413	1
1068	F0.002	F0.414	2
1069	F0.002	F0.415	0
1070	F0.002	F0.416	0
1071	F0.002	F0.417	2
1072	F0.002	F0.418	1
1073	F0.002	F0.419	0
1074	F0.002	F0.420	2
1075	F0.002	F0.421	1
1076	F0.002	F0.422	0
1077	F0.002	F0.423	0
1078	F0.002	F0.424	2
1079	F0.002	F0.425	0
1080	F0.002	F0.426	0
1081	F0.002	F0.427	3
1082	F0.002	F0.428	1
1083	F0.002	F0.429	0
1084	F0.002	F0.430	1
1085	F0.002	F0.431	1
1086	F0.002	F0.432	2
1087	F0.002	F0.434	0
1088	F0.002	F0.435	0
1089	F0.002	F0.436	0
1090	F0.002	F0.437	0
1091	F0.002	F0.438	1
1092	F0.002	F0.439	2
1093	F0.002	F0.440	0
1094	F0.002	F0.441	1
1095	F0.002	F0.442	0
1096	F0.002	F0.443	1
1097	F0.002	F0.444	0
1098	F0.002	F0.445	2
1099	F0.002	F0.446	1
1100	F0.002	F0.448	0
1101	F0.002	F0.447	0
1102	F0.002	F0.449	5
1103	F0.002	F0.450	1
1104	F0.002	F0.451	3
1105	F0.002	F0.452	1
1106	F0.002	F0.453	1
1107	F0.002	F0.454	0
1108	F0.002	F0.455	1
1109	F0.002	F0.457	0
1110	F0.002	F0.458	0
1111	F0.002	F0.456	0
1112	F0.002	F0.459	0
1113	F0.002	F0.460	2
1114	F0.002	F0.461	2
1115	F0.002	F0.462	1
1116	F0.002	F0.464	1
1117	F0.002	F0.465	2
1118	F0.002	F0.466	2
1119	F0.002	F0.467	0
1120	F0.002	F0.463	2
1121	F0.002	F0.468	3
1122	F0.002	F0.469	0
1123	F0.002	F0.470	3
1124	F0.002	F0.471	3
1125	F0.002	F0.472	1
1126	F0.002	F0.473	0
1127	F0.002	F0.475	1
1128	F0.002	F0.474	2
1129	F0.002	F0.476	0
1130	F0.002	F0.477	0
1131	F0.002	F0.478	3
1132	F0.002	F0.479	2
1133	F0.002	F0.480	0
1134	F0.002	F0.481	1
1135	F0.002	F0.482	0
1136	F0.002	F0.483	1
1137	F0.002	F0.485	2
1138	F0.002	F0.484	0
1139	F0.002	F0.486	0
1140	F0.002	F0.487	2
1141	F0.002	F0.488	1
1142	F0.002	F0.489	4
1143	F0.002	F0.490	2
1144	F0.002	F0.491	0
1145	F0.002	F0.492	0
1146	F0.002	F0.494	0
1147	F0.002	F0.495	2
1148	F0.002	F0.493	0
1149	F0.002	F0.497	0
1150	F0.002	F0.496	0
1151	F0.002	F0.498	1
1152	F0.002	F0.499	0
1153	F0.002	F0.501	2
1154	F0.002	F0.500	2
1155	F0.002	F0.502	3
1156	F0.002	F0.503	2
1157	F0.002	F0.504	2
1158	F0.002	F0.505	0
1159	F0.002	F0.506	2
1160	F0.002	F0.508	0
1161	F0.002	F0.509	0
1162	F0.002	F0.507	1
1163	F0.002	F0.512	0
1164	F0.002	F0.513	1
1165	F0.002	F0.511	0
1166	F0.002	F0.514	0
1167	F0.002	F0.516	2
1168	F0.002	F0.515	0
1169	F0.002	F0.517	2
1170	F0.002	F0.518	0
1171	F0.002	F0.519	1
1172	F0.002	F0.520	0
1173	F0.002	F0.522	0
1174	F0.002	F0.521	0
1175	F0.002	F0.523	3
1176	F0.002	F0.524	0
1177	F0.002	F0.525	1
1178	F0.002	F0.526	0
1179	F0.002	F0.527	2
1180	F0.002	F0.528	2
1181	F0.002	F0.529	0
1182	F0.002	F0.531	0
1183	F0.002	F0.532	2
1184	F0.002	F0.530	1
1185	F0.002	F0.533	0
1186	F0.002	F0.534	0
1187	F0.002	F0.535	1
1188	F0.002	F0.536	0
1189	F0.002	F0.537	3
1190	F0.002	F0.538	3
1191	F0.002	F0.539	0
1192	F0.002	F0.540	1
1193	F0.002	F0.541	2
1194	F0.002	F0.543	4
1195	F0.002	F0.542	0
1196	F0.002	F0.545	1
1197	F0.002	F0.546	0
1198	F0.002	F0.547	4
1199	F0.002	F0.544	0
1200	F0.002	F0.548	2
1201	F0.002	F0.549	2
1202	F0.002	F0.550	3
1203	F0.002	F0.551	0
1204	F0.002	F0.552	1
1205	F0.002	F0.553	2
1206	F0.002	F0.554	1
1207	F0.002	F0.555	0
1208	F0.002	F0.556	1
1209	F0.002	F0.557	1
1210	F0.002	F0.558	0
1211	F0.002	F0.559	0
1212	F0.002	F0.560	2
1213	F0.002	F0.561	0
1214	F0.002	F0.562	1
1215	F0.002	F0.563	4
1216	F0.002	F0.564	0
1217	F0.002	F0.565	1
1218	F0.002	F0.566	1
1219	F0.002	F0.567	0
1220	F0.002	F0.568	1
1221	F0.002	F0.569	0
1222	F0.002	F0.570	1
1223	F0.002	F0.571	0
1224	F0.002	F0.572	0
1225	F0.002	F0.573	0
1226	F0.002	F0.574	0
1227	F0.002	F0.575	4
1228	F0.002	F0.576	0
1229	F0.002	F0.577	4
1230	F0.002	F0.578	1
1231	F0.002	F0.579	0
1232	F0.002	F0.580	1
1233	F0.002	F0.581	2
1234	F0.002	F0.582	0
1235	F0.002	F0.583	1
1236	F0.002	F0.584	1
1237	F0.002	F0.585	1
1238	F0.002	F0.586	0
1239	F0.002	F0.587	1
1240	F0.002	F0.588	0
1241	F0.002	F0.589	4
1242	F0.002	F0.590	0
1243	F0.002	F0.591	0
1244	F0.002	F0.592	1
1245	F0.002	F0.593	2
1246	F0.002	F0.594	1
1247	F0.002	F0.595	2
1248	F0.002	F0.596	1
1249	F0.002	F0.597	0
1250	F0.002	F0.598	0
1251	F0.002	F0.599	0
1252	F0.002	F0.600	0
1253	F0.002	F0.601	1
1254	F0.002	F0.602	1
1255	F0.002	F0.603	1
1256	F0.002	F0.604	1
1257	F0.002	F0.605	0
1258	F0.002	F0.606	0
1259	F0.002	F0.607	0
1260	F0.002	F0.608	1
1261	F0.002	F0.609	0
1262	F0.002	F0.610	3
1263	F0.002	F0.611	0
1264	F0.002	F0.612	0
1265	F0.002	F0.613	0
1266	F0.002	F0.614	1
1267	F0.002	F0.615	4
1268	F0.002	F0.616	1
1269	F0.002	F0.617	3
1270	F0.002	F0.618	0
1271	F0.002	F0.619	4
1272	F0.002	F0.620	0
1273	F0.002	F0.621	2
1274	F0.002	F0.622	3
1275	F0.002	F0.623	1
1276	F0.002	F0.624	3
1277	F0.002	F0.625	1
1278	F0.002	F0.626	1
1279	F0.002	F0.627	3
1280	F0.002	F0.628	1
1281	F0.002	F0.629	0
1282	F0.002	F0.630	2
1283	F0.002	F0.631	1
1284	F0.002	F0.632	0
1285	F0.002	F0.633	0
1286	F0.002	F0.634	0
1287	F0.002	F0.635	3
1288	F0.002	F0.636	0
1289	F0.002	F0.637	0
1290	F0.002	F0.638	1
1291	F0.002	F0.639	1
1292	F0.002	F0.640	0
1293	F0.002	F0.641	0
1294	F0.002	F0.642	0
1295	F0.002	F0.643	0
1296	F0.002	F0.644	0
1297	F0.002	F0.645	0
1298	F0.002	F0.646	2
1299	F0.002	F0.647	1
1300	F0.002	F0.648	1
1301	F0.002	F0.649	0
1302	F0.002	F0.651	0
1303	F0.002	F0.652	2
1304	F0.002	F0.653	0
1305	F0.002	F0.654	0
1306	F0.002	F0.655	2
1307	F0.002	F0.656	1
1308	F0.002	F0.657	0
1309	F0.002	F0.658	1
1310	F0.002	F0.659	0
1311	F0.002	F0.660	2
1312	F0.002	F0.661	1
1313	F0.002	F0.662	0
1314	F0.002	F0.663	1
1315	F0.002	F0.664	0
1316	F0.002	F0.665	3
1317	F0.002	F0.666	1
1318	F0.003	F0.004	0
1319	F0.003	F0.005	1
1320	F0.003	F0.006	3
1321	F0.003	F0.007	0
1322	F0.003	F0.008	3
1323	F0.003	F0.009	2
1324	F0.003	F0.010	0
1325	F0.003	F0.012	2
1326	F0.003	F0.011	0
1327	F0.003	F0.013	4
1328	F0.003	F0.014	4
1329	F0.003	F0.015	4
1330	F0.003	F0.016	0
1331	F0.003	F0.017	0
1332	F0.003	F0.018	0
1333	F0.003	F0.019	0
1334	F0.003	F0.020	0
1335	F0.003	F0.021	5
1336	F0.003	F0.022	3
1337	F0.003	F0.023	0
1338	F0.003	F0.024	5
1339	F0.003	F0.025	0
1340	F0.003	F0.026	0
1341	F0.003	F0.027	0
1342	F0.003	F0.028	0
1343	F0.003	F0.030	0
1344	F0.003	F0.029	0
1345	F0.003	F0.031	0
1346	F0.003	F0.032	0
1347	F0.003	F0.033	0
1348	F0.003	F0.034	0
1349	F0.003	F0.035	0
1350	F0.003	F0.036	2
1351	F0.003	F0.037	2
1352	F0.003	F0.038	3
1353	F0.003	F0.039	2
1354	F0.003	F0.041	0
1355	F0.003	F0.040	4
1356	F0.003	F0.042	0
1357	F0.003	F0.043	0
1358	F0.003	F0.044	4
1359	F0.003	F0.045	4
1360	F0.003	F0.046	5
1361	F0.003	F0.047	1
1362	F0.003	F0.048	0
1363	F0.003	F0.049	5
1364	F0.003	F0.050	0
1365	F0.003	F0.052	0
1366	F0.003	F0.053	3
1367	F0.003	F0.055	0
1368	F0.003	F0.054	3
1369	F0.003	F0.056	0
1370	F0.003	F0.057	0
1371	F0.003	F0.058	3
1372	F0.003	F0.059	0
1373	F0.003	F0.060	5
1374	F0.003	F0.061	0
1375	F0.003	F0.062	5
1376	F0.003	F0.063	0
1377	F0.003	F0.064	3
1378	F0.003	F0.065	5
1379	F0.003	F0.066	0
1380	F0.003	F0.067	0
1381	F0.003	F0.068	4
1382	F0.003	F0.069	0
1383	F0.003	F0.070	4
1384	F0.003	F0.071	0
1385	F0.003	F0.072	3
1386	F0.003	F0.073	3
1387	F0.003	F0.075	3
1388	F0.003	F0.074	0
1389	F0.003	F0.076	4
1390	F0.003	F0.077	0
1391	F0.003	F0.078	4
1392	F0.003	F0.079	3
1393	F0.003	F0.081	5
1394	F0.003	F0.080	3
1395	F0.003	F0.082	3
1396	F0.003	F0.083	3
1397	F0.003	F0.084	6
1398	F0.003	F0.085	4
1399	F0.003	F0.086	0
1400	F0.003	F0.087	0
1401	F0.003	F0.088	0
1402	F0.003	F0.089	3
1403	F0.003	F0.090	4
1404	F0.003	F0.091	0
1405	F0.003	F0.092	0
1406	F0.003	F0.093	0
1407	F0.003	F0.094	0
1408	F0.003	F0.095	0
1409	F0.003	F0.096	3
1410	F0.003	F0.097	0
1411	F0.003	F0.098	3
1412	F0.003	F0.099	0
1413	F0.003	F0.100	4
1414	F0.003	F0.101	5
1415	F0.003	F0.102	4
1416	F0.003	F0.103	3
1417	F0.003	F0.104	4
1418	F0.003	F0.105	0
1419	F0.003	F0.106	3
1420	F0.003	F0.107	0
1421	F0.003	F0.108	0
1422	F0.003	F0.109	0
1423	F0.003	F0.110	0
1424	F0.003	F0.111	3
1425	F0.003	F0.112	2
1426	F0.003	F0.113	0
1427	F0.003	F0.114	4
1428	F0.003	F0.115	0
1429	F0.003	F0.116	0
1430	F0.003	F0.117	3
1431	F0.003	F0.118	0
1432	F0.003	F0.119	0
1433	F0.003	F0.120	1
1434	F0.003	F0.121	4
1435	F0.003	F0.122	0
1436	F0.003	F0.123	4
1437	F0.003	F0.124	0
1438	F0.003	F0.125	0
1439	F0.003	F0.126	3
1440	F0.003	F0.127	0
1441	F0.003	F0.128	2
1442	F0.003	F0.129	1
1443	F0.003	F0.130	0
1444	F0.003	F0.131	5
1445	F0.003	F0.132	4
1446	F0.003	F0.133	3
1447	F0.003	F0.134	0
1448	F0.003	F0.135	0
1449	F0.003	F0.136	0
1450	F0.003	F0.137	3
1451	F0.003	F0.138	0
1452	F0.003	F0.139	0
1453	F0.003	F0.140	4
1454	F0.003	F0.141	0
1455	F0.003	F0.142	0
1456	F0.003	F0.143	0
1457	F0.003	F0.144	3
1458	F0.003	F0.145	0
1459	F0.003	F0.146	0
1460	F0.003	F0.147	0
1461	F0.003	F0.148	0
1462	F0.003	F0.149	0
1463	F0.003	F0.150	3
1464	F0.003	F0.151	0
1465	F0.003	F0.152	0
1466	F0.003	F0.153	0
1467	F0.003	F0.154	4
1468	F0.003	F0.155	0
1469	F0.003	F0.156	3
1470	F0.003	F0.157	0
1471	F0.003	F0.158	0
1472	F0.003	F0.159	4
1473	F0.003	F0.160	0
1474	F0.003	F0.161	5
1475	F0.003	F0.162	3
1476	F0.003	F0.163	0
1477	F0.003	F0.164	5
1478	F0.003	F0.165	4
1479	F0.003	F0.166	3
1480	F0.003	F0.167	3
1481	F0.003	F0.168	5
1482	F0.003	F0.169	0
1483	F0.003	F0.170	0
1484	F0.003	F0.171	3
1485	F0.003	F0.172	0
1486	F0.003	F0.173	0
1487	F0.003	F0.174	5
1488	F0.003	F0.176	4
1489	F0.003	F0.177	4
1490	F0.003	F0.175	0
1491	F0.003	F0.178	3
1492	F0.003	F0.179	6
1493	F0.003	F0.180	0
1494	F0.003	F0.181	3
1495	F0.003	F0.182	3
1496	F0.003	F0.183	0
1497	F0.003	F0.185	0
1498	F0.003	F0.186	0
1499	F0.003	F0.184	0
1500	F0.003	F0.188	4
1501	F0.003	F0.187	0
1502	F0.003	F0.189	0
1503	F0.003	F0.190	3
1504	F0.003	F0.191	0
1505	F0.003	F0.193	0
1506	F0.003	F0.192	0
1507	F0.003	F0.194	0
1508	F0.003	F0.195	0
1509	F0.003	F0.196	0
1510	F0.003	F0.197	0
1511	F0.003	F0.198	0
1512	F0.003	F0.199	3
1513	F0.003	F0.200	0
1514	F0.003	F0.201	5
1515	F0.003	F0.202	3
1516	F0.003	F0.203	0
1517	F0.003	F0.204	1
1518	F0.003	F0.205	0
1519	F0.003	F0.206	3
1520	F0.003	F0.207	4
1521	F0.003	F0.208	0
1522	F0.003	F0.209	5
1523	F0.003	F0.210	0
1524	F0.003	F0.211	0
1525	F0.003	F0.212	0
1526	F0.003	F0.214	4
1527	F0.003	F0.213	2
1528	F0.003	F0.215	0
1529	F0.003	F0.216	0
1530	F0.003	F0.217	3
1531	F0.003	F0.218	3
1532	F0.003	F0.219	0
1533	F0.003	F0.220	0
1534	F0.003	F0.221	3
1535	F0.003	F0.222	1
1536	F0.003	F0.223	0
1537	F0.003	F0.224	3
1538	F0.003	F0.225	5
1539	F0.003	F0.226	4
1540	F0.003	F0.227	4
1541	F0.003	F0.228	3
1542	F0.003	F0.229	4
1543	F0.003	F0.230	0
1544	F0.003	F0.231	5
1545	F0.003	F0.232	0
1546	F0.003	F0.233	0
1547	F0.003	F0.234	0
1548	F0.003	F0.235	4
1549	F0.003	F0.236	0
1550	F0.003	F0.237	0
1551	F0.003	F0.238	0
1552	F0.003	F0.239	4
1553	F0.003	F0.240	4
1554	F0.003	F0.241	3
1555	F0.003	F0.242	5
1556	F0.003	F0.243	0
1557	F0.003	F0.244	0
1558	F0.003	F0.245	0
1559	F0.003	F0.246	0
1560	F0.003	F0.247	0
1561	F0.003	F0.248	4
1562	F0.003	F0.250	4
1563	F0.003	F0.251	4
1564	F0.003	F0.252	0
1565	F0.003	F0.253	0
1566	F0.003	F0.254	3
1567	F0.003	F0.255	3
1568	F0.003	F0.256	0
1569	F0.003	F0.257	0
1570	F0.003	F0.258	0
1571	F0.003	F0.259	0
1572	F0.003	F0.260	5
1573	F0.003	F0.261	4
1574	F0.003	F0.262	0
1575	F0.003	F0.263	2
1576	F0.003	F0.264	4
1577	F0.003	F0.265	0
1578	F0.003	F0.266	0
1579	F0.003	F0.267	3
1580	F0.003	F0.268	0
1581	F0.003	F0.269	3
1582	F0.003	F0.270	0
1583	F0.003	F0.271	0
1584	F0.003	F0.272	0
1585	F0.003	F0.273	4
1586	F0.003	F0.274	0
1587	F0.003	F0.275	1
1588	F0.003	F0.276	0
1589	F0.003	F0.277	0
1590	F0.003	F0.278	0
1591	F0.003	F0.279	0
1592	F0.003	F0.280	3
1593	F0.003	F0.281	0
1594	F0.003	F0.282	3
1595	F0.003	F0.283	3
1596	F0.003	F0.284	0
1597	F0.003	F0.285	0
1598	F0.003	F0.286	0
1599	F0.003	F0.287	2
1600	F0.003	F0.288	0
1601	F0.003	F0.289	3
1602	F0.003	F0.290	0
1603	F0.003	F0.292	3
1604	F0.003	F0.293	5
1605	F0.003	F0.294	0
1606	F0.003	F0.295	5
1607	F0.003	F0.296	0
1608	F0.003	F0.297	4
1609	F0.003	F0.298	0
1610	F0.003	F0.299	0
1611	F0.003	F0.300	0
1612	F0.003	F0.301	4
1613	F0.003	F0.302	5
1614	F0.003	F0.303	3
1615	F0.003	F0.304	4
1616	F0.003	F0.305	3
1617	F0.003	F0.306	3
1618	F0.003	F0.307	3
1619	F0.003	F0.308	4
1620	F0.003	F0.309	4
1621	F0.003	F0.310	0
1622	F0.003	F0.311	4
1623	F0.003	F0.312	0
1624	F0.003	F0.313	3
1625	F0.003	F0.314	0
1626	F0.003	F0.315	6
1627	F0.003	F0.316	1
1628	F0.003	F0.317	0
1629	F0.003	F0.318	0
1630	F0.003	F0.319	0
1631	F0.003	F0.320	4
1632	F0.003	F0.321	0
1633	F0.003	F0.322	0
1634	F0.003	F0.323	4
1635	F0.003	F0.324	3
1636	F0.003	F0.325	0
1637	F0.003	F0.326	0
1638	F0.003	F0.327	0
1639	F0.003	F0.328	1
1640	F0.003	F0.329	4
1641	F0.003	F0.330	3
1642	F0.003	F0.331	0
1643	F0.003	F0.332	3
1644	F0.003	F0.333	6
1645	F0.003	F0.334	0
1646	F0.003	F0.335	0
1647	F0.003	F0.336	0
1648	F0.003	F0.337	3
1649	F0.003	F0.338	0
1650	F0.003	F0.339	6
1651	F0.003	F0.340	0
1652	F0.003	F0.341	0
1653	F0.003	F0.342	0
1654	F0.003	F0.343	0
1655	F0.003	F0.344	3
1656	F0.003	F0.345	0
1657	F0.003	F0.346	3
1658	F0.003	F0.347	1
1659	F0.003	F0.348	5
1660	F0.003	F0.349	0
1661	F0.003	F0.350	4
1662	F0.003	F0.351	0
1663	F0.003	F0.352	0
1664	F0.003	F0.353	1
1665	F0.003	F0.354	3
1666	F0.003	F0.355	3
1667	F0.003	F0.356	0
1668	F0.003	F0.357	0
1669	F0.003	F0.358	0
1670	F0.003	F0.359	3
1671	F0.003	F0.360	0
1672	F0.003	F0.361	3
1673	F0.003	F0.362	5
1674	F0.003	F0.363	1
1675	F0.003	F0.364	4
1676	F0.003	F0.365	0
1677	F0.003	F0.366	4
1678	F0.003	F0.367	6
1679	F0.003	F0.368	1
1680	F0.003	F0.369	0
1681	F0.003	F0.370	4
1682	F0.003	F0.371	5
1683	F0.003	F0.372	0
1684	F0.003	F0.373	3
1685	F0.003	F0.374	0
1686	F0.003	F0.375	0
1687	F0.003	F0.376	3
1688	F0.003	F0.377	3
1689	F0.003	F0.378	4
1690	F0.003	F0.379	0
1691	F0.003	F0.380	0
1692	F0.003	F0.381	4
1693	F0.003	F0.382	4
1694	F0.003	F0.383	2
1695	F0.003	F0.384	3
1696	F0.003	F0.385	5
1697	F0.003	F0.386	3
1698	F0.003	F0.387	0
1699	F0.003	F0.388	0
1700	F0.003	F0.389	0
1701	F0.003	F0.390	4
1702	F0.003	F0.391	3
1703	F0.003	F0.392	0
1704	F0.003	F0.393	3
1705	F0.003	F0.394	4
1706	F0.003	F0.395	3
1707	F0.003	F0.396	5
1708	F0.003	F0.397	3
1709	F0.003	F0.398	5
1710	F0.003	F0.399	6
1711	F0.003	F0.400	0
1712	F0.003	F0.401	3
1713	F0.003	F0.402	0
1714	F0.003	F0.403	0
1715	F0.003	F0.404	2
1716	F0.003	F0.405	0
1717	F0.003	F0.406	4
1718	F0.003	F0.407	2
1719	F0.003	F0.408	0
1720	F0.003	F0.409	4
1721	F0.003	F0.410	0
1722	F0.003	F0.411	0
1723	F0.003	F0.412	0
1724	F0.003	F0.413	3
1725	F0.003	F0.414	4
1726	F0.003	F0.415	0
1727	F0.003	F0.416	0
1728	F0.003	F0.417	4
1729	F0.003	F0.418	4
1730	F0.003	F0.419	0
1731	F0.003	F0.420	4
1732	F0.003	F0.421	5
1733	F0.003	F0.422	0
1734	F0.003	F0.423	0
1735	F0.003	F0.424	4
1736	F0.003	F0.425	0
1737	F0.003	F0.426	0
1738	F0.003	F0.427	3
1739	F0.003	F0.428	3
1740	F0.003	F0.429	0
1741	F0.003	F0.430	3
1742	F0.003	F0.431	3
1743	F0.003	F0.432	3
1744	F0.003	F0.434	0
1745	F0.003	F0.435	0
1746	F0.003	F0.436	0
1747	F0.003	F0.437	0
1748	F0.003	F0.438	3
1749	F0.003	F0.439	3
1750	F0.003	F0.440	0
1751	F0.003	F0.441	3
1752	F0.003	F0.442	0
1753	F0.003	F0.443	3
1754	F0.003	F0.444	0
1755	F0.003	F0.445	3
1756	F0.003	F0.446	3
1757	F0.003	F0.448	0
1758	F0.003	F0.447	0
1759	F0.003	F0.449	1
1760	F0.003	F0.450	4
1761	F0.003	F0.451	1
1762	F0.003	F0.452	3
1763	F0.003	F0.453	4
1764	F0.003	F0.454	0
1765	F0.003	F0.455	5
1766	F0.003	F0.457	0
1767	F0.003	F0.458	0
1768	F0.003	F0.456	0
1769	F0.003	F0.459	0
1770	F0.003	F0.460	3
1771	F0.003	F0.461	3
1772	F0.003	F0.462	3
1773	F0.003	F0.464	3
1774	F0.003	F0.465	4
1775	F0.003	F0.466	3
1776	F0.003	F0.467	0
1777	F0.003	F0.463	4
1778	F0.003	F0.468	3
1779	F0.003	F0.469	0
1780	F0.003	F0.470	4
1781	F0.003	F0.471	3
1782	F0.003	F0.472	3
1783	F0.003	F0.473	0
1784	F0.003	F0.475	4
1785	F0.003	F0.474	3
1786	F0.003	F0.476	0
1787	F0.003	F0.477	0
1788	F0.003	F0.478	3
1789	F0.003	F0.479	3
1790	F0.003	F0.480	0
1791	F0.003	F0.481	4
1792	F0.003	F0.482	0
1793	F0.003	F0.483	4
1794	F0.003	F0.485	4
1795	F0.003	F0.484	0
1796	F0.003	F0.486	0
1797	F0.003	F0.487	3
1798	F0.003	F0.488	5
1799	F0.003	F0.489	1
1800	F0.003	F0.490	5
1801	F0.003	F0.491	0
1802	F0.003	F0.492	0
1803	F0.003	F0.494	0
1804	F0.003	F0.495	3
1805	F0.003	F0.493	0
1806	F0.003	F0.497	0
1807	F0.003	F0.496	0
1808	F0.003	F0.498	5
1809	F0.003	F0.499	0
1810	F0.003	F0.501	4
1811	F0.003	F0.500	3
1812	F0.003	F0.502	2
1813	F0.003	F0.503	3
1814	F0.003	F0.504	4
1815	F0.003	F0.505	0
1816	F0.003	F0.506	4
1817	F0.003	F0.508	0
1818	F0.003	F0.509	0
1819	F0.003	F0.507	3
1820	F0.003	F0.512	0
1821	F0.003	F0.513	3
1822	F0.003	F0.511	0
1823	F0.003	F0.514	0
1824	F0.003	F0.516	3
1825	F0.003	F0.515	0
1826	F0.003	F0.517	3
1827	F0.003	F0.518	0
1828	F0.003	F0.519	4
1829	F0.003	F0.520	0
1830	F0.003	F0.522	0
1831	F0.003	F0.521	0
1832	F0.003	F0.523	2
1833	F0.003	F0.524	0
1834	F0.003	F0.525	3
1835	F0.003	F0.526	0
1836	F0.003	F0.527	3
1837	F0.003	F0.528	4
1838	F0.003	F0.529	0
1839	F0.003	F0.531	0
1840	F0.003	F0.532	3
1841	F0.003	F0.530	5
1842	F0.003	F0.533	0
1843	F0.003	F0.534	0
1844	F0.003	F0.535	3
1845	F0.003	F0.536	0
1846	F0.003	F0.537	4
1847	F0.003	F0.538	2
1848	F0.003	F0.539	0
1849	F0.003	F0.540	3
1850	F0.003	F0.541	3
1851	F0.003	F0.543	3
1852	F0.003	F0.542	0
1853	F0.003	F0.545	5
1854	F0.003	F0.546	0
1855	F0.003	F0.547	3
1856	F0.003	F0.544	0
1857	F0.003	F0.548	6
1858	F0.003	F0.549	4
1859	F0.003	F0.550	3
1860	F0.003	F0.551	0
1861	F0.003	F0.552	3
1862	F0.003	F0.553	4
1863	F0.003	F0.554	4
1864	F0.003	F0.555	0
1865	F0.003	F0.556	4
1866	F0.003	F0.557	4
1867	F0.003	F0.558	0
1868	F0.003	F0.559	0
1869	F0.003	F0.560	4
1870	F0.003	F0.561	0
1871	F0.003	F0.562	3
1872	F0.003	F0.563	2
1873	F0.003	F0.564	0
1874	F0.003	F0.565	3
1875	F0.003	F0.566	5
1876	F0.003	F0.567	0
1877	F0.003	F0.568	3
1878	F0.003	F0.569	0
1879	F0.003	F0.570	4
1880	F0.003	F0.571	0
1881	F0.003	F0.572	0
1882	F0.003	F0.573	0
1883	F0.003	F0.574	0
1884	F0.003	F0.575	2
1885	F0.003	F0.576	0
1886	F0.003	F0.577	2
1887	F0.003	F0.578	4
1888	F0.003	F0.579	0
1889	F0.003	F0.580	4
1890	F0.003	F0.581	3
1891	F0.003	F0.582	0
1892	F0.003	F0.583	5
1893	F0.003	F0.584	5
1894	F0.003	F0.585	4
1895	F0.003	F0.586	0
1896	F0.003	F0.587	3
1897	F0.003	F0.588	0
1898	F0.003	F0.589	3
1899	F0.003	F0.590	0
1900	F0.003	F0.591	0
1901	F0.003	F0.592	4
1902	F0.003	F0.593	3
1903	F0.003	F0.594	4
1904	F0.003	F0.595	4
1905	F0.003	F0.596	3
1906	F0.003	F0.597	0
1907	F0.003	F0.598	0
1908	F0.003	F0.599	0
1909	F0.003	F0.600	0
1910	F0.003	F0.601	4
1911	F0.003	F0.602	4
1912	F0.003	F0.603	4
1913	F0.003	F0.604	4
1914	F0.003	F0.605	0
1915	F0.003	F0.606	0
1916	F0.003	F0.607	0
1917	F0.003	F0.608	3
1918	F0.003	F0.609	0
1919	F0.003	F0.610	4
1920	F0.003	F0.611	0
1921	F0.003	F0.612	0
1922	F0.003	F0.613	0
1923	F0.003	F0.614	4
1924	F0.003	F0.615	2
1925	F0.003	F0.616	4
1926	F0.003	F0.617	2
1927	F0.003	F0.618	0
1928	F0.003	F0.619	2
1929	F0.003	F0.620	0
1930	F0.003	F0.621	3
1931	F0.003	F0.622	4
1932	F0.003	F0.623	4
1933	F0.003	F0.624	4
1934	F0.003	F0.625	5
1935	F0.003	F0.626	3
1936	F0.003	F0.627	1
1937	F0.003	F0.628	2
1938	F0.003	F0.629	0
1939	F0.003	F0.630	3
1940	F0.003	F0.631	3
1941	F0.003	F0.632	0
1942	F0.003	F0.633	0
1943	F0.003	F0.634	0
1944	F0.003	F0.635	2
1945	F0.003	F0.636	0
1946	F0.003	F0.637	0
1947	F0.003	F0.638	3
1948	F0.003	F0.639	4
1949	F0.003	F0.640	0
1950	F0.003	F0.641	0
1951	F0.003	F0.642	0
1952	F0.003	F0.643	0
1953	F0.003	F0.644	0
1954	F0.003	F0.645	0
1955	F0.003	F0.646	3
1956	F0.003	F0.647	4
1957	F0.003	F0.648	4
1958	F0.003	F0.649	0
1959	F0.003	F0.651	0
1960	F0.003	F0.652	5
1961	F0.003	F0.653	0
1962	F0.003	F0.654	0
1963	F0.003	F0.655	3
1964	F0.003	F0.656	3
1965	F0.003	F0.657	0
1966	F0.003	F0.658	4
1967	F0.003	F0.659	0
1968	F0.003	F0.660	4
1969	F0.003	F0.661	4
1970	F0.003	F0.662	0
1971	F0.003	F0.663	3
1972	F0.003	F0.664	0
1973	F0.003	F0.665	3
1974	F0.003	F0.666	3
1975	F0.004	F0.005	0
1976	F0.004	F0.006	0
1977	F0.004	F0.007	0
1978	F0.004	F0.008	0
1979	F0.004	F0.009	0
1980	F0.004	F0.010	0
1981	F0.004	F0.012	0
1982	F0.004	F0.011	0
1983	F0.004	F0.013	0
1984	F0.004	F0.014	0
1985	F0.004	F0.015	0
1986	F0.004	F0.016	0
1987	F0.004	F0.017	0
1988	F0.004	F0.018	0
1989	F0.004	F0.019	0
1990	F0.004	F0.020	0
1991	F0.004	F0.021	0
1992	F0.004	F0.022	0
1993	F0.004	F0.023	0
1994	F0.004	F0.024	0
1995	F0.004	F0.025	0
1996	F0.004	F0.026	0
1997	F0.004	F0.027	0
1998	F0.004	F0.028	0
1999	F0.004	F0.030	0
[truncated: 216,792+ more rows]

## Sheet: Transcriptomic
NO	MAG1	MAG2	MIP
1	F0.001	F0.002	1
2	F0.001	F0.003	3
3	F0.001	F0.004	0
4	F0.001	F0.005	4
5	F0.001	F0.006	0
6	F0.001	F0.007	0
7	F0.001	F0.008	2
8	F0.001	F0.009	4
9	F0.001	F0.010	0
10	F0.001	F0.012	2
11	F0.001	F0.011	0
12	F0.001	F0.013	2
13	F0.001	F0.014	3
14	F0.001	F0.015	2
15	F0.001	F0.016	0
16	F0.001	F0.017	0
17	F0.001	F0.018	0
18	F0.001	F0.019	0
19	F0.001	F0.020	0
20	F0.001	F0.021	2
21	F0.001	F0.022	1
22	F0.001	F0.023	0
23	F0.001	F0.024	1
24	F0.001	F0.025	0
25	F0.001	F0.026	0
26	F0.001	F0.027	0
27	F0.001	F0.028	0
28	F0.001	F0.030	0
29	F0.001	F0.029	2
30	F0.001	F0.031	1
31	F0.001	F0.032	0
32	F0.001	F0.033	0
33	F0.001	F0.034	0
34	F0.001	F0.035	0
35	F0.001	F0.036	3
36	F0.001	F0.037	6
37	F0.001	F0.039	3
38	F0.001	F0.041	0
39	F0.001	F0.040	2
40	F0.001	F0.042	0
41	F0.001	F0.043	0
42	F0.001	F0.044	1
43	F0.001	F0.045	2
44	F0.001	F0.046	3
45	F0.001	F0.047	3
46	F0.001	F0.048	0
47	F0.001	F0.049	1
48	F0.001	F0.050	0
49	F0.001	F0.051	2
50	F0.001	F0.052	0
51	F0.001	F0.053	1
52	F0.001	F0.055	1
53	F0.001	F0.054	3
54	F0.001	F0.056	2
55	F0.001	F0.057	0
56	F0.001	F0.058	2
57	F0.001	F0.059	0
58	F0.001	F0.060	2
59	F0.001	F0.061	0
60	F0.001	F0.062	1
61	F0.001	F0.063	0
62	F0.001	F0.064	1
63	F0.001	F0.065	1
64	F0.001	F0.066	3
65	F0.001	F0.067	0
66	F0.001	F0.068	1
67	F0.001	F0.069	0
68	F0.001	F0.070	1
69	F0.001	F0.071	0
70	F0.001	F0.072	1
71	F0.001	F0.073	1
72	F0.001	F0.075	3
73	F0.001	F0.074	0
74	F0.001	F0.076	0
75	F0.001	F0.077	0
76	F0.001	F0.078	2
77	F0.001	F0.079	0
78	F0.001	F0.081	2
79	F0.001	F0.080	0
80	F0.001	F0.082	1
81	F0.001	F0.083	1
82	F0.001	F0.084	2
83	F0.001	F0.085	1
84	F0.001	F0.086	1
85	F0.001	F0.087	0
86	F0.001	F0.088	0
87	F0.001	F0.089	1
88	F0.001	F0.090	2
89	F0.001	F0.091	0
90	F0.001	F0.092	0
91	F0.001	F0.093	0
92	F0.001	F0.094	0
93	F0.001	F0.095	0
94	F0.001	F0.096	2
95	F0.001	F0.097	0
96	F0.001	F0.098	1
97	F0.001	F0.099	0
98	F0.001	F0.100	1
99	F0.001	F0.101	1
100	F0.001	F0.102	2
101	F0.001	F0.103	2
102	F0.001	F0.104	2
103	F0.001	F0.105	1
104	F0.001	F0.106	1
105	F0.001	F0.107	0
106	F0.001	F0.108	2
107	F0.001	F0.109	4
108	F0.001	F0.110	0
109	F0.001	F0.111	2
110	F0.001	F0.112	4
111	F0.001	F0.113	0
112	F0.001	F0.114	2
113	F0.001	F0.115	0
114	F0.001	F0.116	0
115	F0.001	F0.117	1
116	F0.001	F0.118	0
117	F0.001	F0.119	0
118	F0.001	F0.120	1
119	F0.001	F0.121	0
120	F0.001	F0.122	0
121	F0.001	F0.123	2
122	F0.001	F0.124	0
123	F0.001	F0.125	0
124	F0.001	F0.126	3
125	F0.001	F0.127	0
126	F0.001	F0.128	3
127	F0.001	F0.129	3
128	F0.001	F0.130	1
129	F0.001	F0.131	1
130	F0.001	F0.132	1
131	F0.001	F0.133	0
132	F0.001	F0.134	0
133	F0.001	F0.135	0
134	F0.001	F0.136	1
135	F0.001	F0.137	3
136	F0.001	F0.138	0
137	F0.001	F0.139	0
138	F0.001	F0.140	1
139	F0.001	F0.141	0
140	F0.001	F0.142	0
141	F0.001	F0.143	0
142	F0.001	F0.144	2
143	F0.001	F0.145	0
144	F0.001	F0.146	0
145	F0.001	F0.147	1
146	F0.001	F0.148	0
147	F0.001	F0.149	0
148	F0.001	F0.150	1
149	F0.001	F0.151	0
150	F0.001	F0.152	0
151	F0.001	F0.153	0
152	F0.001	F0.154	1
153	F0.001	F0.155	2
154	F0.001	F0.156	1
155	F0.001	F0.157	0
156	F0.001	F0.158	0
157	F0.001	F0.159	3
158	F0.001	F0.160	0
159	F0.001	F0.161	1
160	F0.001	F0.162	3
161	F0.001	F0.163	0
162	F0.001	F0.164	1
163	F0.001	F0.165	2
164	F0.001	F0.166	1
165	F0.001	F0.167	0
166	F0.001	F0.168	2
167	F0.001	F0.169	0
168	F0.001	F0.170	2
169	F0.001	F0.172	0
170	F0.001	F0.173	2
171	F0.001	F0.174	1
172	F0.001	F0.176	1
173	F0.001	F0.177	2
174	F0.001	F0.175	0
175	F0.001	F0.178	4
176	F0.001	F0.179	2
177	F0.001	F0.180	0
178	F0.001	F0.181	1
179	F0.001	F0.182	0
180	F0.001	F0.183	0
181	F0.001	F0.185	0
182	F0.001	F0.186	4
183	F0.001	F0.184	0
184	F0.001	F0.188	1
185	F0.001	F0.187	0
186	F0.001	F0.189	0
187	F0.001	F0.191	0
188	F0.001	F0.193	0
189	F0.001	F0.192	0
190	F0.001	F0.194	0
191	F0.001	F0.195	0
192	F0.001	F0.196	0
193	F0.001	F0.197	4
194	F0.001	F0.198	0
195	F0.001	F0.199	2
196	F0.001	F0.200	0
197	F0.001	F0.202	1
198	F0.001	F0.203	0
199	F0.001	F0.204	3
200	F0.001	F0.205	0
201	F0.001	F0.206	1
202	F0.001	F0.207	1
203	F0.001	F0.208	0
204	F0.001	F0.209	2
205	F0.001	F0.210	0
206	F0.001	F0.211	0
207	F0.001	F0.212	0
208	F0.001	F0.214	0
209	F0.001	F0.213	0
210	F0.001	F0.215	0
211	F0.001	F0.216	0
212	F0.001	F0.217	1
213	F0.001	F0.218	2
214	F0.001	F0.219	0
215	F0.001	F0.220	0
216	F0.001	F0.221	1
217	F0.001	F0.222	4
218	F0.001	F0.223	0
219	F0.001	F0.224	1
220	F0.001	F0.225	1
221	F0.001	F0.226	2
222	F0.001	F0.227	1
223	F0.001	F0.228	3
224	F0.001	F0.229	2
225	F0.001	F0.230	0
226	F0.001	F0.231	0
227	F0.001	F0.232	1
228	F0.001	F0.233	0
229	F0.001	F0.234	1
230	F0.001	F0.235	1
231	F0.001	F0.236	0
232	F0.001	F0.237	0
233	F0.001	F0.238	1
234	F0.001	F0.239	1
235	F0.001	F0.240	0
236	F0.001	F0.242	0
237	F0.001	F0.243	0
238	F0.001	F0.244	0
239	F0.001	F0.245	0
240	F0.001	F0.246	0
241	F0.001	F0.247	0
242	F0.001	F0.248	2
243	F0.001	F0.250	2
244	F0.001	F0.251	1
245	F0.001	F0.252	0
246	F0.001	F0.253	0
247	F0.001	F0.254	3
248	F0.001	F0.255	2
249	F0.001	F0.256	0
250	F0.001	F0.257	0
251	F0.001	F0.258	0
252	F0.001	F0.259	0
253	F0.001	F0.260	1
254	F0.001	F0.261	2
255	F0.001	F0.262	0
256	F0.001	F0.263	0
257	F0.001	F0.264	1
258	F0.001	F0.265	0
259	F0.001	F0.266	0
260	F0.001	F0.267	1
261	F0.001	F0.268	0
262	F0.001	F0.269	0
263	F0.001	F0.270	0
264	F0.001	F0.271	0
265	F0.001	F0.272	0
266	F0.001	F0.273	1
267	F0.001	F0.274	1
268	F0.001	F0.275	5
269	F0.001	F0.276	3
270	F0.001	F0.277	0
271	F0.001	F0.278	0
272	F0.001	F0.279	0
273	F0.001	F0.280	2
274	F0.001	F0.281	0
275	F0.001	F0.282	1
276	F0.001	F0.283	1
277	F0.001	F0.284	0
278	F0.001	F0.285	0
279	F0.001	F0.286	0
280	F0.001	F0.287	3
281	F0.001	F0.288	0
282	F0.001	F0.289	0
283	F0.001	F0.290	0
284	F0.001	F0.291	3
285	F0.001	F0.292	2
286	F0.001	F0.293	3
287	F0.001	F0.294	0
288	F0.001	F0.295	0
289	F0.001	F0.296	0
290	F0.001	F0.297	1
291	F0.001	F0.298	0
292	F0.001	F0.299	0
293	F0.001	F0.300	0
294	F0.001	F0.301	1
295	F0.001	F0.302	1
296	F0.001	F0.303	0
297	F0.001	F0.304	0
298	F0.001	F0.305	1
299	F0.001	F0.306	3
300	F0.001	F0.307	1
301	F0.001	F0.308	1
302	F0.001	F0.309	2
303	F0.001	F0.310	0
304	F0.001	F0.311	1
305	F0.001	F0.312	0
306	F0.001	F0.313	3
307	F0.001	F0.314	0
308	F0.001	F0.315	0
309	F0.001	F0.316	4
310	F0.001	F0.317	1
311	F0.001	F0.318	0
312	F0.001	F0.319	0
313	F0.001	F0.320	1
314	F0.001	F0.321	1
315	F0.001	F0.322	3
316	F0.001	F0.323	1
317	F0.001	F0.324	1
318	F0.001	F0.325	0
319	F0.001	F0.326	0
320	F0.001	F0.327	0
321	F0.001	F0.328	0
322	F0.001	F0.329	2
323	F0.001	F0.330	2
324	F0.001	F0.331	0
325	F0.001	F0.332	3
326	F0.001	F0.333	1
327	F0.001	F0.334	0
328	F0.001	F0.335	0
329	F0.001	F0.336	0
330	F0.001	F0.337	1
331	F0.001	F0.338	1
332	F0.001	F0.339	2
333	F0.001	F0.340	0
334	F0.001	F0.341	0
335	F0.001	F0.342	0
336	F0.001	F0.343	4
337	F0.001	F0.344	0
338	F0.001	F0.345	0
339	F0.001	F0.346	0
340	F0.001	F0.347	1
341	F0.001	F0.348	0
342	F0.001	F0.349	0
343	F0.001	F0.350	3
344	F0.001	F0.351	0
345	F0.001	F0.352	0
346	F0.001	F0.353	5
347	F0.001	F0.354	4
348	F0.001	F0.355	0
349	F0.001	F0.356	0
350	F0.001	F0.357	1
351	F0.001	F0.358	3
352	F0.001	F0.359	2
353	F0.001	F0.360	1
354	F0.001	F0.361	1
355	F0.001	F0.362	0
356	F0.001	F0.363	0
357	F0.001	F0.364	1
358	F0.001	F0.365	0
359	F0.001	F0.366	2
360	F0.001	F0.367	1
361	F0.001	F0.368	3
362	F0.001	F0.369	0
363	F0.001	F0.370	0
364	F0.001	F0.371	0
365	F0.001	F0.372	0
366	F0.001	F0.373	3
367	F0.001	F0.374	0
368	F0.001	F0.375	0
369	F0.001	F0.376	2
370	F0.001	F0.377	0
371	F0.001	F0.378	0
372	F0.001	F0.379	0
373	F0.001	F0.380	0
374	F0.001	F0.381	3
375	F0.001	F0.382	1
376	F0.001	F0.383	2
377	F0.001	F0.384	1
378	F0.001	F0.385	2
379	F0.001	F0.386	3
380	F0.001	F0.387	0
381	F0.001	F0.388	0
382	F0.001	F0.389	0
383	F0.001	F0.390	1
384	F0.001	F0.391	0
385	F0.001	F0.392	0
386	F0.001	F0.393	3
387	F0.001	F0.394	1
388	F0.001	F0.395	0
389	F0.001	F0.396	2
390	F0.001	F0.397	3
391	F0.001	F0.398	2
392	F0.001	F0.399	1
393	F0.001	F0.400	0
394	F0.001	F0.404	3
395	F0.001	F0.405	0
396	F0.001	F0.406	1
397	F0.001	F0.407	2
398	F0.001	F0.409	2
399	F0.001	F0.411	2
400	F0.001	F0.412	0
401	F0.001	F0.413	2
402	F0.001	F0.414	1
403	F0.001	F0.416	0
404	F0.001	F0.418	1
405	F0.001	F0.419	0
406	F0.001	F0.420	0
407	F0.001	F0.421	1
408	F0.001	F0.422	0
409	F0.001	F0.423	0
410	F0.001	F0.424	1
411	F0.001	F0.425	0
412	F0.001	F0.426	0
413	F0.001	F0.427	0
414	F0.001	F0.428	2
415	F0.001	F0.429	2
416	F0.001	F0.430	2
417	F0.001	F0.431	3
418	F0.001	F0.432	1
419	F0.001	F0.434	0
420	F0.001	F0.435	3
421	F0.001	F0.436	0
422	F0.001	F0.437	3
423	F0.001	F0.438	1
424	F0.001	F0.439	2
425	F0.001	F0.440	0
426	F0.001	F0.441	1
427	F0.001	F0.442	0
428	F0.001	F0.443	1
429	F0.001	F0.444	0
430	F0.001	F0.445	0
431	F0.001	F0.446	3
432	F0.001	F0.448	0
433	F0.001	F0.447	0
434	F0.001	F0.449	0
435	F0.001	F0.450	1
436	F0.001	F0.451	0
437	F0.001	F0.452	2
438	F0.001	F0.453	1
439	F0.001	F0.454	0
440	F0.001	F0.455	0
441	F0.001	F0.457	0
442	F0.001	F0.458	1
443	F0.001	F0.456	4
444	F0.001	F0.459	0
445	F0.001	F0.460	1
446	F0.001	F0.461	3
447	F0.001	F0.462	4
448	F0.001	F0.465	2
449	F0.001	F0.466	1
450	F0.001	F0.467	0
451	F0.001	F0.463	1
452	F0.001	F0.468	3
453	F0.001	F0.469	4
454	F0.001	F0.471	4
455	F0.001	F0.472	3
456	F0.001	F0.473	0
457	F0.001	F0.475	2
458	F0.001	F0.474	1
459	F0.001	F0.476	0
460	F0.001	F0.477	0
461	F0.001	F0.478	2
462	F0.001	F0.480	3
463	F0.001	F0.481	3
464	F0.001	F0.482	0
465	F0.001	F0.483	3
466	F0.001	F0.485	1
467	F0.001	F0.484	0
468	F0.001	F0.486	0
469	F0.001	F0.487	2
470	F0.001	F0.488	1
471	F0.001	F0.489	3
472	F0.001	F0.490	3
473	F0.001	F0.491	0
474	F0.001	F0.492	0
475	F0.001	F0.494	0
476	F0.001	F0.495	2
477	F0.001	F0.493	0
478	F0.001	F0.497	0
479	F0.001	F0.496	0
480	F0.001	F0.498	3
481	F0.001	F0.499	0
482	F0.001	F0.501	1
483	F0.001	F0.500	1
484	F0.001	F0.502	3
485	F0.001	F0.503	1
486	F0.001	F0.504	3
487	F0.001	F0.505	1
488	F0.001	F0.506	2
489	F0.001	F0.508	1
490	F0.001	F0.509	0
491	F0.001	F0.507	0
492	F0.001	F0.512	0
493	F0.001	F0.513	2
494	F0.001	F0.511	0
495	F0.001	F0.514	0
496	F0.001	F0.516	1
497	F0.001	F0.515	0
498	F0.001	F0.518	2
499	F0.001	F0.519	2
500	F0.001	F0.520	1
501	F0.001	F0.522	0
502	F0.001	F0.521	0
503	F0.001	F0.523	0
504	F0.001	F0.524	0
505	F0.001	F0.525	2
506	F0.001	F0.526	0
507	F0.001	F0.527	1
508	F0.001	F0.528	1
509	F0.001	F0.529	0
510	F0.001	F0.531	0
511	F0.001	F0.530	1
512	F0.001	F0.533	0
513	F0.001	F0.534	0
514	F0.001	F0.535	2
515	F0.001	F0.536	0
516	F0.001	F0.537	0
517	F0.001	F0.538	3
518	F0.001	F0.539	0
519	F0.001	F0.540	1
520	F0.001	F0.541	3
521	F0.001	F0.543	5
522	F0.001	F0.542	0
523	F0.001	F0.545	0
524	F0.001	F0.546	0
525	F0.001	F0.547	2
526	F0.001	F0.544	0
527	F0.001	F0.548	1
528	F0.001	F0.549	0
529	F0.001	F0.550	1
530	F0.001	F0.551	0
531	F0.001	F0.553	0
532	F0.001	F0.554	1
533	F0.001	F0.555	0
534	F0.001	F0.556	3
535	F0.001	F0.557	0
536	F0.001	F0.558	0
537	F0.001	F0.559	0
538	F0.001	F0.560	0
539	F0.001	F0.561	0
540	F0.001	F0.562	2
541	F0.001	F0.563	5
542	F0.001	F0.564	0
543	F0.001	F0.565	1
544	F0.001	F0.566	4
545	F0.001	F0.567	0
546	F0.001	F0.568	1
547	F0.001	F0.569	1
548	F0.001	F0.570	1
549	F0.001	F0.571	2
550	F0.001	F0.572	0
551	F0.001	F0.573	0
552	F0.001	F0.574	2
553	F0.001	F0.575	3
554	F0.001	F0.576	0
555	F0.001	F0.577	2
556	F0.001	F0.578	0
557	F0.001	F0.579	3
558	F0.001	F0.580	0
559	F0.001	F0.581	0
560	F0.001	F0.582	0
561	F0.001	F0.583	3
562	F0.001	F0.584	4
563	F0.001	F0.585	1
564	F0.001	F0.586	0
565	F0.001	F0.588	0
566	F0.001	F0.589	1
567	F0.001	F0.590	0
568	F0.001	F0.591	1
569	F0.001	F0.592	1
570	F0.001	F0.593	2
571	F0.001	F0.595	2
572	F0.001	F0.596	1
573	F0.001	F0.597	0
574	F0.001	F0.598	0
575	F0.001	F0.599	0
576	F0.001	F0.600	0
577	F0.001	F0.601	2
578	F0.001	F0.602	1
579	F0.001	F0.603	0
580	F0.001	F0.604	2
581	F0.001	F0.605	2
582	F0.001	F0.607	0
583	F0.001	F0.608	2
584	F0.001	F0.609	0
585	F0.001	F0.610	3
586	F0.001	F0.611	0
587	F0.001	F0.612	0
588	F0.001	F0.613	0
589	F0.001	F0.614	1
590	F0.001	F0.615	4
591	F0.001	F0.616	1
592	F0.001	F0.617	3
593	F0.001	F0.618	0
594	F0.001	F0.619	3
595	F0.001	F0.620	1
596	F0.001	F0.621	3
597	F0.001	F0.622	2
598	F0.001	F0.623	1
599	F0.001	F0.624	2
600	F0.001	F0.625	1
601	F0.001	F0.626	1
602	F0.001	F0.627	0
603	F0.001	F0.628	1
604	F0.001	F0.629	2
605	F0.001	F0.630	1
606	F0.001	F0.631	1
607	F0.001	F0.632	0
608	F0.001	F0.633	0
609	F0.001	F0.634	1
610	F0.001	F0.635	5
611	F0.001	F0.636	0
612	F0.001	F0.637	0
613	F0.001	F0.638	1
614	F0.001	F0.639	0
615	F0.001	F0.640	3
616	F0.001	F0.641	0
617	F0.001	F0.642	3
618	F0.001	F0.643	0
619	F0.001	F0.644	0
620	F0.001	F0.645	0
621	F0.001	F0.646	3
622	F0.001	F0.647	2
623	F0.001	F0.648	3
624	F0.001	F0.649	0
625	F0.001	F0.651	0
626	F0.001	F0.652	2
627	F0.001	F0.653	0
628	F0.001	F0.654	0
629	F0.001	F0.655	0
630	F0.001	F0.656	1
631	F0.001	F0.657	0
632	F0.001	F0.658	1
633	F0.001	F0.659	0
634	F0.001	F0.660	1
635	F0.001	F0.661	2
636	F0.001	F0.662	1
637	F0.001	F0.663	1
638	F0.001	F0.664	0
639	F0.001	F0.665	0
640	F0.001	F0.666	1
641	F0.002	F0.003	4
642	F0.002	F0.004	0
643	F0.002	F0.005	3
644	F0.002	F0.006	0
645	F0.002	F0.007	0
646	F0.002	F0.008	1
647	F0.002	F0.009	4
648	F0.002	F0.010	0
649	F0.002	F0.012	3
650	F0.002	F0.011	0
651	F0.002	F0.013	2
652	F0.002	F0.014	2
653	F0.002	F0.015	1
654	F0.002	F0.016	0
655	F0.002	F0.017	0
656	F0.002	F0.018	0
657	F0.002	F0.019	0
658	F0.002	F0.020	0
659	F0.002	F0.021	2
660	F0.002	F0.022	1
661	F0.002	F0.023	0
662	F0.002	F0.024	2
663	F0.002	F0.025	0
664	F0.002	F0.026	0
665	F0.002	F0.027	0
666	F0.002	F0.028	0
667	F0.002	F0.030	0
668	F0.002	F0.029	1
669	F0.002	F0.031	1
670	F0.002	F0.032	0
671	F0.002	F0.033	0
672	F0.002	F0.034	0
673	F0.002	F0.035	0
674	F0.002	F0.036	3
675	F0.002	F0.037	5
676	F0.002	F0.039	3
677	F0.002	F0.041	0
678	F0.002	F0.040	2
679	F0.002	F0.042	0
680	F0.002	F0.043	0
681	F0.002	F0.044	2
682	F0.002	F0.045	3
683	F0.002	F0.046	3
684	F0.002	F0.047	5
685	F0.002	F0.048	0
686	F0.002	F0.049	1
687	F0.002	F0.050	0
688	F0.002	F0.051	2
689	F0.002	F0.052	0
690	F0.002	F0.053	1
691	F0.002	F0.055	2
692	F0.002	F0.054	2
693	F0.002	F0.056	2
694	F0.002	F0.057	0
695	F0.002	F0.058	2
696	F0.002	F0.059	0
697	F0.002	F0.060	2
698	F0.002	F0.061	0
699	F0.002	F0.062	1
700	F0.002	F0.063	0
701	F0.002	F0.064	2
702	F0.002	F0.065	1
703	F0.002	F0.066	3
704	F0.002	F0.067	0
705	F0.002	F0.068	2
706	F0.002	F0.069	0
707	F0.002	F0.070	1
708	F0.002	F0.071	0
709	F0.002	F0.072	1
710	F0.002	F0.073	3
711	F0.002	F0.075	3
712	F0.002	F0.074	0
713	F0.002	F0.076	0
714	F0.002	F0.077	0
715	F0.002	F0.078	3
716	F0.002	F0.079	0
717	F0.002	F0.081	1
718	F0.002	F0.080	0
719	F0.002	F0.082	1
720	F0.002	F0.083	1
721	F0.002	F0.084	2
722	F0.002	F0.085	1
723	F0.002	F0.086	1
724	F0.002	F0.087	0
725	F0.002	F0.088	0
726	F0.002	F0.089	1
727	F0.002	F0.090	3
728	F0.002	F0.091	0
729	F0.002	F0.092	0
730	F0.002	F0.093	0
731	F0.002	F0.094	0
732	F0.002	F0.095	0
733	F0.002	F0.096	3
734	F0.002	F0.097	0
735	F0.002	F0.098	1
736	F0.002	F0.099	0
737	F0.002	F0.100	2
738	F0.002	F0.101	1
739	F0.002	F0.102	2
740	F0.002	F0.103	1
741	F0.002	F0.104	3
742	F0.002	F0.105	1
743	F0.002	F0.106	1
744	F0.002	F0.107	0
745	F0.002	F0.108	2
746	F0.002	F0.109	4
747	F0.002	F0.110	0
748	F0.002	F0.111	1
749	F0.002	F0.112	4
750	F0.002	F0.113	0
751	F0.002	F0.114	1
752	F0.002	F0.115	0
753	F0.002	F0.116	0
754	F0.002	F0.117	1
755	F0.002	F0.118	0
756	F0.002	F0.119	0
757	F0.002	F0.120	2
758	F0.002	F0.121	0
759	F0.002	F0.122	0
760	F0.002	F0.123	2
761	F0.002	F0.124	0
762	F0.002	F0.125	0
763	F0.002	F0.126	2
764	F0.002	F0.127	0
765	F0.002	F0.128	3
766	F0.002	F0.129	3
767	F0.002	F0.130	1
768	F0.002	F0.131	1
769	F0.002	F0.132	1
770	F0.002	F0.133	0
771	F0.002	F0.134	0
772	F0.002	F0.135	0
773	F0.002	F0.136	1
774	F0.002	F0.137	3
775	F0.002	F0.138	0
776	F0.002	F0.139	0
777	F0.002	F0.140	1
778	F0.002	F0.141	0
779	F0.002	F0.142	0
780	F0.002	F0.143	0
781	F0.002	F0.144	2
782	F0.002	F0.145	0
783	F0.002	F0.146	0
784	F0.002	F0.147	2
785	F0.002	F0.148	0
786	F0.002	F0.149	0
787	F0.002	F0.150	1
788	F0.002	F0.151	0
789	F0.002	F0.152	0
790	F0.002	F0.153	0
791	F0.002	F0.154	2
792	F0.002	F0.155	1
793	F0.002	F0.156	1
794	F0.002	F0.157	0
795	F0.002	F0.158	0
796	F0.002	F0.159	2
797	F0.002	F0.160	0
798	F0.002	F0.161	1
799	F0.002	F0.162	2
800	F0.002	F0.163	0
801	F0.002	F0.164	1
802	F0.002	F0.165	1
803	F0.002	F0.166	1
804	F0.002	F0.167	0
805	F0.002	F0.168	1
806	F0.002	F0.169	0
807	F0.002	F0.170	1
808	F0.002	F0.172	0
809	F0.002	F0.173	2
810	F0.002	F0.174	1
811	F0.002	F0.176	1
812	F0.002	F0.177	2
813	F0.002	F0.175	0
814	F0.002	F0.178	3
815	F0.002	F0.179	1
816	F0.002	F0.180	0
817	F0.002	F0.181	1
818	F0.002	F0.182	0
819	F0.002	F0.183	0
820	F0.002	F0.185	0
821	F0.002	F0.186	4
822	F0.002	F0.184	0
823	F0.002	F0.188	1
824	F0.002	F0.187	0
825	F0.002	F0.189	0
826	F0.002	F0.191	0
827	F0.002	F0.193	0
828	F0.002	F0.192	0
829	F0.002	F0.194	0
830	F0.002	F0.195	0
831	F0.002	F0.196	0
832	F0.002	F0.197	4
833	F0.002	F0.198	0
834	F0.002	F0.199	1
835	F0.002	F0.200	0
836	F0.002	F0.202	2
837	F0.002	F0.203	0
838	F0.002	F0.204	5
839	F0.002	F0.205	0
840	F0.002	F0.206	1
841	F0.002	F0.207	1
842	F0.002	F0.208	0
843	F0.002	F0.209	1
844	F0.002	F0.210	0
845	F0.002	F0.211	0
846	F0.002	F0.212	0
847	F0.002	F0.214	0
848	F0.002	F0.213	0
849	F0.002	F0.215	0
850	F0.002	F0.216	0
851	F0.002	F0.217	1
852	F0.002	F0.218	1
853	F0.002	F0.219	0
854	F0.002	F0.220	0
855	F0.002	F0.221	1
856	F0.002	F0.222	5
857	F0.002	F0.223	0
858	F0.002	F0.224	1
859	F0.002	F0.225	2
860	F0.002	F0.226	3
861	F0.002	F0.227	1
862	F0.002	F0.228	1
863	F0.002	F0.229	1
864	F0.002	F0.230	0
865	F0.002	F0.231	0
866	F0.002	F0.232	1
867	F0.002	F0.233	0
868	F0.002	F0.234	1
869	F0.002	F0.235	1
870	F0.002	F0.236	0
871	F0.002	F0.237	0
872	F0.002	F0.238	1
873	F0.002	F0.239	1
874	F0.002	F0.240	0
875	F0.002	F0.242	0
876	F0.002	F0.243	0
877	F0.002	F0.244	0
878	F0.002	F0.245	0
879	F0.002	F0.246	0
880	F0.002	F0.247	0
881	F0.002	F0.248	1
882	F0.002	F0.250	1
883	F0.002	F0.251	2
884	F0.002	F0.252	0
885	F0.002	F0.253	0
886	F0.002	F0.254	2
887	F0.002	F0.255	1
888	F0.002	F0.256	0
889	F0.002	F0.257	0
890	F0.002	F0.258	0
891	F0.002	F0.259	0
892	F0.002	F0.260	1
893	F0.002	F0.261	1
894	F0.002	F0.262	0
895	F0.002	F0.263	0
896	F0.002	F0.264	1
897	F0.002	F0.265	0
898	F0.002	F0.266	0
899	F0.002	F0.267	1
900	F0.002	F0.268	0
901	F0.002	F0.269	0
902	F0.002	F0.270	0
903	F0.002	F0.271	0
904	F0.002	F0.272	0
905	F0.002	F0.273	1
906	F0.002	F0.274	1
907	F0.002	F0.275	5
908	F0.002	F0.276	4
909	F0.002	F0.277	0
910	F0.002	F0.278	0
911	F0.002	F0.279	0
912	F0.002	F0.280	1
913	F0.002	F0.281	0
914	F0.002	F0.282	1
915	F0.002	F0.283	1
916	F0.002	F0.284	0
917	F0.002	F0.285	0
918	F0.002	F0.286	0
919	F0.002	F0.287	3
920	F0.002	F0.288	0
921	F0.002	F0.289	0
922	F0.002	F0.290	0
923	F0.002	F0.291	2
924	F0.002	F0.292	2
925	F0.002	F0.293	2
926	F0.002	F0.294	0
927	F0.002	F0.295	0
928	F0.002	F0.296	0
929	F0.002	F0.297	1
930	F0.002	F0.298	0
931	F0.002	F0.299	0
932	F0.002	F0.300	0
933	F0.002	F0.301	1
934	F0.002	F0.302	1
935	F0.002	F0.303	0
936	F0.002	F0.304	0
937	F0.002	F0.305	1
938	F0.002	F0.306	2
939	F0.002	F0.307	1
940	F0.002	F0.308	1
941	F0.002	F0.309	2
942	F0.002	F0.310	0
943	F0.002	F0.311	2
944	F0.002	F0.312	0
945	F0.002	F0.313	2
946	F0.002	F0.314	0
947	F0.002	F0.315	0
948	F0.002	F0.316	3
949	F0.002	F0.317	2
950	F0.002	F0.318	0
951	F0.002	F0.319	0
952	F0.002	F0.320	1
953	F0.002	F0.321	2
954	F0.002	F0.322	1
955	F0.002	F0.323	2
956	F0.002	F0.324	1
957	F0.002	F0.325	0
958	F0.002	F0.326	0
959	F0.002	F0.327	0
960	F0.002	F0.328	0
961	F0.002	F0.329	2
962	F0.002	F0.330	2
963	F0.002	F0.331	0
964	F0.002	F0.332	3
965	F0.002	F0.333	1
966	F0.002	F0.334	0
967	F0.002	F0.335	0
968	F0.002	F0.336	0
969	F0.002	F0.337	1
970	F0.002	F0.338	1
971	F0.002	F0.339	1
972	F0.002	F0.340	0
973	F0.002	F0.341	0
974	F0.002	F0.342	0
975	F0.002	F0.343	3
976	F0.002	F0.344	0
977	F0.002	F0.345	0
978	F0.002	F0.346	0
979	F0.002	F0.347	1
980	F0.002	F0.348	0
981	F0.002	F0.349	0
982	F0.002	F0.350	3
983	F0.002	F0.351	0
984	F0.002	F0.352	0
985	F0.002	F0.353	5
986	F0.002	F0.354	4
987	F0.002	F0.355	0
988	F0.002	F0.356	0
989	F0.002	F0.357	1
990	F0.002	F0.358	3
991	F0.002	F0.359	3
992	F0.002	F0.360	3
993	F0.002	F0.361	2
994	F0.002	F0.362	0
995	F0.002	F0.363	0
996	F0.002	F0.364	1
997	F0.002	F0.365	0
998	F0.002	F0.366	1
999	F0.002	F0.367	1
1000	F0.002	F0.368	4
1001	F0.002	F0.369	0
1002	F0.002	F0.370	0
1003	F0.002	F0.371	0
1004	F0.002	F0.372	0
1005	F0.002	F0.373	1
1006	F0.002	F0.374	0
1007	F0.002	F0.375	0
1008	F0.002	F0.376	1
1009	F0.002	F0.377	0
1010	F0.002	F0.378	0
1011	F0.002	F0.379	0
1012	F0.002	F0.380	0
1013	F0.002	F0.381	1
1014	F0.002	F0.382	1
1015	F0.002	F0.383	2
1016	F0.002	F0.384	1
1017	F0.002	F0.385	1
1018	F0.002	F0.386	2
1019	F0.002	F0.387	0
1020	F0.002	F0.388	0
1021	F0.002	F0.389	0
1022	F0.002	F0.390	1
1023	F0.002	F0.391	0
1024	F0.002	F0.392	0
1025	F0.002	F0.393	2
1026	F0.002	F0.394	1
1027	F0.002	F0.395	0
1028	F0.002	F0.396	2
1029	F0.002	F0.397	3
1030	F0.002	F0.398	3
1031	F0.002	F0.399	1
1032	F0.002	F0.400	0
1033	F0.002	F0.404	4
1034	F0.002	F0.405	0
1035	F0.002	F0.406	1
1036	F0.002	F0.407	1
1037	F0.002	F0.409	1
1038	F0.002	F0.411	1
1039	F0.002	F0.412	0
1040	F0.002	F0.413	1
1041	F0.002	F0.414	2
1042	F0.002	F0.416	0
1043	F0.002	F0.418	1
1044	F0.002	F0.419	0
1045	F0.002	F0.420	0
1046	F0.002	F0.421	1
1047	F0.002	F0.422	0
1048	F0.002	F0.423	0
1049	F0.002	F0.424	2
1050	F0.002	F0.425	0
1051	F0.002	F0.426	0
1052	F0.002	F0.427	0
1053	F0.002	F0.428	2
1054	F0.002	F0.429	2
1055	F0.002	F0.430	1
1056	F0.002	F0.431	3
1057	F0.002	F0.432	2
1058	F0.002	F0.434	0
1059	F0.002	F0.435	2
1060	F0.002	F0.436	0
1061	F0.002	F0.437	2
1062	F0.002	F0.438	1
1063	F0.002	F0.439	1
1064	F0.002	F0.440	0
1065	F0.002	F0.441	1
1066	F0.002	F0.442	0
1067	F0.002	F0.443	1
1068	F0.002	F0.444	0
1069	F0.002	F0.445	0
1070	F0.002	F0.446	2
1071	F0.002	F0.448	0
1072	F0.002	F0.447	0
1073	F0.002	F0.449	0
1074	F0.002	F0.450	1
1075	F0.002	F0.451	0
1076	F0.002	F0.452	1
1077	F0.002	F0.453	2
1078	F0.002	F0.454	0
1079	F0.002	F0.455	0
1080	F0.002	F0.457	0
1081	F0.002	F0.458	3
1082	F0.002	F0.456	4
1083	F0.002	F0.459	0
1084	F0.002	F0.460	1
1085	F0.002	F0.461	2
1086	F0.002	F0.462	2
1087	F0.002	F0.465	3
1088	F0.002	F0.466	1
1089	F0.002	F0.467	0
1090	F0.002	F0.463	2
1091	F0.002	F0.468	2
1092	F0.002	F0.469	5
1093	F0.002	F0.471	4
1094	F0.002	F0.472	3
1095	F0.002	F0.473	0
1096	F0.002	F0.475	2
1097	F0.002	F0.474	1
1098	F0.002	F0.476	0
1099	F0.002	F0.477	0
1100	F0.002	F0.478	2
1101	F0.002	F0.480	3
1102	F0.002	F0.481	2
1103	F0.002	F0.482	0
1104	F0.002	F0.483	2
1105	F0.002	F0.485	1
1106	F0.002	F0.484	0
1107	F0.002	F0.486	0
1108	F0.002	F0.487	2
1109	F0.002	F0.488	1
1110	F0.002	F0.489	3
1111	F0.002	F0.490	2
1112	F0.002	F0.491	0
1113	F0.002	F0.492	0
1114	F0.002	F0.494	0
1115	F0.002	F0.495	2
1116	F0.002	F0.493	0
1117	F0.002	F0.497	0
1118	F0.002	F0.496	0
1119	F0.002	F0.498	2
1120	F0.002	F0.499	0
1121	F0.002	F0.501	1
1122	F0.002	F0.500	1
1123	F0.002	F0.502	4
1124	F0.002	F0.503	1
1125	F0.002	F0.504	3
1126	F0.002	F0.505	1
1127	F0.002	F0.506	2
1128	F0.002	F0.508	1
1129	F0.002	F0.509	0
1130	F0.002	F0.507	0
1131	F0.002	F0.512	0
1132	F0.002	F0.513	1
1133	F0.002	F0.511	0
1134	F0.002	F0.514	0
1135	F0.002	F0.516	1
1136	F0.002	F0.515	0
1137	F0.002	F0.518	1
1138	F0.002	F0.519	2
1139	F0.002	F0.520	1
1140	F0.002	F0.522	0
1141	F0.002	F0.521	0
1142	F0.002	F0.523	0
1143	F0.002	F0.524	0
1144	F0.002	F0.525	2
1145	F0.002	F0.526	0
1146	F0.002	F0.527	1
1147	F0.002	F0.528	1
1148	F0.002	F0.529	0
1149	F0.002	F0.531	0
1150	F0.002	F0.530	1
1151	F0.002	F0.533	0
1152	F0.002	F0.534	0
1153	F0.002	F0.535	1
1154	F0.002	F0.536	0
1155	F0.002	F0.537	0
1156	F0.002	F0.538	3
1157	F0.002	F0.539	0
1158	F0.002	F0.540	2
1159	F0.002	F0.541	2
1160	F0.002	F0.543	4
1161	F0.002	F0.542	0
1162	F0.002	F0.545	0
1163	F0.002	F0.546	0
1164	F0.002	F0.547	2
1165	F0.002	F0.544	0
1166	F0.002	F0.548	2
1167	F0.002	F0.549	0
1168	F0.002	F0.550	1
1169	F0.002	F0.551	0
1170	F0.002	F0.553	0
1171	F0.002	F0.554	1
1172	F0.002	F0.555	0
1173	F0.002	F0.556	1
1174	F0.002	F0.557	0
1175	F0.002	F0.558	0
1176	F0.002	F0.559	0
1177	F0.002	F0.560	0
1178	F0.002	F0.561	0
1179	F0.002	F0.562	1
1180	F0.002	F0.563	5
1181	F0.002	F0.564	0
1182	F0.002	F0.565	1
1183	F0.002	F0.566	3
1184	F0.002	F0.567	0
1185	F0.002	F0.568	3
1186	F0.002	F0.569	2
1187	F0.002	F0.570	2
1188	F0.002	F0.571	2
1189	F0.002	F0.572	0
1190	F0.002	F0.573	0
1191	F0.002	F0.574	2
1192	F0.002	F0.575	4
1193	F0.002	F0.576	0
1194	F0.002	F0.577	3
1195	F0.002	F0.578	0
1196	F0.002	F0.579	5
1197	F0.002	F0.580	0
1198	F0.002	F0.581	0
1199	F0.002	F0.582	0
1200	F0.002	F0.583	3
1201	F0.002	F0.584	3
1202	F0.002	F0.585	1
1203	F0.002	F0.586	0
1204	F0.002	F0.588	0
1205	F0.002	F0.589	1
1206	F0.002	F0.590	0
1207	F0.002	F0.591	1
1208	F0.002	F0.592	1
1209	F0.002	F0.593	1
1210	F0.002	F0.595	1
1211	F0.002	F0.596	1
1212	F0.002	F0.597	0
1213	F0.002	F0.598	0
1214	F0.002	F0.599	0
1215	F0.002	F0.600	0
1216	F0.002	F0.601	1
1217	F0.002	F0.602	1
1218	F0.002	F0.603	0
1219	F0.002	F0.604	2
1220	F0.002	F0.605	1
1221	F0.002	F0.607	0
1222	F0.002	F0.608	2
1223	F0.002	F0.609	0
1224	F0.002	F0.610	3
1225	F0.002	F0.611	0
1226	F0.002	F0.612	0
1227	F0.002	F0.613	0
1228	F0.002	F0.614	1
1229	F0.002	F0.615	4
1230	F0.002	F0.616	1
1231	F0.002	F0.617	3
1232	F0.002	F0.618	0
1233	F0.002	F0.619	3
1234	F0.002	F0.620	1
1235	F0.002	F0.621	2
1236	F0.002	F0.622	2
1237	F0.002	F0.623	2
1238	F0.002	F0.624	1
1239	F0.002	F0.625	2
1240	F0.002	F0.626	1
1241	F0.002	F0.627	0
1242	F0.002	F0.628	1
1243	F0.002	F0.629	1
1244	F0.002	F0.630	1
1245	F0.002	F0.631	2
1246	F0.002	F0.632	0
1247	F0.002	F0.633	0
1248	F0.002	F0.634	1
1249	F0.002	F0.635	4
1250	F0.002	F0.636	0
1251	F0.002	F0.637	0
1252	F0.002	F0.638	2
1253	F0.002	F0.639	0
1254	F0.002	F0.640	4
1255	F0.002	F0.641	0
1256	F0.002	F0.642	4
1257	F0.002	F0.643	0
1258	F0.002	F0.644	0
1259	F0.002	F0.645	0
1260	F0.002	F0.646	2
1261	F0.002	F0.647	2
1262	F0.002	F0.648	2
1263	F0.002	F0.649	0
1264	F0.002	F0.651	0
1265	F0.002	F0.652	2
1266	F0.002	F0.653	0
1267	F0.002	F0.654	0
1268	F0.002	F0.655	0
1269	F0.002	F0.656	1
1270	F0.002	F0.657	0
1271	F0.002	F0.658	1
1272	F0.002	F0.659	0
1273	F0.002	F0.660	1
1274	F0.002	F0.661	1
1275	F0.002	F0.662	1
1276	F0.002	F0.663	1
1277	F0.002	F0.664	0
1278	F0.002	F0.665	0
1279	F0.002	F0.666	1
1280	F0.003	F0.004	0
1281	F0.003	F0.005	1
1282	F0.003	F0.006	0
1283	F0.003	F0.007	0
1284	F0.003	F0.008	3
1285	F0.003	F0.009	3
1286	F0.003	F0.010	0
1287	F0.003	F0.012	3
1288	F0.003	F0.011	0
1289	F0.003	F0.013	5
1290	F0.003	F0.014	5
1291	F0.003	F0.015	4
1292	F0.003	F0.016	0
1293	F0.003	F0.017	0
1294	F0.003	F0.018	0
1295	F0.003	F0.019	0
1296	F0.003	F0.020	0
1297	F0.003	F0.021	4
1298	F0.003	F0.022	3
1299	F0.003	F0.023	0
1300	F0.003	F0.024	6
1301	F0.003	F0.025	0
1302	F0.003	F0.026	0
1303	F0.003	F0.027	0
1304	F0.003	F0.028	0
1305	F0.003	F0.030	0
1306	F0.003	F0.029	3
1307	F0.003	F0.031	3
1308	F0.003	F0.032	0
1309	F0.003	F0.033	0
1310	F0.003	F0.034	0
1311	F0.003	F0.035	0
1312	F0.003	F0.036	2
1313	F0.003	F0.037	3
1314	F0.003	F0.039	2
1315	F0.003	F0.041	0
1316	F0.003	F0.040	4
1317	F0.003	F0.042	0
1318	F0.003	F0.043	0
1319	F0.003	F0.044	4
1320	F0.003	F0.045	3
1321	F0.003	F0.046	3
1322	F0.003	F0.047	1
1323	F0.003	F0.048	0
1324	F0.003	F0.049	5
1325	F0.003	F0.050	0
1326	F0.003	F0.051	3
1327	F0.003	F0.052	0
1328	F0.003	F0.053	3
1329	F0.003	F0.055	4
1330	F0.003	F0.054	3
1331	F0.003	F0.056	3
1332	F0.003	F0.057	0
1333	F0.003	F0.058	4
1334	F0.003	F0.059	0
1335	F0.003	F0.060	5
1336	F0.003	F0.061	0
1337	F0.003	F0.062	4
1338	F0.003	F0.063	0
1339	F0.003	F0.064	3
1340	F0.003	F0.065	4
1341	F0.003	F0.066	2
1342	F0.003	F0.067	0
1343	F0.003	F0.068	4
1344	F0.003	F0.069	0
1345	F0.003	F0.070	4
1346	F0.003	F0.071	0
1347	F0.003	F0.072	3
1348	F0.003	F0.073	3
1349	F0.003	F0.075	2
1350	F0.003	F0.074	0
1351	F0.003	F0.076	0
1352	F0.003	F0.077	0
1353	F0.003	F0.078	4
1354	F0.003	F0.079	0
1355	F0.003	F0.081	5
1356	F0.003	F0.080	0
1357	F0.003	F0.082	3
1358	F0.003	F0.083	4
1359	F0.003	F0.084	7
1360	F0.003	F0.085	4
1361	F0.003	F0.086	5
1362	F0.003	F0.087	0
1363	F0.003	F0.088	0
1364	F0.003	F0.089	5
1365	F0.003	F0.090	3
1366	F0.003	F0.091	0
1367	F0.003	F0.092	0
1368	F0.003	F0.093	0
1369	F0.003	F0.094	0
1370	F0.003	F0.095	0
1371	F0.003	F0.096	3
1372	F0.003	F0.097	0
1373	F0.003	F0.098	3
1374	F0.003	F0.099	0
1375	F0.003	F0.100	4
1376	F0.003	F0.101	4
1377	F0.003	F0.102	3
1378	F0.003	F0.103	4
1379	F0.003	F0.104	3
1380	F0.003	F0.105	4
1381	F0.003	F0.106	3
1382	F0.003	F0.107	0
1383	F0.003	F0.108	5
1384	F0.003	F0.109	3
1385	F0.003	F0.110	0
1386	F0.003	F0.111	3
1387	F0.003	F0.112	2
1388	F0.003	F0.113	0
1389	F0.003	F0.114	4
1390	F0.003	F0.115	0
1391	F0.003	F0.116	0
1392	F0.003	F0.117	4
1393	F0.003	F0.118	0
1394	F0.003	F0.119	0
1395	F0.003	F0.120	3
1396	F0.003	F0.121	0
1397	F0.003	F0.122	0
1398	F0.003	F0.123	3
1399	F0.003	F0.124	0
1400	F0.003	F0.125	0
1401	F0.003	F0.126	3
1402	F0.003	F0.127	0
1403	F0.003	F0.128	3
1404	F0.003	F0.129	1
1405	F0.003	F0.130	3
1406	F0.003	F0.131	4
1407	F0.003	F0.132	3
1408	F0.003	F0.133	0
1409	F0.003	F0.134	0
1410	F0.003	F0.135	0
1411	F0.003	F0.136	4
1412	F0.003	F0.137	3
1413	F0.003	F0.138	0
1414	F0.003	F0.139	0
1415	F0.003	F0.140	4
1416	F0.003	F0.141	0
1417	F0.003	F0.142	0
1418	F0.003	F0.143	0
1419	F0.003	F0.144	3
1420	F0.003	F0.145	0
1421	F0.003	F0.146	0
1422	F0.003	F0.147	5
1423	F0.003	F0.148	0
1424	F0.003	F0.149	0
1425	F0.003	F0.150	4
1426	F0.003	F0.151	0
1427	F0.003	F0.152	0
1428	F0.003	F0.153	0
1429	F0.003	F0.154	3
1430	F0.003	F0.155	3
1431	F0.003	F0.156	3
1432	F0.003	F0.157	0
1433	F0.003	F0.158	0
1434	F0.003	F0.159	4
1435	F0.003	F0.160	0
1436	F0.003	F0.161	5
1437	F0.003	F0.162	3
1438	F0.003	F0.163	0
1439	F0.003	F0.164	5
1440	F0.003	F0.165	4
1441	F0.003	F0.166	4
1442	F0.003	F0.167	0
1443	F0.003	F0.168	4
1444	F0.003	F0.169	0
1445	F0.003	F0.170	4
1446	F0.003	F0.172	0
1447	F0.003	F0.173	5
1448	F0.003	F0.174	5
1449	F0.003	F0.176	3
1450	F0.003	F0.177	3
1451	F0.003	F0.175	0
1452	F0.003	F0.178	1
1453	F0.003	F0.179	6
1454	F0.003	F0.180	0
1455	F0.003	F0.181	3
1456	F0.003	F0.182	0
1457	F0.003	F0.183	0
1458	F0.003	F0.185	0
1459	F0.003	F0.186	1
1460	F0.003	F0.184	0
1461	F0.003	F0.188	3
1462	F0.003	F0.187	0
1463	F0.003	F0.189	0
1464	F0.003	F0.191	0
1465	F0.003	F0.193	0
1466	F0.003	F0.192	0
1467	F0.003	F0.194	0
1468	F0.003	F0.195	0
1469	F0.003	F0.196	0
1470	F0.003	F0.197	2
1471	F0.003	F0.198	0
1472	F0.003	F0.199	3
1473	F0.003	F0.200	0
1474	F0.003	F0.202	3
1475	F0.003	F0.203	0
1476	F0.003	F0.204	1
1477	F0.003	F0.205	0
1478	F0.003	F0.206	3
1479	F0.003	F0.207	3
1480	F0.003	F0.208	0
1481	F0.003	F0.209	3
1482	F0.003	F0.210	0
1483	F0.003	F0.211	0
1484	F0.003	F0.212	0
1485	F0.003	F0.214	0
1486	F0.003	F0.213	0
1487	F0.003	F0.215	0
1488	F0.003	F0.216	0
1489	F0.003	F0.217	3
1490	F0.003	F0.218	3
1491	F0.003	F0.219	0
1492	F0.003	F0.220	0
1493	F0.003	F0.221	3
1494	F0.003	F0.222	2
1495	F0.003	F0.223	0
1496	F0.003	F0.224	3
1497	F0.003	F0.225	5
1498	F0.003	F0.226	4
1499	F0.003	F0.227	3
1500	F0.003	F0.228	4
1501	F0.003	F0.229	4
1502	F0.003	F0.230	0
1503	F0.003	F0.231	0
1504	F0.003	F0.232	4
1505	F0.003	F0.233	0
1506	F0.003	F0.234	4
1507	F0.003	F0.235	4
1508	F0.003	F0.236	0
1509	F0.003	F0.237	0
1510	F0.003	F0.238	4
1511	F0.003	F0.239	4
1512	F0.003	F0.240	0
1513	F0.003	F0.242	0
1514	F0.003	F0.243	0
1515	F0.003	F0.244	0
1516	F0.003	F0.245	0
1517	F0.003	F0.246	0
1518	F0.003	F0.247	0
1519	F0.003	F0.248	4
1520	F0.003	F0.250	4
1521	F0.003	F0.251	4
1522	F0.003	F0.252	0
1523	F0.003	F0.253	0
1524	F0.003	F0.254	3
1525	F0.003	F0.255	4
1526	F0.003	F0.256	0
1527	F0.003	F0.257	0
1528	F0.003	F0.258	0
1529	F0.003	F0.259	0
1530	F0.003	F0.260	4
1531	F0.003	F0.261	5
1532	F0.003	F0.262	0
1533	F0.003	F0.263	0
1534	F0.003	F0.264	4
1535	F0.003	F0.265	0
1536	F0.003	F0.266	0
1537	F0.003	F0.267	3
1538	F0.003	F0.268	0
1539	F0.003	F0.269	0
1540	F0.003	F0.270	0
1541	F0.003	F0.271	0
1542	F0.003	F0.272	0
1543	F0.003	F0.273	3
1544	F0.003	F0.274	4
1545	F0.003	F0.275	2
1546	F0.003	F0.276	2
1547	F0.003	F0.277	0
1548	F0.003	F0.278	0
1549	F0.003	F0.279	0
1550	F0.003	F0.280	4
1551	F0.003	F0.281	0
1552	F0.003	F0.282	4
1553	F0.003	F0.283	3
1554	F0.003	F0.284	0
1555	F0.003	F0.285	0
1556	F0.003	F0.286	0
1557	F0.003	F0.287	1
1558	F0.003	F0.288	0
1559	F0.003	F0.289	0
1560	F0.003	F0.290	0
1561	F0.003	F0.291	3
1562	F0.003	F0.292	5
1563	F0.003	F0.293	3
1564	F0.003	F0.294	0
1565	F0.003	F0.295	0
1566	F0.003	F0.296	0
1567	F0.003	F0.297	4
1568	F0.003	F0.298	0
1569	F0.003	F0.299	0
1570	F0.003	F0.300	0
1571	F0.003	F0.301	4
1572	F0.003	F0.302	5
1573	F0.003	F0.303	0
1574	F0.003	F0.304	0
1575	F0.003	F0.305	3
1576	F0.003	F0.306	3
1577	F0.003	F0.307	3
1578	F0.003	F0.308	4
1579	F0.003	F0.309	3
1580	F0.003	F0.310	0
1581	F0.003	F0.311	4
1582	F0.003	F0.312	0
1583	F0.003	F0.313	3
1584	F0.003	F0.314	0
1585	F0.003	F0.315	0
1586	F0.003	F0.316	1
1587	F0.003	F0.317	3
1588	F0.003	F0.318	0
1589	F0.003	F0.319	0
1590	F0.003	F0.320	4
1591	F0.003	F0.321	4
1592	F0.003	F0.322	3
1593	F0.003	F0.323	4
1594	F0.003	F0.324	3
1595	F0.003	F0.325	0
1596	F0.003	F0.326	0
1597	F0.003	F0.327	0
1598	F0.003	F0.328	0
1599	F0.003	F0.329	3
1600	F0.003	F0.330	3
1601	F0.003	F0.331	0
1602	F0.003	F0.332	2
1603	F0.003	F0.333	4
1604	F0.003	F0.334	0
1605	F0.003	F0.335	0
1606	F0.003	F0.336	0
1607	F0.003	F0.337	3
1608	F0.003	F0.338	5
1609	F0.003	F0.339	4
1610	F0.003	F0.340	0
1611	F0.003	F0.341	0
1612	F0.003	F0.342	0
1613	F0.003	F0.343	1
1614	F0.003	F0.344	0
1615	F0.003	F0.345	0
1616	F0.003	F0.346	0
1617	F0.003	F0.347	3
1618	F0.003	F0.348	0
1619	F0.003	F0.349	0
1620	F0.003	F0.350	5
1621	F0.003	F0.351	0
1622	F0.003	F0.352	0
1623	F0.003	F0.353	1
1624	F0.003	F0.354	2
1625	F0.003	F0.355	0
1626	F0.003	F0.356	0
1627	F0.003	F0.357	4
1628	F0.003	F0.358	1
1629	F0.003	F0.359	3
1630	F0.003	F0.360	4
1631	F0.003	F0.361	3
1632	F0.003	F0.362	0
1633	F0.003	F0.363	0
1634	F0.003	F0.364	4
1635	F0.003	F0.365	0
1636	F0.003	F0.366	5
1637	F0.003	F0.367	4
1638	F0.003	F0.368	1
1639	F0.003	F0.369	0
1640	F0.003	F0.370	0
1641	F0.003	F0.371	0
1642	F0.003	F0.372	0
1643	F0.003	F0.373	5
1644	F0.003	F0.374	0
1645	F0.003	F0.375	0
1646	F0.003	F0.376	3
1647	F0.003	F0.377	0
1648	F0.003	F0.378	0
1649	F0.003	F0.379	0
1650	F0.003	F0.380	0
1651	F0.003	F0.381	5
1652	F0.003	F0.382	4
1653	F0.003	F0.383	5
1654	F0.003	F0.384	3
1655	F0.003	F0.385	4
1656	F0.003	F0.386	3
1657	F0.003	F0.387	0
1658	F0.003	F0.388	0
1659	F0.003	F0.389	0
1660	F0.003	F0.390	4
1661	F0.003	F0.391	0
1662	F0.003	F0.392	0
1663	F0.003	F0.393	3
1664	F0.003	F0.394	3
1665	F0.003	F0.395	0
1666	F0.003	F0.396	5
1667	F0.003	F0.397	5
1668	F0.003	F0.398	4
1669	F0.003	F0.399	5
1670	F0.003	F0.400	0
1671	F0.003	F0.404	3
1672	F0.003	F0.405	0
1673	F0.003	F0.406	4
1674	F0.003	F0.407	4
1675	F0.003	F0.409	4
1676	F0.003	F0.411	4
1677	F0.003	F0.412	0
1678	F0.003	F0.413	4
1679	F0.003	F0.414	4
1680	F0.003	F0.416	0
1681	F0.003	F0.418	4
1682	F0.003	F0.419	0
1683	F0.003	F0.420	0
1684	F0.003	F0.421	4
1685	F0.003	F0.422	0
1686	F0.003	F0.423	0
1687	F0.003	F0.424	3
1688	F0.003	F0.425	0
1689	F0.003	F0.426	0
1690	F0.003	F0.427	0
1691	F0.003	F0.428	3
1692	F0.003	F0.429	3
1693	F0.003	F0.430	3
1694	F0.003	F0.431	5
1695	F0.003	F0.432	3
1696	F0.003	F0.434	0
1697	F0.003	F0.435	3
1698	F0.003	F0.436	0
1699	F0.003	F0.437	3
1700	F0.003	F0.438	4
1701	F0.003	F0.439	3
1702	F0.003	F0.440	0
1703	F0.003	F0.441	3
1704	F0.003	F0.442	0
1705	F0.003	F0.443	3
1706	F0.003	F0.444	0
1707	F0.003	F0.445	0
1708	F0.003	F0.446	3
1709	F0.003	F0.448	0
1710	F0.003	F0.447	0
1711	F0.003	F0.449	0
1712	F0.003	F0.450	4
1713	F0.003	F0.451	0
1714	F0.003	F0.452	4
1715	F0.003	F0.453	4
1716	F0.003	F0.454	0
1717	F0.003	F0.455	0
1718	F0.003	F0.457	0
1719	F0.003	F0.458	4
1720	F0.003	F0.456	2
1721	F0.003	F0.459	0
1722	F0.003	F0.460	3
1723	F0.003	F0.461	3
1724	F0.003	F0.462	3
1725	F0.003	F0.465	3
1726	F0.003	F0.466	4
1727	F0.003	F0.467	0
1728	F0.003	F0.463	4
1729	F0.003	F0.468	3
1730	F0.003	F0.469	2
1731	F0.003	F0.471	1
1732	F0.003	F0.472	5
1733	F0.003	F0.473	0
1734	F0.003	F0.475	3
1735	F0.003	F0.474	4
1736	F0.003	F0.476	0
1737	F0.003	F0.477	0
1738	F0.003	F0.478	3
1739	F0.003	F0.480	2
1740	F0.003	F0.481	4
1741	F0.003	F0.482	0
1742	F0.003	F0.483	4
1743	F0.003	F0.485	3
1744	F0.003	F0.484	0
1745	F0.003	F0.486	0
1746	F0.003	F0.487	3
1747	F0.003	F0.488	4
1748	F0.003	F0.489	2
1749	F0.003	F0.490	6
1750	F0.003	F0.491	0
1751	F0.003	F0.492	0
1752	F0.003	F0.494	0
1753	F0.003	F0.495	4
1754	F0.003	F0.493	0
1755	F0.003	F0.497	0
1756	F0.003	F0.496	0
1757	F0.003	F0.498	3
1758	F0.003	F0.499	0
1759	F0.003	F0.501	4
1760	F0.003	F0.500	4
1761	F0.003	F0.502	2
1762	F0.003	F0.503	3
1763	F0.003	F0.504	3
1764	F0.003	F0.505	4
1765	F0.003	F0.506	4
1766	F0.003	F0.508	3
1767	F0.003	F0.509	0
1768	F0.003	F0.507	0
1769	F0.003	F0.512	0
1770	F0.003	F0.513	3
1771	F0.003	F0.511	0
1772	F0.003	F0.514	0
1773	F0.003	F0.516	3
1774	F0.003	F0.515	0
1775	F0.003	F0.518	3
1776	F0.003	F0.519	4
1777	F0.003	F0.520	3
1778	F0.003	F0.522	0
1779	F0.003	F0.521	0
1780	F0.003	F0.523	0
1781	F0.003	F0.524	0
1782	F0.003	F0.525	3
1783	F0.003	F0.526	0
1784	F0.003	F0.527	3
1785	F0.003	F0.528	4
1786	F0.003	F0.529	0
1787	F0.003	F0.531	0
1788	F0.003	F0.530	5
1789	F0.003	F0.533	0
1790	F0.003	F0.534	0
1791	F0.003	F0.535	4
1792	F0.003	F0.536	0
1793	F0.003	F0.537	0
1794	F0.003	F0.538	1
1795	F0.003	F0.539	0
1796	F0.003	F0.540	3
1797	F0.003	F0.541	3
1798	F0.003	F0.543	3
1799	F0.003	F0.542	0
1800	F0.003	F0.545	0
1801	F0.003	F0.546	0
1802	F0.003	F0.547	3
1803	F0.003	F0.544	0
1804	F0.003	F0.548	4
1805	F0.003	F0.549	0
1806	F0.003	F0.550	4
1807	F0.003	F0.551	0
1808	F0.003	F0.553	0
1809	F0.003	F0.554	4
1810	F0.003	F0.555	0
1811	F0.003	F0.556	3
1812	F0.003	F0.557	0
1813	F0.003	F0.558	0
1814	F0.003	F0.559	0
1815	F0.003	F0.560	0
1816	F0.003	F0.561	0
1817	F0.003	F0.562	3
1818	F0.003	F0.563	4
1819	F0.003	F0.564	0
1820	F0.003	F0.565	3
1821	F0.003	F0.566	4
1822	F0.003	F0.567	0
1823	F0.003	F0.568	5
1824	F0.003	F0.569	5
1825	F0.003	F0.570	4
1826	F0.003	F0.571	3
1827	F0.003	F0.572	0
1828	F0.003	F0.573	0
1829	F0.003	F0.574	4
1830	F0.003	F0.575	2
1831	F0.003	F0.576	0
1832	F0.003	F0.577	2
1833	F0.003	F0.578	0
1834	F0.003	F0.579	2
1835	F0.003	F0.580	0
1836	F0.003	F0.581	0
1837	F0.003	F0.582	0
1838	F0.003	F0.583	4
1839	F0.003	F0.584	5
1840	F0.003	F0.585	4
1841	F0.003	F0.586	0
1842	F0.003	F0.588	0
1843	F0.003	F0.589	5
1844	F0.003	F0.590	0
1845	F0.003	F0.591	3
1846	F0.003	F0.592	3
1847	F0.003	F0.593	3
1848	F0.003	F0.595	5
1849	F0.003	F0.596	3
1850	F0.003	F0.597	0
1851	F0.003	F0.598	0
1852	F0.003	F0.599	0
1853	F0.003	F0.600	0
1854	F0.003	F0.601	4
1855	F0.003	F0.602	3
1856	F0.003	F0.603	0
1857	F0.003	F0.604	4
1858	F0.003	F0.605	4
1859	F0.003	F0.607	0
1860	F0.003	F0.608	4
1861	F0.003	F0.609	0
1862	F0.003	F0.610	4
1863	F0.003	F0.611	0
1864	F0.003	F0.612	0
1865	F0.003	F0.613	0
1866	F0.003	F0.614	3
1867	F0.003	F0.615	2
1868	F0.003	F0.616	4
1869	F0.003	F0.617	2
1870	F0.003	F0.618	0
1871	F0.003	F0.619	2
1872	F0.003	F0.620	3
1873	F0.003	F0.621	3
1874	F0.003	F0.622	4
1875	F0.003	F0.623	4
1876	F0.003	F0.624	4
1877	F0.003	F0.625	4
1878	F0.003	F0.626	3
1879	F0.003	F0.627	0
1880	F0.003	F0.628	3
1881	F0.003	F0.629	4
1882	F0.003	F0.630	3
1883	F0.003	F0.631	3
1884	F0.003	F0.632	0
1885	F0.003	F0.633	0
1886	F0.003	F0.634	3
1887	F0.003	F0.635	1
1888	F0.003	F0.636	0
1889	F0.003	F0.637	0
1890	F0.003	F0.638	5
1891	F0.003	F0.639	0
1892	F0.003	F0.640	1
1893	F0.003	F0.641	0
1894	F0.003	F0.642	3
1895	F0.003	F0.643	0
1896	F0.003	F0.644	0
1897	F0.003	F0.645	0
1898	F0.003	F0.646	3
1899	F0.003	F0.647	5
1900	F0.003	F0.648	4
1901	F0.003	F0.649	0
1902	F0.003	F0.651	0
1903	F0.003	F0.652	3
1904	F0.003	F0.653	0
1905	F0.003	F0.654	0
1906	F0.003	F0.655	0
1907	F0.003	F0.656	3
1908	F0.003	F0.657	0
1909	F0.003	F0.658	4
1910	F0.003	F0.659	0
1911	F0.003	F0.660	4
1912	F0.003	F0.661	3
1913	F0.003	F0.662	3
1914	F0.003	F0.663	4
1915	F0.003	F0.664	0
1916	F0.003	F0.665	0
1917	F0.003	F0.666	5
1918	F0.004	F0.005	0
1919	F0.004	F0.006	0
1920	F0.004	F0.007	0
1921	F0.004	F0.008	0
1922	F0.004	F0.009	0
1923	F0.004	F0.010	0
1924	F0.004	F0.012	0
1925	F0.004	F0.011	0
1926	F0.004	F0.013	0
1927	F0.004	F0.014	0
1928	F0.004	F0.015	0
1929	F0.004	F0.016	0
1930	F0.004	F0.017	0
1931	F0.004	F0.018	0
1932	F0.004	F0.019	0
1933	F0.004	F0.020	0
1934	F0.004	F0.021	0
1935	F0.004	F0.022	0
1936	F0.004	F0.023	0
1937	F0.004	F0.024	0
1938	F0.004	F0.025	0
1939	F0.004	F0.026	0
1940	F0.004	F0.027	0
1941	F0.004	F0.028	0
1942	F0.004	F0.030	0
1943	F0.004	F0.029	0
1944	F0.004	F0.031	0
1945	F0.004	F0.032	0
1946	F0.004	F0.033	0
1947	F0.004	F0.034	0
1948	F0.004	F0.035	0
1949	F0.004	F0.036	0
1950	F0.004	F0.037	0
1951	F0.004	F0.039	0
1952	F0.004	F0.041	0
1953	F0.004	F0.040	0
1954	F0.004	F0.042	0
1955	F0.004	F0.043	0
1956	F0.004	F0.044	0
1957	F0.004	F0.045	0
1958	F0.004	F0.046	0
1959	F0.004	F0.047	0
1960	F0.004	F0.048	0
1961	F0.004	F0.049	0
1962	F0.004	F0.050	0
1963	F0.004	F0.051	0
1964	F0.004	F0.052	0
1965	F0.004	F0.053	0
1966	F0.004	F0.055	0
1967	F0.004	F0.054	0
1968	F0.004	F0.056	0
1969	F0.004	F0.057	0
1970	F0.004	F0.058	0
1971	F0.004	F0.059	0
1972	F0.004	F0.060	0
1973	F0.004	F0.061	0
1974	F0.004	F0.062	0
1975	F0.004	F0.063	0
1976	F0.004	F0.064	0
1977	F0.004	F0.065	0
1978	F0.004	F0.066	0
1979	F0.004	F0.067	0
1980	F0.004	F0.068	0
1981	F0.004	F0.069	0
1982	F0.004	F0.070	0
1983	F0.004	F0.071	0
1984	F0.004	F0.072	0
1985	F0.004	F0.073	0
1986	F0.004	F0.075	0
1987	F0.004	F0.074	0
1988	F0.004	F0.076	0
1989	F0.004	F0.077	0
1990	F0.004	F0.078	0
1991	F0.004	F0.079	0
1992	F0.004	F0.081	0
1993	F0.004	F0.080	0
1994	F0.004	F0.082	0
1995	F0.004	F0.083	0
1996	F0.004	F0.084	0
1997	F0.004	F0.085	0
1998	F0.004	F0.086	0
1999	F0.004	F0.087	0
[truncated: 206,982+ more rows]
