# Supplementary material for: Microbial active functional modules derived from network analysis and metabolic interactions decipher the complex microbiome assembly in mangrove sediments
Source: Microbiome. 2022 Dec 13;10:224. doi: 10.1186/s40168-022-01421-w (PMC9746113; doi:10.1186/s40168-022-01421-w)
Supplement: Supplementary file 5 — Additional file 4: Table S3. Genomic and transcriptomic pairs with an \documentclass[12pt]{minimal} \usepackage{amsmath} \usepackage{wasysym} \usepackage{amsfonts} \usepackage{amssymb} \usepackage{amsbsy} \usepackage{mathrsfs} \usepackage{upgreek} \setlength{\oddsidemargin}{-69pt} \begin{document}$$MIP \geqslant 5$$\end{document}MIP⩾5, taxonomic classification, TPM values, genome size and frequency as receivers among the corresponding MAGs. [file 40168_2022_1421_MOESM4_ESM.xlsx]

## Sheet: Genomic
MAG1	MAG2	MIP	Phylum1	Class1	Phylum2	Class2
F0.128	F0.646	9	Acidobacteriota	Mor1	Desulfobacterota	Desulfobacteria
F0.009*	F0.111	8	Planctomycetota	Phycisphaerae	Nanoarchaeota	Nanoarchaeia
F0.009*	F0.378*	8	Planctomycetota	Phycisphaerae	Bacteroidota	UBA10030
F0.009*	F0.478	8	Planctomycetota	Phycisphaerae	Thermoproteota	Bathyarchaeia
F0.072	F0.332	8	Patescibacteria	ABY1	Proteobacteria	Gammaproteobacteria
F0.072	F0.589	8	Patescibacteria	ABY1	B64-G9	B64-G9
F0.112	F0.260*	8	Zixibacteria	MSB-5A5	Chloroflexota	Anaerolineae
F0.178	F0.260*	8	Zixibacteria	MSB-5A5	Chloroflexota	Anaerolineae
F0.182	F0.213*	8	Nitrospirota	Thermodesulfovibrionia	Bacteroidota	Bacteroidia
F0.213*	F0.350	8	Bacteroidota	Bacteroidia	Nanoarchaeota	Nanoarchaeia
F0.260*	F0.332	8	Chloroflexota	Anaerolineae	Proteobacteria	Gammaproteobacteria
F0.260*	F0.427	8	Chloroflexota	Anaerolineae	WOR-3	WOR-3
F0.260*	F0.543	8	Chloroflexota	Anaerolineae	Zixibacteria	MSB-5A5
F0.263*	F0.329	8	Planctomycetota	Phycisphaerae	Nanoarchaeota	Nanoarchaeia
F0.354	F0.386	8	Zixibacteria	MSB-5A5	Gemmatimonadota	Gemmatimonadetes
F0.543	F0.548*	8	Zixibacteria	MSB-5A5	Desulfobacterota	Desulfobacteria
F0.548*	F0.619	8	Desulfobacterota	Desulfobacteria	Bacteroidota	Bacteroidia
F0.009*	F0.014	7	Planctomycetota	Phycisphaerae	Asgardarchaeota	Thorarchaeia
F0.009*	F0.248	7	Planctomycetota	Phycisphaerae	Proteobacteria	Gammaproteobacteria
F0.009*	F0.324	7	Planctomycetota	Phycisphaerae	Nanoarchaeota	Nanoarchaeia
F0.009*	F0.479	7	Planctomycetota	Phycisphaerae	Nanoarchaeota	Nanoarchaeia
F0.009*	F0.506	7	Planctomycetota	Phycisphaerae	Chloroflexota	Anaerolineae
F0.009*	F0.548*	7	Planctomycetota	Phycisphaerae	Desulfobacterota	Desulfobacteria
F0.009*	F0.592	7	Planctomycetota	Phycisphaerae	Chloroflexota	Anaerolineae
F0.009*	F0.665	7	Planctomycetota	Phycisphaerae	Patescibacteria	ABY1
F0.014	F0.263*	7	Asgardarchaeota	Thorarchaeia	Planctomycetota	Phycisphaerae
F0.037*	F0.076	7	Zixibacteria	MSB-5A5	Planctomycetota	DG-23
F0.037*	F0.082	7	Zixibacteria	MSB-5A5	Chloroflexota	Anaerolineae
F0.037*	F0.084	7	Zixibacteria	MSB-5A5	Bacteroidota	Bacteroidia
F0.037*	F0.121	7	Zixibacteria	MSB-5A5	Proteobacteria	Gammaproteobacteria
F0.037*	F0.462	7	Zixibacteria	MSB-5A5	Spirochaetota	Spirochaetia
F0.047	F0.378*	7	Desulfobacterota_B	Binatia	Bacteroidota	UBA10030
F0.054	F0.213*	7	Patescibacteria	ABY1	Bacteroidota	Bacteroidia
F0.054	F0.263*	7	Patescibacteria	ABY1	Planctomycetota	Phycisphaerae
F0.054	F0.427	7	Patescibacteria	ABY1	WOR-3	WOR-3
F0.075	F0.378*	7	Zixibacteria	MSB-5A5	Bacteroidota	UBA10030
F0.084	F0.222	7	Bacteroidota	Bacteroidia	Bacteroidota	Ignavibacteria
F0.084	F0.316	7	Bacteroidota	Bacteroidia	Bacteroidota	Bacteroidia
F0.084	F0.353*	7	Bacteroidota	Bacteroidia	Desulfobacterota	Desulfobacteria
F0.084	F0.354	7	Bacteroidota	Bacteroidia	Zixibacteria	MSB-5A5
F0.084	F0.502	7	Bacteroidota	Bacteroidia	Zixibacteria	MSB-5A5
F0.101	F0.260*	7	Desulfobacterota	BSN033	Chloroflexota	Anaerolineae
F0.102	F0.263*	7	Nanoarchaeota	Nanoarchaeia	Planctomycetota	Phycisphaerae
F0.120	F0.378*	7	Zixibacteria	MSB-5A5	Bacteroidota	UBA10030
F0.121	F0.563	7	Proteobacteria	Gammaproteobacteria	Desulfobacterota	Desulfuromonadia
F0.123	F0.328	7	Bacteroidota	Bacteroidia	Desulfobacterota	Desulfobacteria
F0.126	F0.332	7	Chloroflexota	Dehalococcoidia	Proteobacteria	Gammaproteobacteria
F0.129	F0.490	7	Gemmatimonadota	Gemmatimonadetes	Spirochaetota	Spirochaetia
F0.132	F0.263*	7	Bacteroidota	Ignavibacteria	Planctomycetota	Phycisphaerae
F0.133	F0.427	7	Desulfobacterota	Syntrophobacteria	WOR-3	WOR-3
F0.162	F0.213*	7	Patescibacteria	Microgenomatia	Bacteroidota	Bacteroidia
F0.167	F0.260*	7	Desulfobacterota	BSN033	Chloroflexota	Anaerolineae
F0.167	F0.428	7	Desulfobacterota	BSN033	Proteobacteria	Gammaproteobacteria
F0.168	F0.502	7	Bacteroidota	Bacteroidia	Zixibacteria	MSB-5A5
F0.171	F0.213*	7	Patescibacteria	ABY1	Bacteroidota	Bacteroidia
F0.178	F0.289	7	Zixibacteria	MSB-5A5	Proteobacteria	Gammaproteobacteria
F0.178	F0.293	7	Zixibacteria	MSB-5A5	Nanoarchaeota	Nanoarchaeia
F0.178	F0.610*	7	Zixibacteria	MSB-5A5	Sumerlaeota	Sumerlaeia
F0.181	F0.471	7	Chloroflexota	Anaerolineae	Desulfobacterota	Desulfobacteria
F0.213*	F0.382	7	Bacteroidota	Bacteroidia	Iainarchaeota	Iainarchaeia
F0.213*	F0.541	7	Bacteroidota	Bacteroidia	Nanoarchaeota	Nanoarchaeia
F0.213*	F0.610*	7	Bacteroidota	Bacteroidia	Sumerlaeota	Sumerlaeia
F0.213*	F0.665	7	Bacteroidota	Bacteroidia	Patescibacteria	ABY1
F0.260*	F0.354	7	Chloroflexota	Anaerolineae	Zixibacteria	MSB-5A5
F0.260*	F0.528	7	Chloroflexota	Anaerolineae	Methanobacteriota	Thermococci
F0.263*	F0.313	7	Planctomycetota	Phycisphaerae	Patescibacteria	Paceibacteria
F0.263*	F0.315*	7	Planctomycetota	Phycisphaerae	Dependentiae
F0.263*	F0.350	7	Planctomycetota	Phycisphaerae	Nanoarchaeota	Nanoarchaeia
F0.263*	F0.378*	7	Planctomycetota	Phycisphaerae	Bacteroidota	UBA10030
F0.263*	F0.384	7	Planctomycetota	Phycisphaerae	Spirochaetota	Spirochaetia
F0.263*	F0.386	7	Planctomycetota	Phycisphaerae	Gemmatimonadota	Gemmatimonadetes
F0.263*	F0.394	7	Planctomycetota	Phycisphaerae	Patescibacteria	Microgenomatia
F0.263*	F0.470	7	Planctomycetota	Phycisphaerae	Nanoarchaeota	Nanoarchaeia
F0.263*	F0.503	7	Planctomycetota	Phycisphaerae	Nanoarchaeota	Nanoarchaeia
F0.263*	F0.504	7	Planctomycetota	Phycisphaerae	Bacteroidota	Rhodothermia
F0.263*	F0.506	7	Planctomycetota	Phycisphaerae	Chloroflexota	Anaerolineae
F0.263*	F0.566	7	Planctomycetota	Phycisphaerae	Margulisbacteria	WOR-1
F0.263*	F0.584	7	Planctomycetota	Phycisphaerae	Bacteroidota	Bacteroidia
F0.263*	F0.621	7	Planctomycetota	Phycisphaerae	Thermoplasmatota	E2
F0.287	F0.393	7	Bacteroidota	UBA10030	Zixibacteria	MSB-5A5
F0.287	F0.541	7	Bacteroidota	UBA10030	Nanoarchaeota	Nanoarchaeia
F0.293	F0.377	7	Nanoarchaeota	Nanoarchaeia	Myxococcota	Polyangia
F0.293	F0.427	7	Nanoarchaeota	Nanoarchaeia	WOR-3	WOR-3
F0.293	F0.589	7	Nanoarchaeota	Nanoarchaeia	B64-G9	B64-G9
F0.313	F0.404	7	Patescibacteria	Paceibacteria	Krumholzibacteriota	Krumholzibacteria
F0.315*	F0.353*	7	Dependentiae		Desulfobacterota	Desulfobacteria
F0.315*	F0.489	7	Dependentiae		Zixibacteria	MSB-5A5
F0.316	F0.560	7	Bacteroidota	Bacteroidia	Desulfobacterota	Desulfarculia
F0.332	F0.468	7	Proteobacteria	Gammaproteobacteria	Patescibacteria	Microgenomatia
F0.332	F0.470	7	Proteobacteria	Gammaproteobacteria	Nanoarchaeota	Nanoarchaeia
F0.332	F0.483	7	Proteobacteria	Gammaproteobacteria	Nanoarchaeota	Nanoarchaeia
F0.332	F0.547	7	Proteobacteria	Gammaproteobacteria	Patescibacteria	ABY1
F0.344*	F0.378*	7	Acidobacteriota	UBA6911	Bacteroidota	UBA10030
F0.353*	F0.398	7	Desulfobacterota	Desulfobacteria	Acidobacteriota	Thermoanaerobaculia
F0.354	F0.610*	7	Zixibacteria	MSB-5A5	Sumerlaeota	Sumerlaeia
F0.378*	F0.427	7	Bacteroidota	UBA10030	WOR-3	WOR-3
F0.378*	F0.615	7	Bacteroidota	UBA10030	Zixibacteria	MSB-5A5
F0.378*	F0.635	7	Bacteroidota	UBA10030	Gemmatimonadota	Gemmatimonadetes
F0.383	F0.396	7	Proteobacteria	Alphaproteobacteria	Planctomycetota	UBA8742
F0.407	F0.610*	7	Zixibacteria	MSB-5A5	Sumerlaeota	Sumerlaeia
F0.451	F0.610*	7	Acidobacteriota	Thermoanaerobaculia	Sumerlaeota	Sumerlaeia
F0.470	F0.523	7	Nanoarchaeota	Nanoarchaeia	Krumholzibacteriota	Krumholzibacteria
F0.479	F0.627	7	Nanoarchaeota	Nanoarchaeia	Myxococcota	Polyangia
F0.543	F0.628	7	Zixibacteria	MSB-5A5	Desulfobacterota	Desulfobacteria
F0.577*	F0.610*	7	Desulfobacterota	Desulfobacteria	Sumerlaeota	Sumerlaeia
F0.610*	F0.617	7	Sumerlaeota	Sumerlaeia	Myxococcota	Polyangia
F0.002	F0.037*	6	Proteobacteria	Gammaproteobacteria	Zixibacteria	MSB-5A5
F0.002	F0.260*	6	Proteobacteria	Gammaproteobacteria	Chloroflexota	Anaerolineae
F0.003	F0.084	6	Chloroflexota	Anaerolineae	Bacteroidota	Bacteroidia
F0.003	F0.179	6	Chloroflexota	Anaerolineae	Poribacteria
F0.003	F0.315*	6	Chloroflexota	Anaerolineae	Dependentiae
F0.003	F0.333	6	Chloroflexota	Anaerolineae	AABM5-125-24	B3-LCP
F0.003	F0.339	6	Chloroflexota	Anaerolineae	Desulfobacterota	Desulfomonilia_A
F0.003	F0.367	6	Chloroflexota	Anaerolineae	Desulfobacterota	Syntrophia
F0.003	F0.399	6	Chloroflexota	Anaerolineae	Thermoproteota	Bathyarchaeia
F0.003	F0.548*	6	Chloroflexota	Anaerolineae	Desulfobacterota	Desulfobacteria
F0.005	F0.054	6	Desulfobacterota	Desulfobacteria	Patescibacteria	ABY1
F0.005	F0.072	6	Desulfobacterota	Desulfobacteria	Patescibacteria	ABY1
F0.005	F0.133	6	Desulfobacterota	Desulfobacteria	Desulfobacterota	Syntrophobacteria
F0.005	F0.260*	6	Desulfobacterota	Desulfobacteria	Chloroflexota	Anaerolineae
F0.005	F0.366	6	Desulfobacterota	Desulfobacteria	Bacteroidota	Ignavibacteria
F0.005	F0.378*	6	Desulfobacterota	Desulfobacteria	Bacteroidota	UBA10030
F0.005	F0.478	6	Desulfobacterota	Desulfobacteria	Thermoproteota	Bathyarchaeia
F0.005	F0.504	6	Desulfobacterota	Desulfobacteria	Bacteroidota	Rhodothermia
F0.008	F0.263*	6	Actinobacteriota	Acidimicrobiia	Planctomycetota	Phycisphaerae
F0.009*	F0.038	6	Planctomycetota	Phycisphaerae	Nanoarchaeota	Nanoarchaeia
F0.009*	F0.049	6	Planctomycetota	Phycisphaerae	Bacteroidota	Bacteroidia
F0.009*	F0.054	6	Planctomycetota	Phycisphaerae	Patescibacteria	ABY1
F0.009*	F0.058	6	Planctomycetota	Phycisphaerae	Desulfobacterota	Desulfobacteria
F0.009*	F0.073	6	Planctomycetota	Phycisphaerae	Proteobacteria	Alphaproteobacteria
F0.009*	F0.100	6	Planctomycetota	Phycisphaerae	B64-G9	B64-G9
F0.009*	F0.131	6	Planctomycetota	Phycisphaerae	Desulfobacterota	Desulfobacteria
F0.009*	F0.140	6	Planctomycetota	Phycisphaerae	Chloroflexota	Anaerolineae
F0.009*	F0.166	6	Planctomycetota	Phycisphaerae	Thermoproteota	Bathyarchaeia
F0.009*	F0.171	6	Planctomycetota	Phycisphaerae	Patescibacteria	ABY1
F0.009*	F0.190	6	Planctomycetota	Phycisphaerae	Nanoarchaeota	Nanoarchaeia
F0.009*	F0.202	6	Planctomycetota	Phycisphaerae	Proteobacteria	Alphaproteobacteria
F0.009*	F0.228	6	Planctomycetota	Phycisphaerae	Zixibacteria	MSB-5A5
F0.009*	F0.260*	6	Planctomycetota	Phycisphaerae	Chloroflexota	Anaerolineae
F0.009*	F0.264	6	Planctomycetota	Phycisphaerae	Desulfobacterota
F0.009*	F0.293	6	Planctomycetota	Phycisphaerae	Nanoarchaeota	Nanoarchaeia
F0.009*	F0.309	6	Planctomycetota	Phycisphaerae	Nanoarchaeota	Nanoarchaeia
F0.009*	F0.315*	6	Planctomycetota	Phycisphaerae	Dependentiae
F0.009*	F0.323	6	Planctomycetota	Phycisphaerae	Chloroflexota	Anaerolineae
F0.009*	F0.329	6	Planctomycetota	Phycisphaerae	Nanoarchaeota	Nanoarchaeia
F0.009*	F0.339	6	Planctomycetota	Phycisphaerae	Desulfobacterota	Desulfomonilia_A
F0.009*	F0.348	6	Planctomycetota	Phycisphaerae	Proteobacteria	Gammaproteobacteria
F0.009*	F0.350	6	Planctomycetota	Phycisphaerae	Nanoarchaeota	Nanoarchaeia
F0.009*	F0.359	6	Planctomycetota	Phycisphaerae	Actinobacteriota	Acidimicrobiia
F0.009*	F0.364	6	Planctomycetota	Phycisphaerae	Desulfobacterota	Desulfobacteria
F0.009*	F0.366	6	Planctomycetota	Phycisphaerae	Bacteroidota	Ignavibacteria
F0.009*	F0.367	6	Planctomycetota	Phycisphaerae	Desulfobacterota	Syntrophia
F0.009*	F0.371	6	Planctomycetota	Phycisphaerae	Nanoarchaeota	Nanoarchaeia
F0.009*	F0.393	6	Planctomycetota	Phycisphaerae	Zixibacteria	MSB-5A5
F0.009*	F0.394	6	Planctomycetota	Phycisphaerae	Patescibacteria	Microgenomatia
F0.009*	F0.396	6	Planctomycetota	Phycisphaerae	Planctomycetota	UBA8742
F0.009*	F0.397	6	Planctomycetota	Phycisphaerae	Patescibacteria	Paceibacteria
F0.009*	F0.424	6	Planctomycetota	Phycisphaerae	Chloroflexota	Anaerolineae
F0.009*	F0.439	6	Planctomycetota	Phycisphaerae	Proteobacteria	Alphaproteobacteria
F0.009*	F0.460	6	Planctomycetota	Phycisphaerae	Actinobacteriota	Thermoleophilia
F0.009*	F0.465	6	Planctomycetota	Phycisphaerae	Patescibacteria	Microgenomatia
F0.009*	F0.463	6	Planctomycetota	Phycisphaerae	Chloroflexota	Anaerolineae
F0.009*	F0.468	6	Planctomycetota	Phycisphaerae	Patescibacteria	Microgenomatia
F0.009*	F0.470	6	Planctomycetota	Phycisphaerae	Nanoarchaeota	Nanoarchaeia
F0.009*	F0.485	6	Planctomycetota	Phycisphaerae	Proteobacteria	Gammaproteobacteria
F0.009*	F0.487	6	Planctomycetota	Phycisphaerae	Aenigmatarchaeota	Aenigmatarchaeia
F0.009*	F0.490	6	Planctomycetota	Phycisphaerae	Spirochaetota	Spirochaetia
F0.009*	F0.504	6	Planctomycetota	Phycisphaerae	Bacteroidota	Rhodothermia
F0.009*	F0.535	6	Planctomycetota	Phycisphaerae	Chloroflexota	Anaerolineae
F0.009*	F0.547	6	Planctomycetota	Phycisphaerae	Patescibacteria	ABY1
F0.009*	F0.560	6	Planctomycetota	Phycisphaerae	Desulfobacterota	Desulfarculia
F0.009*	F0.570	6	Planctomycetota	Phycisphaerae	Bacteroidota	UBA10030
F0.009*	F0.578	6	Planctomycetota	Phycisphaerae	Zixibacteria	MSB-5A5
F0.009*	F0.610*	6	Planctomycetota	Phycisphaerae	Sumerlaeota	Sumerlaeia
F0.009*	F0.624	6	Planctomycetota	Phycisphaerae	Chloroflexota	Anaerolineae
F0.012	F0.404	6	Desulfobacterota	Desulfobacteria	Krumholzibacteriota	Krumholzibacteria
F0.013	F0.037*	6	Gemmatimonadota	Gemmatimonadetes	Zixibacteria	MSB-5A5
F0.021	F0.427	6	Proteobacteria	Gammaproteobacteria	WOR-3	WOR-3
F0.022	F0.563	6	Zixibacteria	MSB-5A5	Desulfobacterota	Desulfuromonadia
F0.024	F0.037*	6	Desulfobacterota	Desulfobacteria	Zixibacteria	MSB-5A5
F0.024	F0.260*	6	Desulfobacterota	Desulfobacteria	Chloroflexota	Anaerolineae
F0.024	F0.353*	6	Desulfobacterota	Desulfobacteria	Desulfobacterota	Desulfobacteria
F0.024	F0.383	6	Desulfobacterota	Desulfobacteria	Proteobacteria	Alphaproteobacteria
F0.024	F0.577*	6	Desulfobacterota	Desulfobacteria	Desulfobacterota	Desulfobacteria
F0.036	F0.072	6	ARS69	ARS69	Patescibacteria	ABY1
F0.036	F0.150	6	ARS69	ARS69	Patescibacteria	WWE3
F0.036	F0.201	6	ARS69	ARS69	Nanoarchaeota	Nanoarchaeia
F0.036	F0.297	6	ARS69	ARS69	Fermentibacterota	Fermentibacteria
F0.036	F0.315*	6	ARS69	ARS69	Dependentiae
F0.036	F0.470	6	ARS69	ARS69	Nanoarchaeota	Nanoarchaeia
F0.036	F0.478	6	ARS69	ARS69	Thermoproteota	Bathyarchaeia
F0.037*	F0.040	6	Zixibacteria	MSB-5A5	Desulfobacterota	Desulfobacteria
F0.037*	F0.068	6	Zixibacteria	MSB-5A5	Proteobacteria	Alphaproteobacteria
F0.037*	F0.073	6	Zixibacteria	MSB-5A5	Proteobacteria	Alphaproteobacteria
F0.037*	F0.137	6	Zixibacteria	MSB-5A5	Proteobacteria	Gammaproteobacteria
F0.037*	F0.140	6	Zixibacteria	MSB-5A5	Chloroflexota	Anaerolineae
F0.037*	F0.159	6	Zixibacteria	MSB-5A5	Chloroflexota	Anaerolineae
F0.037*	F0.164	6	Zixibacteria	MSB-5A5	Bacteroidota	Bacteroidia
F0.037*	F0.201	6	Zixibacteria	MSB-5A5	Nanoarchaeota	Nanoarchaeia
F0.037*	F0.209	6	Zixibacteria	MSB-5A5	Krumholzibacteriota	Krumholzibacteria
F0.037*	F0.225	6	Zixibacteria	MSB-5A5	RBG-13-66-14	RBG-13-66-14
F0.037*	F0.260*	6	Zixibacteria	MSB-5A5	Chloroflexota	Anaerolineae
F0.037*	F0.295	6	Zixibacteria	MSB-5A5	Myxococcota	Polyangia
F0.037*	F0.297	6	Zixibacteria	MSB-5A5	Fermentibacterota	Fermentibacteria
F0.037*	F0.315*	6	Zixibacteria	MSB-5A5	Dependentiae
F0.037*	F0.348	6	Zixibacteria	MSB-5A5	Proteobacteria	Gammaproteobacteria
F0.037*	F0.384	6	Zixibacteria	MSB-5A5	Spirochaetota	Spirochaetia
F0.037*	F0.413	6	Zixibacteria	MSB-5A5	Chloroflexota	Anaerolineae
F0.037*	F0.418	6	Zixibacteria	MSB-5A5	Chloroflexota	Anaerolineae
F0.037*	F0.421	6	Zixibacteria	MSB-5A5	Micrarchaeota	Micrarchaeia
F0.037*	F0.430	6	Zixibacteria	MSB-5A5	Proteobacteria	Gammaproteobacteria
F0.037*	F0.485	6	Zixibacteria	MSB-5A5	Proteobacteria	Gammaproteobacteria
F0.037*	F0.548*	6	Zixibacteria	MSB-5A5	Desulfobacterota	Desulfobacteria
F0.037*	F0.549	6	Zixibacteria	MSB-5A5	Desulfobacterota	BSN033
F0.037*	F0.554	6	Zixibacteria	MSB-5A5	Chloroflexota	Anaerolineae
F0.037*	F0.557	6	Zixibacteria	MSB-5A5	Patescibacteria	ABY1
F0.037*	F0.570	6	Zixibacteria	MSB-5A5	Bacteroidota	UBA10030
F0.037*	F0.581	6	Zixibacteria	MSB-5A5	Proteobacteria	Gammaproteobacteria
F0.037*	F0.583	6	Zixibacteria	MSB-5A5	Actinobacteriota	Acidimicrobiia
F0.037*	F0.622	6	Zixibacteria	MSB-5A5	Bacteroidota	Bacteroidia
F0.037*	F0.623	6	Zixibacteria	MSB-5A5	Proteobacteria	Alphaproteobacteria
F0.037*	F0.658	6	Zixibacteria	MSB-5A5	Nanoarchaeota	Nanoarchaeia
F0.037*	F0.661	6	Zixibacteria	MSB-5A5	Gemmatimonadota	Gemmatimonadetes
F0.038	F0.263*	6	Nanoarchaeota	Nanoarchaeia	Planctomycetota	Phycisphaerae
F0.038	F0.354	6	Nanoarchaeota	Nanoarchaeia	Zixibacteria	MSB-5A5
F0.038	F0.635	6	Nanoarchaeota	Nanoarchaeia	Gemmatimonadota	Gemmatimonadetes
F0.039	F0.315*	6	Proteobacteria	Gammaproteobacteria	Dependentiae
F0.039	F0.378*	6	Proteobacteria	Gammaproteobacteria	Bacteroidota	UBA10030
F0.039	F0.548*	6	Proteobacteria	Gammaproteobacteria	Desulfobacterota	Desulfobacteria
F0.040	F0.084	6	Desulfobacterota	Desulfobacteria	Bacteroidota	Bacteroidia
F0.040	F0.263*	6	Desulfobacterota	Desulfobacteria	Planctomycetota	Phycisphaerae
F0.045	F0.589	6	Asgardarchaeota	Heimdallarchaeia	B64-G9	B64-G9
F0.046	F0.213*	6	Spirochaetota	Spirochaetia	Bacteroidota	Bacteroidia
F0.046	F0.263*	6	Spirochaetota	Spirochaetia	Planctomycetota	Phycisphaerae
F0.046	F0.489	6	Spirochaetota	Spirochaetia	Zixibacteria	MSB-5A5
F0.047	F0.054	6	Desulfobacterota_B	Binatia	Patescibacteria	ABY1
F0.047	F0.072	6	Desulfobacterota_B	Binatia	Patescibacteria	ABY1
F0.047	F0.083	6	Desulfobacterota_B	Binatia	Proteobacteria	Gammaproteobacteria
F0.047	F0.315*	6	Desulfobacterota_B	Binatia	Dependentiae
F0.047	F0.470	6	Desulfobacterota_B	Binatia	Nanoarchaeota	Nanoarchaeia
F0.047	F0.541	6	Desulfobacterota_B	Binatia	Nanoarchaeota	Nanoarchaeia
F0.047	F0.621	6	Desulfobacterota_B	Binatia	Thermoplasmatota	E2
F0.053	F0.213*	6	Actinobacteriota	Acidimicrobiia	Bacteroidota	Bacteroidia
F0.054	F0.128	6	Patescibacteria	ABY1	Acidobacteriota	Mor1
F0.054	F0.332	6	Patescibacteria	ABY1	Proteobacteria	Gammaproteobacteria
F0.054	F0.344*	6	Patescibacteria	ABY1	Acidobacteriota	UBA6911
F0.054	F0.354	6	Patescibacteria	ABY1	Zixibacteria	MSB-5A5
F0.054	F0.383	6	Patescibacteria	ABY1	Proteobacteria	Alphaproteobacteria
F0.054	F0.404	6	Patescibacteria	ABY1	Krumholzibacteriota	Krumholzibacteria
F0.054	F0.523	6	Patescibacteria	ABY1	Krumholzibacteriota	Krumholzibacteria
F0.054	F0.543	6	Patescibacteria	ABY1	Zixibacteria	MSB-5A5
F0.054	F0.575	6	Patescibacteria	ABY1	Gemmatimonadota	Gemmatimonadetes
F0.054	F0.577*	6	Patescibacteria	ABY1	Desulfobacterota	Desulfobacteria
F0.054	F0.617	6	Patescibacteria	ABY1	Myxococcota	Polyangia
F0.054	F0.619	6	Patescibacteria	ABY1	Bacteroidota	Bacteroidia
F0.058	F0.213*	6	Desulfobacterota	Desulfobacteria	Bacteroidota	Bacteroidia
F0.058	F0.627	6	Desulfobacterota	Desulfobacteria	Myxococcota	Polyangia
F0.060	F0.213*	6	Desulfobacterota	Desulfobacteria	Bacteroidota	Bacteroidia
F0.060	F0.222	6	Desulfobacterota	Desulfobacteria	Bacteroidota	Ignavibacteria
F0.060	F0.260*	6	Desulfobacterota	Desulfobacteria	Chloroflexota	Anaerolineae
F0.060	F0.263*	6	Desulfobacterota	Desulfobacteria	Planctomycetota	Phycisphaerae
F0.060	F0.316	6	Desulfobacterota	Desulfobacteria	Bacteroidota	Bacteroidia
F0.060	F0.368	6	Desulfobacterota	Desulfobacteria	Acidobacteriota	Mor1
F0.065	F0.129	6	Bacteroidota	Bacteroidia	Gemmatimonadota	Gemmatimonadetes
F0.068	F0.427	6	Proteobacteria	Alphaproteobacteria	WOR-3	WOR-3
F0.072	F0.128	6	Patescibacteria	ABY1	Acidobacteriota	Mor1
F0.072	F0.263*	6	Patescibacteria	ABY1	Planctomycetota	Phycisphaerae
F0.072	F0.295	6	Patescibacteria	ABY1	Myxococcota	Polyangia
F0.072	F0.333	6	Patescibacteria	ABY1	AABM5-125-24	B3-LCP
F0.072	F0.353*	6	Patescibacteria	ABY1	Desulfobacterota	Desulfobacteria
F0.072	F0.383	6	Patescibacteria	ABY1	Proteobacteria	Alphaproteobacteria
F0.072	F0.404	6	Patescibacteria	ABY1	Krumholzibacteriota	Krumholzibacteria
F0.072	F0.523	6	Patescibacteria	ABY1	Krumholzibacteriota	Krumholzibacteria
F0.072	F0.577*	6	Patescibacteria	ABY1	Desulfobacterota	Desulfobacteria
F0.073	F0.213*	6	Proteobacteria	Alphaproteobacteria	Bacteroidota	Bacteroidia
F0.073	F0.275	6	Proteobacteria	Alphaproteobacteria	Bacteroidota	SZUA-365
F0.075	F0.221	6	Zixibacteria	MSB-5A5	Proteobacteria	Alphaproteobacteria
F0.075	F0.260*	6	Zixibacteria	MSB-5A5	Chloroflexota	Anaerolineae
F0.075	F0.293	6	Zixibacteria	MSB-5A5	Nanoarchaeota	Nanoarchaeia
F0.075	F0.474	6	Zixibacteria	MSB-5A5	Desulfobacterota	Desulfobacteria
F0.076	F0.213*	6	Planctomycetota	DG-23	Bacteroidota	Bacteroidia
F0.076	F0.263*	6	Planctomycetota	DG-23	Planctomycetota	Phycisphaerae
F0.076	F0.354	6	Planctomycetota	DG-23	Zixibacteria	MSB-5A5
F0.076	F0.368	6	Planctomycetota	DG-23	Acidobacteriota	Mor1
F0.079	F0.213*	6	Nanoarchaeota	Nanoarchaeia	Bacteroidota	Bacteroidia
F0.081	F0.263*	6	Bacteroidota	Bacteroidia	Planctomycetota	Phycisphaerae
F0.082	F0.213*	6	Chloroflexota	Anaerolineae	Bacteroidota	Bacteroidia
F0.083	F0.377	6	Proteobacteria	Gammaproteobacteria	Myxococcota	Polyangia
F0.084	F0.213*	6	Bacteroidota	Bacteroidia	Bacteroidota	Bacteroidia
F0.084	F0.263*	6	Bacteroidota	Bacteroidia	Planctomycetota	Phycisphaerae
F0.084	F0.275	6	Bacteroidota	Bacteroidia	Bacteroidota	SZUA-365
F0.084	F0.315*	6	Bacteroidota	Bacteroidia	Dependentiae
F0.084	F0.363	6	Bacteroidota	Bacteroidia	Acidobacteriota	Aminicenantia
F0.084	F0.474	6	Bacteroidota	Bacteroidia	Desulfobacterota	Desulfobacteria
F0.084	F0.478	6	Bacteroidota	Bacteroidia	Thermoproteota	Bathyarchaeia
F0.084	F0.577*	6	Bacteroidota	Bacteroidia	Desulfobacterota	Desulfobacteria
F0.084	F0.610*	6	Bacteroidota	Bacteroidia	Sumerlaeota	Sumerlaeia
F0.089	F0.263*	6	Chloroflexota	Anaerolineae	Planctomycetota	Phycisphaerae
F0.090	F0.213*	6	Desulfobacterota	Desulfomonilia	Bacteroidota	Bacteroidia
F0.090	F0.489	6	Desulfobacterota	Desulfomonilia	Zixibacteria	MSB-5A5
F0.090	F0.627	6	Desulfobacterota	Desulfomonilia	Myxococcota	Polyangia
F0.098	F0.263*	6	Eisenbacteria		Planctomycetota	Phycisphaerae
F0.100	F0.263*	6	B64-G9	B64-G9	Planctomycetota	Phycisphaerae
F0.100	F0.275	6	B64-G9	B64-G9	Bacteroidota	SZUA-365
F0.101	F0.263*	6	Desulfobacterota	BSN033	Planctomycetota	Phycisphaerae
F0.102	F0.344*	6	Nanoarchaeota	Nanoarchaeia	Acidobacteriota	UBA6911
F0.111	F0.213*	6	Nanoarchaeota	Nanoarchaeia	Bacteroidota	Bacteroidia
F0.111	F0.263*	6	Nanoarchaeota	Nanoarchaeia	Planctomycetota	Phycisphaerae
F0.111	F0.332	6	Nanoarchaeota	Nanoarchaeia	Proteobacteria	Gammaproteobacteria
F0.111	F0.344*	6	Nanoarchaeota	Nanoarchaeia	Acidobacteriota	UBA6911
F0.111	F0.635	6	Nanoarchaeota	Nanoarchaeia	Gemmatimonadota	Gemmatimonadetes
F0.112	F0.293	6	Zixibacteria	MSB-5A5	Nanoarchaeota	Nanoarchaeia
F0.112	F0.361	6	Zixibacteria	MSB-5A5	Proteobacteria	Gammaproteobacteria
F0.112	F0.378*	6	Zixibacteria	MSB-5A5	Bacteroidota	UBA10030
F0.112	F0.528	6	Zixibacteria	MSB-5A5	Methanobacteriota	Thermococci
F0.120	F0.394	6	Zixibacteria	MSB-5A5	Patescibacteria	Microgenomatia
F0.120	F0.470	6	Zixibacteria	MSB-5A5	Nanoarchaeota	Nanoarchaeia
F0.120	F0.610*	6	Zixibacteria	MSB-5A5	Sumerlaeota	Sumerlaeia
F0.121	F0.213*	6	Proteobacteria	Gammaproteobacteria	Bacteroidota	Bacteroidia
F0.121	F0.222	6	Proteobacteria	Gammaproteobacteria	Bacteroidota	Ignavibacteria
F0.121	F0.263*	6	Proteobacteria	Gammaproteobacteria	Planctomycetota	Phycisphaerae
F0.121	F0.332	6	Proteobacteria	Gammaproteobacteria	Proteobacteria	Gammaproteobacteria
F0.121	F0.344*	6	Proteobacteria	Gammaproteobacteria	Acidobacteriota	UBA6911
F0.121	F0.354	6	Proteobacteria	Gammaproteobacteria	Zixibacteria	MSB-5A5
F0.121	F0.489	6	Proteobacteria	Gammaproteobacteria	Zixibacteria	MSB-5A5
F0.121	F0.543	6	Proteobacteria	Gammaproteobacteria	Zixibacteria	MSB-5A5
F0.121	F0.575	6	Proteobacteria	Gammaproteobacteria	Gemmatimonadota	Gemmatimonadetes
F0.121	F0.589	6	Proteobacteria	Gammaproteobacteria	B64-G9	B64-G9
F0.123	F0.167	6	Bacteroidota	Bacteroidia	Desulfobacterota	BSN033
F0.123	F0.407	6	Bacteroidota	Bacteroidia	Zixibacteria	MSB-5A5
F0.128	F0.289	6	Acidobacteriota	Mor1	Proteobacteria	Gammaproteobacteria
F0.128	F0.378*	6	Acidobacteriota	Mor1	Bacteroidota	UBA10030
F0.128	F0.394	6	Acidobacteriota	Mor1	Patescibacteria	Microgenomatia
F0.128	F0.468	6	Acidobacteriota	Mor1	Patescibacteria	Microgenomatia
F0.129	F0.202	6	Gemmatimonadota	Gemmatimonadetes	Proteobacteria	Alphaproteobacteria
F0.129	F0.209	6	Gemmatimonadota	Gemmatimonadetes	Krumholzibacteriota	Krumholzibacteria
F0.129	F0.231	6	Gemmatimonadota	Gemmatimonadetes	Desulfobacterota	Desulfobacteria
F0.129	F0.315*	6	Gemmatimonadota	Gemmatimonadetes	Dependentiae
F0.129	F0.320	6	Gemmatimonadota	Gemmatimonadetes	Patescibacteria	ABY1
F0.129	F0.339	6	Gemmatimonadota	Gemmatimonadetes	Desulfobacterota	Desulfomonilia_A
F0.129	F0.421	6	Gemmatimonadota	Gemmatimonadetes	Micrarchaeota	Micrarchaeia
F0.129	F0.478	6	Gemmatimonadota	Gemmatimonadetes	Thermoproteota	Bathyarchaeia
F0.129	F0.548*	6	Gemmatimonadota	Gemmatimonadetes	Desulfobacterota	Desulfobacteria
F0.133	F0.615	6	Desulfobacterota	Syntrophobacteria	Zixibacteria	MSB-5A5
F0.137	F0.213*	6	Proteobacteria	Gammaproteobacteria	Bacteroidota	Bacteroidia
F0.137	F0.263*	6	Proteobacteria	Gammaproteobacteria	Planctomycetota	Phycisphaerae
F0.137	F0.287	6	Proteobacteria	Gammaproteobacteria	Bacteroidota	UBA10030
F0.137	F0.404	6	Proteobacteria	Gammaproteobacteria	Krumholzibacteriota	Krumholzibacteria
F0.137	F0.563	6	Proteobacteria	Gammaproteobacteria	Desulfobacterota	Desulfuromonadia
F0.150	F0.404	6	Patescibacteria	WWE3	Krumholzibacteriota	Krumholzibacteria
F0.154	F0.213*	6	Asgardarchaeota	Heimdallarchaeia	Bacteroidota	Bacteroidia
F0.154	F0.263*	6	Asgardarchaeota	Heimdallarchaeia	Planctomycetota	Phycisphaerae
F0.159	F0.213*	6	Chloroflexota	Anaerolineae	Bacteroidota	Bacteroidia
F0.159	F0.275	6	Chloroflexota	Anaerolineae	Bacteroidota	SZUA-365
F0.159	F0.619	6	Chloroflexota	Anaerolineae	Bacteroidota	Bacteroidia
F0.161	F0.263*	6	Actinobacteriota	Acidimicrobiia	Planctomycetota	Phycisphaerae
F0.162	F0.263*	6	Patescibacteria	Microgenomatia	Planctomycetota	Phycisphaerae
F0.164	F0.383	6	Bacteroidota	Bacteroidia	Proteobacteria	Alphaproteobacteria
F0.165	F0.316	6	Gemmatimonadota	Gemmatimonadetes	Bacteroidota	Bacteroidia
F0.165	F0.344*	6	Gemmatimonadota	Gemmatimonadetes	Acidobacteriota	UBA6911
F0.165	F0.368	6	Gemmatimonadota	Gemmatimonadetes	Acidobacteriota	Mor1
F0.165	F0.541	6	Gemmatimonadota	Gemmatimonadetes	Nanoarchaeota	Nanoarchaeia
F0.166	F0.213*	6	Thermoproteota	Bathyarchaeia	Bacteroidota	Bacteroidia
F0.166	F0.353*	6	Thermoproteota	Bathyarchaeia	Desulfobacterota	Desulfobacteria
F0.167	F0.261	6	Desulfobacterota	BSN033	Bacteroidota	Bacteroidia
F0.167	F0.361	6	Desulfobacterota	BSN033	Proteobacteria	Gammaproteobacteria
F0.167	F0.409	6	Desulfobacterota	BSN033	Acidobacteriota	Aminicenantia
F0.167	F0.463	6	Desulfobacterota	BSN033	Chloroflexota	Anaerolineae
F0.167	F0.548*	6	Desulfobacterota	BSN033	Desulfobacterota	Desulfobacteria
F0.167	F0.550	6	Desulfobacterota	BSN033	Bdellovibrionota	Bdellovibrionia
F0.167	F0.663	6	Desulfobacterota	BSN033	Verrucomicrobiota	Verrucomicrobiae
F0.168	F0.383	6	Bacteroidota	Bacteroidia	Proteobacteria	Alphaproteobacteria
F0.171	F0.263*	6	Patescibacteria	ABY1	Planctomycetota	Phycisphaerae
F0.171	F0.354	6	Patescibacteria	ABY1	Zixibacteria	MSB-5A5
F0.171	F0.404	6	Patescibacteria	ABY1	Krumholzibacteriota	Krumholzibacteria
F0.171	F0.523	6	Patescibacteria	ABY1	Krumholzibacteriota	Krumholzibacteria
F0.174	F0.263*	6	Eisenbacteria		Planctomycetota	Phycisphaerae
F0.176	F0.213*	6	Chloroflexota	Anaerolineae	Bacteroidota	Bacteroidia
F0.176	F0.354	6	Chloroflexota	Anaerolineae	Zixibacteria	MSB-5A5
F0.176	F0.377	6	Chloroflexota	Anaerolineae	Myxococcota	Polyangia
F0.176	F0.543	6	Chloroflexota	Anaerolineae	Zixibacteria	MSB-5A5
F0.176	F0.589	6	Chloroflexota	Anaerolineae	B64-G9	B64-G9
F0.177	F0.368	6	Proteobacteria	Gammaproteobacteria	Acidobacteriota	Mor1
F0.177	F0.489	6	Proteobacteria	Gammaproteobacteria	Zixibacteria	MSB-5A5
F0.178	F0.221	6	Zixibacteria	MSB-5A5	Proteobacteria	Alphaproteobacteria
F0.178	F0.378*	6	Zixibacteria	MSB-5A5	Bacteroidota	UBA10030
F0.178	F0.393	6	Zixibacteria	MSB-5A5	Zixibacteria	MSB-5A5
F0.178	F0.474	6	Zixibacteria	MSB-5A5	Desulfobacterota	Desulfobacteria
F0.178	F0.504	6	Zixibacteria	MSB-5A5	Bacteroidota	Rhodothermia
F0.178	F0.631	6	Zixibacteria	MSB-5A5	Proteobacteria	Alphaproteobacteria
F0.181	F0.523	6	Chloroflexota	Anaerolineae	Krumholzibacteriota	Krumholzibacteria
F0.182	F0.260*	6	Nitrospirota	Thermodesulfovibrionia	Chloroflexota	Anaerolineae
F0.182	F0.451	6	Nitrospirota	Thermodesulfovibrionia	Acidobacteriota	Thermoanaerobaculia
F0.190	F0.213*	6	Nanoarchaeota	Nanoarchaeia	Bacteroidota	Bacteroidia
F0.190	F0.263*	6	Nanoarchaeota	Nanoarchaeia	Planctomycetota	Phycisphaerae
F0.199	F0.275	6	Thermoproteota	Bathyarchaeia	Bacteroidota	SZUA-365
F0.201	F0.328	6	Nanoarchaeota	Nanoarchaeia	Desulfobacterota	Desulfobacteria
F0.201	F0.577*	6	Nanoarchaeota	Nanoarchaeia	Desulfobacterota	Desulfobacteria
F0.201	F0.619	6	Nanoarchaeota	Nanoarchaeia	Bacteroidota	Bacteroidia
F0.202	F0.293	6	Proteobacteria	Alphaproteobacteria	Nanoarchaeota	Nanoarchaeia
F0.204	F0.260*	6	Zixibacteria	MSB-5A5	Chloroflexota	Anaerolineae
F0.204	F0.295	6	Zixibacteria	MSB-5A5	Myxococcota	Polyangia
F0.204	F0.315*	6	Zixibacteria	MSB-5A5	Dependentiae
F0.204	F0.549	6	Zixibacteria	MSB-5A5	Desulfobacterota	BSN033
F0.204	F0.624	6	Zixibacteria	MSB-5A5	Chloroflexota	Anaerolineae
F0.206	F0.213*	6	Chloroflexota	Anaerolineae	Bacteroidota	Bacteroidia
F0.209	F0.263*	6	Krumholzibacteriota	Krumholzibacteria	Planctomycetota	Phycisphaerae
F0.209	F0.427	6	Krumholzibacteriota	Krumholzibacteria	WOR-3	WOR-3
F0.209	F0.502	6	Krumholzibacteriota	Krumholzibacteria	Zixibacteria	MSB-5A5
F0.214	F0.275	6	Desulfobacterota	Desulfobacteria	Bacteroidota	SZUA-365
F0.214	F0.619	6	Desulfobacterota	Desulfobacteria	Bacteroidota	Bacteroidia
F0.213*	F0.225	6	Bacteroidota	Bacteroidia	RBG-13-66-14	RBG-13-66-14
F0.213*	F0.226	6	Bacteroidota	Bacteroidia	Desulfobacterota	Desulfobacteria
F0.213*	F0.227	6	Bacteroidota	Bacteroidia	Chloroflexota	Anaerolineae
F0.213*	F0.228	6	Bacteroidota	Bacteroidia	Zixibacteria	MSB-5A5
F0.213*	F0.231	6	Bacteroidota	Bacteroidia	Desulfobacterota	Desulfobacteria
F0.213*	F0.242	6	Bacteroidota	Bacteroidia	Desulfobacterota	Desulfobacteria
F0.213*	F0.260*	6	Bacteroidota	Bacteroidia	Chloroflexota	Anaerolineae
F0.213*	F0.273	6	Bacteroidota	Bacteroidia	Asgardarchaeota	Thorarchaeia
F0.213*	F0.297	6	Bacteroidota	Bacteroidia	Fermentibacterota	Fermentibacteria
F0.213*	F0.315*	6	Bacteroidota	Bacteroidia	Dependentiae
F0.213*	F0.323	6	Bacteroidota	Bacteroidia	Chloroflexota	Anaerolineae
F0.213*	F0.329	6	Bacteroidota	Bacteroidia	Nanoarchaeota	Nanoarchaeia
F0.213*	F0.348	6	Bacteroidota	Bacteroidia	Proteobacteria	Gammaproteobacteria
F0.213*	F0.366	6	Bacteroidota	Bacteroidia	Bacteroidota	Ignavibacteria
F0.213*	F0.370	6	Bacteroidota	Bacteroidia	Chloroflexota	Anaerolineae
F0.213*	F0.371	6	Bacteroidota	Bacteroidia	Nanoarchaeota	Nanoarchaeia
F0.213*	F0.378*	6	Bacteroidota	Bacteroidia	Bacteroidota	UBA10030
F0.213*	F0.393	6	Bacteroidota	Bacteroidia	Zixibacteria	MSB-5A5
F0.213*	F0.394	6	Bacteroidota	Bacteroidia	Patescibacteria	Microgenomatia
F0.213*	F0.396	6	Bacteroidota	Bacteroidia	Planctomycetota	UBA8742
F0.213*	F0.397	6	Bacteroidota	Bacteroidia	Patescibacteria	Paceibacteria
F0.213*	F0.398	6	Bacteroidota	Bacteroidia	Acidobacteriota	Thermoanaerobaculia
F0.213*	F0.413	6	Bacteroidota	Bacteroidia	Chloroflexota	Anaerolineae
F0.213*	F0.421	6	Bacteroidota	Bacteroidia	Micrarchaeota	Micrarchaeia
F0.213*	F0.424	6	Bacteroidota	Bacteroidia	Chloroflexota	Anaerolineae
F0.213*	F0.432	6	Bacteroidota	Bacteroidia	Patescibacteria	Paceibacteria
F0.213*	F0.445	6	Bacteroidota	Bacteroidia	Nanoarchaeota	Nanoarchaeia
F0.213*	F0.452	6	Bacteroidota	Bacteroidia	Thermoproteota	Bathyarchaeia
F0.213*	F0.455	6	Bacteroidota	Bacteroidia	UBA10199	UBA10199
F0.213*	F0.465	6	Bacteroidota	Bacteroidia	Patescibacteria	Microgenomatia
F0.213*	F0.466	6	Bacteroidota	Bacteroidia	Chloroflexota	Anaerolineae
F0.213*	F0.468	6	Bacteroidota	Bacteroidia	Patescibacteria	Microgenomatia
F0.213*	F0.470	6	Bacteroidota	Bacteroidia	Nanoarchaeota	Nanoarchaeia
F0.213*	F0.472	6	Bacteroidota	Bacteroidia	Chloroflexota	Anaerolineae
F0.213*	F0.483	6	Bacteroidota	Bacteroidia	Nanoarchaeota	Nanoarchaeia
F0.213*	F0.487	6	Bacteroidota	Bacteroidia	Aenigmatarchaeota	Aenigmatarchaeia
F0.213*	F0.528	6	Bacteroidota	Bacteroidia	Methanobacteriota	Thermococci
F0.213*	F0.537	6	Bacteroidota	Bacteroidia	Nanoarchaeota	Nanoarchaeia
F0.213*	F0.540	6	Bacteroidota	Bacteroidia	Asgardarchaeota	Lokiarchaeia
F0.213*	F0.548*	6	Bacteroidota	Bacteroidia	Desulfobacterota	Desulfobacteria
F0.213*	F0.557	6	Bacteroidota	Bacteroidia	Patescibacteria	ABY1
F0.213*	F0.562	6	Bacteroidota	Bacteroidia	Zixibacteria	MSB-5A5
F0.213*	F0.565	6	Bacteroidota	Bacteroidia	Desulfobacterota	Desulfobacteria
F0.213*	F0.595	6	Bacteroidota	Bacteroidia	Proteobacteria	Gammaproteobacteria
F0.213*	F0.646	6	Bacteroidota	Bacteroidia	Desulfobacterota	Desulfobacteria
F0.217	F0.263*	6	Patescibacteria	ABY1	Planctomycetota	Phycisphaerae
F0.217	F0.332	6	Patescibacteria	ABY1	Proteobacteria	Gammaproteobacteria
F0.217	F0.575	6	Patescibacteria	ABY1	Gemmatimonadota	Gemmatimonadetes
F0.217	F0.589	6	Patescibacteria	ABY1	B64-G9	B64-G9
F0.221	F0.263*	6	Proteobacteria	Alphaproteobacteria	Planctomycetota	Phycisphaerae
F0.221	F0.332	6	Proteobacteria	Alphaproteobacteria	Proteobacteria	Gammaproteobacteria
F0.221	F0.543	6	Proteobacteria	Alphaproteobacteria	Zixibacteria	MSB-5A5
F0.222	F0.226	6	Bacteroidota	Ignavibacteria	Desulfobacterota	Desulfobacteria
F0.222	F0.315*	6	Bacteroidota	Ignavibacteria	Dependentiae
F0.222	F0.333	6	Bacteroidota	Ignavibacteria	AABM5-125-24	B3-LCP
F0.222	F0.367	6	Bacteroidota	Ignavibacteria	Desulfobacterota	Syntrophia
F0.222	F0.371	6	Bacteroidota	Ignavibacteria	Nanoarchaeota	Nanoarchaeia
F0.222	F0.384	6	Bacteroidota	Ignavibacteria	Spirochaetota	Spirochaetia
F0.222	F0.428	6	Bacteroidota	Ignavibacteria	Proteobacteria	Gammaproteobacteria
F0.222	F0.453	6	Bacteroidota	Ignavibacteria	Desulfobacterota	Desulfobacteria
F0.222	F0.519	6	Bacteroidota	Ignavibacteria	Desulfobacterota	BSN033
F0.225	F0.344*	6	RBG-13-66-14	RBG-13-66-14	Acidobacteriota	UBA6911
F0.225	F0.353*	6	RBG-13-66-14	RBG-13-66-14	Desulfobacterota	Desulfobacteria
F0.225	F0.589	6	RBG-13-66-14	RBG-13-66-14	B64-G9	B64-G9
F0.226	F0.263*	6	Desulfobacterota	Desulfobacteria	Planctomycetota	Phycisphaerae
F0.228	F0.263*	6	Zixibacteria	MSB-5A5	Planctomycetota	Phycisphaerae
F0.228	F0.344*	6	Zixibacteria	MSB-5A5	Acidobacteriota	UBA6911
F0.231	F0.316	6	Desulfobacterota	Desulfobacteria	Bacteroidota	Bacteroidia
F0.231	F0.502	6	Desulfobacterota	Desulfobacteria	Zixibacteria	MSB-5A5
F0.239	F0.354	6	Eisenbacteria	RBG-16-71-46	Zixibacteria	MSB-5A5
F0.241	F0.354	6	Patescibacteria	Paceibacteria	Zixibacteria	MSB-5A5
F0.242	F0.263*	6	Desulfobacterota	Desulfobacteria	Planctomycetota	Phycisphaerae
F0.242	F0.353*	6	Desulfobacterota	Desulfobacteria	Desulfobacterota	Desulfobacteria
F0.242	F0.577*	6	Desulfobacterota	Desulfobacteria	Desulfobacterota	Desulfobacteria
F0.248	F0.368	6	Proteobacteria	Gammaproteobacteria	Acidobacteriota	Mor1
F0.260*	F0.264	6	Chloroflexota	Anaerolineae	Desulfobacterota
F0.260*	F0.275	6	Chloroflexota	Anaerolineae	Bacteroidota	SZUA-365
F0.260*	F0.282	6	Chloroflexota	Anaerolineae	Patescibacteria	Paceibacteria
F0.260*	F0.344*	6	Chloroflexota	Anaerolineae	Acidobacteriota	UBA6911
F0.260*	F0.353*	6	Chloroflexota	Anaerolineae	Desulfobacterota	Desulfobacteria
F0.260*	F0.363	6	Chloroflexota	Anaerolineae	Acidobacteriota	Aminicenantia
F0.260*	F0.367	6	Chloroflexota	Anaerolineae	Desulfobacterota	Syntrophia
F0.260*	F0.368	6	Chloroflexota	Anaerolineae	Acidobacteriota	Mor1
F0.260*	F0.373	6	Chloroflexota	Anaerolineae	Bacteroidota	Bacteroidia
F0.260*	F0.385	6	Chloroflexota	Anaerolineae	Spirochaetota	B62-G9
F0.260*	F0.396	6	Chloroflexota	Anaerolineae	Planctomycetota	UBA8742
F0.260*	F0.404	6	Chloroflexota	Anaerolineae	Krumholzibacteriota	Krumholzibacteria
F0.260*	F0.421	6	Chloroflexota	Anaerolineae	Micrarchaeota	Micrarchaeia
F0.260*	F0.430	6	Chloroflexota	Anaerolineae	Proteobacteria	Gammaproteobacteria
F0.260*	F0.451	6	Chloroflexota	Anaerolineae	Acidobacteriota	Thermoanaerobaculia
F0.260*	F0.475	6	Chloroflexota	Anaerolineae	Desulfobacterota	Desulfobacteria
F0.260*	F0.488	6	Chloroflexota	Anaerolineae	Proteobacteria	Gammaproteobacteria
F0.260*	F0.489	6	Chloroflexota	Anaerolineae	Zixibacteria	MSB-5A5
F0.260*	F0.490	6	Chloroflexota	Anaerolineae	Spirochaetota	Spirochaetia
F0.260*	F0.540	6	Chloroflexota	Anaerolineae	Asgardarchaeota	Lokiarchaeia
F0.260*	F0.548*	6	Chloroflexota	Anaerolineae	Desulfobacterota	Desulfobacteria
F0.260*	F0.563	6	Chloroflexota	Anaerolineae	Desulfobacterota	Desulfuromonadia
F0.260*	F0.658	6	Chloroflexota	Anaerolineae	Nanoarchaeota	Nanoarchaeia
F0.261	F0.353*	6	Bacteroidota	Bacteroidia	Desulfobacterota	Desulfobacteria
F0.261	F0.368	6	Bacteroidota	Bacteroidia	Acidobacteriota	Mor1
F0.261	F0.489	6	Bacteroidota	Bacteroidia	Zixibacteria	MSB-5A5
F0.263*	F0.306	6	Planctomycetota	Phycisphaerae	Nanoarchaeota	Nanoarchaeia
F0.263*	F0.308	6	Planctomycetota	Phycisphaerae	Chloroflexota	Anaerolineae
F0.263*	F0.355	6	Planctomycetota	Phycisphaerae	Nanoarchaeota	Nanoarchaeia
F0.263*	F0.373	6	Planctomycetota	Phycisphaerae	Bacteroidota	Bacteroidia
F0.263*	F0.383	6	Planctomycetota	Phycisphaerae	Proteobacteria	Alphaproteobacteria
F0.263*	F0.393	6	Planctomycetota	Phycisphaerae	Zixibacteria	MSB-5A5
F0.263*	F0.397	6	Planctomycetota	Phycisphaerae	Patescibacteria	Paceibacteria
F0.263*	F0.398	6	Planctomycetota	Phycisphaerae	Acidobacteriota	Thermoanaerobaculia
F0.263*	F0.406	6	Planctomycetota	Phycisphaerae	Caldisericota	Caldisericia
F0.263*	F0.424	6	Planctomycetota	Phycisphaerae	Chloroflexota	Anaerolineae
F0.263*	F0.430	6	Planctomycetota	Phycisphaerae	Proteobacteria	Gammaproteobacteria
F0.263*	F0.432	6	Planctomycetota	Phycisphaerae	Patescibacteria	Paceibacteria
F0.263*	F0.445	6	Planctomycetota	Phycisphaerae	Nanoarchaeota	Nanoarchaeia
F0.263*	F0.455	6	Planctomycetota	Phycisphaerae	UBA10199	UBA10199
F0.263*	F0.468	6	Planctomycetota	Phycisphaerae	Patescibacteria	Microgenomatia
F0.263*	F0.478	6	Planctomycetota	Phycisphaerae	Thermoproteota	Bathyarchaeia
F0.263*	F0.479	6	Planctomycetota	Phycisphaerae	Nanoarchaeota	Nanoarchaeia
F0.263*	F0.487	6	Planctomycetota	Phycisphaerae	Aenigmatarchaeota	Aenigmatarchaeia
F0.263*	F0.495	6	Planctomycetota	Phycisphaerae	Patescibacteria	Dojkabacteria
F0.263*	F0.530	6	Planctomycetota	Phycisphaerae	Desulfobacterota	BSN033
F0.263*	F0.541	6	Planctomycetota	Phycisphaerae	Nanoarchaeota	Nanoarchaeia
F0.263*	F0.548*	6	Planctomycetota	Phycisphaerae	Desulfobacterota	Desulfobacteria
F0.263*	F0.552	6	Planctomycetota	Phycisphaerae	Nanoarchaeota	Nanoarchaeia
F0.263*	F0.580	6	Planctomycetota	Phycisphaerae	Gemmatimonadota	Gemmatimonadetes
F0.263*	F0.592	6	Planctomycetota	Phycisphaerae	Chloroflexota	Anaerolineae
F0.263*	F0.610*	6	Planctomycetota	Phycisphaerae	Sumerlaeota	Sumerlaeia
F0.263*	F0.625	6	Planctomycetota	Phycisphaerae	Bacteroidota	Bacteroidia
F0.263*	F0.630	6	Planctomycetota	Phycisphaerae	Patescibacteria	Microgenomatia
F0.263*	F0.652	6	Planctomycetota	Phycisphaerae	Patescibacteria	Microgenomatia
F0.273	F0.353*	6	Asgardarchaeota	Thorarchaeia	Desulfobacterota	Desulfobacteria
F0.275	F0.293	6	Bacteroidota	SZUA-365	Nanoarchaeota	Nanoarchaeia
F0.275	F0.315*	6	Bacteroidota	SZUA-365	Dependentiae
F0.275	F0.385	6	Bacteroidota	SZUA-365	Spirochaetota	B62-G9
F0.275	F0.490	6	Bacteroidota	SZUA-365	Spirochaetota	Spirochaetia
F0.275	F0.548*	6	Bacteroidota	SZUA-365	Desulfobacterota	Desulfobacteria
F0.275	F0.624	6	Bacteroidota	SZUA-365	Chloroflexota	Anaerolineae
F0.275	F0.628	6	Bacteroidota	SZUA-365	Desulfobacterota	Desulfobacteria
F0.282	F0.449	6	Patescibacteria	Paceibacteria	Nitrospirota	Thermodesulfovibrionia
F0.287	F0.478	6	Bacteroidota	UBA10030	Thermoproteota	Bathyarchaeia
F0.287	F0.592	6	Bacteroidota	UBA10030	Chloroflexota	Anaerolineae
F0.287	F0.610*	6	Bacteroidota	UBA10030	Sumerlaeota	Sumerlaeia
F0.289	F0.354	6	Proteobacteria	Gammaproteobacteria	Zixibacteria	MSB-5A5
F0.289	F0.449	6	Proteobacteria	Gammaproteobacteria	Nitrospirota	Thermodesulfovibrionia
F0.289	F0.471	6	Proteobacteria	Gammaproteobacteria	Desulfobacterota	Desulfobacteria
F0.289	F0.543	6	Proteobacteria	Gammaproteobacteria	Zixibacteria	MSB-5A5
F0.289	F0.589	6	Proteobacteria	Gammaproteobacteria	B64-G9	B64-G9
F0.289	F0.615	6	Proteobacteria	Gammaproteobacteria	Zixibacteria	MSB-5A5
F0.293	F0.332	6	Nanoarchaeota	Nanoarchaeia	Proteobacteria	Gammaproteobacteria
F0.293	F0.471	6	Nanoarchaeota	Nanoarchaeia	Desulfobacterota	Desulfobacteria
F0.293	F0.563	6	Nanoarchaeota	Nanoarchaeia	Desulfobacterota	Desulfuromonadia
F0.297	F0.344*	6	Fermentibacterota	Fermentibacteria	Acidobacteriota	UBA6911
F0.297	F0.489	6	Fermentibacterota	Fermentibacteria	Zixibacteria	MSB-5A5
F0.297	F0.577*	6	Fermentibacterota	Fermentibacteria	Desulfobacterota	Desulfobacteria
F0.306	F0.344*	6	Nanoarchaeota	Nanoarchaeia	Acidobacteriota	UBA6911
F0.308	F0.316	6	Chloroflexota	Anaerolineae	Bacteroidota	Bacteroidia
F0.309	F0.332	6	Nanoarchaeota	Nanoarchaeia	Proteobacteria	Gammaproteobacteria
F0.311	F0.354	6	Calditrichota	Calditrichia	Zixibacteria	MSB-5A5
F0.311	F0.543	6	Calditrichota	Calditrichia	Zixibacteria	MSB-5A5
F0.313	F0.471	6	Patescibacteria	Paceibacteria	Desulfobacterota	Desulfobacteria
F0.315*	F0.316	6	Dependentiae		Bacteroidota	Bacteroidia
F0.315*	F0.332	6	Dependentiae		Proteobacteria	Gammaproteobacteria
F0.315*	F0.344*	6	Dependentiae		Acidobacteriota	UBA6911
F0.315*	F0.354	6	Dependentiae		Zixibacteria	MSB-5A5
F0.315*	F0.368	6	Dependentiae		Acidobacteriota	Mor1
F0.315*	F0.378*	6	Dependentiae		Bacteroidota	UBA10030
F0.315*	F0.383	6	Dependentiae		Proteobacteria	Alphaproteobacteria
F0.315*	F0.471	6	Dependentiae		Desulfobacterota	Desulfobacteria
F0.315*	F0.502	6	Dependentiae		Zixibacteria	MSB-5A5
F0.315*	F0.577*	6	Dependentiae		Desulfobacterota	Desulfobacteria
F0.315*	F0.619	6	Dependentiae		Bacteroidota	Bacteroidia
F0.315*	F0.627	6	Dependentiae		Myxococcota	Polyangia
F0.315*	F0.628	6	Dependentiae		Desulfobacterota	Desulfobacteria
F0.315*	F0.630	6	Dependentiae		Patescibacteria	Microgenomatia
F0.315*	F0.646	6	Dependentiae		Desulfobacterota	Desulfobacteria
F0.316	F0.371	6	Bacteroidota	Bacteroidia	Nanoarchaeota	Nanoarchaeia
F0.316	F0.399	6	Bacteroidota	Bacteroidia	Thermoproteota	Bathyarchaeia
F0.316	F0.418	6	Bacteroidota	Bacteroidia	Chloroflexota	Anaerolineae
F0.316	F0.421	6	Bacteroidota	Bacteroidia	Micrarchaeota	Micrarchaeia
F0.316	F0.470	6	Bacteroidota	Bacteroidia	Nanoarchaeota	Nanoarchaeia
F0.316	F0.490	6	Bacteroidota	Bacteroidia	Spirochaetota	Spirochaetia
F0.316	F0.610*	6	Bacteroidota	Bacteroidia	Sumerlaeota	Sumerlaeia
F0.316	F0.652	6	Bacteroidota	Bacteroidia	Patescibacteria	Microgenomatia
F0.328	F0.373	6	Desulfobacterota	Desulfobacteria	Bacteroidota	Bacteroidia
F0.328	F0.378*	6	Desulfobacterota	Desulfobacteria	Bacteroidota	UBA10030
F0.328	F0.485	6	Desulfobacterota	Desulfobacteria	Proteobacteria	Gammaproteobacteria
F0.328	F0.548*	6	Desulfobacterota	Desulfobacteria	Desulfobacterota	Desulfobacteria
F0.329	F0.344*	6	Nanoarchaeota	Nanoarchaeia	Acidobacteriota	UBA6911
F0.329	F0.377	6	Nanoarchaeota	Nanoarchaeia	Myxococcota	Polyangia
F0.329	F0.449	6	Nanoarchaeota	Nanoarchaeia	Nitrospirota	Thermodesulfovibrionia
F0.329	F0.528	6	Nanoarchaeota	Nanoarchaeia	Methanobacteriota	Thermococci
F0.329	F0.543	6	Nanoarchaeota	Nanoarchaeia	Zixibacteria	MSB-5A5
F0.329	F0.563	6	Nanoarchaeota	Nanoarchaeia	Desulfobacterota	Desulfuromonadia
F0.329	F0.627	6	Nanoarchaeota	Nanoarchaeia	Myxococcota	Polyangia
F0.332	F0.378*	6	Proteobacteria	Gammaproteobacteria	Bacteroidota	UBA10030
F0.332	F0.386	6	Proteobacteria	Gammaproteobacteria	Gemmatimonadota	Gemmatimonadetes
F0.332	F0.394	6	Proteobacteria	Gammaproteobacteria	Patescibacteria	Microgenomatia
F0.332	F0.430	6	Proteobacteria	Gammaproteobacteria	Proteobacteria	Gammaproteobacteria
F0.332	F0.479	6	Proteobacteria	Gammaproteobacteria	Nanoarchaeota	Nanoarchaeia
F0.332	F0.537	6	Proteobacteria	Gammaproteobacteria	Nanoarchaeota	Nanoarchaeia
F0.332	F0.610*	6	Proteobacteria	Gammaproteobacteria	Sumerlaeota	Sumerlaeia
F0.332	F0.656	6	Proteobacteria	Gammaproteobacteria	Thermoplasmatota	Thermoplasmata
F0.332	F0.663	6	Proteobacteria	Gammaproteobacteria	Verrucomicrobiota	Verrucomicrobiae
F0.333	F0.610*	6	AABM5-125-24	B3-LCP	Sumerlaeota	Sumerlaeia
F0.339	F0.344*	6	Desulfobacterota	Desulfomonilia_A	Acidobacteriota	UBA6911
F0.339	F0.502	6	Desulfobacterota	Desulfomonilia_A	Zixibacteria	MSB-5A5
F0.339	F0.619	6	Desulfobacterota	Desulfomonilia_A	Bacteroidota	Bacteroidia
F0.344*	F0.350	6	Acidobacteriota	UBA6911	Nanoarchaeota	Nanoarchaeia
F0.344*	F0.391	6	Acidobacteriota	UBA6911	Thermoplasmatota	EX4484-6
F0.344*	F0.394	6	Acidobacteriota	UBA6911	Patescibacteria	Microgenomatia
F0.344*	F0.445	6	Acidobacteriota	UBA6911	Nanoarchaeota	Nanoarchaeia
F0.344*	F0.465	6	Acidobacteriota	UBA6911	Patescibacteria	Microgenomatia
F0.344*	F0.470	6	Acidobacteriota	UBA6911	Nanoarchaeota	Nanoarchaeia
F0.344*	F0.478	6	Acidobacteriota	UBA6911	Thermoproteota	Bathyarchaeia
F0.344*	F0.504	6	Acidobacteriota	UBA6911	Bacteroidota	Rhodothermia
F0.344*	F0.541	6	Acidobacteriota	UBA6911	Nanoarchaeota	Nanoarchaeia
F0.344*	F0.548*	6	Acidobacteriota	UBA6911	Desulfobacterota	Desulfobacteria
F0.344*	F0.584	6	Acidobacteriota	UBA6911	Bacteroidota	Bacteroidia
F0.344*	F0.610*	6	Acidobacteriota	UBA6911	Sumerlaeota	Sumerlaeia
F0.344*	F0.621	6	Acidobacteriota	UBA6911	Thermoplasmatota	E2
F0.344*	F0.630	6	Acidobacteriota	UBA6911	Patescibacteria	Microgenomatia
F0.344*	F0.646	6	Acidobacteriota	UBA6911	Desulfobacterota	Desulfobacteria
F0.344*	F0.665	6	Acidobacteriota	UBA6911	Patescibacteria	ABY1
F0.347	F0.378*	6	Bacteroidota	UBA10030	Bacteroidota	UBA10030
F0.348	F0.353*	6	Proteobacteria	Gammaproteobacteria	Desulfobacterota	Desulfobacteria
F0.348	F0.449	6	Proteobacteria	Gammaproteobacteria	Nitrospirota	Thermodesulfovibrionia
F0.348	F0.489	6	Proteobacteria	Gammaproteobacteria	Zixibacteria	MSB-5A5
F0.348	F0.577*	6	Proteobacteria	Gammaproteobacteria	Desulfobacterota	Desulfobacteria
F0.353*	F0.367	6	Desulfobacterota	Desulfobacteria	Desulfobacterota	Syntrophia
F0.353*	F0.371	6	Desulfobacterota	Desulfobacteria	Nanoarchaeota	Nanoarchaeia
F0.353*	F0.452	6	Desulfobacterota	Desulfobacteria	Thermoproteota	Bathyarchaeia
F0.353*	F0.501	6	Desulfobacterota	Desulfobacteria	Desulfobacterota	Desulfobacteria
F0.353*	F0.545	6	Desulfobacterota	Desulfobacteria	Gemmatimonadota	Gemmatimonadetes
F0.353*	F0.549	6	Desulfobacterota	Desulfobacteria	Desulfobacterota	BSN033
F0.353*	F0.560	6	Desulfobacterota	Desulfobacteria	Desulfobacterota	Desulfarculia
F0.353*	F0.622	6	Desulfobacterota	Desulfobacteria	Bacteroidota	Bacteroidia
F0.354	F0.373	6	Zixibacteria	MSB-5A5	Bacteroidota	Bacteroidia
F0.354	F0.378*	6	Zixibacteria	MSB-5A5	Bacteroidota	UBA10030
F0.354	F0.394	6	Zixibacteria	MSB-5A5	Patescibacteria	Microgenomatia
F0.354	F0.463	6	Zixibacteria	MSB-5A5	Chloroflexota	Anaerolineae
F0.354	F0.487	6	Zixibacteria	MSB-5A5	Aenigmatarchaeota	Aenigmatarchaeia
F0.354	F0.504	6	Zixibacteria	MSB-5A5	Bacteroidota	Rhodothermia
F0.354	F0.537	6	Zixibacteria	MSB-5A5	Nanoarchaeota	Nanoarchaeia
F0.354	F0.593	6	Zixibacteria	MSB-5A5	Actinobacteriota	Acidimicrobiia
F0.354	F0.621	6	Zixibacteria	MSB-5A5	Thermoplasmatota	E2
F0.354	F0.661	6	Zixibacteria	MSB-5A5	Gemmatimonadota	Gemmatimonadetes
F0.362	F0.383	6	Bacteroidota	Kapabacteria	Proteobacteria	Alphaproteobacteria
F0.363	F0.378*	6	Acidobacteriota	Aminicenantia	Bacteroidota	UBA10030
F0.363	F0.394	6	Acidobacteriota	Aminicenantia	Patescibacteria	Microgenomatia
F0.366	F0.523	6	Bacteroidota	Ignavibacteria	Krumholzibacteriota	Krumholzibacteria
F0.367	F0.577*	6	Desulfobacterota	Syntrophia	Desulfobacterota	Desulfobacteria
F0.368	F0.385	6	Acidobacteriota	Mor1	Spirochaetota	B62-G9
F0.368	F0.548*	6	Acidobacteriota	Mor1	Desulfobacterota	Desulfobacteria
F0.368	F0.578	6	Acidobacteriota	Mor1	Zixibacteria	MSB-5A5
F0.368	F0.624	6	Acidobacteriota	Mor1	Chloroflexota	Anaerolineae
F0.371	F0.502	6	Nanoarchaeota	Nanoarchaeia	Zixibacteria	MSB-5A5
F0.371	F0.577*	6	Nanoarchaeota	Nanoarchaeia	Desulfobacterota	Desulfobacteria
F0.373	F0.451	6	Bacteroidota	Bacteroidia	Acidobacteriota	Thermoanaerobaculia
F0.373	F0.523	6	Bacteroidota	Bacteroidia	Krumholzibacteriota	Krumholzibacteria
F0.373	F0.543	6	Bacteroidota	Bacteroidia	Zixibacteria	MSB-5A5
F0.373	F0.627	6	Bacteroidota	Bacteroidia	Myxococcota	Polyangia
F0.377	F0.378*	6	Myxococcota	Polyangia	Bacteroidota	UBA10030
F0.377	F0.420	6	Myxococcota	Polyangia	Deinococcota	Deinococci
F0.377	F0.610*	6	Myxococcota	Polyangia	Sumerlaeota	Sumerlaeia
F0.378*	F0.383	6	Bacteroidota	UBA10030	Proteobacteria	Alphaproteobacteria
F0.378*	F0.407	6	Bacteroidota	UBA10030	Zixibacteria	MSB-5A5
F0.378*	F0.449	6	Bacteroidota	UBA10030	Nitrospirota	Thermodesulfovibrionia
F0.378*	F0.451	6	Bacteroidota	UBA10030	Acidobacteriota	Thermoanaerobaculia
F0.378*	F0.460	6	Bacteroidota	UBA10030	Actinobacteriota	Thermoleophilia
F0.378*	F0.471	6	Bacteroidota	UBA10030	Desulfobacterota	Desulfobacteria
F0.378*	F0.489	6	Bacteroidota	UBA10030	Zixibacteria	MSB-5A5
F0.378*	F0.523	6	Bacteroidota	UBA10030	Krumholzibacteriota	Krumholzibacteria
F0.378*	F0.538	6	Bacteroidota	UBA10030	Desulfobacterota
F0.378*	F0.543	6	Bacteroidota	UBA10030	Zixibacteria	MSB-5A5
F0.378*	F0.563	6	Bacteroidota	UBA10030	Desulfobacterota	Desulfuromonadia
F0.378*	F0.577*	6	Bacteroidota	UBA10030	Desulfobacterota	Desulfobacteria
F0.378*	F0.589	6	Bacteroidota	UBA10030	B64-G9	B64-G9
F0.378*	F0.619	6	Bacteroidota	UBA10030	Bacteroidota	Bacteroidia
F0.378*	F0.627	6	Bacteroidota	UBA10030	Myxococcota	Polyangia
F0.378*	F0.639	6	Bacteroidota	UBA10030	Patescibacteria	Gracilibacteria
F0.381	F0.489	6	Desulfobacterota	Syntrophia	Zixibacteria	MSB-5A5
F0.385	F0.619	6	Spirochaetota	B62-G9	Bacteroidota	Bacteroidia
F0.386	F0.404	6	Gemmatimonadota	Gemmatimonadetes	Krumholzibacteriota	Krumholzibacteria
F0.386	F0.471	6	Gemmatimonadota	Gemmatimonadetes	Desulfobacterota	Desulfobacteria
F0.393	F0.577*	6	Zixibacteria	MSB-5A5	Desulfobacterota	Desulfobacteria
F0.393	F0.589	6	Zixibacteria	MSB-5A5	B64-G9	B64-G9
F0.394	F0.449	6	Patescibacteria	Microgenomatia	Nitrospirota	Thermodesulfovibrionia
F0.394	F0.575	6	Patescibacteria	Microgenomatia	Gemmatimonadota	Gemmatimonadetes
F0.394	F0.577*	6	Patescibacteria	Microgenomatia	Desulfobacterota	Desulfobacteria
F0.394	F0.589	6	Patescibacteria	Microgenomatia	B64-G9	B64-G9
F0.394	F0.615	6	Patescibacteria	Microgenomatia	Zixibacteria	MSB-5A5
F0.394	F0.627	6	Patescibacteria	Microgenomatia	Myxococcota	Polyangia
F0.398	F0.489	6	Acidobacteriota	Thermoanaerobaculia	Zixibacteria	MSB-5A5
F0.398	F0.577*	6	Acidobacteriota	Thermoanaerobaculia	Desulfobacterota	Desulfobacteria
F0.404	F0.504	6	Krumholzibacteriota	Krumholzibacteria	Bacteroidota	Rhodothermia
F0.404	F0.547	6	Krumholzibacteriota	Krumholzibacteria	Patescibacteria	ABY1
F0.404	F0.630	6	Krumholzibacteriota	Krumholzibacteria	Patescibacteria	Microgenomatia
F0.407	F0.630	6	Zixibacteria	MSB-5A5	Patescibacteria	Microgenomatia
F0.420	F0.427	6	Deinococcota	Deinococci	WOR-3	WOR-3
F0.427	F0.610*	6	WOR-3	WOR-3	Sumerlaeota	Sumerlaeia
F0.427	F0.660	6	WOR-3	WOR-3	Chloroflexota	Anaerolineae
F0.427	F0.663	6	WOR-3	WOR-3	Verrucomicrobiota	Verrucomicrobiae
F0.430	F0.523	6	Proteobacteria	Gammaproteobacteria	Krumholzibacteriota	Krumholzibacteria
F0.432	F0.619	6	Patescibacteria	Paceibacteria	Bacteroidota	Bacteroidia
F0.432	F0.627	6	Patescibacteria	Paceibacteria	Myxococcota	Polyangia
F0.439	F0.619	6	Proteobacteria	Alphaproteobacteria	Bacteroidota	Bacteroidia
F0.449	F0.462	6	Nitrospirota	Thermodesulfovibrionia	Spirochaetota	Spirochaetia
F0.449	F0.470	6	Nitrospirota	Thermodesulfovibrionia	Nanoarchaeota	Nanoarchaeia
F0.451	F0.504	6	Acidobacteriota	Thermoanaerobaculia	Bacteroidota	Rhodothermia
F0.468	F0.523	6	Patescibacteria	Microgenomatia	Krumholzibacteriota	Krumholzibacteria
F0.468	F0.575	6	Patescibacteria	Microgenomatia	Gemmatimonadota	Gemmatimonadetes
F0.468	F0.617	6	Patescibacteria	Microgenomatia	Myxococcota	Polyangia
F0.470	F0.575	6	Nanoarchaeota	Nanoarchaeia	Gemmatimonadota	Gemmatimonadetes
F0.470	F0.577*	6	Nanoarchaeota	Nanoarchaeia	Desulfobacterota	Desulfobacteria
F0.470	F0.589	6	Nanoarchaeota	Nanoarchaeia	B64-G9	B64-G9
F0.470	F0.619	6	Nanoarchaeota	Nanoarchaeia	Bacteroidota	Bacteroidia
F0.470	F0.627	6	Nanoarchaeota	Nanoarchaeia	Myxococcota	Polyangia
F0.470	F0.635	6	Nanoarchaeota	Nanoarchaeia	Gemmatimonadota	Gemmatimonadetes
F0.471	F0.474	6	Desulfobacterota	Desulfobacteria	Desulfobacterota	Desulfobacteria
F0.471	F0.610*	6	Desulfobacterota	Desulfobacteria	Sumerlaeota	Sumerlaeia
F0.471	F0.631	6	Desulfobacterota	Desulfobacteria	Proteobacteria	Alphaproteobacteria
F0.471	F0.655	6	Desulfobacterota	Desulfobacteria	Chloroflexota	Anaerolineae
F0.474	F0.589	6	Desulfobacterota	Desulfobacteria	B64-G9	B64-G9
F0.478	F0.523	6	Thermoproteota	Bathyarchaeia	Krumholzibacteriota	Krumholzibacteria
F0.478	F0.543	6	Thermoproteota	Bathyarchaeia	Zixibacteria	MSB-5A5
F0.478	F0.575	6	Thermoproteota	Bathyarchaeia	Gemmatimonadota	Gemmatimonadetes
F0.478	F0.577*	6	Thermoproteota	Bathyarchaeia	Desulfobacterota	Desulfobacteria
F0.478	F0.589	6	Thermoproteota	Bathyarchaeia	B64-G9	B64-G9
F0.478	F0.617	6	Thermoproteota	Bathyarchaeia	Myxococcota	Polyangia
F0.478	F0.619	6	Thermoproteota	Bathyarchaeia	Bacteroidota	Bacteroidia
F0.479	F0.575	6	Nanoarchaeota	Nanoarchaeia	Gemmatimonadota	Gemmatimonadetes
F0.479	F0.617	6	Nanoarchaeota	Nanoarchaeia	Myxococcota	Polyangia
F0.489	F0.624	6	Zixibacteria	MSB-5A5	Chloroflexota	Anaerolineae
F0.490	F0.619	6	Spirochaetota	Spirochaetia	Bacteroidota	Bacteroidia
F0.502	F0.578	6	Zixibacteria	MSB-5A5	Zixibacteria	MSB-5A5
F0.502	F0.585	6	Zixibacteria	MSB-5A5	Thermoplasmatota	EX4484-6
F0.504	F0.548*	6	Bacteroidota	Rhodothermia	Desulfobacterota	Desulfobacteria
F0.504	F0.635	6	Bacteroidota	Rhodothermia	Gemmatimonadota	Gemmatimonadetes
F0.519	F0.575	6	Desulfobacterota	BSN033	Gemmatimonadota	Gemmatimonadetes
F0.525	F0.543	6	Methanobacteriota	Thermococci	Zixibacteria	MSB-5A5
F0.530	F0.577*	6	Desulfobacterota	BSN033	Desulfobacterota	Desulfobacteria
F0.537	F0.543	6	Nanoarchaeota	Nanoarchaeia	Zixibacteria	MSB-5A5
F0.537	F0.589	6	Nanoarchaeota	Nanoarchaeia	B64-G9	B64-G9
F0.541	F0.577*	6	Nanoarchaeota	Nanoarchaeia	Desulfobacterota	Desulfobacteria
F0.541	F0.583	6	Nanoarchaeota	Nanoarchaeia	Actinobacteriota	Acidimicrobiia
F0.541	F0.619	6	Nanoarchaeota	Nanoarchaeia	Bacteroidota	Bacteroidia
F0.543	F0.623	6	Zixibacteria	MSB-5A5	Proteobacteria	Alphaproteobacteria
F0.548*	F0.577*	6	Desulfobacterota	Desulfobacteria	Desulfobacterota	Desulfobacteria
F0.548*	F0.635	6	Desulfobacterota	Desulfobacteria	Gemmatimonadota	Gemmatimonadetes
F0.549	F0.577*	6	Desulfobacterota	BSN033	Desulfobacterota	Desulfobacteria
F0.560	F0.577*	6	Desulfobacterota	Desulfarculia	Desulfobacterota	Desulfobacteria
F0.563	F0.610*	6	Desulfobacterota	Desulfuromonadia	Sumerlaeota	Sumerlaeia
F0.575	F0.592	6	Gemmatimonadota	Gemmatimonadetes	Chloroflexota	Anaerolineae
F0.577*	F0.585	6	Desulfobacterota	Desulfobacteria	Thermoplasmatota	EX4484-6
F0.584	F0.619	6	Bacteroidota	Bacteroidia	Bacteroidota	Bacteroidia
F0.589	F0.631	6	B64-G9	B64-G9	Proteobacteria	Alphaproteobacteria
F0.601	F0.619	6	QMZS01	QMZS01	Bacteroidota	Bacteroidia
F0.610*	F0.615	6	Sumerlaeota	Sumerlaeia	Zixibacteria	MSB-5A5
F0.610*	F0.655	6	Sumerlaeota	Sumerlaeia	Chloroflexota	Anaerolineae
F0.615	F0.631	6	Zixibacteria	MSB-5A5	Proteobacteria	Alphaproteobacteria
F0.619	F0.621	6	Bacteroidota	Bacteroidia	Thermoplasmatota	E2
F0.627	F0.630	6	Myxococcota	Polyangia	Patescibacteria	Microgenomatia
F0.001	F0.009*	5	Proteobacteria	Gammaproteobacteria	Planctomycetota	Phycisphaerae
F0.001	F0.075	5	Proteobacteria	Gammaproteobacteria	Zixibacteria	MSB-5A5
F0.001	F0.178	5	Proteobacteria	Gammaproteobacteria	Zixibacteria	MSB-5A5
F0.001	F0.213*	5	Proteobacteria	Gammaproteobacteria	Bacteroidota	Bacteroidia
F0.001	F0.344*	5	Proteobacteria	Gammaproteobacteria	Acidobacteriota	UBA6911
F0.001	F0.353*	5	Proteobacteria	Gammaproteobacteria	Desulfobacterota	Desulfobacteria
F0.001	F0.354	5	Proteobacteria	Gammaproteobacteria	Zixibacteria	MSB-5A5
F0.001	F0.378*	5	Proteobacteria	Gammaproteobacteria	Bacteroidota	UBA10030
F0.001	F0.543	5	Proteobacteria	Gammaproteobacteria	Zixibacteria	MSB-5A5
F0.001	F0.610*	5	Proteobacteria	Gammaproteobacteria	Sumerlaeota	Sumerlaeia
F0.001	F0.615	5	Proteobacteria	Gammaproteobacteria	Zixibacteria	MSB-5A5
F0.001	F0.619	5	Proteobacteria	Gammaproteobacteria	Bacteroidota	Bacteroidia
F0.002	F0.128	5	Proteobacteria	Gammaproteobacteria	Acidobacteriota	Mor1
F0.002	F0.449	5	Proteobacteria	Gammaproteobacteria	Nitrospirota	Thermodesulfovibrionia
F0.003	F0.021	5	Chloroflexota	Anaerolineae	Proteobacteria	Gammaproteobacteria
F0.003	F0.024	5	Chloroflexota	Anaerolineae	Desulfobacterota	Desulfobacteria
F0.003	F0.046	5	Chloroflexota	Anaerolineae	Spirochaetota	Spirochaetia
F0.003	F0.049	5	Chloroflexota	Anaerolineae	Bacteroidota	Bacteroidia
F0.003	F0.060	5	Chloroflexota	Anaerolineae	Desulfobacterota	Desulfobacteria
F0.003	F0.062	5	Chloroflexota	Anaerolineae	Krumholzibacteriota	Krumholzibacteria
F0.003	F0.065	5	Chloroflexota	Anaerolineae	Bacteroidota	Bacteroidia
F0.003	F0.081	5	Chloroflexota	Anaerolineae	Bacteroidota	Bacteroidia
F0.003	F0.101	5	Chloroflexota	Anaerolineae	Desulfobacterota	BSN033
F0.003	F0.131	5	Chloroflexota	Anaerolineae	Desulfobacterota	Desulfobacteria
F0.003	F0.161	5	Chloroflexota	Anaerolineae	Actinobacteriota	Acidimicrobiia
F0.003	F0.164	5	Chloroflexota	Anaerolineae	Bacteroidota	Bacteroidia
F0.003	F0.168	5	Chloroflexota	Anaerolineae	Bacteroidota	Bacteroidia
F0.003	F0.174	5	Chloroflexota	Anaerolineae	Eisenbacteria
F0.003	F0.201	5	Chloroflexota	Anaerolineae	Nanoarchaeota	Nanoarchaeia
F0.003	F0.209	5	Chloroflexota	Anaerolineae	Krumholzibacteriota	Krumholzibacteria
F0.003	F0.225	5	Chloroflexota	Anaerolineae	RBG-13-66-14	RBG-13-66-14
F0.003	F0.231	5	Chloroflexota	Anaerolineae	Desulfobacterota	Desulfobacteria
F0.003	F0.242	5	Chloroflexota	Anaerolineae	Desulfobacterota	Desulfobacteria
F0.003	F0.260*	5	Chloroflexota	Anaerolineae	Chloroflexota	Anaerolineae
F0.003	F0.293	5	Chloroflexota	Anaerolineae	Nanoarchaeota	Nanoarchaeia
F0.003	F0.295	5	Chloroflexota	Anaerolineae	Myxococcota	Polyangia
F0.003	F0.302	5	Chloroflexota	Anaerolineae	Chloroflexota	Anaerolineae
F0.003	F0.348	5	Chloroflexota	Anaerolineae	Proteobacteria	Gammaproteobacteria
F0.003	F0.362	5	Chloroflexota	Anaerolineae	Bacteroidota	Kapabacteria
F0.003	F0.371	5	Chloroflexota	Anaerolineae	Nanoarchaeota	Nanoarchaeia
F0.003	F0.385	5	Chloroflexota	Anaerolineae	Spirochaetota	B62-G9
F0.003	F0.396	5	Chloroflexota	Anaerolineae	Planctomycetota	UBA8742
F0.003	F0.398	5	Chloroflexota	Anaerolineae	Acidobacteriota	Thermoanaerobaculia
F0.003	F0.421	5	Chloroflexota	Anaerolineae	Micrarchaeota	Micrarchaeia
F0.003	F0.455	5	Chloroflexota	Anaerolineae	UBA10199	UBA10199
F0.003	F0.488	5	Chloroflexota	Anaerolineae	Proteobacteria	Gammaproteobacteria
F0.003	F0.490	5	Chloroflexota	Anaerolineae	Spirochaetota	Spirochaetia
F0.003	F0.498	5	Chloroflexota	Anaerolineae	Nanoarchaeota	Nanoarchaeia
F0.003	F0.530	5	Chloroflexota	Anaerolineae	Desulfobacterota	BSN033
F0.003	F0.545	5	Chloroflexota	Anaerolineae	Gemmatimonadota	Gemmatimonadetes
F0.003	F0.566	5	Chloroflexota	Anaerolineae	Margulisbacteria	WOR-1
F0.003	F0.583	5	Chloroflexota	Anaerolineae	Actinobacteriota	Acidimicrobiia
F0.003	F0.584	5	Chloroflexota	Anaerolineae	Bacteroidota	Bacteroidia
F0.003	F0.625	5	Chloroflexota	Anaerolineae	Bacteroidota	Bacteroidia
F0.003	F0.652	5	Chloroflexota	Anaerolineae	Patescibacteria	Microgenomatia
F0.005	F0.045	5	Desulfobacterota	Desulfobacteria	Asgardarchaeota	Heimdallarchaeia
F0.005	F0.062	5	Desulfobacterota	Desulfobacteria	Krumholzibacteriota	Krumholzibacteria
F0.005	F0.064	5	Desulfobacterota	Desulfobacteria	Chloroflexota	Anaerolineae
F0.005	F0.090	5	Desulfobacterota	Desulfobacteria	Desulfobacterota	Desulfomonilia
F0.005	F0.100	5	Desulfobacterota	Desulfobacteria	B64-G9	B64-G9
F0.005	F0.121	5	Desulfobacterota	Desulfobacteria	Proteobacteria	Gammaproteobacteria
F0.005	F0.126	5	Desulfobacterota	Desulfobacteria	Chloroflexota	Dehalococcoidia
F0.005	F0.150	5	Desulfobacterota	Desulfobacteria	Patescibacteria	WWE3
F0.005	F0.182	5	Desulfobacterota	Desulfobacteria	Nitrospirota	Thermodesulfovibrionia
F0.005	F0.201	5	Desulfobacterota	Desulfobacteria	Nanoarchaeota	Nanoarchaeia
F0.005	F0.209	5	Desulfobacterota	Desulfobacteria	Krumholzibacteriota	Krumholzibacteria
F0.005	F0.217	5	Desulfobacterota	Desulfobacteria	Patescibacteria	ABY1
F0.005	F0.228	5	Desulfobacterota	Desulfobacteria	Zixibacteria	MSB-5A5
F0.005	F0.248	5	Desulfobacterota	Desulfobacteria	Proteobacteria	Gammaproteobacteria
F0.005	F0.315*	5	Desulfobacterota	Desulfobacteria	Dependentiae
F0.005	F0.324	5	Desulfobacterota	Desulfobacteria	Nanoarchaeota	Nanoarchaeia
F0.005	F0.329	5	Desulfobacterota	Desulfobacteria	Nanoarchaeota	Nanoarchaeia
F0.005	F0.350	5	Desulfobacterota	Desulfobacteria	Nanoarchaeota	Nanoarchaeia
F0.005	F0.364	5	Desulfobacterota	Desulfobacteria	Desulfobacterota	Desulfobacteria
F0.005	F0.371	5	Desulfobacterota	Desulfobacteria	Nanoarchaeota	Nanoarchaeia
F0.005	F0.393	5	Desulfobacterota	Desulfobacteria	Zixibacteria	MSB-5A5
F0.005	F0.394	5	Desulfobacterota	Desulfobacteria	Patescibacteria	Microgenomatia
F0.005	F0.418	5	Desulfobacterota	Desulfobacteria	Chloroflexota	Anaerolineae
F0.005	F0.420	5	Desulfobacterota	Desulfobacteria	Deinococcota	Deinococci
F0.005	F0.465	5	Desulfobacterota	Desulfobacteria	Patescibacteria	Microgenomatia
F0.005	F0.463	5	Desulfobacterota	Desulfobacteria	Chloroflexota	Anaerolineae
F0.005	F0.470	5	Desulfobacterota	Desulfobacteria	Nanoarchaeota	Nanoarchaeia
F0.005	F0.479	5	Desulfobacterota	Desulfobacteria	Nanoarchaeota	Nanoarchaeia
F0.005	F0.537	5	Desulfobacterota	Desulfobacteria	Nanoarchaeota	Nanoarchaeia
F0.005	F0.545	5	Desulfobacterota	Desulfobacteria	Gemmatimonadota	Gemmatimonadetes
F0.005	F0.548*	5	Desulfobacterota	Desulfobacteria	Desulfobacterota	Desulfobacteria
F0.005	F0.570	5	Desulfobacterota	Desulfobacteria	Bacteroidota	UBA10030
F0.005	F0.584	5	Desulfobacterota	Desulfobacteria	Bacteroidota	Bacteroidia
F0.005	F0.585	5	Desulfobacterota	Desulfobacteria	Thermoplasmatota	EX4484-6
F0.005	F0.610*	5	Desulfobacterota	Desulfobacteria	Sumerlaeota	Sumerlaeia
F0.005	F0.630	5	Desulfobacterota	Desulfobacteria	Patescibacteria	Microgenomatia
F0.005	F0.665	5	Desulfobacterota	Desulfobacteria	Patescibacteria	ABY1
F0.006	F0.213*	5	Thermoproteota	Bathyarchaeia	Bacteroidota	Bacteroidia
F0.006	F0.263*	5	Thermoproteota	Bathyarchaeia	Planctomycetota	Phycisphaerae
F0.006	F0.353*	5	Thermoproteota	Bathyarchaeia	Desulfobacterota	Desulfobacteria
F0.006	F0.378*	5	Thermoproteota	Bathyarchaeia	Bacteroidota	UBA10030
F0.008	F0.213*	5	Actinobacteriota	Acidimicrobiia	Bacteroidota	Bacteroidia
F0.008	F0.354	5	Actinobacteriota	Acidimicrobiia	Zixibacteria	MSB-5A5
F0.008	F0.451	5	Actinobacteriota	Acidimicrobiia	Acidobacteriota	Thermoanaerobaculia
F0.008	F0.489	5	Actinobacteriota	Acidimicrobiia	Zixibacteria	MSB-5A5
F0.008	F0.610*	5	Actinobacteriota	Acidimicrobiia	Sumerlaeota	Sumerlaeia
F0.008	F0.627	5	Actinobacteriota	Acidimicrobiia	Myxococcota	Polyangia
F0.009*	F0.021	5	Planctomycetota	Phycisphaerae	Proteobacteria	Gammaproteobacteria
F0.009*	F0.024	5	Planctomycetota	Phycisphaerae	Desulfobacterota	Desulfobacteria
F0.009*	F0.040	5	Planctomycetota	Phycisphaerae	Desulfobacterota	Desulfobacteria
F0.009*	F0.045	5	Planctomycetota	Phycisphaerae	Asgardarchaeota	Heimdallarchaeia
F0.009*	F0.060	5	Planctomycetota	Phycisphaerae	Desulfobacterota	Desulfobacteria
F0.009*	F0.065	5	Planctomycetota	Phycisphaerae	Bacteroidota	Bacteroidia
F0.009*	F0.068	5	Planctomycetota	Phycisphaerae	Proteobacteria	Alphaproteobacteria
F0.009*	F0.070	5	Planctomycetota	Phycisphaerae	Actinobacteriota	Thermoleophilia
F0.009*	F0.076	5	Planctomycetota	Phycisphaerae	Planctomycetota	DG-23
F0.009*	F0.079	5	Planctomycetota	Phycisphaerae	Nanoarchaeota	Nanoarchaeia
F0.009*	F0.089	5	Planctomycetota	Phycisphaerae	Chloroflexota	Anaerolineae
F0.009*	F0.090	5	Planctomycetota	Phycisphaerae	Desulfobacterota	Desulfomonilia
F0.009*	F0.102	5	Planctomycetota	Phycisphaerae	Nanoarchaeota	Nanoarchaeia
F0.009*	F0.121	5	Planctomycetota	Phycisphaerae	Proteobacteria	Gammaproteobacteria
F0.009*	F0.123	5	Planctomycetota	Phycisphaerae	Bacteroidota	Bacteroidia
F0.009*	F0.126	5	Planctomycetota	Phycisphaerae	Chloroflexota	Dehalococcoidia
F0.009*	F0.133	5	Planctomycetota	Phycisphaerae	Desulfobacterota	Syntrophobacteria
F0.009*	F0.137	5	Planctomycetota	Phycisphaerae	Proteobacteria	Gammaproteobacteria
F0.009*	F0.144	5	Planctomycetota	Phycisphaerae	Halobacteriota	Methanomicrobia
F0.009*	F0.156	5	Planctomycetota	Phycisphaerae	Patescibacteria	WWE3
F0.009*	F0.159	5	Planctomycetota	Phycisphaerae	Chloroflexota	Anaerolineae
F0.009*	F0.161	5	Planctomycetota	Phycisphaerae	Actinobacteriota	Acidimicrobiia
F0.009*	F0.162	5	Planctomycetota	Phycisphaerae	Patescibacteria	Microgenomatia
F0.009*	F0.164	5	Planctomycetota	Phycisphaerae	Bacteroidota	Bacteroidia
F0.009*	F0.165	5	Planctomycetota	Phycisphaerae	Gemmatimonadota	Gemmatimonadetes
F0.009*	F0.168	5	Planctomycetota	Phycisphaerae	Bacteroidota	Bacteroidia
F0.009*	F0.179	5	Planctomycetota	Phycisphaerae	Poribacteria
F0.009*	F0.181	5	Planctomycetota	Phycisphaerae	Chloroflexota	Anaerolineae
F0.009*	F0.182	5	Planctomycetota	Phycisphaerae	Nitrospirota	Thermodesulfovibrionia
F0.009*	F0.188	5	Planctomycetota	Phycisphaerae	Thermoplasmatota	Thermoplasmata
F0.009*	F0.199	5	Planctomycetota	Phycisphaerae	Thermoproteota	Bathyarchaeia
F0.009*	F0.201	5	Planctomycetota	Phycisphaerae	Nanoarchaeota	Nanoarchaeia
F0.009*	F0.207	5	Planctomycetota	Phycisphaerae	Chloroflexota	Anaerolineae
F0.009*	F0.217	5	Planctomycetota	Phycisphaerae	Patescibacteria	ABY1
F0.009*	F0.225	5	Planctomycetota	Phycisphaerae	RBG-13-66-14	RBG-13-66-14
F0.009*	F0.231	5	Planctomycetota	Phycisphaerae	Desulfobacterota	Desulfobacteria
F0.009*	F0.239	5	Planctomycetota	Phycisphaerae	Eisenbacteria	RBG-16-71-46
F0.009*	F0.242	5	Planctomycetota	Phycisphaerae	Desulfobacterota	Desulfobacteria
F0.009*	F0.261	5	Planctomycetota	Phycisphaerae	Bacteroidota	Bacteroidia
F0.009*	F0.283	5	Planctomycetota	Phycisphaerae	Chloroflexota	Anaerolineae
F0.009*	F0.295	5	Planctomycetota	Phycisphaerae	Myxococcota	Polyangia
F0.009*	F0.297	5	Planctomycetota	Phycisphaerae	Fermentibacterota	Fermentibacteria
F0.009*	F0.302	5	Planctomycetota	Phycisphaerae	Chloroflexota	Anaerolineae
F0.009*	F0.306	5	Planctomycetota	Phycisphaerae	Nanoarchaeota	Nanoarchaeia
F0.009*	F0.308	5	Planctomycetota	Phycisphaerae	Chloroflexota	Anaerolineae
F0.009*	F0.311	5	Planctomycetota	Phycisphaerae	Calditrichota	Calditrichia
F0.009*	F0.313	5	Planctomycetota	Phycisphaerae	Patescibacteria	Paceibacteria
F0.009*	F0.355	5	Planctomycetota	Phycisphaerae	Nanoarchaeota	Nanoarchaeia
F0.009*	F0.361	5	Planctomycetota	Phycisphaerae	Proteobacteria	Gammaproteobacteria
F0.009*	F0.370	5	Planctomycetota	Phycisphaerae	Chloroflexota	Anaerolineae
F0.009*	F0.373	5	Planctomycetota	Phycisphaerae	Bacteroidota	Bacteroidia
F0.009*	F0.385	5	Planctomycetota	Phycisphaerae	Spirochaetota	B62-G9
F0.009*	F0.386	5	Planctomycetota	Phycisphaerae	Gemmatimonadota	Gemmatimonadetes
F0.009*	F0.398	5	Planctomycetota	Phycisphaerae	Acidobacteriota	Thermoanaerobaculia
F0.009*	F0.409	5	Planctomycetota	Phycisphaerae	Acidobacteriota	Aminicenantia
F0.009*	F0.414	5	Planctomycetota	Phycisphaerae	Chloroflexota	Anaerolineae
F0.009*	F0.418	5	Planctomycetota	Phycisphaerae	Chloroflexota	Anaerolineae
F0.009*	F0.421	5	Planctomycetota	Phycisphaerae	Micrarchaeota	Micrarchaeia
F0.009*	F0.432	5	Planctomycetota	Phycisphaerae	Patescibacteria	Paceibacteria
F0.009*	F0.438	5	Planctomycetota	Phycisphaerae	Patescibacteria	ABY1
F0.009*	F0.445	5	Planctomycetota	Phycisphaerae	Nanoarchaeota	Nanoarchaeia
F0.009*	F0.461	5	Planctomycetota	Phycisphaerae	Halobacteriota	Methanomicrobia
F0.009*	F0.462	5	Planctomycetota	Phycisphaerae	Spirochaetota	Spirochaetia
F0.009*	F0.471	5	Planctomycetota	Phycisphaerae	Desulfobacterota	Desulfobacteria
F0.009*	F0.481	5	Planctomycetota	Phycisphaerae	Chloroflexota	Anaerolineae
F0.009*	F0.483	5	Planctomycetota	Phycisphaerae	Nanoarchaeota	Nanoarchaeia
F0.009*	F0.495	5	Planctomycetota	Phycisphaerae	Patescibacteria	Dojkabacteria
F0.009*	F0.501	5	Planctomycetota	Phycisphaerae	Desulfobacterota	Desulfobacteria
F0.009*	F0.500	5	Planctomycetota	Phycisphaerae	Chloroflexota	Anaerolineae
F0.009*	F0.503	5	Planctomycetota	Phycisphaerae	Nanoarchaeota	Nanoarchaeia
F0.009*	F0.517	5	Planctomycetota	Phycisphaerae	Aenigmatarchaeota	Aenigmatarchaeia
F0.009*	F0.525	5	Planctomycetota	Phycisphaerae	Methanobacteriota	Thermococci
F0.009*	F0.527	5	Planctomycetota	Phycisphaerae	Bipolaricaulota	Bipolaricaulia
F0.009*	F0.528	5	Planctomycetota	Phycisphaerae	Methanobacteriota	Thermococci
F0.009*	F0.532	5	Planctomycetota	Phycisphaerae	Nanoarchaeota	Nanoarchaeia
F0.009*	F0.540	5	Planctomycetota	Phycisphaerae	Asgardarchaeota	Lokiarchaeia
F0.009*	F0.541	5	Planctomycetota	Phycisphaerae	Nanoarchaeota	Nanoarchaeia
F0.009*	F0.545	5	Planctomycetota	Phycisphaerae	Gemmatimonadota	Gemmatimonadetes
F0.009*	F0.550	5	Planctomycetota	Phycisphaerae	Bdellovibrionota	Bdellovibrionia
F0.009*	F0.562	5	Planctomycetota	Phycisphaerae	Zixibacteria	MSB-5A5
F0.009*	F0.580	5	Planctomycetota	Phycisphaerae	Gemmatimonadota	Gemmatimonadetes
F0.009*	F0.581	5	Planctomycetota	Phycisphaerae	Proteobacteria	Gammaproteobacteria
F0.009*	F0.583	5	Planctomycetota	Phycisphaerae	Actinobacteriota	Acidimicrobiia
F0.009*	F0.584	5	Planctomycetota	Phycisphaerae	Bacteroidota	Bacteroidia
F0.009*	F0.593	5	Planctomycetota	Phycisphaerae	Actinobacteriota	Acidimicrobiia
F0.009*	F0.595	5	Planctomycetota	Phycisphaerae	Proteobacteria	Gammaproteobacteria
F0.009*	F0.621	5	Planctomycetota	Phycisphaerae	Thermoplasmatota	E2
F0.009*	F0.622	5	Planctomycetota	Phycisphaerae	Bacteroidota	Bacteroidia
F0.009*	F0.625	5	Planctomycetota	Phycisphaerae	Bacteroidota	Bacteroidia
F0.009*	F0.626	5	Planctomycetota	Phycisphaerae	Patescibacteria	Paceibacteria
F0.009*	F0.628	5	Planctomycetota	Phycisphaerae	Desulfobacterota	Desulfobacteria
F0.009*	F0.630	5	Planctomycetota	Phycisphaerae	Patescibacteria	Microgenomatia
F0.009*	F0.631	5	Planctomycetota	Phycisphaerae	Proteobacteria	Alphaproteobacteria
F0.009*	F0.646	5	Planctomycetota	Phycisphaerae	Desulfobacterota	Desulfobacteria
F0.009*	F0.647	5	Planctomycetota	Phycisphaerae	Desulfobacterota	Desulfobacteria
F0.009*	F0.652	5	Planctomycetota	Phycisphaerae	Patescibacteria	Microgenomatia
F0.009*	F0.658	5	Planctomycetota	Phycisphaerae	Nanoarchaeota	Nanoarchaeia
F0.009*	F0.660	5	Planctomycetota	Phycisphaerae	Chloroflexota	Anaerolineae
F0.009*	F0.663	5	Planctomycetota	Phycisphaerae	Verrucomicrobiota	Verrucomicrobiae
F0.012	F0.222	5	Desulfobacterota	Desulfobacteria	Bacteroidota	Ignavibacteria
F0.012	F0.449	5	Desulfobacterota	Desulfobacteria	Nitrospirota	Thermodesulfovibrionia
F0.012	F0.577*	5	Desulfobacterota	Desulfobacteria	Desulfobacterota	Desulfobacteria
F0.013	F0.213*	5	Gemmatimonadota	Gemmatimonadetes	Bacteroidota	Bacteroidia
F0.013	F0.260*	5	Gemmatimonadota	Gemmatimonadetes	Chloroflexota	Anaerolineae
F0.013	F0.263*	5	Gemmatimonadota	Gemmatimonadetes	Planctomycetota	Phycisphaerae
F0.013	F0.353*	5	Gemmatimonadota	Gemmatimonadetes	Desulfobacterota	Desulfobacteria
F0.013	F0.368	5	Gemmatimonadota	Gemmatimonadetes	Acidobacteriota	Mor1
F0.013	F0.489	5	Gemmatimonadota	Gemmatimonadetes	Zixibacteria	MSB-5A5
F0.013	F0.577*	5	Gemmatimonadota	Gemmatimonadetes	Desulfobacterota	Desulfobacteria
F0.014	F0.037*	5	Asgardarchaeota	Thorarchaeia	Zixibacteria	MSB-5A5
F0.014	F0.204	5	Asgardarchaeota	Thorarchaeia	Zixibacteria	MSB-5A5
F0.014	F0.213*	5	Asgardarchaeota	Thorarchaeia	Bacteroidota	Bacteroidia
F0.014	F0.222	5	Asgardarchaeota	Thorarchaeia	Bacteroidota	Ignavibacteria
F0.014	F0.353*	5	Asgardarchaeota	Thorarchaeia	Desulfobacterota	Desulfobacteria
F0.014	F0.368	5	Asgardarchaeota	Thorarchaeia	Acidobacteriota	Mor1
F0.014	F0.489	5	Asgardarchaeota	Thorarchaeia	Zixibacteria	MSB-5A5
F0.014	F0.502	5	Asgardarchaeota	Thorarchaeia	Zixibacteria	MSB-5A5
F0.014	F0.577*	5	Asgardarchaeota	Thorarchaeia	Desulfobacterota	Desulfobacteria
F0.015	F0.213*	5	Verrucomicrobiota_A	Chlamydiia	Bacteroidota	Bacteroidia
F0.015	F0.260*	5	Verrucomicrobiota_A	Chlamydiia	Chloroflexota	Anaerolineae
F0.015	F0.263*	5	Verrucomicrobiota_A	Chlamydiia	Planctomycetota	Phycisphaerae
F0.015	F0.344*	5	Verrucomicrobiota_A	Chlamydiia	Acidobacteriota	UBA6911
F0.015	F0.353*	5	Verrucomicrobiota_A	Chlamydiia	Desulfobacterota	Desulfobacteria
F0.015	F0.577*	5	Verrucomicrobiota_A	Chlamydiia	Desulfobacterota	Desulfobacteria
F0.021	F0.178	5	Proteobacteria	Gammaproteobacteria	Zixibacteria	MSB-5A5
F0.021	F0.204	5	Proteobacteria	Gammaproteobacteria	Zixibacteria	MSB-5A5
F0.021	F0.222	5	Proteobacteria	Gammaproteobacteria	Bacteroidota	Ignavibacteria
F0.021	F0.275	5	Proteobacteria	Gammaproteobacteria	Bacteroidota	SZUA-365
F0.021	F0.344*	5	Proteobacteria	Gammaproteobacteria	Acidobacteriota	UBA6911
F0.021	F0.377	5	Proteobacteria	Gammaproteobacteria	Myxococcota	Polyangia
F0.021	F0.471	5	Proteobacteria	Gammaproteobacteria	Desulfobacterota	Desulfobacteria
F0.021	F0.543	5	Proteobacteria	Gammaproteobacteria	Zixibacteria	MSB-5A5
F0.021	F0.547	5	Proteobacteria	Gammaproteobacteria	Patescibacteria	ABY1
F0.021	F0.563	5	Proteobacteria	Gammaproteobacteria	Desulfobacterota	Desulfuromonadia
F0.021	F0.589	5	Proteobacteria	Gammaproteobacteria	B64-G9	B64-G9
F0.021	F0.635	5	Proteobacteria	Gammaproteobacteria	Gemmatimonadota	Gemmatimonadetes
F0.022	F0.213*	5	Zixibacteria	MSB-5A5	Bacteroidota	Bacteroidia
F0.022	F0.353*	5	Zixibacteria	MSB-5A5	Desulfobacterota	Desulfobacteria
F0.022	F0.489	5	Zixibacteria	MSB-5A5	Zixibacteria	MSB-5A5
F0.022	F0.543	5	Zixibacteria	MSB-5A5	Zixibacteria	MSB-5A5
F0.024	F0.047	5	Desulfobacterota	Desulfobacteria	Desulfobacterota_B	Binatia
F0.024	F0.072	5	Desulfobacterota	Desulfobacteria	Patescibacteria	ABY1
F0.024	F0.213*	5	Desulfobacterota	Desulfobacteria	Bacteroidota	Bacteroidia
F0.024	F0.222	5	Desulfobacterota	Desulfobacteria	Bacteroidota	Ignavibacteria
F0.024	F0.263*	5	Desulfobacterota	Desulfobacteria	Planctomycetota	Phycisphaerae
F0.024	F0.316	5	Desulfobacterota	Desulfobacteria	Bacteroidota	Bacteroidia
F0.024	F0.427	5	Desulfobacterota	Desulfobacteria	WOR-3	WOR-3
F0.024	F0.619	5	Desulfobacterota	Desulfobacteria	Bacteroidota	Bacteroidia
F0.036	F0.046	5	ARS69	ARS69	Spirochaetota	Spirochaetia
F0.036	F0.062	5	ARS69	ARS69	Krumholzibacteriota	Krumholzibacteria
F0.036	F0.065	5	ARS69	ARS69	Bacteroidota	Bacteroidia
F0.036	F0.084	5	ARS69	ARS69	Bacteroidota	Bacteroidia
F0.036	F0.085	5	ARS69	ARS69	Asgardarchaeota	Heimdallarchaeia
F0.036	F0.104	5	ARS69	ARS69	Gemmatimonadota	Gemmatimonadetes
F0.036	F0.131	5	ARS69	ARS69	Desulfobacterota	Desulfobacteria
F0.036	F0.164	5	ARS69	ARS69	Bacteroidota	Bacteroidia
F0.036	F0.177	5	ARS69	ARS69	Proteobacteria	Gammaproteobacteria
F0.036	F0.181	5	ARS69	ARS69	Chloroflexota	Anaerolineae
F0.036	F0.209	5	ARS69	ARS69	Krumholzibacteriota	Krumholzibacteria
F0.036	F0.214	5	ARS69	ARS69	Desulfobacterota	Desulfobacteria
F0.036	F0.217	5	ARS69	ARS69	Patescibacteria	ABY1
F0.036	F0.225	5	ARS69	ARS69	RBG-13-66-14	RBG-13-66-14
F0.036	F0.239	5	ARS69	ARS69	Eisenbacteria	RBG-16-71-46
F0.036	F0.260*	5	ARS69	ARS69	Chloroflexota	Anaerolineae
F0.036	F0.261	5	ARS69	ARS69	Bacteroidota	Bacteroidia
F0.036	F0.264	5	ARS69	ARS69	Desulfobacterota
F0.036	F0.295	5	ARS69	ARS69	Myxococcota	Polyangia
F0.036	F0.301	5	ARS69	ARS69	Desulfobacterota	Desulfobacteria
F0.036	F0.308	5	ARS69	ARS69	Chloroflexota	Anaerolineae
F0.036	F0.362	5	ARS69	ARS69	Bacteroidota	Kapabacteria
F0.036	F0.367	5	ARS69	ARS69	Desulfobacterota	Syntrophia
F0.036	F0.371	5	ARS69	ARS69	Nanoarchaeota	Nanoarchaeia
F0.036	F0.378*	5	ARS69	ARS69	Bacteroidota	UBA10030
F0.036	F0.396	5	ARS69	ARS69	Planctomycetota	UBA8742
F0.036	F0.398	5	ARS69	ARS69	Acidobacteriota	Thermoanaerobaculia
F0.036	F0.399	5	ARS69	ARS69	Thermoproteota	Bathyarchaeia
F0.036	F0.421	5	ARS69	ARS69	Micrarchaeota	Micrarchaeia
F0.036	F0.428	5	ARS69	ARS69	Proteobacteria	Gammaproteobacteria
F0.036	F0.460	5	ARS69	ARS69	Actinobacteriota	Thermoleophilia
F0.036	F0.462	5	ARS69	ARS69	Spirochaetota	Spirochaetia
F0.036	F0.468	5	ARS69	ARS69	Patescibacteria	Microgenomatia
F0.036	F0.479	5	ARS69	ARS69	Nanoarchaeota	Nanoarchaeia
F0.036	F0.501	5	ARS69	ARS69	Desulfobacterota	Desulfobacteria
F0.036	F0.528	5	ARS69	ARS69	Methanobacteriota	Thermococci
F0.036	F0.537	5	ARS69	ARS69	Nanoarchaeota	Nanoarchaeia
F0.036	F0.548*	5	ARS69	ARS69	Desulfobacterota	Desulfobacteria
F0.036	F0.549	5	ARS69	ARS69	Desulfobacterota	BSN033
F0.036	F0.560	5	ARS69	ARS69	Desulfobacterota	Desulfarculia
F0.036	F0.565	5	ARS69	ARS69	Desulfobacterota	Desulfobacteria
F0.036	F0.592	5	ARS69	ARS69	Chloroflexota	Anaerolineae
F0.036	F0.595	5	ARS69	ARS69	Proteobacteria	Gammaproteobacteria
F0.036	F0.608	5	ARS69	ARS69	Micrarchaeota	Micrarchaeia
F0.036	F0.624	5	ARS69	ARS69	Chloroflexota	Anaerolineae
F0.036	F0.625	5	ARS69	ARS69	Bacteroidota	Bacteroidia
F0.036	F0.652	5	ARS69	ARS69	Patescibacteria	Microgenomatia
F0.036	F0.656	5	ARS69	ARS69	Thermoplasmatota	Thermoplasmata
F0.036	F0.663	5	ARS69	ARS69	Verrucomicrobiota	Verrucomicrobiae
F0.036	F0.665	5	ARS69	ARS69	Patescibacteria	ABY1
F0.037*	F0.045	5	Zixibacteria	MSB-5A5	Asgardarchaeota	Heimdallarchaeia
F0.037*	F0.046	5	Zixibacteria	MSB-5A5	Spirochaetota	Spirochaetia
F0.037*	F0.049	5	Zixibacteria	MSB-5A5	Bacteroidota	Bacteroidia
F0.037*	F0.060	5	Zixibacteria	MSB-5A5	Desulfobacterota	Desulfobacteria
F0.037*	F0.062	5	Zixibacteria	MSB-5A5	Krumholzibacteriota	Krumholzibacteria
F0.037*	F0.064	5	Zixibacteria	MSB-5A5	Chloroflexota	Anaerolineae
F0.037*	F0.090	5	Zixibacteria	MSB-5A5	Desulfobacterota	Desulfomonilia
F0.037*	F0.098	5	Zixibacteria	MSB-5A5	Eisenbacteria
F0.037*	F0.100	5	Zixibacteria	MSB-5A5	B64-G9	B64-G9
F0.037*	F0.101	5	Zixibacteria	MSB-5A5	Desulfobacterota	BSN033
F0.037*	F0.103	5	Zixibacteria	MSB-5A5	Micrarchaeota	Micrarchaeia
F0.037*	F0.104	5	Zixibacteria	MSB-5A5	Gemmatimonadota	Gemmatimonadetes
F0.037*	F0.117	5	Zixibacteria	MSB-5A5	Bacteroidota	Bacteroidia
F0.037*	F0.123	5	Zixibacteria	MSB-5A5	Bacteroidota	Bacteroidia
F0.037*	F0.131	5	Zixibacteria	MSB-5A5	Desulfobacterota	Desulfobacteria
F0.037*	F0.133	5	Zixibacteria	MSB-5A5	Desulfobacterota	Syntrophobacteria
F0.037*	F0.161	5	Zixibacteria	MSB-5A5	Actinobacteriota	Acidimicrobiia
F0.037*	F0.165	5	Zixibacteria	MSB-5A5	Gemmatimonadota	Gemmatimonadetes
F0.037*	F0.168	5	Zixibacteria	MSB-5A5	Bacteroidota	Bacteroidia
F0.037*	F0.174	5	Zixibacteria	MSB-5A5	Eisenbacteria
F0.037*	F0.179	5	Zixibacteria	MSB-5A5	Poribacteria
F0.037*	F0.188	5	Zixibacteria	MSB-5A5	Thermoplasmatota	Thermoplasmata
F0.037*	F0.199	5	Zixibacteria	MSB-5A5	Thermoproteota	Bathyarchaeia
F0.037*	F0.202	5	Zixibacteria	MSB-5A5	Proteobacteria	Alphaproteobacteria
F0.037*	F0.206	5	Zixibacteria	MSB-5A5	Chloroflexota	Anaerolineae
F0.037*	F0.207	5	Zixibacteria	MSB-5A5	Chloroflexota	Anaerolineae
F0.037*	F0.221	5	Zixibacteria	MSB-5A5	Proteobacteria	Alphaproteobacteria
F0.037*	F0.226	5	Zixibacteria	MSB-5A5	Desulfobacterota	Desulfobacteria
F0.037*	F0.231	5	Zixibacteria	MSB-5A5	Desulfobacterota	Desulfobacteria
F0.037*	F0.242	5	Zixibacteria	MSB-5A5	Desulfobacterota	Desulfobacteria
F0.037*	F0.261	5	Zixibacteria	MSB-5A5	Bacteroidota	Bacteroidia
F0.037*	F0.267	5	Zixibacteria	MSB-5A5	Bacteroidota	Ignavibacteria
F0.037*	F0.269	5	Zixibacteria	MSB-5A5	Thermoplasmatota
F0.037*	F0.280	5	Zixibacteria	MSB-5A5	Chloroflexota	Dehalococcoidia
F0.037*	F0.282	5	Zixibacteria	MSB-5A5	Patescibacteria	Paceibacteria
F0.037*	F0.302	5	Zixibacteria	MSB-5A5	Chloroflexota	Anaerolineae
F0.037*	F0.304	5	Zixibacteria	MSB-5A5	Aenigmatarchaeota	Aenigmatarchaeia
F0.037*	F0.308	5	Zixibacteria	MSB-5A5	Chloroflexota	Anaerolineae
F0.037*	F0.311	5	Zixibacteria	MSB-5A5	Calditrichota	Calditrichia
F0.037*	F0.323	5	Zixibacteria	MSB-5A5	Chloroflexota	Anaerolineae
F0.037*	F0.333	5	Zixibacteria	MSB-5A5	AABM5-125-24	B3-LCP
F0.037*	F0.339	5	Zixibacteria	MSB-5A5	Desulfobacterota	Desulfomonilia_A
F0.037*	F0.346	5	Zixibacteria	MSB-5A5	Acidobacteriota	Aminicenantia
F0.037*	F0.370	5	Zixibacteria	MSB-5A5	Chloroflexota	Anaerolineae
F0.037*	F0.371	5	Zixibacteria	MSB-5A5	Nanoarchaeota	Nanoarchaeia
F0.037*	F0.373	5	Zixibacteria	MSB-5A5	Bacteroidota	Bacteroidia
F0.037*	F0.378*	5	Zixibacteria	MSB-5A5	Bacteroidota	UBA10030
F0.037*	F0.381	5	Zixibacteria	MSB-5A5	Desulfobacterota	Syntrophia
F0.037*	F0.385	5	Zixibacteria	MSB-5A5	Spirochaetota	B62-G9
F0.037*	F0.386	5	Zixibacteria	MSB-5A5	Gemmatimonadota	Gemmatimonadetes
F0.037*	F0.394	5	Zixibacteria	MSB-5A5	Patescibacteria	Microgenomatia
F0.037*	F0.395	5	Zixibacteria	MSB-5A5	Desulfobacterota	BSN033
F0.037*	F0.396	5	Zixibacteria	MSB-5A5	Planctomycetota	UBA8742
F0.037*	F0.398	5	Zixibacteria	MSB-5A5	Acidobacteriota	Thermoanaerobaculia
F0.037*	F0.409	5	Zixibacteria	MSB-5A5	Acidobacteriota	Aminicenantia
F0.037*	F0.414	5	Zixibacteria	MSB-5A5	Chloroflexota	Anaerolineae
F0.037*	F0.420	5	Zixibacteria	MSB-5A5	Deinococcota	Deinococci
F0.037*	F0.428	5	Zixibacteria	MSB-5A5	Proteobacteria	Gammaproteobacteria
F0.037*	F0.441	5	Zixibacteria	MSB-5A5	Micrarchaeota	Micrarchaeia
F0.037*	F0.450	5	Zixibacteria	MSB-5A5	Thermoproteota	Bathyarchaeia
F0.037*	F0.460	5	Zixibacteria	MSB-5A5	Actinobacteriota	Thermoleophilia
F0.037*	F0.463	5	Zixibacteria	MSB-5A5	Chloroflexota	Anaerolineae
F0.037*	F0.468	5	Zixibacteria	MSB-5A5	Patescibacteria	Microgenomatia
F0.037*	F0.470	5	Zixibacteria	MSB-5A5	Nanoarchaeota	Nanoarchaeia
F0.037*	F0.472	5	Zixibacteria	MSB-5A5	Chloroflexota	Anaerolineae
F0.037*	F0.479	5	Zixibacteria	MSB-5A5	Nanoarchaeota	Nanoarchaeia
F0.037*	F0.481	5	Zixibacteria	MSB-5A5	Chloroflexota	Anaerolineae
F0.037*	F0.498	5	Zixibacteria	MSB-5A5	Nanoarchaeota	Nanoarchaeia
F0.037*	F0.501	5	Zixibacteria	MSB-5A5	Desulfobacterota	Desulfobacteria
F0.037*	F0.500	5	Zixibacteria	MSB-5A5	Chloroflexota	Anaerolineae
F0.037*	F0.506	5	Zixibacteria	MSB-5A5	Chloroflexota	Anaerolineae
F0.037*	F0.507	5	Zixibacteria	MSB-5A5	Chloroflexota	Dehalococcoidia
F0.037*	F0.519	5	Zixibacteria	MSB-5A5	Desulfobacterota	BSN033
F0.037*	F0.527	5	Zixibacteria	MSB-5A5	Bipolaricaulota	Bipolaricaulia
F0.037*	F0.528	5	Zixibacteria	MSB-5A5	Methanobacteriota	Thermococci
F0.037*	F0.537	5	Zixibacteria	MSB-5A5	Nanoarchaeota	Nanoarchaeia
F0.037*	F0.545	5	Zixibacteria	MSB-5A5	Gemmatimonadota	Gemmatimonadetes
F0.037*	F0.556	5	Zixibacteria	MSB-5A5	Thermoplasmatota	EX4484-6
F0.037*	F0.562	5	Zixibacteria	MSB-5A5	Zixibacteria	MSB-5A5
F0.037*	F0.565	5	Zixibacteria	MSB-5A5	Desulfobacterota	Desulfobacteria
F0.037*	F0.568	5	Zixibacteria	MSB-5A5	Undinarchaeota	Undinarchaeia
F0.037*	F0.580	5	Zixibacteria	MSB-5A5	Gemmatimonadota	Gemmatimonadetes
F0.037*	F0.584	5	Zixibacteria	MSB-5A5	Bacteroidota	Bacteroidia
F0.037*	F0.594	5	Zixibacteria	MSB-5A5	Patescibacteria	Paceibacteria
F0.037*	F0.596	5	Zixibacteria	MSB-5A5	Chloroflexota	Anaerolineae
F0.037*	F0.608	5	Zixibacteria	MSB-5A5	Micrarchaeota	Micrarchaeia
F0.037*	F0.624	5	Zixibacteria	MSB-5A5	Chloroflexota	Anaerolineae
F0.037*	F0.625	5	Zixibacteria	MSB-5A5	Bacteroidota	Bacteroidia
F0.037*	F0.631	5	Zixibacteria	MSB-5A5	Proteobacteria	Alphaproteobacteria
F0.037*	F0.646	5	Zixibacteria	MSB-5A5	Desulfobacterota	Desulfobacteria
F0.037*	F0.660	5	Zixibacteria	MSB-5A5	Chloroflexota	Anaerolineae
F0.037*	F0.663	5	Zixibacteria	MSB-5A5	Verrucomicrobiota	Verrucomicrobiae
F0.037*	F0.666	5	Zixibacteria	MSB-5A5	Asgardarchaeota	Thorarchaeia
F0.038	F0.213*	5	Nanoarchaeota	Nanoarchaeia	Bacteroidota	Bacteroidia
F0.038	F0.328	5	Nanoarchaeota	Nanoarchaeia	Desulfobacterota	Desulfobacteria
F0.038	F0.332	5	Nanoarchaeota	Nanoarchaeia	Proteobacteria	Gammaproteobacteria
F0.038	F0.344*	5	Nanoarchaeota	Nanoarchaeia	Acidobacteriota	UBA6911
F0.038	F0.404	5	Nanoarchaeota	Nanoarchaeia	Krumholzibacteriota	Krumholzibacteria
F0.038	F0.489	5	Nanoarchaeota	Nanoarchaeia	Zixibacteria	MSB-5A5
F0.038	F0.627	5	Nanoarchaeota	Nanoarchaeia	Myxococcota	Polyangia
F0.039	F0.084	5	Proteobacteria	Gammaproteobacteria	Bacteroidota	Bacteroidia
F0.039	F0.121	5	Proteobacteria	Gammaproteobacteria	Proteobacteria	Gammaproteobacteria
F0.039	F0.225	5	Proteobacteria	Gammaproteobacteria	RBG-13-66-14	RBG-13-66-14
F0.039	F0.297	5	Proteobacteria	Gammaproteobacteria	Fermentibacterota	Fermentibacteria
F0.039	F0.308	5	Proteobacteria	Gammaproteobacteria	Chloroflexota	Anaerolineae
F0.039	F0.396	5	Proteobacteria	Gammaproteobacteria	Planctomycetota	UBA8742
F0.039	F0.398	5	Proteobacteria	Gammaproteobacteria	Acidobacteriota	Thermoanaerobaculia
F0.039	F0.417	5	Proteobacteria	Gammaproteobacteria	Asgardarchaeota	Thorarchaeia
F0.039	F0.528	5	Proteobacteria	Gammaproteobacteria	Methanobacteriota	Thermococci
F0.039	F0.530	5	Proteobacteria	Gammaproteobacteria	Desulfobacterota	BSN033
F0.039	F0.601	5	Proteobacteria	Gammaproteobacteria	QMZS01	QMZS01
F0.039	F0.610*	5	Proteobacteria	Gammaproteobacteria	Sumerlaeota	Sumerlaeia
F0.039	F0.624	5	Proteobacteria	Gammaproteobacteria	Chloroflexota	Anaerolineae
F0.039	F0.652	5	Proteobacteria	Gammaproteobacteria	Patescibacteria	Microgenomatia
F0.039	F0.666	5	Proteobacteria	Gammaproteobacteria	Asgardarchaeota	Thorarchaeia
F0.040	F0.075	5	Desulfobacterota	Desulfobacteria	Zixibacteria	MSB-5A5
F0.040	F0.120	5	Desulfobacterota	Desulfobacteria	Zixibacteria	MSB-5A5
F0.040	F0.344*	5	Desulfobacterota	Desulfobacteria	Acidobacteriota	UBA6911
F0.040	F0.502	5	Desulfobacterota	Desulfobacteria	Zixibacteria	MSB-5A5
F0.040	F0.543	5	Desulfobacterota	Desulfobacteria	Zixibacteria	MSB-5A5
F0.040	F0.563	5	Desulfobacterota	Desulfobacteria	Desulfobacterota	Desulfuromonadia
F0.040	F0.617	5	Desulfobacterota	Desulfobacteria	Myxococcota	Polyangia
F0.040	F0.619	5	Desulfobacterota	Desulfobacteria	Bacteroidota	Bacteroidia
F0.040	F0.627	5	Desulfobacterota	Desulfobacteria	Myxococcota	Polyangia
F0.044	F0.213*	5	Thermoplasmatota	EX4484-6	Bacteroidota	Bacteroidia
F0.044	F0.263*	5	Thermoplasmatota	EX4484-6	Planctomycetota	Phycisphaerae
F0.044	F0.353*	5	Thermoplasmatota	EX4484-6	Desulfobacterota	Desulfobacteria
F0.044	F0.354	5	Thermoplasmatota	EX4484-6	Zixibacteria	MSB-5A5
F0.044	F0.577*	5	Thermoplasmatota	EX4484-6	Desulfobacterota	Desulfobacteria
F0.044	F0.619	5	Thermoplasmatota	EX4484-6	Bacteroidota	Bacteroidia
F0.045	F0.075	5	Asgardarchaeota	Heimdallarchaeia	Zixibacteria	MSB-5A5
F0.045	F0.167	5	Asgardarchaeota	Heimdallarchaeia	Desulfobacterota	BSN033
F0.045	F0.178	5	Asgardarchaeota	Heimdallarchaeia	Zixibacteria	MSB-5A5
F0.045	F0.231	5	Asgardarchaeota	Heimdallarchaeia	Desulfobacterota	Desulfobacteria
F0.045	F0.332	5	Asgardarchaeota	Heimdallarchaeia	Proteobacteria	Gammaproteobacteria
F0.045	F0.354	5	Asgardarchaeota	Heimdallarchaeia	Zixibacteria	MSB-5A5
F0.045	F0.377	5	Asgardarchaeota	Heimdallarchaeia	Myxococcota	Polyangia
F0.045	F0.404	5	Asgardarchaeota	Heimdallarchaeia	Krumholzibacteriota	Krumholzibacteria
F0.045	F0.471	5	Asgardarchaeota	Heimdallarchaeia	Desulfobacterota	Desulfobacteria
F0.045	F0.523	5	Asgardarchaeota	Heimdallarchaeia	Krumholzibacteriota	Krumholzibacteria
F0.045	F0.543	5	Asgardarchaeota	Heimdallarchaeia	Zixibacteria	MSB-5A5
F0.045	F0.615	5	Asgardarchaeota	Heimdallarchaeia	Zixibacteria	MSB-5A5
F0.045	F0.619	5	Asgardarchaeota	Heimdallarchaeia	Bacteroidota	Bacteroidia
F0.046	F0.120	5	Spirochaetota	Spirochaetia	Zixibacteria	MSB-5A5
F0.046	F0.204	5	Spirochaetota	Spirochaetia	Zixibacteria	MSB-5A5
F0.046	F0.287	5	Spirochaetota	Spirochaetia	Bacteroidota	UBA10030
F0.046	F0.353*	5	Spirochaetota	Spirochaetia	Desulfobacterota	Desulfobacteria
F0.046	F0.577*	5	Spirochaetota	Spirochaetia	Desulfobacterota	Desulfobacteria
F0.046	F0.619	5	Spirochaetota	Spirochaetia	Bacteroidota	Bacteroidia
F0.047	F0.081	5	Desulfobacterota_B	Binatia	Bacteroidota	Bacteroidia
F0.047	F0.096	5	Desulfobacterota_B	Binatia	Acidobacteriota	Aminicenantia
F0.047	F0.137	5	Desulfobacterota_B	Binatia	Proteobacteria	Gammaproteobacteria
F0.047	F0.150	5	Desulfobacterota_B	Binatia	Patescibacteria	WWE3
F0.047	F0.181	5	Desulfobacterota_B	Binatia	Chloroflexota	Anaerolineae
F0.047	F0.201	5	Desulfobacterota_B	Binatia	Nanoarchaeota	Nanoarchaeia
F0.047	F0.209	5	Desulfobacterota_B	Binatia	Krumholzibacteriota	Krumholzibacteria
F0.047	F0.217	5	Desulfobacterota_B	Binatia	Patescibacteria	ABY1
F0.047	F0.242	5	Desulfobacterota_B	Binatia	Desulfobacterota	Desulfobacteria
F0.047	F0.260*	5	Desulfobacterota_B	Binatia	Chloroflexota	Anaerolineae
F0.047	F0.306	5	Desulfobacterota_B	Binatia	Nanoarchaeota	Nanoarchaeia
F0.047	F0.320	5	Desulfobacterota_B	Binatia	Patescibacteria	ABY1
F0.047	F0.355	5	Desulfobacterota_B	Binatia	Nanoarchaeota	Nanoarchaeia
F0.047	F0.366	5	Desulfobacterota_B	Binatia	Bacteroidota	Ignavibacteria
F0.047	F0.373	5	Desulfobacterota_B	Binatia	Bacteroidota	Bacteroidia
F0.047	F0.386	5	Desulfobacterota_B	Binatia	Gemmatimonadota	Gemmatimonadetes
F0.047	F0.394	5	Desulfobacterota_B	Binatia	Patescibacteria	Microgenomatia
F0.047	F0.397	5	Desulfobacterota_B	Binatia	Patescibacteria	Paceibacteria
F0.047	F0.428	5	Desulfobacterota_B	Binatia	Proteobacteria	Gammaproteobacteria
F0.047	F0.443	5	Desulfobacterota_B	Binatia	Chloroflexota	Anaerolineae
F0.047	F0.460	5	Desulfobacterota_B	Binatia	Actinobacteriota	Thermoleophilia
F0.047	F0.478	5	Desulfobacterota_B	Binatia	Thermoproteota	Bathyarchaeia
F0.047	F0.479	5	Desulfobacterota_B	Binatia	Nanoarchaeota	Nanoarchaeia
F0.047	F0.487	5	Desulfobacterota_B	Binatia	Aenigmatarchaeota	Aenigmatarchaeia
F0.047	F0.498	5	Desulfobacterota_B	Binatia	Nanoarchaeota	Nanoarchaeia
F0.047	F0.504	5	Desulfobacterota_B	Binatia	Bacteroidota	Rhodothermia
F0.047	F0.527	5	Desulfobacterota_B	Binatia	Bipolaricaulota	Bipolaricaulia
F0.047	F0.537	5	Desulfobacterota_B	Binatia	Nanoarchaeota	Nanoarchaeia
F0.047	F0.549	5	Desulfobacterota_B	Binatia	Desulfobacterota	BSN033
F0.047	F0.578	5	Desulfobacterota_B	Binatia	Zixibacteria	MSB-5A5
F0.047	F0.610*	5	Desulfobacterota_B	Binatia	Sumerlaeota	Sumerlaeia
F0.047	F0.665	5	Desulfobacterota_B	Binatia	Patescibacteria	ABY1
F0.049	F0.129	5	Bacteroidota	Bacteroidia	Gemmatimonadota	Gemmatimonadetes
F0.049	F0.213*	5	Bacteroidota	Bacteroidia	Bacteroidota	Bacteroidia
F0.049	F0.328	5	Bacteroidota	Bacteroidia	Desulfobacterota	Desulfobacteria
F0.054	F0.065	5	Patescibacteria	ABY1	Bacteroidota	Bacteroidia
F0.054	F0.090	5	Patescibacteria	ABY1	Desulfobacterota	Desulfomonilia
F0.054	F0.120	5	Patescibacteria	ABY1	Zixibacteria	MSB-5A5
F0.054	F0.167	5	Patescibacteria	ABY1	Desulfobacterota	BSN033
F0.054	F0.168	5	Patescibacteria	ABY1	Bacteroidota	Bacteroidia
F0.054	F0.275	5	Patescibacteria	ABY1	Bacteroidota	SZUA-365
F0.054	F0.287	5	Patescibacteria	ABY1	Bacteroidota	UBA10030
F0.054	F0.328	5	Patescibacteria	ABY1	Desulfobacterota	Desulfobacteria
F0.054	F0.347	5	Patescibacteria	ABY1	Bacteroidota	UBA10030
F0.054	F0.363	5	Patescibacteria	ABY1	Acidobacteriota	Aminicenantia
F0.054	F0.449	5	Patescibacteria	ABY1	Nitrospirota	Thermodesulfovibrionia
F0.054	F0.471	5	Patescibacteria	ABY1	Desulfobacterota	Desulfobacteria
F0.054	F0.474	5	Patescibacteria	ABY1	Desulfobacterota	Desulfobacteria
F0.054	F0.538	5	Patescibacteria	ABY1	Desulfobacterota
F0.054	F0.548*	5	Patescibacteria	ABY1	Desulfobacterota	Desulfobacteria
F0.054	F0.589	5	Patescibacteria	ABY1	B64-G9	B64-G9
F0.054	F0.615	5	Patescibacteria	ABY1	Zixibacteria	MSB-5A5
F0.054	F0.627	5	Patescibacteria	ABY1	Myxococcota	Polyangia
F0.058	F0.263*	5	Desulfobacterota	Desulfobacteria	Planctomycetota	Phycisphaerae
F0.058	F0.344*	5	Desulfobacterota	Desulfobacteria	Acidobacteriota	UBA6911
F0.060	F0.072	5	Desulfobacterota	Desulfobacteria	Patescibacteria	ABY1
F0.060	F0.120	5	Desulfobacterota	Desulfobacteria	Zixibacteria	MSB-5A5
F0.060	F0.275	5	Desulfobacterota	Desulfobacteria	Bacteroidota	SZUA-365
F0.060	F0.328	5	Desulfobacterota	Desulfobacteria	Desulfobacterota	Desulfobacteria
F0.060	F0.383	5	Desulfobacterota	Desulfobacteria	Proteobacteria	Alphaproteobacteria
F0.060	F0.427	5	Desulfobacterota	Desulfobacteria	WOR-3	WOR-3
F0.060	F0.470	5	Desulfobacterota	Desulfobacteria	Nanoarchaeota	Nanoarchaeia
F0.060	F0.504	5	Desulfobacterota	Desulfobacteria	Bacteroidota	Rhodothermia
F0.060	F0.615	5	Desulfobacterota	Desulfobacteria	Zixibacteria	MSB-5A5
F0.060	F0.619	5	Desulfobacterota	Desulfobacteria	Bacteroidota	Bacteroidia
F0.060	F0.635	5	Desulfobacterota	Desulfobacteria	Gemmatimonadota	Gemmatimonadetes
F0.062	F0.213*	5	Krumholzibacteriota	Krumholzibacteria	Bacteroidota	Bacteroidia
F0.062	F0.263*	5	Krumholzibacteriota	Krumholzibacteria	Planctomycetota	Phycisphaerae
F0.062	F0.344*	5	Krumholzibacteriota	Krumholzibacteria	Acidobacteriota	UBA6911
F0.062	F0.353*	5	Krumholzibacteriota	Krumholzibacteria	Desulfobacterota	Desulfobacteria
F0.062	F0.577*	5	Krumholzibacteriota	Krumholzibacteria	Desulfobacterota	Desulfobacteria
F0.062	F0.619	5	Krumholzibacteriota	Krumholzibacteria	Bacteroidota	Bacteroidia
F0.064	F0.075	5	Chloroflexota	Anaerolineae	Zixibacteria	MSB-5A5
F0.064	F0.167	5	Chloroflexota	Anaerolineae	Desulfobacterota	BSN033
F0.064	F0.178	5	Chloroflexota	Anaerolineae	Zixibacteria	MSB-5A5
F0.064	F0.263*	5	Chloroflexota	Anaerolineae	Planctomycetota	Phycisphaerae
F0.064	F0.344*	5	Chloroflexota	Anaerolineae	Acidobacteriota	UBA6911
F0.064	F0.354	5	Chloroflexota	Anaerolineae	Zixibacteria	MSB-5A5
F0.064	F0.471	5	Chloroflexota	Anaerolineae	Desulfobacterota	Desulfobacteria
F0.064	F0.543	5	Chloroflexota	Anaerolineae	Zixibacteria	MSB-5A5
F0.065	F0.167	5	Bacteroidota	Bacteroidia	Desulfobacterota	BSN033
F0.065	F0.260*	5	Bacteroidota	Bacteroidia	Chloroflexota	Anaerolineae
F0.065	F0.263*	5	Bacteroidota	Bacteroidia	Planctomycetota	Phycisphaerae
F0.065	F0.316	5	Bacteroidota	Bacteroidia	Bacteroidota	Bacteroidia
F0.065	F0.332	5	Bacteroidota	Bacteroidia	Proteobacteria	Gammaproteobacteria
F0.065	F0.383	5	Bacteroidota	Bacteroidia	Proteobacteria	Alphaproteobacteria
F0.065	F0.502	5	Bacteroidota	Bacteroidia	Zixibacteria	MSB-5A5
F0.068	F0.178	5	Proteobacteria	Alphaproteobacteria	Zixibacteria	MSB-5A5
F0.068	F0.263*	5	Proteobacteria	Alphaproteobacteria	Planctomycetota	Phycisphaerae
F0.068	F0.377	5	Proteobacteria	Alphaproteobacteria	Myxococcota	Polyangia
F0.068	F0.378*	5	Proteobacteria	Alphaproteobacteria	Bacteroidota	UBA10030
F0.068	F0.543	5	Proteobacteria	Alphaproteobacteria	Zixibacteria	MSB-5A5
F0.068	F0.563	5	Proteobacteria	Alphaproteobacteria	Desulfobacterota	Desulfuromonadia
F0.068	F0.589	5	Proteobacteria	Alphaproteobacteria	B64-G9	B64-G9
F0.068	F0.627	5	Proteobacteria	Alphaproteobacteria	Myxococcota	Polyangia
F0.070	F0.377	5	Actinobacteriota	Thermoleophilia	Myxococcota	Polyangia
F0.070	F0.427	5	Actinobacteriota	Thermoleophilia	WOR-3	WOR-3
F0.070	F0.543	5	Actinobacteriota	Thermoleophilia	Zixibacteria	MSB-5A5
F0.072	F0.075	5	Patescibacteria	ABY1	Zixibacteria	MSB-5A5
F0.072	F0.167	5	Patescibacteria	ABY1	Desulfobacterota	BSN033
F0.072	F0.178	5	Patescibacteria	ABY1	Zixibacteria	MSB-5A5
F0.072	F0.209	5	Patescibacteria	ABY1	Krumholzibacteriota	Krumholzibacteria
F0.072	F0.231	5	Patescibacteria	ABY1	Desulfobacterota	Desulfobacteria
F0.072	F0.315*	5	Patescibacteria	ABY1	Dependentiae
F0.072	F0.377	5	Patescibacteria	ABY1	Myxococcota	Polyangia
F0.072	F0.407	5	Patescibacteria	ABY1	Zixibacteria	MSB-5A5
F0.072	F0.427	5	Patescibacteria	ABY1	WOR-3	WOR-3
F0.072	F0.471	5	Patescibacteria	ABY1	Desulfobacterota	Desulfobacteria
F0.072	F0.538	5	Patescibacteria	ABY1	Desulfobacterota
F0.072	F0.615	5	Patescibacteria	ABY1	Zixibacteria	MSB-5A5
F0.072	F0.625	5	Patescibacteria	ABY1	Bacteroidota	Bacteroidia
F0.072	F0.660	5	Patescibacteria	ABY1	Chloroflexota	Anaerolineae
F0.073	F0.120	5	Proteobacteria	Alphaproteobacteria	Zixibacteria	MSB-5A5
F0.073	F0.328	5	Proteobacteria	Alphaproteobacteria	Desulfobacterota	Desulfobacteria
F0.073	F0.363	5	Proteobacteria	Alphaproteobacteria	Acidobacteriota	Aminicenantia
F0.073	F0.470	5	Proteobacteria	Alphaproteobacteria	Nanoarchaeota	Nanoarchaeia
F0.073	F0.471	5	Proteobacteria	Alphaproteobacteria	Desulfobacterota	Desulfobacteria
F0.073	F0.548*	5	Proteobacteria	Alphaproteobacteria	Desulfobacterota	Desulfobacteria
F0.075	F0.084	5	Zixibacteria	MSB-5A5	Bacteroidota	Bacteroidia
F0.075	F0.090	5	Zixibacteria	MSB-5A5	Desulfobacterota	Desulfomonilia
F0.075	F0.137	5	Zixibacteria	MSB-5A5	Proteobacteria	Gammaproteobacteria
F0.075	F0.168	5	Zixibacteria	MSB-5A5	Bacteroidota	Bacteroidia
F0.075	F0.264	5	Zixibacteria	MSB-5A5	Desulfobacterota
F0.075	F0.289	5	Zixibacteria	MSB-5A5	Proteobacteria	Gammaproteobacteria
F0.075	F0.315*	5	Zixibacteria	MSB-5A5	Dependentiae
F0.075	F0.350	5	Zixibacteria	MSB-5A5	Nanoarchaeota	Nanoarchaeia
F0.075	F0.373	5	Zixibacteria	MSB-5A5	Bacteroidota	Bacteroidia
F0.075	F0.393	5	Zixibacteria	MSB-5A5	Zixibacteria	MSB-5A5
F0.075	F0.394	5	Zixibacteria	MSB-5A5	Patescibacteria	Microgenomatia
F0.075	F0.465	5	Zixibacteria	MSB-5A5	Patescibacteria	Microgenomatia
F0.075	F0.470	5	Zixibacteria	MSB-5A5	Nanoarchaeota	Nanoarchaeia
F0.075	F0.504	5	Zixibacteria	MSB-5A5	Bacteroidota	Rhodothermia
F0.075	F0.525	5	Zixibacteria	MSB-5A5	Methanobacteriota	Thermococci
F0.075	F0.548*	5	Zixibacteria	MSB-5A5	Desulfobacterota	Desulfobacteria
F0.075	F0.610*	5	Zixibacteria	MSB-5A5	Sumerlaeota	Sumerlaeia
F0.076	F0.129	5	Planctomycetota	DG-23	Gemmatimonadota	Gemmatimonadetes
F0.076	F0.260*	5	Planctomycetota	DG-23	Chloroflexota	Anaerolineae
F0.076	F0.323	5	Planctomycetota	DG-23	Chloroflexota	Anaerolineae
F0.076	F0.353*	5	Planctomycetota	DG-23	Desulfobacterota	Desulfobacteria
F0.076	F0.383	5	Planctomycetota	DG-23	Proteobacteria	Alphaproteobacteria
F0.076	F0.449	5	Planctomycetota	DG-23	Nitrospirota	Thermodesulfovibrionia
F0.076	F0.577*	5	Planctomycetota	DG-23	Desulfobacterota	Desulfobacteria
F0.076	F0.617	5	Planctomycetota	DG-23	Myxococcota	Polyangia
F0.076	F0.619	5	Planctomycetota	DG-23	Bacteroidota	Bacteroidia
F0.076	F0.622	5	Planctomycetota	DG-23	Bacteroidota	Bacteroidia
F0.078	F0.213*	5	Chloroflexota	Anaerolineae	Bacteroidota	Bacteroidia
F0.078	F0.377	5	Chloroflexota	Anaerolineae	Myxococcota	Polyangia
F0.079	F0.120	5	Nanoarchaeota	Nanoarchaeia	Zixibacteria	MSB-5A5
F0.079	F0.263*	5	Nanoarchaeota	Nanoarchaeia	Planctomycetota	Phycisphaerae
F0.079	F0.328	5	Nanoarchaeota	Nanoarchaeia	Desulfobacterota	Desulfobacteria
F0.079	F0.344*	5	Nanoarchaeota	Nanoarchaeia	Acidobacteriota	UBA6911
F0.079	F0.354	5	Nanoarchaeota	Nanoarchaeia	Zixibacteria	MSB-5A5
F0.079	F0.449	5	Nanoarchaeota	Nanoarchaeia	Nitrospirota	Thermodesulfovibrionia
F0.079	F0.543	5	Nanoarchaeota	Nanoarchaeia	Zixibacteria	MSB-5A5
F0.079	F0.563	5	Nanoarchaeota	Nanoarchaeia	Desulfobacterota	Desulfuromonadia
F0.079	F0.627	5	Nanoarchaeota	Nanoarchaeia	Myxococcota	Polyangia
F0.081	F0.316	5	Bacteroidota	Bacteroidia	Bacteroidota	Bacteroidia
F0.081	F0.344*	5	Bacteroidota	Bacteroidia	Acidobacteriota	UBA6911
F0.081	F0.368	5	Bacteroidota	Bacteroidia	Acidobacteriota	Mor1
F0.081	F0.383	5	Bacteroidota	Bacteroidia	Proteobacteria	Alphaproteobacteria
F0.081	F0.420	5	Bacteroidota	Bacteroidia	Deinococcota	Deinococci
F0.081	F0.451	5	Bacteroidota	Bacteroidia	Acidobacteriota	Thermoanaerobaculia
F0.081	F0.470	5	Bacteroidota	Bacteroidia	Nanoarchaeota	Nanoarchaeia
F0.081	F0.489	5	Bacteroidota	Bacteroidia	Zixibacteria	MSB-5A5
F0.081	F0.504	5	Bacteroidota	Bacteroidia	Bacteroidota	Rhodothermia
F0.081	F0.547	5	Bacteroidota	Bacteroidia	Patescibacteria	ABY1
F0.081	F0.610*	5	Bacteroidota	Bacteroidia	Sumerlaeota	Sumerlaeia
F0.081	F0.619	5	Bacteroidota	Bacteroidia	Bacteroidota	Bacteroidia
F0.081	F0.627	5	Bacteroidota	Bacteroidia	Myxococcota	Polyangia
F0.080	F0.353*	5	Halobacteriota	Syntropharchaeia	Desulfobacterota	Desulfobacteria
F0.080	F0.378*	5	Halobacteriota	Syntropharchaeia	Bacteroidota	UBA10030
F0.082	F0.222	5	Chloroflexota	Anaerolineae	Bacteroidota	Ignavibacteria
F0.082	F0.353*	5	Chloroflexota	Anaerolineae	Desulfobacterota	Desulfobacteria
F0.083	F0.167	5	Proteobacteria	Gammaproteobacteria	Desulfobacterota	BSN033
F0.083	F0.178	5	Proteobacteria	Gammaproteobacteria	Zixibacteria	MSB-5A5
F0.083	F0.332	5	Proteobacteria	Gammaproteobacteria	Proteobacteria	Gammaproteobacteria
F0.083	F0.353*	5	Proteobacteria	Gammaproteobacteria	Desulfobacterota	Desulfobacteria
F0.083	F0.354	5	Proteobacteria	Gammaproteobacteria	Zixibacteria	MSB-5A5
F0.083	F0.371	5	Proteobacteria	Gammaproteobacteria	Nanoarchaeota	Nanoarchaeia
F0.083	F0.383	5	Proteobacteria	Gammaproteobacteria	Proteobacteria	Alphaproteobacteria
F0.083	F0.470	5	Proteobacteria	Gammaproteobacteria	Nanoarchaeota	Nanoarchaeia
F0.083	F0.543	5	Proteobacteria	Gammaproteobacteria	Zixibacteria	MSB-5A5
F0.083	F0.577*	5	Proteobacteria	Gammaproteobacteria	Desulfobacterota	Desulfobacteria
F0.084	F0.120	5	Bacteroidota	Bacteroidia	Zixibacteria	MSB-5A5
F0.084	F0.123	5	Bacteroidota	Bacteroidia	Bacteroidota	Bacteroidia
F0.084	F0.126	5	Bacteroidota	Bacteroidia	Chloroflexota	Dehalococcoidia
F0.084	F0.129	5	Bacteroidota	Bacteroidia	Gemmatimonadota	Gemmatimonadetes
F0.084	F0.176	5	Bacteroidota	Bacteroidia	Chloroflexota	Anaerolineae
F0.084	F0.204	5	Bacteroidota	Bacteroidia	Zixibacteria	MSB-5A5
F0.084	F0.225	5	Bacteroidota	Bacteroidia	RBG-13-66-14	RBG-13-66-14
F0.084	F0.241	5	Bacteroidota	Bacteroidia	Patescibacteria	Paceibacteria
F0.084	F0.260*	5	Bacteroidota	Bacteroidia	Chloroflexota	Anaerolineae
F0.084	F0.287	5	Bacteroidota	Bacteroidia	Bacteroidota	UBA10030
F0.084	F0.303	5	Bacteroidota	Bacteroidia	Chloroflexota	Anaerolineae
F0.084	F0.332	5	Bacteroidota	Bacteroidia	Proteobacteria	Gammaproteobacteria
F0.084	F0.344*	5	Bacteroidota	Bacteroidia	Acidobacteriota	UBA6911
F0.084	F0.350	5	Bacteroidota	Bacteroidia	Nanoarchaeota	Nanoarchaeia
F0.084	F0.359	5	Bacteroidota	Bacteroidia	Actinobacteriota	Acidimicrobiia
F0.084	F0.366	5	Bacteroidota	Bacteroidia	Bacteroidota	Ignavibacteria
F0.084	F0.368	5	Bacteroidota	Bacteroidia	Acidobacteriota	Mor1
F0.084	F0.383	5	Bacteroidota	Bacteroidia	Proteobacteria	Alphaproteobacteria
F0.084	F0.421	5	Bacteroidota	Bacteroidia	Micrarchaeota	Micrarchaeia
F0.084	F0.451	5	Bacteroidota	Bacteroidia	Acidobacteriota	Thermoanaerobaculia
F0.084	F0.453	5	Bacteroidota	Bacteroidia	Desulfobacterota	Desulfobacteria
F0.084	F0.479	5	Bacteroidota	Bacteroidia	Nanoarchaeota	Nanoarchaeia
F0.084	F0.489	5	Bacteroidota	Bacteroidia	Zixibacteria	MSB-5A5
F0.084	F0.504	5	Bacteroidota	Bacteroidia	Bacteroidota	Rhodothermia
F0.084	F0.563	5	Bacteroidota	Bacteroidia	Desulfobacterota	Desulfuromonadia
F0.084	F0.575	5	Bacteroidota	Bacteroidia	Gemmatimonadota	Gemmatimonadetes
F0.084	F0.615	5	Bacteroidota	Bacteroidia	Zixibacteria	MSB-5A5
F0.084	F0.619	5	Bacteroidota	Bacteroidia	Bacteroidota	Bacteroidia
F0.084	F0.626	5	Bacteroidota	Bacteroidia	Patescibacteria	Paceibacteria
F0.084	F0.627	5	Bacteroidota	Bacteroidia	Myxococcota	Polyangia
F0.085	F0.204	5	Asgardarchaeota	Heimdallarchaeia	Zixibacteria	MSB-5A5
F0.085	F0.213*	5	Asgardarchaeota	Heimdallarchaeia	Bacteroidota	Bacteroidia
F0.085	F0.263*	5	Asgardarchaeota	Heimdallarchaeia	Planctomycetota	Phycisphaerae
F0.085	F0.489	5	Asgardarchaeota	Heimdallarchaeia	Zixibacteria	MSB-5A5
F0.089	F0.213*	5	Chloroflexota	Anaerolineae	Bacteroidota	Bacteroidia
F0.089	F0.295	5	Chloroflexota	Anaerolineae	Myxococcota	Polyangia
F0.089	F0.332	5	Chloroflexota	Anaerolineae	Proteobacteria	Gammaproteobacteria
F0.089	F0.344*	5	Chloroflexota	Anaerolineae	Acidobacteriota	UBA6911
F0.089	F0.354	5	Chloroflexota	Anaerolineae	Zixibacteria	MSB-5A5
F0.089	F0.377	5	Chloroflexota	Anaerolineae	Myxococcota	Polyangia
F0.089	F0.404	5	Chloroflexota	Anaerolineae	Krumholzibacteriota	Krumholzibacteria
F0.089	F0.427	5	Chloroflexota	Anaerolineae	WOR-3	WOR-3
F0.089	F0.490	5	Chloroflexota	Anaerolineae	Spirochaetota	Spirochaetia
F0.089	F0.543	5	Chloroflexota	Anaerolineae	Zixibacteria	MSB-5A5
F0.089	F0.589	5	Chloroflexota	Anaerolineae	B64-G9	B64-G9
F0.090	F0.222	5	Desulfobacterota	Desulfomonilia	Bacteroidota	Ignavibacteria
F0.090	F0.263*	5	Desulfobacterota	Desulfomonilia	Planctomycetota	Phycisphaerae
F0.090	F0.275	5	Desulfobacterota	Desulfomonilia	Bacteroidota	SZUA-365
F0.090	F0.287	5	Desulfobacterota	Desulfomonilia	Bacteroidota	UBA10030
F0.090	F0.332	5	Desulfobacterota	Desulfomonilia	Proteobacteria	Gammaproteobacteria
F0.090	F0.353*	5	Desulfobacterota	Desulfomonilia	Desulfobacterota	Desulfobacteria
F0.090	F0.383	5	Desulfobacterota	Desulfomonilia	Proteobacteria	Alphaproteobacteria
F0.090	F0.451	5	Desulfobacterota	Desulfomonilia	Acidobacteriota	Thermoanaerobaculia
F0.090	F0.577*	5	Desulfobacterota	Desulfomonilia	Desulfobacterota	Desulfobacteria
F0.090	F0.610*	5	Desulfobacterota	Desulfomonilia	Sumerlaeota	Sumerlaeia
F0.090	F0.615	5	Desulfobacterota	Desulfomonilia	Zixibacteria	MSB-5A5
F0.090	F0.619	5	Desulfobacterota	Desulfomonilia	Bacteroidota	Bacteroidia
F0.096	F0.213*	5	Acidobacteriota	Aminicenantia	Bacteroidota	Bacteroidia
F0.096	F0.263*	5	Acidobacteriota	Aminicenantia	Planctomycetota	Phycisphaerae
F0.096	F0.353*	5	Acidobacteriota	Aminicenantia	Desulfobacterota	Desulfobacteria
F0.096	F0.378*	5	Acidobacteriota	Aminicenantia	Bacteroidota	UBA10030
F0.096	F0.575	5	Acidobacteriota	Aminicenantia	Gemmatimonadota	Gemmatimonadetes
F0.096	F0.615	5	Acidobacteriota	Aminicenantia	Zixibacteria	MSB-5A5
F0.098	F0.178	5	Eisenbacteria		Zixibacteria	MSB-5A5
F0.098	F0.275	5	Eisenbacteria		Bacteroidota	SZUA-365
F0.098	F0.353*	5	Eisenbacteria		Desulfobacterota	Desulfobacteria
F0.098	F0.354	5	Eisenbacteria		Zixibacteria	MSB-5A5
F0.098	F0.635	5	Eisenbacteria		Gemmatimonadota	Gemmatimonadetes
F0.100	F0.120	5	B64-G9	B64-G9	Zixibacteria	MSB-5A5
F0.100	F0.167	5	B64-G9	B64-G9	Desulfobacterota	BSN033
F0.100	F0.222	5	B64-G9	B64-G9	Bacteroidota	Ignavibacteria
F0.100	F0.344*	5	B64-G9	B64-G9	Acidobacteriota	UBA6911
F0.100	F0.627	5	B64-G9	B64-G9	Myxococcota	Polyangia
F0.101	F0.213*	5	Desulfobacterota	BSN033	Bacteroidota	Bacteroidia
F0.101	F0.275	5	Desulfobacterota	BSN033	Bacteroidota	SZUA-365
F0.101	F0.353*	5	Desulfobacterota	BSN033	Desulfobacterota	Desulfobacteria
F0.101	F0.383	5	Desulfobacterota	BSN033	Proteobacteria	Alphaproteobacteria
F0.101	F0.577*	5	Desulfobacterota	BSN033	Desulfobacterota	Desulfobacteria
F0.102	F0.167	5	Nanoarchaeota	Nanoarchaeia	Desulfobacterota	BSN033
F0.102	F0.213*	5	Nanoarchaeota	Nanoarchaeia	Bacteroidota	Bacteroidia
F0.102	F0.449	5	Nanoarchaeota	Nanoarchaeia	Nitrospirota	Thermodesulfovibrionia
F0.102	F0.543	5	Nanoarchaeota	Nanoarchaeia	Zixibacteria	MSB-5A5
F0.102	F0.627	5	Nanoarchaeota	Nanoarchaeia	Myxococcota	Polyangia
F0.103	F0.353*	5	Micrarchaeota	Micrarchaeia	Desulfobacterota	Desulfobacteria
F0.104	F0.120	5	Gemmatimonadota	Gemmatimonadetes	Zixibacteria	MSB-5A5
F0.104	F0.222	5	Gemmatimonadota	Gemmatimonadetes	Bacteroidota	Ignavibacteria
F0.104	F0.263*	5	Gemmatimonadota	Gemmatimonadetes	Planctomycetota	Phycisphaerae
F0.104	F0.344*	5	Gemmatimonadota	Gemmatimonadetes	Acidobacteriota	UBA6911
F0.111	F0.222	5	Nanoarchaeota	Nanoarchaeia	Bacteroidota	Ignavibacteria
F0.111	F0.404	5	Nanoarchaeota	Nanoarchaeia	Krumholzibacteriota	Krumholzibacteria
F0.111	F0.449	5	Nanoarchaeota	Nanoarchaeia	Nitrospirota	Thermodesulfovibrionia
F0.111	F0.543	5	Nanoarchaeota	Nanoarchaeia	Zixibacteria	MSB-5A5
F0.111	F0.575	5	Nanoarchaeota	Nanoarchaeia	Gemmatimonadota	Gemmatimonadetes
F0.111	F0.617	5	Nanoarchaeota	Nanoarchaeia	Myxococcota	Polyangia
F0.111	F0.627	5	Nanoarchaeota	Nanoarchaeia	Myxococcota	Polyangia
F0.112	F0.137	5	Zixibacteria	MSB-5A5	Proteobacteria	Gammaproteobacteria
F0.112	F0.221	5	Zixibacteria	MSB-5A5	Proteobacteria	Alphaproteobacteria
F0.112	F0.289	5	Zixibacteria	MSB-5A5	Proteobacteria	Gammaproteobacteria
F0.112	F0.315*	5	Zixibacteria	MSB-5A5	Dependentiae
F0.112	F0.329	5	Zixibacteria	MSB-5A5	Nanoarchaeota	Nanoarchaeia
F0.112	F0.350	5	Zixibacteria	MSB-5A5	Nanoarchaeota	Nanoarchaeia
F0.112	F0.393	5	Zixibacteria	MSB-5A5	Zixibacteria	MSB-5A5
F0.112	F0.446	5	Zixibacteria	MSB-5A5	Patescibacteria	Paceibacteria_A
F0.112	F0.465	5	Zixibacteria	MSB-5A5	Patescibacteria	Microgenomatia
F0.112	F0.470	5	Zixibacteria	MSB-5A5	Nanoarchaeota	Nanoarchaeia
F0.112	F0.474	5	Zixibacteria	MSB-5A5	Desulfobacterota	Desulfobacteria
F0.112	F0.483	5	Zixibacteria	MSB-5A5	Nanoarchaeota	Nanoarchaeia
F0.112	F0.547	5	Zixibacteria	MSB-5A5	Patescibacteria	ABY1
F0.112	F0.548*	5	Zixibacteria	MSB-5A5	Desulfobacterota	Desulfobacteria
F0.112	F0.610*	5	Zixibacteria	MSB-5A5	Sumerlaeota	Sumerlaeia
F0.112	F0.624	5	Zixibacteria	MSB-5A5	Chloroflexota	Anaerolineae
F0.112	F0.665	5	Zixibacteria	MSB-5A5	Patescibacteria	ABY1
F0.114	F0.263*	5	Aenigmatarchaeota	Aenigmatarchaeia	Planctomycetota	Phycisphaerae
F0.114	F0.353*	5	Aenigmatarchaeota	Aenigmatarchaeia	Desulfobacterota	Desulfobacteria
F0.114	F0.577*	5	Aenigmatarchaeota	Aenigmatarchaeia	Desulfobacterota	Desulfobacteria
F0.117	F0.129	5	Bacteroidota	Bacteroidia	Gemmatimonadota	Gemmatimonadetes
F0.117	F0.167	5	Bacteroidota	Bacteroidia	Desulfobacterota	BSN033
F0.117	F0.178	5	Bacteroidota	Bacteroidia	Zixibacteria	MSB-5A5
F0.117	F0.263*	5	Bacteroidota	Bacteroidia	Planctomycetota	Phycisphaerae
F0.117	F0.328	5	Bacteroidota	Bacteroidia	Desulfobacterota	Desulfobacteria
F0.117	F0.344*	5	Bacteroidota	Bacteroidia	Acidobacteriota	UBA6911
F0.117	F0.377	5	Bacteroidota	Bacteroidia	Myxococcota	Polyangia
F0.117	F0.543	5	Bacteroidota	Bacteroidia	Zixibacteria	MSB-5A5
F0.120	F0.181	5	Zixibacteria	MSB-5A5	Chloroflexota	Anaerolineae
F0.120	F0.190	5	Zixibacteria	MSB-5A5	Nanoarchaeota	Nanoarchaeia
F0.120	F0.199	5	Zixibacteria	MSB-5A5	Thermoproteota	Bathyarchaeia
F0.120	F0.267	5	Zixibacteria	MSB-5A5	Bacteroidota	Ignavibacteria
F0.120	F0.293	5	Zixibacteria	MSB-5A5	Nanoarchaeota	Nanoarchaeia
F0.120	F0.295	5	Zixibacteria	MSB-5A5	Myxococcota	Polyangia
F0.120	F0.306	5	Zixibacteria	MSB-5A5	Nanoarchaeota	Nanoarchaeia
F0.120	F0.315*	5	Zixibacteria	MSB-5A5	Dependentiae
F0.120	F0.329	5	Zixibacteria	MSB-5A5	Nanoarchaeota	Nanoarchaeia
F0.120	F0.370	5	Zixibacteria	MSB-5A5	Chloroflexota	Anaerolineae
F0.120	F0.384	5	Zixibacteria	MSB-5A5	Spirochaetota	Spirochaetia
F0.120	F0.385	5	Zixibacteria	MSB-5A5	Spirochaetota	B62-G9
F0.120	F0.386	5	Zixibacteria	MSB-5A5	Gemmatimonadota	Gemmatimonadetes
F0.120	F0.393	5	Zixibacteria	MSB-5A5	Zixibacteria	MSB-5A5
F0.120	F0.445	5	Zixibacteria	MSB-5A5	Nanoarchaeota	Nanoarchaeia
F0.120	F0.465	5	Zixibacteria	MSB-5A5	Patescibacteria	Microgenomatia
F0.120	F0.468	5	Zixibacteria	MSB-5A5	Patescibacteria	Microgenomatia
F0.120	F0.487	5	Zixibacteria	MSB-5A5	Aenigmatarchaeota	Aenigmatarchaeia
F0.120	F0.519	5	Zixibacteria	MSB-5A5	Desulfobacterota	BSN033
F0.120	F0.548*	5	Zixibacteria	MSB-5A5	Desulfobacterota	Desulfobacteria
F0.120	F0.562	5	Zixibacteria	MSB-5A5	Zixibacteria	MSB-5A5
F0.120	F0.578	5	Zixibacteria	MSB-5A5	Zixibacteria	MSB-5A5
F0.120	F0.621	5	Zixibacteria	MSB-5A5	Thermoplasmatota	E2
F0.120	F0.623	5	Zixibacteria	MSB-5A5	Proteobacteria	Alphaproteobacteria
F0.120	F0.646	5	Zixibacteria	MSB-5A5	Desulfobacterota	Desulfobacteria
F0.121	F0.128	5	Proteobacteria	Gammaproteobacteria	Acidobacteriota	Mor1
F0.121	F0.275	5	Proteobacteria	Gammaproteobacteria	Bacteroidota	SZUA-365
F0.121	F0.295	5	Proteobacteria	Gammaproteobacteria	Myxococcota	Polyangia
F0.121	F0.328	5	Proteobacteria	Gammaproteobacteria	Desulfobacterota	Desulfobacteria
F0.121	F0.329	5	Proteobacteria	Gammaproteobacteria	Nanoarchaeota	Nanoarchaeia
F0.121	F0.353*	5	Proteobacteria	Gammaproteobacteria	Desulfobacterota	Desulfobacteria
F0.121	F0.363	5	Proteobacteria	Gammaproteobacteria	Acidobacteriota	Aminicenantia
F0.121	F0.451	5	Proteobacteria	Gammaproteobacteria	Acidobacteriota	Thermoanaerobaculia
F0.121	F0.471	5	Proteobacteria	Gammaproteobacteria	Desulfobacterota	Desulfobacteria
F0.121	F0.577*	5	Proteobacteria	Gammaproteobacteria	Desulfobacterota	Desulfobacteria
F0.121	F0.610*	5	Proteobacteria	Gammaproteobacteria	Sumerlaeota	Sumerlaeia
F0.121	F0.615	5	Proteobacteria	Gammaproteobacteria	Zixibacteria	MSB-5A5
F0.121	F0.619	5	Proteobacteria	Gammaproteobacteria	Bacteroidota	Bacteroidia
F0.121	F0.630	5	Proteobacteria	Gammaproteobacteria	Patescibacteria	Microgenomatia
F0.121	F0.646	5	Proteobacteria	Gammaproteobacteria	Desulfobacterota	Desulfobacteria
F0.123	F0.213*	5	Bacteroidota	Bacteroidia	Bacteroidota	Bacteroidia
F0.123	F0.263*	5	Bacteroidota	Bacteroidia	Planctomycetota	Phycisphaerae
F0.123	F0.332	5	Bacteroidota	Bacteroidia	Proteobacteria	Gammaproteobacteria
F0.123	F0.348	5	Bacteroidota	Bacteroidia	Proteobacteria	Gammaproteobacteria
F0.123	F0.354	5	Bacteroidota	Bacteroidia	Zixibacteria	MSB-5A5
F0.123	F0.427	5	Bacteroidota	Bacteroidia	WOR-3	WOR-3
F0.123	F0.470	5	Bacteroidota	Bacteroidia	Nanoarchaeota	Nanoarchaeia
F0.123	F0.543	5	Bacteroidota	Bacteroidia	Zixibacteria	MSB-5A5
F0.123	F0.563	5	Bacteroidota	Bacteroidia	Desulfobacterota	Desulfuromonadia
F0.123	F0.589	5	Bacteroidota	Bacteroidia	B64-G9	B64-G9
F0.123	F0.615	5	Bacteroidota	Bacteroidia	Zixibacteria	MSB-5A5
F0.126	F0.213*	5	Chloroflexota	Dehalococcoidia	Bacteroidota	Bacteroidia
F0.126	F0.263*	5	Chloroflexota	Dehalococcoidia	Planctomycetota	Phycisphaerae
F0.126	F0.328	5	Chloroflexota	Dehalococcoidia	Desulfobacterota	Desulfobacteria
F0.126	F0.344*	5	Chloroflexota	Dehalococcoidia	Acidobacteriota	UBA6911
F0.126	F0.354	5	Chloroflexota	Dehalococcoidia	Zixibacteria	MSB-5A5
F0.126	F0.377	5	Chloroflexota	Dehalococcoidia	Myxococcota	Polyangia
F0.126	F0.471	5	Chloroflexota	Dehalococcoidia	Desulfobacterota	Desulfobacteria
F0.126	F0.543	5	Chloroflexota	Dehalococcoidia	Zixibacteria	MSB-5A5
F0.126	F0.563	5	Chloroflexota	Dehalococcoidia	Desulfobacterota	Desulfuromonadia
F0.126	F0.627	5	Chloroflexota	Dehalococcoidia	Myxococcota	Polyangia
F0.128	F0.150	5	Acidobacteriota	Mor1	Patescibacteria	WWE3
F0.128	F0.201	5	Acidobacteriota	Mor1	Nanoarchaeota	Nanoarchaeia
F0.128	F0.202	5	Acidobacteriota	Mor1	Proteobacteria	Alphaproteobacteria
F0.128	F0.217	5	Acidobacteriota	Mor1	Patescibacteria	ABY1
F0.128	F0.228	5	Acidobacteriota	Mor1	Zixibacteria	MSB-5A5
F0.128	F0.315*	5	Acidobacteriota	Mor1	Dependentiae
F0.128	F0.324	5	Acidobacteriota	Mor1	Nanoarchaeota	Nanoarchaeia
F0.128	F0.329	5	Acidobacteriota	Mor1	Nanoarchaeota	Nanoarchaeia
F0.128	F0.350	5	Acidobacteriota	Mor1	Nanoarchaeota	Nanoarchaeia
F0.128	F0.364	5	Acidobacteriota	Mor1	Desulfobacterota	Desulfobacteria
F0.128	F0.367	5	Acidobacteriota	Mor1	Desulfobacterota	Syntrophia
F0.128	F0.393	5	Acidobacteriota	Mor1	Zixibacteria	MSB-5A5
F0.128	F0.465	5	Acidobacteriota	Mor1	Patescibacteria	Microgenomatia
F0.128	F0.470	5	Acidobacteriota	Mor1	Nanoarchaeota	Nanoarchaeia
F0.128	F0.474	5	Acidobacteriota	Mor1	Desulfobacterota	Desulfobacteria
F0.128	F0.478	5	Acidobacteriota	Mor1	Thermoproteota	Bathyarchaeia
F0.128	F0.479	5	Acidobacteriota	Mor1	Nanoarchaeota	Nanoarchaeia
F0.128	F0.537	5	Acidobacteriota	Mor1	Nanoarchaeota	Nanoarchaeia
F0.128	F0.549	5	Acidobacteriota	Mor1	Desulfobacterota	BSN033
F0.128	F0.560	5	Acidobacteriota	Mor1	Desulfobacterota	Desulfarculia
F0.128	F0.610*	5	Acidobacteriota	Mor1	Sumerlaeota	Sumerlaeia
F0.128	F0.665	5	Acidobacteriota	Mor1	Patescibacteria	ABY1
F0.129	F0.161	5	Gemmatimonadota	Gemmatimonadetes	Actinobacteriota	Acidimicrobiia
F0.129	F0.171	5	Gemmatimonadota	Gemmatimonadetes	Patescibacteria	ABY1
F0.129	F0.174	5	Gemmatimonadota	Gemmatimonadetes	Eisenbacteria
F0.129	F0.176	5	Gemmatimonadota	Gemmatimonadetes	Chloroflexota	Anaerolineae
F0.129	F0.179	5	Gemmatimonadota	Gemmatimonadetes	Poribacteria
F0.129	F0.188	5	Gemmatimonadota	Gemmatimonadetes	Thermoplasmatota	Thermoplasmata
F0.129	F0.199	5	Gemmatimonadota	Gemmatimonadetes	Thermoproteota	Bathyarchaeia
F0.129	F0.206	5	Gemmatimonadota	Gemmatimonadetes	Chloroflexota	Anaerolineae
F0.129	F0.225	5	Gemmatimonadota	Gemmatimonadetes	RBG-13-66-14	RBG-13-66-14
F0.129	F0.226	5	Gemmatimonadota	Gemmatimonadetes	Desulfobacterota	Desulfobacteria
F0.129	F0.239	5	Gemmatimonadota	Gemmatimonadetes	Eisenbacteria	RBG-16-71-46
F0.129	F0.242	5	Gemmatimonadota	Gemmatimonadetes	Desulfobacterota	Desulfobacteria
F0.129	F0.264	5	Gemmatimonadota	Gemmatimonadetes	Desulfobacterota
F0.129	F0.273	5	Gemmatimonadota	Gemmatimonadetes	Asgardarchaeota	Thorarchaeia
F0.129	F0.293	5	Gemmatimonadota	Gemmatimonadetes	Nanoarchaeota	Nanoarchaeia
F0.129	F0.295	5	Gemmatimonadota	Gemmatimonadetes	Myxococcota	Polyangia
F0.129	F0.297	5	Gemmatimonadota	Gemmatimonadetes	Fermentibacterota	Fermentibacteria
F0.129	F0.302	5	Gemmatimonadota	Gemmatimonadetes	Chloroflexota	Anaerolineae
F0.129	F0.304	5	Gemmatimonadota	Gemmatimonadetes	Aenigmatarchaeota	Aenigmatarchaeia
F0.129	F0.323	5	Gemmatimonadota	Gemmatimonadetes	Chloroflexota	Anaerolineae
F0.129	F0.346	5	Gemmatimonadota	Gemmatimonadetes	Acidobacteriota	Aminicenantia
F0.129	F0.366	5	Gemmatimonadota	Gemmatimonadetes	Bacteroidota	Ignavibacteria
F0.129	F0.370	5	Gemmatimonadota	Gemmatimonadetes	Chloroflexota	Anaerolineae
F0.129	F0.378*	5	Gemmatimonadota	Gemmatimonadetes	Bacteroidota	UBA10030
F0.129	F0.381	5	Gemmatimonadota	Gemmatimonadetes	Desulfobacterota	Syntrophia
F0.129	F0.396	5	Gemmatimonadota	Gemmatimonadetes	Planctomycetota	UBA8742
F0.129	F0.398	5	Gemmatimonadota	Gemmatimonadetes	Acidobacteriota	Thermoanaerobaculia
F0.129	F0.428	5	Gemmatimonadota	Gemmatimonadetes	Proteobacteria	Gammaproteobacteria
F0.129	F0.466	5	Gemmatimonadota	Gemmatimonadetes	Chloroflexota	Anaerolineae
F0.129	F0.470	5	Gemmatimonadota	Gemmatimonadetes	Nanoarchaeota	Nanoarchaeia
F0.129	F0.501	5	Gemmatimonadota	Gemmatimonadetes	Desulfobacterota	Desulfobacteria
F0.129	F0.506	5	Gemmatimonadota	Gemmatimonadetes	Chloroflexota	Anaerolineae
F0.129	F0.545	5	Gemmatimonadota	Gemmatimonadetes	Gemmatimonadota	Gemmatimonadetes
F0.129	F0.560	5	Gemmatimonadota	Gemmatimonadetes	Desulfobacterota	Desulfarculia
F0.129	F0.578	5	Gemmatimonadota	Gemmatimonadetes	Zixibacteria	MSB-5A5
F0.129	F0.580	5	Gemmatimonadota	Gemmatimonadetes	Gemmatimonadota	Gemmatimonadetes
F0.129	F0.583	5	Gemmatimonadota	Gemmatimonadetes	Actinobacteriota	Acidimicrobiia
F0.129	F0.592	5	Gemmatimonadota	Gemmatimonadetes	Chloroflexota	Anaerolineae
F0.129	F0.603	5	Gemmatimonadota	Gemmatimonadetes	Thermoplasmatota	E2
F0.129	F0.610*	5	Gemmatimonadota	Gemmatimonadetes	Sumerlaeota	Sumerlaeia
F0.129	F0.622	5	Gemmatimonadota	Gemmatimonadetes	Bacteroidota	Bacteroidia
F0.129	F0.624	5	Gemmatimonadota	Gemmatimonadetes	Chloroflexota	Anaerolineae
F0.129	F0.652	5	Gemmatimonadota	Gemmatimonadetes	Patescibacteria	Microgenomatia
F0.129	F0.665	5	Gemmatimonadota	Gemmatimonadetes	Patescibacteria	ABY1
F0.131	F0.275	5	Desulfobacterota	Desulfobacteria	Bacteroidota	SZUA-365
F0.131	F0.383	5	Desulfobacterota	Desulfobacteria	Proteobacteria	Alphaproteobacteria
F0.131	F0.577*	5	Desulfobacterota	Desulfobacteria	Desulfobacterota	Desulfobacteria
F0.131	F0.619	5	Desulfobacterota	Desulfobacteria	Bacteroidota	Bacteroidia
F0.132	F0.260*	5	Bacteroidota	Ignavibacteria	Chloroflexota	Anaerolineae
F0.132	F0.353*	5	Bacteroidota	Ignavibacteria	Desulfobacterota	Desulfobacteria
F0.132	F0.378*	5	Bacteroidota	Ignavibacteria	Bacteroidota	UBA10030
F0.132	F0.577*	5	Bacteroidota	Ignavibacteria	Desulfobacterota	Desulfobacteria
F0.133	F0.167	5	Desulfobacterota	Syntrophobacteria	Desulfobacterota	BSN033
F0.133	F0.178	5	Desulfobacterota	Syntrophobacteria	Zixibacteria	MSB-5A5
F0.133	F0.263*	5	Desulfobacterota	Syntrophobacteria	Planctomycetota	Phycisphaerae
F0.133	F0.275	5	Desulfobacterota	Syntrophobacteria	Bacteroidota	SZUA-365
F0.133	F0.354	5	Desulfobacterota	Syntrophobacteria	Zixibacteria	MSB-5A5
F0.133	F0.377	5	Desulfobacterota	Syntrophobacteria	Myxococcota	Polyangia
F0.133	F0.543	5	Desulfobacterota	Syntrophobacteria	Zixibacteria	MSB-5A5
F0.133	F0.563	5	Desulfobacterota	Syntrophobacteria	Desulfobacterota	Desulfuromonadia
F0.133	F0.589	5	Desulfobacterota	Syntrophobacteria	B64-G9	B64-G9
F0.133	F0.635	5	Desulfobacterota	Syntrophobacteria	Gemmatimonadota	Gemmatimonadetes
F0.137	F0.222	5	Proteobacteria	Gammaproteobacteria	Bacteroidota	Ignavibacteria
F0.137	F0.328	5	Proteobacteria	Gammaproteobacteria	Desulfobacterota	Desulfobacteria
F0.137	F0.332	5	Proteobacteria	Gammaproteobacteria	Proteobacteria	Gammaproteobacteria
F0.137	F0.344*	5	Proteobacteria	Gammaproteobacteria	Acidobacteriota	UBA6911
F0.137	F0.354	5	Proteobacteria	Gammaproteobacteria	Zixibacteria	MSB-5A5
F0.137	F0.368	5	Proteobacteria	Gammaproteobacteria	Acidobacteriota	Mor1
F0.137	F0.377	5	Proteobacteria	Gammaproteobacteria	Myxococcota	Polyangia
F0.137	F0.449	5	Proteobacteria	Gammaproteobacteria	Nitrospirota	Thermodesulfovibrionia
F0.137	F0.543	5	Proteobacteria	Gammaproteobacteria	Zixibacteria	MSB-5A5
F0.137	F0.575	5	Proteobacteria	Gammaproteobacteria	Gemmatimonadota	Gemmatimonadetes
F0.137	F0.577*	5	Proteobacteria	Gammaproteobacteria	Desulfobacterota	Desulfobacteria
F0.137	F0.627	5	Proteobacteria	Gammaproteobacteria	Myxococcota	Polyangia
F0.140	F0.275	5	Chloroflexota	Anaerolineae	Bacteroidota	SZUA-365
F0.140	F0.344*	5	Chloroflexota	Anaerolineae	Acidobacteriota	UBA6911
F0.140	F0.353*	5	Chloroflexota	Anaerolineae	Desulfobacterota	Desulfobacteria
F0.140	F0.449	5	Chloroflexota	Anaerolineae	Nitrospirota	Thermodesulfovibrionia
F0.144	F0.213*	5	Halobacteriota	Methanomicrobia	Bacteroidota	Bacteroidia
F0.144	F0.263*	5	Halobacteriota	Methanomicrobia	Planctomycetota	Phycisphaerae
F0.144	F0.344*	5	Halobacteriota	Methanomicrobia	Acidobacteriota	UBA6911
F0.144	F0.354	5	Halobacteriota	Methanomicrobia	Zixibacteria	MSB-5A5
F0.144	F0.543	5	Halobacteriota	Methanomicrobia	Zixibacteria	MSB-5A5
F0.144	F0.627	5	Halobacteriota	Methanomicrobia	Myxococcota	Polyangia
F0.150	F0.316	5	Patescibacteria	WWE3	Bacteroidota	Bacteroidia
F0.150	F0.354	5	Patescibacteria	WWE3	Zixibacteria	MSB-5A5
F0.150	F0.523	5	Patescibacteria	WWE3	Krumholzibacteriota	Krumholzibacteria
F0.150	F0.577*	5	Patescibacteria	WWE3	Desulfobacterota	Desulfobacteria
F0.154	F0.353*	5	Asgardarchaeota	Heimdallarchaeia	Desulfobacterota	Desulfobacteria
F0.154	F0.404	5	Asgardarchaeota	Heimdallarchaeia	Krumholzibacteriota	Krumholzibacteria
F0.154	F0.543	5	Asgardarchaeota	Heimdallarchaeia	Zixibacteria	MSB-5A5
F0.154	F0.577*	5	Asgardarchaeota	Heimdallarchaeia	Desulfobacterota	Desulfobacteria
F0.154	F0.619	5	Asgardarchaeota	Heimdallarchaeia	Bacteroidota	Bacteroidia
F0.156	F0.213*	5	Patescibacteria	WWE3	Bacteroidota	Bacteroidia
F0.156	F0.263*	5	Patescibacteria	WWE3	Planctomycetota	Phycisphaerae
F0.156	F0.344*	5	Patescibacteria	WWE3	Acidobacteriota	UBA6911
F0.156	F0.354	5	Patescibacteria	WWE3	Zixibacteria	MSB-5A5
F0.156	F0.627	5	Patescibacteria	WWE3	Myxococcota	Polyangia
F0.159	F0.222	5	Chloroflexota	Anaerolineae	Bacteroidota	Ignavibacteria
F0.159	F0.263*	5	Chloroflexota	Anaerolineae	Planctomycetota	Phycisphaerae
F0.159	F0.328	5	Chloroflexota	Anaerolineae	Desulfobacterota	Desulfobacteria
F0.159	F0.344*	5	Chloroflexota	Anaerolineae	Acidobacteriota	UBA6911
F0.159	F0.368	5	Chloroflexota	Anaerolineae	Acidobacteriota	Mor1
F0.159	F0.523	5	Chloroflexota	Anaerolineae	Krumholzibacteriota	Krumholzibacteria
F0.159	F0.577*	5	Chloroflexota	Anaerolineae	Desulfobacterota	Desulfobacteria
F0.162	F0.293	5	Patescibacteria	Microgenomatia	Nanoarchaeota	Nanoarchaeia
F0.162	F0.344*	5	Patescibacteria	Microgenomatia	Acidobacteriota	UBA6911
F0.162	F0.354	5	Patescibacteria	Microgenomatia	Zixibacteria	MSB-5A5
F0.162	F0.449	5	Patescibacteria	Microgenomatia	Nitrospirota	Thermodesulfovibrionia
F0.162	F0.627	5	Patescibacteria	Microgenomatia	Myxococcota	Polyangia
F0.164	F0.260*	5	Bacteroidota	Bacteroidia	Chloroflexota	Anaerolineae
F0.164	F0.263*	5	Bacteroidota	Bacteroidia	Planctomycetota	Phycisphaerae
F0.164	F0.316	5	Bacteroidota	Bacteroidia	Bacteroidota	Bacteroidia
F0.165	F0.178	5	Gemmatimonadota	Gemmatimonadetes	Zixibacteria	MSB-5A5
F0.165	F0.260*	5	Gemmatimonadota	Gemmatimonadetes	Chloroflexota	Anaerolineae
F0.165	F0.263*	5	Gemmatimonadota	Gemmatimonadetes	Planctomycetota	Phycisphaerae
F0.165	F0.328	5	Gemmatimonadota	Gemmatimonadetes	Desulfobacterota	Desulfobacteria
F0.165	F0.353*	5	Gemmatimonadota	Gemmatimonadetes	Desulfobacterota	Desulfobacteria
F0.165	F0.394	5	Gemmatimonadota	Gemmatimonadetes	Patescibacteria	Microgenomatia
F0.165	F0.427	5	Gemmatimonadota	Gemmatimonadetes	WOR-3	WOR-3
F0.165	F0.432	5	Gemmatimonadota	Gemmatimonadetes	Patescibacteria	Paceibacteria
F0.165	F0.449	5	Gemmatimonadota	Gemmatimonadetes	Nitrospirota	Thermodesulfovibrionia
F0.165	F0.468	5	Gemmatimonadota	Gemmatimonadetes	Patescibacteria	Microgenomatia
F0.165	F0.470	5	Gemmatimonadota	Gemmatimonadetes	Nanoarchaeota	Nanoarchaeia
F0.165	F0.489	5	Gemmatimonadota	Gemmatimonadetes	Zixibacteria	MSB-5A5
F0.165	F0.547	5	Gemmatimonadota	Gemmatimonadetes	Patescibacteria	ABY1
F0.165	F0.563	5	Gemmatimonadota	Gemmatimonadetes	Desulfobacterota	Desulfuromonadia
F0.165	F0.619	5	Gemmatimonadota	Gemmatimonadetes	Bacteroidota	Bacteroidia
F0.165	F0.627	5	Gemmatimonadota	Gemmatimonadetes	Myxococcota	Polyangia
F0.166	F0.332	5	Thermoproteota	Bathyarchaeia	Proteobacteria	Gammaproteobacteria
F0.166	F0.354	5	Thermoproteota	Bathyarchaeia	Zixibacteria	MSB-5A5
F0.166	F0.543	5	Thermoproteota	Bathyarchaeia	Zixibacteria	MSB-5A5
F0.166	F0.589	5	Thermoproteota	Bathyarchaeia	B64-G9	B64-G9
F0.167	F0.213*	5	Desulfobacterota	BSN033	Bacteroidota	Bacteroidia
F0.167	F0.228	5	Desulfobacterota	BSN033	Zixibacteria	MSB-5A5
F0.167	F0.255	5	Desulfobacterota	BSN033	Chloroflexota	Anaerolineae
F0.167	F0.267	5	Desulfobacterota	BSN033	Bacteroidota	Ignavibacteria
F0.167	F0.289	5	Desulfobacterota	BSN033	Proteobacteria	Gammaproteobacteria
F0.167	F0.309	5	Desulfobacterota	BSN033	Nanoarchaeota	Nanoarchaeia
F0.167	F0.313	5	Desulfobacterota	BSN033	Patescibacteria	Paceibacteria
F0.167	F0.315*	5	Desulfobacterota	BSN033	Dependentiae
F0.167	F0.323	5	Desulfobacterota	BSN033	Chloroflexota	Anaerolineae
F0.167	F0.329	5	Desulfobacterota	BSN033	Nanoarchaeota	Nanoarchaeia
F0.167	F0.348	5	Desulfobacterota	BSN033	Proteobacteria	Gammaproteobacteria
F0.167	F0.350	5	Desulfobacterota	BSN033	Nanoarchaeota	Nanoarchaeia
F0.167	F0.366	5	Desulfobacterota	BSN033	Bacteroidota	Ignavibacteria
F0.167	F0.373	5	Desulfobacterota	BSN033	Bacteroidota	Bacteroidia
F0.167	F0.378*	5	Desulfobacterota	BSN033	Bacteroidota	UBA10030
F0.167	F0.381	5	Desulfobacterota	BSN033	Desulfobacterota	Syntrophia
F0.167	F0.384	5	Desulfobacterota	BSN033	Spirochaetota	Spirochaetia
F0.167	F0.386	5	Desulfobacterota	BSN033	Gemmatimonadota	Gemmatimonadetes
F0.167	F0.393	5	Desulfobacterota	BSN033	Zixibacteria	MSB-5A5
F0.167	F0.394	5	Desulfobacterota	BSN033	Patescibacteria	Microgenomatia
F0.167	F0.421	5	Desulfobacterota	BSN033	Micrarchaeota	Micrarchaeia
F0.167	F0.465	5	Desulfobacterota	BSN033	Patescibacteria	Microgenomatia
F0.167	F0.470	5	Desulfobacterota	BSN033	Nanoarchaeota	Nanoarchaeia
F0.167	F0.474	5	Desulfobacterota	BSN033	Desulfobacterota	Desulfobacteria
F0.167	F0.478	5	Desulfobacterota	BSN033	Thermoproteota	Bathyarchaeia
F0.167	F0.481	5	Desulfobacterota	BSN033	Chloroflexota	Anaerolineae
F0.167	F0.490	5	Desulfobacterota	BSN033	Spirochaetota	Spirochaetia
F0.167	F0.500	5	Desulfobacterota	BSN033	Chloroflexota	Anaerolineae
F0.167	F0.504	5	Desulfobacterota	BSN033	Bacteroidota	Rhodothermia
F0.167	F0.519	5	Desulfobacterota	BSN033	Desulfobacterota	BSN033
F0.167	F0.545	5	Desulfobacterota	BSN033	Gemmatimonadota	Gemmatimonadetes
F0.167	F0.578	5	Desulfobacterota	BSN033	Zixibacteria	MSB-5A5
F0.167	F0.580	5	Desulfobacterota	BSN033	Gemmatimonadota	Gemmatimonadetes
F0.167	F0.610*	5	Desulfobacterota	BSN033	Sumerlaeota	Sumerlaeia
F0.167	F0.628	5	Desulfobacterota	BSN033	Desulfobacterota	Desulfobacteria
F0.167	F0.660	5	Desulfobacterota	BSN033	Chloroflexota	Anaerolineae
F0.168	F0.178	5	Bacteroidota	Bacteroidia	Zixibacteria	MSB-5A5
F0.168	F0.263*	5	Bacteroidota	Bacteroidia	Planctomycetota	Phycisphaerae
F0.168	F0.316	5	Bacteroidota	Bacteroidia	Bacteroidota	Bacteroidia
F0.168	F0.363	5	Bacteroidota	Bacteroidia	Acidobacteriota	Aminicenantia
F0.168	F0.407	5	Bacteroidota	Bacteroidia	Zixibacteria	MSB-5A5
F0.168	F0.577*	5	Bacteroidota	Bacteroidia	Desulfobacterota	Desulfobacteria
F0.168	F0.617	5	Bacteroidota	Bacteroidia	Myxococcota	Polyangia
F0.168	F0.619	5	Bacteroidota	Bacteroidia	Bacteroidota	Bacteroidia
F0.171	F0.332	5	Patescibacteria	ABY1	Proteobacteria	Gammaproteobacteria
F0.171	F0.344*	5	Patescibacteria	ABY1	Acidobacteriota	UBA6911
F0.171	F0.543	5	Patescibacteria	ABY1	Zixibacteria	MSB-5A5
F0.171	F0.563	5	Patescibacteria	ABY1	Desulfobacterota	Desulfuromonadia
F0.171	F0.627	5	Patescibacteria	ABY1	Myxococcota	Polyangia
F0.171	F0.635	5	Patescibacteria	ABY1	Gemmatimonadota	Gemmatimonadetes
F0.174	F0.213*	5	Eisenbacteria		Bacteroidota	Bacteroidia
F0.174	F0.222	5	Eisenbacteria		Bacteroidota	Ignavibacteria
F0.174	F0.316	5	Eisenbacteria		Bacteroidota	Bacteroidia
F0.174	F0.353*	5	Eisenbacteria		Desulfobacterota	Desulfobacteria
F0.174	F0.368	5	Eisenbacteria		Acidobacteriota	Mor1
F0.174	F0.383	5	Eisenbacteria		Proteobacteria	Alphaproteobacteria
F0.174	F0.577*	5	Eisenbacteria		Desulfobacterota	Desulfobacteria
F0.174	F0.619	5	Eisenbacteria		Bacteroidota	Bacteroidia
F0.174	F0.646	5	Eisenbacteria		Desulfobacterota	Desulfobacteria
F0.176	F0.404	5	Chloroflexota	Anaerolineae	Krumholzibacteriota	Krumholzibacteria
F0.176	F0.427	5	Chloroflexota	Anaerolineae	WOR-3	WOR-3
F0.176	F0.619	5	Chloroflexota	Anaerolineae	Bacteroidota	Bacteroidia
F0.177	F0.332	5	Proteobacteria	Gammaproteobacteria	Proteobacteria	Gammaproteobacteria
F0.177	F0.353*	5	Proteobacteria	Gammaproteobacteria	Desulfobacterota	Desulfobacteria
F0.177	F0.378*	5	Proteobacteria	Gammaproteobacteria	Bacteroidota	UBA10030
F0.177	F0.577*	5	Proteobacteria	Gammaproteobacteria	Desulfobacterota	Desulfobacteria
F0.178	F0.182	5	Zixibacteria	MSB-5A5	Nitrospirota	Thermodesulfovibrionia
F0.178	F0.202	5	Zixibacteria	MSB-5A5	Proteobacteria	Alphaproteobacteria
F0.178	F0.228	5	Zixibacteria	MSB-5A5	Zixibacteria	MSB-5A5
F0.178	F0.242	5	Zixibacteria	MSB-5A5	Desulfobacterota	Desulfobacteria
F0.178	F0.311	5	Zixibacteria	MSB-5A5	Calditrichota	Calditrichia
F0.178	F0.315*	5	Zixibacteria	MSB-5A5	Dependentiae
F0.178	F0.323	5	Zixibacteria	MSB-5A5	Chloroflexota	Anaerolineae
F0.178	F0.329	5	Zixibacteria	MSB-5A5	Nanoarchaeota	Nanoarchaeia
F0.178	F0.330	5	Zixibacteria	MSB-5A5	Thermoproteota	Bathyarchaeia
F0.178	F0.350	5	Zixibacteria	MSB-5A5	Nanoarchaeota	Nanoarchaeia
F0.178	F0.366	5	Zixibacteria	MSB-5A5	Bacteroidota	Ignavibacteria
F0.178	F0.394	5	Zixibacteria	MSB-5A5	Patescibacteria	Microgenomatia
F0.178	F0.395	5	Zixibacteria	MSB-5A5	Desulfobacterota	BSN033
F0.178	F0.398	5	Zixibacteria	MSB-5A5	Acidobacteriota	Thermoanaerobaculia
F0.178	F0.439	5	Zixibacteria	MSB-5A5	Proteobacteria	Alphaproteobacteria
F0.178	F0.465	5	Zixibacteria	MSB-5A5	Patescibacteria	Microgenomatia
F0.178	F0.470	5	Zixibacteria	MSB-5A5	Nanoarchaeota	Nanoarchaeia
F0.178	F0.478	5	Zixibacteria	MSB-5A5	Thermoproteota	Bathyarchaeia
F0.178	F0.483	5	Zixibacteria	MSB-5A5	Nanoarchaeota	Nanoarchaeia
F0.178	F0.547	5	Zixibacteria	MSB-5A5	Patescibacteria	ABY1
F0.178	F0.548*	5	Zixibacteria	MSB-5A5	Desulfobacterota	Desulfobacteria
F0.178	F0.570	5	Zixibacteria	MSB-5A5	Bacteroidota	UBA10030
F0.178	F0.624	5	Zixibacteria	MSB-5A5	Chloroflexota	Anaerolineae
F0.178	F0.628	5	Zixibacteria	MSB-5A5	Desulfobacterota	Desulfobacteria
F0.178	F0.630	5	Zixibacteria	MSB-5A5	Patescibacteria	Microgenomatia
F0.178	F0.663	5	Zixibacteria	MSB-5A5	Verrucomicrobiota	Verrucomicrobiae
F0.179	F0.213*	5	Poribacteria		Bacteroidota	Bacteroidia
F0.179	F0.222	5	Poribacteria		Bacteroidota	Ignavibacteria
F0.179	F0.263*	5	Poribacteria		Planctomycetota	Phycisphaerae
F0.179	F0.353*	5	Poribacteria		Desulfobacterota	Desulfobacteria
F0.179	F0.577*	5	Poribacteria		Desulfobacterota	Desulfobacteria
F0.179	F0.619	5	Poribacteria		Bacteroidota	Bacteroidia
F0.181	F0.344*	5	Chloroflexota	Anaerolineae	Acidobacteriota	UBA6911
F0.181	F0.502	5	Chloroflexota	Anaerolineae	Zixibacteria	MSB-5A5
F0.182	F0.263*	5	Nitrospirota	Thermodesulfovibrionia	Planctomycetota	Phycisphaerae
F0.182	F0.275	5	Nitrospirota	Thermodesulfovibrionia	Bacteroidota	SZUA-365
F0.182	F0.344*	5	Nitrospirota	Thermodesulfovibrionia	Acidobacteriota	UBA6911
F0.182	F0.353*	5	Nitrospirota	Thermodesulfovibrionia	Desulfobacterota	Desulfobacteria
F0.182	F0.394	5	Nitrospirota	Thermodesulfovibrionia	Patescibacteria	Microgenomatia
F0.188	F0.344*	5	Thermoplasmatota	Thermoplasmata	Acidobacteriota	UBA6911
F0.190	F0.344*	5	Nanoarchaeota	Nanoarchaeia	Acidobacteriota	UBA6911
F0.190	F0.354	5	Nanoarchaeota	Nanoarchaeia	Zixibacteria	MSB-5A5
F0.190	F0.543	5	Nanoarchaeota	Nanoarchaeia	Zixibacteria	MSB-5A5
F0.190	F0.627	5	Nanoarchaeota	Nanoarchaeia	Myxococcota	Polyangia
F0.201	F0.213*	5	Nanoarchaeota	Nanoarchaeia	Bacteroidota	Bacteroidia
F0.201	F0.222	5	Nanoarchaeota	Nanoarchaeia	Bacteroidota	Ignavibacteria
F0.201	F0.287	5	Nanoarchaeota	Nanoarchaeia	Bacteroidota	UBA10030
F0.201	F0.332	5	Nanoarchaeota	Nanoarchaeia	Proteobacteria	Gammaproteobacteria
F0.201	F0.353*	5	Nanoarchaeota	Nanoarchaeia	Desulfobacterota	Desulfobacteria
F0.201	F0.354	5	Nanoarchaeota	Nanoarchaeia	Zixibacteria	MSB-5A5
F0.201	F0.378*	5	Nanoarchaeota	Nanoarchaeia	Bacteroidota	UBA10030
F0.201	F0.404	5	Nanoarchaeota	Nanoarchaeia	Krumholzibacteriota	Krumholzibacteria
F0.201	F0.523	5	Nanoarchaeota	Nanoarchaeia	Krumholzibacteriota	Krumholzibacteria
F0.201	F0.575	5	Nanoarchaeota	Nanoarchaeia	Gemmatimonadota	Gemmatimonadetes
F0.202	F0.213*	5	Proteobacteria	Alphaproteobacteria	Bacteroidota	Bacteroidia
F0.202	F0.332	5	Proteobacteria	Alphaproteobacteria	Proteobacteria	Gammaproteobacteria
F0.202	F0.344*	5	Proteobacteria	Alphaproteobacteria	Acidobacteriota	UBA6911
F0.202	F0.404	5	Proteobacteria	Alphaproteobacteria	Krumholzibacteriota	Krumholzibacteria
F0.204	F0.209	5	Zixibacteria	MSB-5A5	Krumholzibacteriota	Krumholzibacteria
F0.204	F0.225	5	Zixibacteria	MSB-5A5	RBG-13-66-14	RBG-13-66-14
F0.204	F0.242	5	Zixibacteria	MSB-5A5	Desulfobacterota	Desulfobacteria
F0.204	F0.297	5	Zixibacteria	MSB-5A5	Fermentibacterota	Fermentibacteria
F0.204	F0.339	5	Zixibacteria	MSB-5A5	Desulfobacterota	Desulfomonilia_A
F0.204	F0.348	5	Zixibacteria	MSB-5A5	Proteobacteria	Gammaproteobacteria
F0.204	F0.378*	5	Zixibacteria	MSB-5A5	Bacteroidota	UBA10030
F0.204	F0.396	5	Zixibacteria	MSB-5A5	Planctomycetota	UBA8742
F0.204	F0.398	5	Zixibacteria	MSB-5A5	Acidobacteriota	Thermoanaerobaculia
F0.204	F0.417	5	Zixibacteria	MSB-5A5	Asgardarchaeota	Thorarchaeia
F0.204	F0.548*	5	Zixibacteria	MSB-5A5	Desulfobacterota	Desulfobacteria
F0.204	F0.578	5	Zixibacteria	MSB-5A5	Zixibacteria	MSB-5A5
F0.204	F0.592	5	Zixibacteria	MSB-5A5	Chloroflexota	Anaerolineae
F0.204	F0.625	5	Zixibacteria	MSB-5A5	Bacteroidota	Bacteroidia
F0.204	F0.652	5	Zixibacteria	MSB-5A5	Patescibacteria	Microgenomatia
F0.206	F0.222	5	Chloroflexota	Anaerolineae	Bacteroidota	Ignavibacteria
F0.206	F0.332	5	Chloroflexota	Anaerolineae	Proteobacteria	Gammaproteobacteria
F0.206	F0.353*	5	Chloroflexota	Anaerolineae	Desulfobacterota	Desulfobacteria
F0.206	F0.404	5	Chloroflexota	Anaerolineae	Krumholzibacteriota	Krumholzibacteria
F0.206	F0.619	5	Chloroflexota	Anaerolineae	Bacteroidota	Bacteroidia
F0.207	F0.263*	5	Chloroflexota	Anaerolineae	Planctomycetota	Phycisphaerae
F0.207	F0.275	5	Chloroflexota	Anaerolineae	Bacteroidota	SZUA-365
F0.207	F0.316	5	Chloroflexota	Anaerolineae	Bacteroidota	Bacteroidia
F0.207	F0.563	5	Chloroflexota	Anaerolineae	Desulfobacterota	Desulfuromonadia
F0.209	F0.275	5	Krumholzibacteriota	Krumholzibacteria	Bacteroidota	SZUA-365
F0.209	F0.328	5	Krumholzibacteriota	Krumholzibacteria	Desulfobacterota	Desulfobacteria
F0.214	F0.332	5	Desulfobacterota	Desulfobacteria	Proteobacteria	Gammaproteobacteria
F0.214	F0.575	5	Desulfobacterota	Desulfobacteria	Gemmatimonadota	Gemmatimonadetes
F0.214	F0.610*	5	Desulfobacterota	Desulfobacteria	Sumerlaeota	Sumerlaeia
F0.214	F0.646	5	Desulfobacterota	Desulfobacteria	Desulfobacterota	Desulfobacteria
F0.213*	F0.217	5	Bacteroidota	Bacteroidia	Patescibacteria	ABY1
F0.213*	F0.221	5	Bacteroidota	Bacteroidia	Proteobacteria	Alphaproteobacteria
F0.213*	F0.241	5	Bacteroidota	Bacteroidia	Patescibacteria	Paceibacteria
F0.213*	F0.248	5	Bacteroidota	Bacteroidia	Proteobacteria	Gammaproteobacteria
F0.213*	F0.251	5	Bacteroidota	Bacteroidia	Chloroflexota	Anaerolineae
F0.213*	F0.292	5	Bacteroidota	Bacteroidia	Actinobacteriota	Thermoleophilia
F0.213*	F0.293	5	Bacteroidota	Bacteroidia	Nanoarchaeota	Nanoarchaeia
F0.213*	F0.295	5	Bacteroidota	Bacteroidia	Myxococcota	Polyangia
F0.213*	F0.302	5	Bacteroidota	Bacteroidia	Chloroflexota	Anaerolineae
F0.213*	F0.306	5	Bacteroidota	Bacteroidia	Nanoarchaeota	Nanoarchaeia
F0.213*	F0.309	5	Bacteroidota	Bacteroidia	Nanoarchaeota	Nanoarchaeia
F0.213*	F0.320	5	Bacteroidota	Bacteroidia	Patescibacteria	ABY1
F0.213*	F0.324	5	Bacteroidota	Bacteroidia	Nanoarchaeota	Nanoarchaeia
F0.213*	F0.333	5	Bacteroidota	Bacteroidia	AABM5-125-24	B3-LCP
F0.213*	F0.353*	5	Bacteroidota	Bacteroidia	Desulfobacterota	Desulfobacteria
F0.213*	F0.355	5	Bacteroidota	Bacteroidia	Nanoarchaeota	Nanoarchaeia
F0.213*	F0.359	5	Bacteroidota	Bacteroidia	Actinobacteriota	Acidimicrobiia
F0.213*	F0.362	5	Bacteroidota	Bacteroidia	Bacteroidota	Kapabacteria
F0.213*	F0.364	5	Bacteroidota	Bacteroidia	Desulfobacterota	Desulfobacteria
F0.213*	F0.367	5	Bacteroidota	Bacteroidia	Desulfobacterota	Syntrophia
F0.213*	F0.373	5	Bacteroidota	Bacteroidia	Bacteroidota	Bacteroidia
F0.213*	F0.385	5	Bacteroidota	Bacteroidia	Spirochaetota	B62-G9
F0.213*	F0.386	5	Bacteroidota	Bacteroidia	Gemmatimonadota	Gemmatimonadetes
F0.213*	F0.391	5	Bacteroidota	Bacteroidia	Thermoplasmatota	EX4484-6
F0.213*	F0.395	5	Bacteroidota	Bacteroidia	Desulfobacterota	BSN033
F0.213*	F0.399	5	Bacteroidota	Bacteroidia	Thermoproteota	Bathyarchaeia
F0.213*	F0.406	5	Bacteroidota	Bacteroidia	Caldisericota	Caldisericia
F0.213*	F0.420	5	Bacteroidota	Bacteroidia	Deinococcota	Deinococci
F0.213*	F0.439	5	Bacteroidota	Bacteroidia	Proteobacteria	Alphaproteobacteria
F0.213*	F0.453	5	Bacteroidota	Bacteroidia	Desulfobacterota	Desulfobacteria
F0.213*	F0.461	5	Bacteroidota	Bacteroidia	Halobacteriota	Methanomicrobia
F0.213*	F0.463	5	Bacteroidota	Bacteroidia	Chloroflexota	Anaerolineae
F0.213*	F0.475	5	Bacteroidota	Bacteroidia	Desulfobacterota	Desulfobacteria
F0.213*	F0.474	5	Bacteroidota	Bacteroidia	Desulfobacterota	Desulfobacteria
F0.213*	F0.478	5	Bacteroidota	Bacteroidia	Thermoproteota	Bathyarchaeia
F0.213*	F0.479	5	Bacteroidota	Bacteroidia	Nanoarchaeota	Nanoarchaeia
F0.213*	F0.488	5	Bacteroidota	Bacteroidia	Proteobacteria	Gammaproteobacteria
F0.213*	F0.495	5	Bacteroidota	Bacteroidia	Patescibacteria	Dojkabacteria
F0.213*	F0.501	5	Bacteroidota	Bacteroidia	Desulfobacterota	Desulfobacteria
F0.213*	F0.500	5	Bacteroidota	Bacteroidia	Chloroflexota	Anaerolineae
F0.213*	F0.503	5	Bacteroidota	Bacteroidia	Nanoarchaeota	Nanoarchaeia
F0.213*	F0.504	5	Bacteroidota	Bacteroidia	Bacteroidota	Rhodothermia
F0.213*	F0.506	5	Bacteroidota	Bacteroidia	Chloroflexota	Anaerolineae
F0.213*	F0.507	5	Bacteroidota	Bacteroidia	Chloroflexota	Dehalococcoidia
F0.213*	F0.516	5	Bacteroidota	Bacteroidia	Chloroflexota	Anaerolineae
F0.213*	F0.517	5	Bacteroidota	Bacteroidia	Aenigmatarchaeota	Aenigmatarchaeia
F0.213*	F0.519	5	Bacteroidota	Bacteroidia	Desulfobacterota	BSN033
F0.213*	F0.525	5	Bacteroidota	Bacteroidia	Methanobacteriota	Thermococci
F0.213*	F0.527	5	Bacteroidota	Bacteroidia	Bipolaricaulota	Bipolaricaulia
F0.213*	F0.532	5	Bacteroidota	Bacteroidia	Nanoarchaeota	Nanoarchaeia
F0.213*	F0.530	5	Bacteroidota	Bacteroidia	Desulfobacterota	BSN033
F0.213*	F0.547	5	Bacteroidota	Bacteroidia	Patescibacteria	ABY1
F0.213*	F0.549	5	Bacteroidota	Bacteroidia	Desulfobacterota	BSN033
F0.213*	F0.550	5	Bacteroidota	Bacteroidia	Bdellovibrionota	Bdellovibrionia
F0.213*	F0.554	5	Bacteroidota	Bacteroidia	Chloroflexota	Anaerolineae
F0.213*	F0.556	5	Bacteroidota	Bacteroidia	Thermoplasmatota	EX4484-6
F0.213*	F0.560	5	Bacteroidota	Bacteroidia	Desulfobacterota	Desulfarculia
F0.213*	F0.570	5	Bacteroidota	Bacteroidia	Bacteroidota	UBA10030
F0.213*	F0.583	5	Bacteroidota	Bacteroidia	Actinobacteriota	Acidimicrobiia
F0.213*	F0.585	5	Bacteroidota	Bacteroidia	Thermoplasmatota	EX4484-6
F0.213*	F0.592	5	Bacteroidota	Bacteroidia	Chloroflexota	Anaerolineae
F0.213*	F0.593	5	Bacteroidota	Bacteroidia	Actinobacteriota	Acidimicrobiia
F0.213*	F0.602	5	Bacteroidota	Bacteroidia	Patescibacteria	Microgenomatia
F0.213*	F0.603	5	Bacteroidota	Bacteroidia	Thermoplasmatota	E2
F0.213*	F0.616	5	Bacteroidota	Bacteroidia	Desulfobacterota	Desulfobacteria
F0.213*	F0.621	5	Bacteroidota	Bacteroidia	Thermoplasmatota	E2
F0.213*	F0.622	5	Bacteroidota	Bacteroidia	Bacteroidota	Bacteroidia
F0.213*	F0.623	5	Bacteroidota	Bacteroidia	Proteobacteria	Alphaproteobacteria
F0.213*	F0.625	5	Bacteroidota	Bacteroidia	Bacteroidota	Bacteroidia
F0.213*	F0.626	5	Bacteroidota	Bacteroidia	Patescibacteria	Paceibacteria
F0.213*	F0.630	5	Bacteroidota	Bacteroidia	Patescibacteria	Microgenomatia
F0.213*	F0.631	5	Bacteroidota	Bacteroidia	Proteobacteria	Alphaproteobacteria
F0.213*	F0.639	5	Bacteroidota	Bacteroidia	Patescibacteria	Gracilibacteria
F0.213*	F0.652	5	Bacteroidota	Bacteroidia	Patescibacteria	Microgenomatia
F0.213*	F0.660	5	Bacteroidota	Bacteroidia	Chloroflexota	Anaerolineae
F0.213*	F0.661	5	Bacteroidota	Bacteroidia	Gemmatimonadota	Gemmatimonadetes
F0.213*	F0.663	5	Bacteroidota	Bacteroidia	Verrucomicrobiota	Verrucomicrobiae
F0.217	F0.287	5	Patescibacteria	ABY1	Bacteroidota	UBA10030
F0.217	F0.316	5	Patescibacteria	ABY1	Bacteroidota	Bacteroidia
F0.217	F0.344*	5	Patescibacteria	ABY1	Acidobacteriota	UBA6911
F0.217	F0.353*	5	Patescibacteria	ABY1	Desulfobacterota	Desulfobacteria
F0.217	F0.354	5	Patescibacteria	ABY1	Zixibacteria	MSB-5A5
F0.217	F0.404	5	Patescibacteria	ABY1	Krumholzibacteriota	Krumholzibacteria
F0.217	F0.427	5	Patescibacteria	ABY1	WOR-3	WOR-3
F0.217	F0.490	5	Patescibacteria	ABY1	Spirochaetota	Spirochaetia
F0.217	F0.523	5	Patescibacteria	ABY1	Krumholzibacteriota	Krumholzibacteria
F0.217	F0.543	5	Patescibacteria	ABY1	Zixibacteria	MSB-5A5
F0.217	F0.563	5	Patescibacteria	ABY1	Desulfobacterota	Desulfuromonadia
F0.217	F0.577*	5	Patescibacteria	ABY1	Desulfobacterota	Desulfobacteria
F0.217	F0.619	5	Patescibacteria	ABY1	Bacteroidota	Bacteroidia
F0.217	F0.627	5	Patescibacteria	ABY1	Myxococcota	Polyangia
F0.218	F0.260*	5	Micrarchaeota	Micrarchaeia	Chloroflexota	Anaerolineae
F0.218	F0.344*	5	Micrarchaeota	Micrarchaeia	Acidobacteriota	UBA6911
F0.218	F0.449	5	Micrarchaeota	Micrarchaeia	Nitrospirota	Thermodesulfovibrionia
F0.221	F0.354	5	Proteobacteria	Alphaproteobacteria	Zixibacteria	MSB-5A5
F0.221	F0.407	5	Proteobacteria	Alphaproteobacteria	Zixibacteria	MSB-5A5
F0.221	F0.489	5	Proteobacteria	Alphaproteobacteria	Zixibacteria	MSB-5A5
F0.221	F0.523	5	Proteobacteria	Alphaproteobacteria	Krumholzibacteriota	Krumholzibacteria
F0.221	F0.619	5	Proteobacteria	Alphaproteobacteria	Bacteroidota	Bacteroidia
F0.222	F0.225	5	Bacteroidota	Ignavibacteria	RBG-13-66-14	RBG-13-66-14
F0.222	F0.282	5	Bacteroidota	Ignavibacteria	Patescibacteria	Paceibacteria
[truncated: 1,197 more rows]

## Sheet: Genomic MAGs_MIP5
MAGs	Phylum	Class	Genomic-TPM-Layer02	Genomic-TPM-Layer68	Genomic-TPM-Layer1214	Genomic-TPM-Layer2022	Genomic-TPM-Layer2830	Genome_size (kbp)	Frequency as receiver
F0.001	Proteobacteria	Gammaproteobacteria	8181.99	8493.77	9099.21	6802.65	5376.69	3671.8	0.6
F0.002	Proteobacteria	Gammaproteobacteria	12836.4	16435.6	15841.8	20027.9	13497.1	3561.86	0.6
F0.003	Chloroflexota	Anaerolineae	990.859	1147.01	872.934	929.279	1145.77	4615.06	0.8
F0.005	Desulfobacterota	Desulfobacteria	1773.37	2287.07	2166.38	2142.77	1614.75	9185.88	0.339286
F0.006	Thermoproteota	Bathyarchaeia	429.184	359.683	419.569	890.228	1393.58	2265.95	0.6
F0.008	Actinobacteriota	Acidimicrobiia	1256.19	1198.14	912.017	790.975	748.803	4525.25	0.555556
F0.009*	Planctomycetota	Phycisphaerae	1724.51	1651.52	1603.1	1528.88	1491.23	6723.73	0.399061
F0.012	Desulfobacterota	Desulfobacteria	2216.53	2252.77	2310.88	1985.91	1870.08	5142.66	0.2
F0.013	Gemmatimonadota	Gemmatimonadetes	1233.71	1297.57	1012.59	933.955	857.905	3712.31	0.333333
F0.014	Asgardarchaeota	Thorarchaeia	984.657	945.19	1395.16	2253.45	3696.44	2704.59	0.6875
F0.015	Verrucomicrobiota_A	Chlamydiia	927.223	670.603	694.749	975.57	1192.43	1198.2	0.444444
F0.021	Proteobacteria	Gammaproteobacteria	2096.15	2204.47	1844.61	1493.2	1176.7	3568.64	0.545455
F0.022	Zixibacteria	MSB-5A5	797.508	678.681	946.937	1170.47	951.921	2395.97	0.428571
F0.024	Desulfobacterota	Desulfobacteria	1628.64	2163.97	2578.25	2175.61	1755.35	4417.92	0.6
F0.036	ARS69	ARS69	2356.61	2332.81	2218.84	1850.97	1593.5	7113.86	0.444444
F0.037*	Zixibacteria	MSB-5A5	601.26	529.132	805.17	717.995	707.393	3551.3	0.785124
F0.038	Nanoarchaeota	Nanoarchaeia	463.791	398.569	489	484.09	451.04	852.559	0.785714
F0.039	Proteobacteria	Gammaproteobacteria	1473.56	1225.39	1136.91	1033.28	914.704	5601.66	0.857143
F0.040	Desulfobacterota	Desulfobacteria	1582.6	1696.75	1762.39	1500.62	1292.99	4479.05	0.0714286
F0.044	Thermoplasmatota	EX4484-6	578.679	472.662	672.013	517.933	675.898	3054.94	0.555556
F0.045	Asgardarchaeota	Heimdallarchaeia	683.673	512.029	526.027	957.487	1379.57	3200.32	0.590909
F0.046	Spirochaetota	Spirochaetia	1496.51	1226.38	1250.35	1210.68	1374.34	4996.07	0.473684
F0.047	Desulfobacterota_B	Binatia	1399.19	1264.47	1205.17	951.986	808.156	4417.14	0.340909
F0.049	Bacteroidota	Bacteroidia	2770.03	2556.62	3133.14	2973.14	2502.13	4780.41	0.571429
F0.051	Patescibacteria	Paceibacteria	760.438	479.439	522.603	3528.02	5544.05	580.546	1
F0.053	Actinobacteriota	Acidimicrobiia	2145.48	2773.25	1307.59	1183.23	937.34	2546.58	0
F0.054	Patescibacteria	ABY1	571.541	504.047	661.564	607.252	493.292	1035.53	0.916667
F0.058	Desulfobacterota	Desulfobacteria	618.774	595.655	575.578	666.395	1131.68	1933.97	0.571429
F0.060	Desulfobacterota	Desulfobacteria	2030.68	2230.73	2511.07	1811.82	1724.68	4034.29	0.423077
F0.062	Krumholzibacteriota	Krumholzibacteria	756.635	709.329	716.019	649.574	582.472	2479.85	0.5
F0.064	Chloroflexota	Anaerolineae	1338.91	1258.51	1326.21	1034.5	979.711	4430.63	0.642857
F0.065	Bacteroidota	Bacteroidia	939.933	806.823	924.863	559.431	463.765	3635.74	0.571429
F0.068	Proteobacteria	Alphaproteobacteria	2092.22	1862.91	1658.19	1353.78	1217.87	3805.87	0.3125
F0.070	Actinobacteriota	Thermoleophilia	1935.17	1707.18	1361.65	1122.53	1068.41	3811.21	0.5
F0.072	Patescibacteria	ABY1	1215.16	1253.14	1201.12	1144.74	771.984	1205.68	0.658537
F0.073	Proteobacteria	Alphaproteobacteria	3914.48	3520.72	3199.36	2965.44	2213.37	5425.36	0.272727
F0.075	Zixibacteria	MSB-5A5	923.964	878.488	908.955	796.301	792.268	2818.91	0.409091
F0.076	Planctomycetota	DG-23	777.588	627.86	647.85	688.181	1101.65	3598.32	0.625
F0.078	Chloroflexota	Anaerolineae	866.214	832.408	825.39	649.916	613.319	5225.44	1
F0.079	Nanoarchaeota	Nanoarchaeia	741.585	616.952	1184.38	1069.82	927.868	1435.88	0.833333
F0.080	Halobacteriota	Syntropharchaeia	640.213	483.184	632.882	2914.89	4404.12	4648.9	0.578947
F0.081	Bacteroidota	Bacteroidia	3558.56	333.557	318.492	273.944	301.024	1902.45	0
F0.082	Chloroflexota	Anaerolineae	1973.56	1945.27	1779.9	1985.13	2535.28	6050.46	0.5
F0.083	Proteobacteria	Gammaproteobacteria	23865.2	25101	26835.1	18972.6	14576.8	2616.1	0.6
F0.084	Bacteroidota	Bacteroidia	590.575	513.869	462.661	406.89	363.94	6096.48	0.5
F0.085	Asgardarchaeota	Heimdallarchaeia	535.594	385.394	477.486	617.714	613.317	3593.99	0.428571
F0.089	Chloroflexota	Anaerolineae	728.168	884.736	553.267	551.038	563.742	2761.15	0.8
F0.090	Desulfobacterota	Desulfomonilia	626.691	573.518	591.33	752.788	956.588	5415.52	0.461538
F0.096	Acidobacteriota	Aminicenantia	761.795	847.333	792.984	1804.97	2904.42	3441.18	0.142857
F0.098	Eisenbacteria		1441.03	1314.59	1191.2	1113.42	1057.08	5082.05	0.4
F0.100	B64-G9	B64-G9	910.838	748.171	713.999	962.495	1397.97	9851.54	0.272727
F0.101	Desulfobacterota	BSN033	519.505	581.893	511.323	653.139	849.321	2522.62	0.636364
F0.102	Nanoarchaeota	Nanoarchaeia	457.22	344.286	585.537	938.031	670.111	959.688	0.888889
F0.103	Micrarchaeota	Micrarchaeia	538.574	391.225	406.943	867.712	2039.16	813.34	0
F0.104	Gemmatimonadota	Gemmatimonadetes	1737.59	1829.92	1866.29	2275.07	2485.65	2972.72	0.375
F0.111	Nanoarchaeota	Nanoarchaeia	695.323	539.903	632.957	656.697	813.453	1163.89	0.705882
F0.112	Zixibacteria	MSB-5A5	626.83	506.657	588.084	838.528	1360.16	4187.02	0.478261
F0.114	Aenigmatarchaeota	Aenigmatarchaeia	450.601	329.183	388.509	847.475	1214.08	799.208	0.666667
F0.117	Bacteroidota	Bacteroidia	1015.48	1043.79	1439.03	1033.7	721.781	2775.07	0.642857
F0.120	Zixibacteria	MSB-5A5	535.714	456.056	476.41	628.673	766.764	5063.64	0.463415
F0.121	Proteobacteria	Gammaproteobacteria	2010.82	1628.12	1507.94	1226.97	935.587	4321.15	0.5
F0.123	Bacteroidota	Bacteroidia	877.147	820.53	797.429	553.879	427.727	2567.02	0.684211
F0.126	Chloroflexota	Dehalococcoidia	2221.53	1862.09	1587.33	1303.47	1238.22	3018.72	0.8125
F0.128	Acidobacteriota	Mor1	2015.44	1937.12	1627.68	1403	1250.51	7297.78	0.294118
F0.129	Gemmatimonadota	Gemmatimonadetes	1550.53	1519.04	1404.1	1200.95	1041.52	3556.24	0.534247
F0.131	Desulfobacterota	Desulfobacteria	1378.98	1565.59	1695.51	1889.58	1951.83	4044.68	0.555556
F0.132	Bacteroidota	Ignavibacteria	728.525	722.014	578.129	461.532	393.948	2489.22	0.285714
F0.133	Desulfobacterota	Syntrophobacteria	657.276	605.439	580.973	655.49	1359.06	5083.92	0.4
F0.137	Proteobacteria	Gammaproteobacteria	10796.7	14622.4	10551.9	8677.41	5819.35	3683.56	0.642857
F0.140	Chloroflexota	Anaerolineae	815.516	827.878	727.095	639.719	543.085	1997.4	0.555556
F0.144	Halobacteriota	Methanomicrobia	1754.97	1751.95	3665.66	6210.99	7926.41	1345.71	0.833333
F0.150	Patescibacteria	WWE3	741.99	662.288	623.049	503.462	456.461	1099.23	1
F0.154	Asgardarchaeota	Heimdallarchaeia	534.745	456.194	531.595	1277.49	3287.73	3799.69	0.428571
F0.156	Patescibacteria	WWE3	759.218	761.967	695.194	628.744	518.653	617.475	1
F0.159	Chloroflexota	Anaerolineae	885.336	1013.16	941.586	911.073	1004.55	3880.04	0.578947
F0.161	Actinobacteriota	Acidimicrobiia	2592.5	2800.12	2005.65	1744.64	1607.82	3367.84	0.428571
F0.162	Patescibacteria	Microgenomatia	741.578	694.591	686.462	657.247	639.523	987.552	1
F0.164	Bacteroidota	Bacteroidia	825.798	831.287	652.628	486.384	378.596	5128.51	0.416667
F0.165	Gemmatimonadota	Gemmatimonadetes	1472.12	1394.41	1350.33	1503.35	1713.75	3391.07	0.608696
F0.166	Thermoproteota	Bathyarchaeia	519.681	502.797	615.254	819.103	954.05	1506.57	0.5
F0.167	Desulfobacterota	BSN033	977.157	965.954	1265.08	1038.05	900.58	2175.48	0.373333
F0.168	Bacteroidota	Bacteroidia	726.083	671.143	828.939	679.815	580.19	3158.02	0.526316
F0.171	Patescibacteria	ABY1	728.413	547.058	574.598	680.334	795.182	1434.54	0.8
F0.174	Eisenbacteria		995.663	894.939	916.603	811.754	773.83	3600.58	0.692308
F0.176	Chloroflexota	Anaerolineae	1034.18	1049.96	957.81	1031.57	1248.62	3808.96	0.875
F0.177	Proteobacteria	Gammaproteobacteria	2922.76	3310.37	2635.72	2206.12	1642.59	3715.63	0.375
F0.178	Zixibacteria	MSB-5A5	677.461	561.475	586.393	706.82	1063.34	3391.08	0.444444
F0.179	Poribacteria		710.089	604.894	876.841	1341.21	2268.51	6198.03	0.538462
F0.181	Chloroflexota	Anaerolineae	1186.24	1235.18	1101.1	1053.66	926.906	7926.03	0.6
F0.182	Nitrospirota	Thermodesulfovibrionia	674.193	704.518	833.958	866.199	935.189	1984.51	0.181818
F0.188	Thermoplasmatota	Thermoplasmata	989.234	778.89	787.48	802.166	1352.85	2647.03	0.6
F0.190	Nanoarchaeota	Nanoarchaeia	1011.73	981.617	581.156	555.226	593.071	918.355	0.888889
F0.199	Thermoproteota	Bathyarchaeia	572.89	682.929	519.252	558.761	627.98	1612.62	0.666667
F0.201	Nanoarchaeota	Nanoarchaeia	707.838	575.452	653.464	628.34	666.704	1165.65	1
F0.202	Proteobacteria	Alphaproteobacteria	2669.87	2497.36	2172.05	1822.02	1520.64	2663.06	0.416667
F0.204	Zixibacteria	MSB-5A5	522.86	496.806	473.714	680.534	983.795	2859.27	0.487179
F0.206	Chloroflexota	Anaerolineae	1495.31	1518.9	1511.53	1583.93	1429.92	3355.86	0.714286
F0.207	Chloroflexota	Anaerolineae	848.226	940.627	735.533	1136	1350.22	4253.49	0.333333
F0.209	Krumholzibacteriota	Krumholzibacteria	1522.89	1600.71	1395.67	1172.93	1004.46	3569.05	0.411765
F0.213*	Bacteroidota	Bacteroidia	881.409	957.8	1062.94	1146.61	1601.64	4177.17	0.285714
F0.214	Desulfobacterota	Desulfobacteria	711.063	722.157	709.612	811.545	806.018	3425.34	0.391489
F0.217	Patescibacteria	ABY1	774.332	769.17	855.146	546.938	520.932	886.731	0.636364
F0.218	Micrarchaeota	Micrarchaeia	706.681	588.716	861.241	802.779	710.363	1427.27	0
F0.221	Proteobacteria	Alphaproteobacteria	2531.32	2505.06	1935.84	1796.83	1418.98	4811.13	0.478261
F0.222	Bacteroidota	Ignavibacteria	1343.41	1366.12	1534.14	1408.27	1305.61	2612.22	0.75
F0.224	Nanoarchaeota	Nanoarchaeia	584.165	462.647	514.823	592.812	1016.55	1286.51	1
F0.225	RBG-13-66-14	RBG-13-66-14	1064.66	943.445	958.291	1477.76	1916.65	2807.33	0.515152
F0.226	Desulfobacterota	Desulfobacteria	1618.26	1787.81	1941.65	2118.77	2422.17	3659.88	0.533333
F0.227	Chloroflexota	Anaerolineae	609.716	674.943	575.127	732.902	1194.09	2318.1	0.75
F0.228	Zixibacteria	MSB-5A5	744.144	662.527	608.525	619.083	744.264	607.609	0.555556
F0.229	Nanoarchaeota	Nanoarchaeia	717.621	557.214	867.225	840.492	931.704	1014.49	0.4
F0.231	Desulfobacterota	Desulfobacteria	756.756	852.016	851.667	867.695	828.011	5454.56	0.333333
F0.235	Nanoarchaeota	Nanoarchaeia	778.293	810.352	578.281	453.182	492.918	1385.18	0.6
F0.239	Eisenbacteria	RBG-16-71-46	1493.63	1201.43	1011.3	825.727	779.334	3237.45	0.384615
F0.240	BMS3Abin14	BMS3Abin14	966.123	931.664	765.843	754.267	758.648	2496.41	0.5
F0.241	Patescibacteria	Paceibacteria	636.306	530.762	525.963	644.076	706.967	660.452	1
F0.242	Desulfobacterota	Desulfobacteria	819.197	809.208	835.128	936.623	1169.82	1542.73	0.6
F0.248	Proteobacteria	Gammaproteobacteria	3782.02	4710.81	4849.07	4508.06	2906.34	3178.04	0.5
F0.250	Chloroflexota	Anaerolineae	1137.01	1171.73	1065.42	1219.8	1436.24	6334.7	1
F0.251	Chloroflexota	Anaerolineae	1101.83	1108.71	1122.92	897.132	888.828	2451.28	0.5
F0.255	Chloroflexota	Anaerolineae	1161.65	1179.52	1299.46	1154.39	1289.02	2676.58	0.666667
F0.260*	Chloroflexota	Anaerolineae	676.284	796.138	737.22	749.078	763.416	1025.68	0.757895
F0.261	Bacteroidota	Bacteroidia	541.446	435.814	419.283	835.043	1200.88	3909.48	0.571429
F0.263*	Planctomycetota	Phycisphaerae	1056.56	1050.73	1021.88	936.729	961.582	5252.48	0.440945
F0.264	Desulfobacterota		721.181	666.943	748.993	855.066	897.992	2631.76	0.5
F0.267	Bacteroidota	Ignavibacteria	760.702	640.395	878.434	457.255	404.253	4100.7	0.0909091
F0.269	Thermoplasmatota		517.098	398.192	581.111	647.953	794.759	3792.23	0.5
F0.273	Asgardarchaeota	Thorarchaeia	339.595	270.406	324.71	476.288	1168.19	854.991	0.714286
F0.275	Bacteroidota	SZUA-365	1594.91	1440.14	1233.23	882.379	750.668	3797.31	0.806452
F0.280	Chloroflexota	Dehalococcoidia	2228.23	2980.31	6494.01	5182.71	4383.67	1091.72	0.5
F0.282	Patescibacteria	Paceibacteria	1441.5	386.153	954.515	370.357	366.84	1183.92	0.428571
F0.283	Chloroflexota	Anaerolineae	1102.21	1296.02	1472.65	1218.41	956.715	2215.87	0.666667
F0.287	Bacteroidota	UBA10030	1092.73	956.753	546.029	439.051	397.872	3182.95	0.1875
F0.289	Proteobacteria	Gammaproteobacteria	1796.06	1933.7	1666.14	2060.54	1554.55	4187.72	0.457143
F0.291	Patescibacteria	ABY1	733.296	761.481	692.584	686.171	585.611	1869.34	0.8
F0.292	Actinobacteriota	Thermoleophilia	924.52	1031.31	886.638	861.914	878.747	1122.68	0.714286
F0.293	Nanoarchaeota	Nanoarchaeia	661.652	461.624	518.426	1045.26	1818.13	986.88	0.888889
F0.295	Myxococcota	Polyangia	1060.15	920.221	1200.74	995.597	1034.88	7824.76	0.392857
F0.297	Fermentibacterota	Fermentibacteria	525.709	511.128	431.196	746.433	529.639	3248.15	0.464286
F0.301	Desulfobacterota	Desulfobacteria	2260.2	2914.19	3210.99	2839.61	3191.2	1588.41	0.571429
F0.302	Chloroflexota	Anaerolineae	2299.52	2351.33	3130.02	4942.81	8587.2	1768.27	0.5
F0.303	Chloroflexota	Anaerolineae	862.456	1198.8	886.778	977.642	840.765	2816.17	0.75
F0.304	Aenigmatarchaeota	Aenigmatarchaeia	421.615	339.248	604.077	792.633	775.574	827.946	0.5
F0.305	Thermoplasmatota	Thermoplasmata	726.176	641.723	610.604	758.465	731.098	1354.66	0
F0.306	Nanoarchaeota	Nanoarchaeia	485.467	355.716	367.428	428.223	844.815	966.77	0.888889
F0.307	Verrucomicrobiota	Verrucomicrobiae	1574.29	1089.26	1030.92	800.869	730.759	3691.74	0
F0.308	Chloroflexota	Anaerolineae	469.887	401.534	341.181	393.062	1181.35	2664.64	0.6
F0.309	Nanoarchaeota	Nanoarchaeia	745.465	674.874	622.191	545.121	551.122	1071.45	0.75
F0.311	Calditrichota	Calditrichia	828.946	814.08	703.005	537.175	479.187	8491.45	0.181818
F0.313	Patescibacteria	Paceibacteria	845.826	795.83	515.416	434.914	366.492	1117.85	0.533333
F0.315*	Dependentiae		503.933	367.171	413.706	667.383	533.218	3192.28	0.478261
F0.316	Bacteroidota	Bacteroidia	1075.1	904.607	780.804	608.806	591.433	2816.5	0.52
F0.320	Patescibacteria	ABY1	1124.79	1418.26	957.067	777.495	644.58	732.297	0.714286
F0.323	Chloroflexota	Anaerolineae	2536.58	2519.38	2418.62	3319.11	3640.19	5512.58	0.333333
F0.324	Nanoarchaeota	Nanoarchaeia	447.938	312.796	273.706	375.302	723.805	988.873	0.857143
F0.328	Desulfobacterota	Desulfobacteria	1487.94	2082.11	1680.17	1742.77	1878.04	4576.4	0.228571
F0.329	Nanoarchaeota	Nanoarchaeia	623.114	564.174	2021.75	1209.26	889.759	1726.09	0.5
F0.330	Thermoproteota	Bathyarchaeia	1021.81	1064.78	1701.88	2207.28	2758.07	1062.37	0.6
F0.332	Proteobacteria	Gammaproteobacteria	3933.33	4190.72	4025.99	2943.49	2163.76	2460.36	0.470588
F0.333	AABM5-125-24	B3-LCP	598.657	494.53	495.839	557.868	736.028	2964.29	0.5
F0.337	Patescibacteria	Gracilibacteria	984.584	1277.25	838.642	890.835	662.716	1092.8	0
F0.339	Desulfobacterota	Desulfomonilia_A	1181.3	812.423	1320.43	1277.05	1068.15	3394.07	0.454545
F0.344*	Acidobacteriota	UBA6911	1102.81	1360.5	1526.72	1576.1	930.695	4420.57	0.246479
F0.346	Acidobacteriota	Aminicenantia	779.877	747.304	673.082	709.316	780.447	4235.45	0.142857
F0.347	Bacteroidota	UBA10030	1111.71	821.843	842.095	554.889	586.754	3331.68	0.142857
F0.348	Proteobacteria	Gammaproteobacteria	12775.2	15977.9	16388.8	20748.7	21247.3	3048.85	0.5
F0.350	Nanoarchaeota	Nanoarchaeia	644.491	513.777	743.035	726.3	778.711	963.648	1
F0.353*	Desulfobacterota	Desulfobacteria	2020.82	2454.51	2009.17	2016.65	2064.09	3737.87	0.689024
F0.354	Zixibacteria	MSB-5A5	613.794	530.38	694.225	929.851	1351.59	3958.69	0.438776
F0.355	Nanoarchaeota	Nanoarchaeia	496.277	388.57	484.98	520.282	511.573	971.746	1
F0.359	Actinobacteriota	Acidimicrobiia	1618.89	2818.5	1221.18	966.029	713.56	2388.58	0.833333
F0.361	Proteobacteria	Gammaproteobacteria	1151.82	1174.23	840.22	728.641	698.517	2800.2	0.4
F0.362	Bacteroidota	Kapabacteria	553.635	501.389	640.605	486.012	469.229	3389.16	0.461538
F0.363	Acidobacteriota	Aminicenantia	734.273	767.513	533.025	769.346	859.955	4639.54	0.375
F0.364	Desulfobacterota	Desulfobacteria	4208.28	5880.04	6443.75	7400.06	4785.58	2611.37	0.4375
F0.366	Bacteroidota	Ignavibacteria	1210.22	1372.19	1197.25	788.954	588.697	2668.81	0.72
F0.367	Desulfobacterota	Syntrophia	1050.48	913.093	1414.22	1364.6	1324.44	3334.66	0.6875
F0.368	Acidobacteriota	Mor1	2402.1	2278.47	2209.37	2274.62	2087.59	4853.62	0.54717
F0.370	Chloroflexota	Anaerolineae	1074.67	1055.8	1408.96	1720.74	1755.44	3840.89	0.0833333
F0.371	Nanoarchaeota	Nanoarchaeia	673.885	749.348	838.903	778.236	638.599	1905.59	0.388889
F0.373	Bacteroidota	Bacteroidia	913.571	743.152	968.173	479.408	415.082	3149.88	0.702703
F0.376	Proteobacteria	Gammaproteobacteria	5995.04	7986.9	5893.72	5335.6	3711.21	2583.37	0.666667
F0.377	Myxococcota	Polyangia	933.061	889.155	903.727	828.424	736.918	15721.6	0.439024
F0.378*	Bacteroidota	UBA10030	838.23	858.526	872.983	795.231	718.11	4012.86	0.788462
F0.381	Desulfobacterota	Syntrophia	1018.97	950.562	1489.18	1569.11	1282.82	2055.19	0.5
F0.382	Iainarchaeota	Iainarchaeia	828.283	654.591	879.475	905.51	1136.92	1124.7	0.5
F0.383	Proteobacteria	Alphaproteobacteria	2453.31	2202.38	1870.4	1708.91	1661.07	3984.69	0.402778
F0.384	Spirochaetota	Spirochaetia	1592.38	1501.52	1618.89	1625.89	1815.12	10639.2	0.222222
F0.385	Spirochaetota	B62-G9	822.996	701.383	717.959	811.999	1181.99	4117.85	0.478261
F0.386	Gemmatimonadota	Gemmatimonadetes	2963.87	3107.24	2773.42	2430.2	2193.9	3162.66	0.695652
F0.391	Thermoplasmatota	EX4484-6	964.504	859.503	908.968	680.155	761.337	3385.46	0.666667
F0.393	Zixibacteria	MSB-5A5	495.543	501.817	362.345	340.073	339.465	1920.94	0.85
F0.394	Patescibacteria	Microgenomatia	706.394	549.009	528.408	342.936	333.917	657.515	0.833333
F0.395	Desulfobacterota	BSN033	925.528	1041.81	1003.48	851.177	927.96	3635.99	0.333333
F0.396	Planctomycetota	UBA8742	2094.09	1594.97	1183.64	1002.81	1006.08	4745.68	0.291667
F0.397	Patescibacteria	Paceibacteria	800.562	532.946	447.519	346.603	322.868	1100.66	0.666667
F0.398	Acidobacteriota	Thermoanaerobaculia	3880.42	5600.87	3779.74	3114.56	2438.57	2035.86	0.361111
F0.399	Thermoproteota	Bathyarchaeia	1449.09	1594.11	2655	3736.41	4274.8	1287.04	0.5
F0.401	Thermoplasmatota	E2	679.918	687.198	1629.29	991.788	1142.67	1309.19	0
F0.404	Krumholzibacteriota	Krumholzibacteria	816.038	759.684	859.918	890.724	763.083	3929.4	0.311111
F0.406	Caldisericota	Caldisericia	419.883	397.606	479.104	483.34	395.131	1662.35	0.625
F0.407	Zixibacteria	MSB-5A5	665.625	535.676	535.058	576.624	1137.67	3011.65	0.304348
F0.409	Acidobacteriota	Aminicenantia	966.037	991.653	916.117	1414.92	1734.65	3655.88	0.285714
F0.413	Chloroflexota	Anaerolineae	893.113	794.955	712.559	871.5	1489.68	3627.05	0.5
F0.414	Chloroflexota	Anaerolineae	1907.98	1910.66	1672.14	1414.94	1408.84	5124.42	0.5
F0.417	Asgardarchaeota	Thorarchaeia	339.642	274.577	324.864	457.01	936.8	2980.78	0.25
F0.418	Chloroflexota	Anaerolineae	1417.81	1510.49	1415.22	1289.01	1124.67	3620.92	0.555556
F0.420	Deinococcota	Deinococci	3087.94	3036.31	2995.84	2859.46	2698.09	3148.39	0.636364
F0.421	Micrarchaeota	Micrarchaeia	447.094	325.924	339.915	436.041	812.308	977.403	0.578947
F0.424	Chloroflexota	Anaerolineae	1625.01	1657.55	1352.86	1226.64	1236.68	3071.73	1
F0.427	WOR-3	WOR-3	1858.75	2002.44	2048.7	1893.95	1416.86	1574.4	0.297297
F0.428	Proteobacteria	Gammaproteobacteria	4654.74	5212.06	5938.61	4991.09	3630.67	4243.89	0.625
F0.430	Proteobacteria	Gammaproteobacteria	5504.36	5807.87	5486	4109.59	3038.69	2848.81	0.272727
F0.431	Micrarchaeota	Micrarchaeia	546.944	474.392	516.603	805.891	535.562	1360.65	0.5
F0.432	Patescibacteria	Paceibacteria	716.026	534.96	549.108	1051.73	927.066	538.101	0.615385
F0.438	Patescibacteria	ABY1	647.424	537.902	657.436	641.343	847.013	852.501	0.5
F0.439	Proteobacteria	Alphaproteobacteria	2517.41	2209.42	1941.68	1736.61	1474.04	4014.17	0.388889
F0.441	Micrarchaeota	Micrarchaeia	1003.5	904.642	1856.25	1279.83	935.17	1178.97	0
F0.443	Chloroflexota	Anaerolineae	3541.47	2910.57	2842.81	2190.43	2096.87	2770.31	0.5
F0.445	Nanoarchaeota	Nanoarchaeia	775.243	642.103	1304.69	1387.28	1374.46	1003.78	0.7
F0.446	Patescibacteria	Paceibacteria_A	750.072	421.927	389.196	300.964	309.289	720.153	1
F0.449	Nitrospirota	Thermodesulfovibrionia	736.638	756.902	970.873	1302.24	1741.92	2643.51	0.309091
F0.450	Thermoproteota	Bathyarchaeia	468.08	453.465	583.617	727.405	846.456	1424.23	0.6
F0.451	Acidobacteriota	Thermoanaerobaculia	2565.27	3400.6	2822.51	2603.47	2097.65	2960.63	0.142857
F0.452	Thermoproteota	Bathyarchaeia	401.836	344.256	355.135	499.76	877.687	1541.63	0.375
F0.453	Desulfobacterota	Desulfobacteria	1492.2	1781.13	1593.44	1678.68	2389.29	5913.41	0.125
F0.455	UBA10199	UBA10199	528.621	456.281	485.558	1021.96	976.75	1833.16	0.545455
F0.460	Actinobacteriota	Thermoleophilia	1440.23	1239.94	1150.45	1118.57	1459.91	2135.87	0.5
F0.461	Halobacteriota	Methanomicrobia	773.756	638.654	1037.54	1368.33	1483.76	1502.54	0.8
F0.462	Spirochaetota	Spirochaetia	654.52	553.933	525.818	741.864	1322.08	5877.32	0.3125
F0.463	Chloroflexota	Anaerolineae	1619.65	1814.95	1611.05	2358.78	4866.6	839.371	0.5
F0.464	Nanoarchaeota	Nanoarchaeia	626.181	499.783	991.493	576.791	685.304	852.277	0.653846
F0.465	Patescibacteria	Microgenomatia	575.999	532.797	574.566	641.229	886.296	3179.44	0.666667
F0.466	Chloroflexota	Anaerolineae	2206.02	1608.54	1727.13	1217.11	1119.52	4496.94	0.461538
F0.468	Patescibacteria	Microgenomatia	480.75	389.879	352.859	476.832	821.518	702.401	0.472222
F0.470	Nanoarchaeota	Nanoarchaeia	528.729	463.766	672.069	407.533	445.019	1234.76	0.585366
F0.471	Desulfobacterota	Desulfobacteria	1370.46	1737.56	1356.47	1153.25	987.519	3887.31	0.38
F0.472	Chloroflexota	Anaerolineae	722.454	871.606	594.153	561.124	603.086	4848.38	0.333333
F0.474	Desulfobacterota	Desulfobacteria	4757.56	6827.49	6103.29	4414.43	3212.95	5457.1	0.666667
F0.475	Desulfobacterota	Desulfobacteria	1252.91	1195.51	1356.25	1250.41	1044.4	3103.62	0.230769
F0.478	Thermoproteota	Bathyarchaeia	1170.53	1375.81	1556.73	1675.29	1906.69	1101.03	0.961538
F0.479	Nanoarchaeota	Nanoarchaeia	440.936	294.843	334.117	505.261	678.346	832.841	0.392857
F0.481	Chloroflexota	Anaerolineae	1965.81	1776.76	1867.3	1440.12	1454.61	3170.26	0.5
F0.483	Nanoarchaeota	Nanoarchaeia	868.34	753.765	1209.18	2166.84	2634.47	938.022	0.454545
F0.485	Proteobacteria	Gammaproteobacteria	3077.23	3694.97	3638.88	4114.94	2648.33	4088.12	0.444444
F0.487	Aenigmatarchaeota	Aenigmatarchaeia	440.092	336.302	314.96	485.048	1077.55	1103.17	0.769231
F0.488	Proteobacteria	Gammaproteobacteria	5972.56	6143.84	7015.89	6922.58	6103.5	3126.01	0.363636
F0.489	Zixibacteria	MSB-5A5	791.007	666.915	825.114	779.117	705.107	3532.94	0.564516
F0.490	Spirochaetota	Spirochaetia	1900.78	1760.71	2189.5	2028.54	2486.8	4258.19	0.375
F0.495	Patescibacteria	Dojkabacteria	531.665	620.808	556.914	463.982	438.762	831.57	1
F0.498	Nanoarchaeota	Nanoarchaeia	599.353	485.991	504.887	1150.36	1174.59	1194.25	0.6
F0.500	Chloroflexota	Anaerolineae	3410.36	1913.09	2404.28	1189.34	1005.5	3532.6	0.4
F0.501	Desulfobacterota	Desulfobacteria	732.614	532.22	1137.85	749.942	661.323	4246.14	0.857143
F0.502	Zixibacteria	MSB-5A5	1299	1120.44	1314.71	918.611	847.296	3741.14	0.636364
F0.503	Nanoarchaeota	Nanoarchaeia	869.747	665.71	1289.7	1825.24	1546.9	754.1	1
F0.504	Bacteroidota	Rhodothermia	623.967	630.44	423.567	359.283	290.948	3468.03	0.666667
F0.506	Chloroflexota	Anaerolineae	1167.14	1331.74	1084.14	1210.24	1293.14	4015.03	0.545455
F0.507	Chloroflexota	Dehalococcoidia	2276.83	2578.38	3181.22	5491.08	6815.96	1240.13	0.285714
F0.516	Chloroflexota	Anaerolineae	4738.23	2364.87	2338.72	1294.13	1081.32	4506.82	1
F0.517	Aenigmatarchaeota	Aenigmatarchaeia	572.058	427.708	1005.2	683.854	525.635	636.629	0.6
F0.519	Desulfobacterota	BSN033	585.506	570.607	516.375	669.046	1262.09	4216.65	0.333333
F0.523	Krumholzibacteriota	Krumholzibacteria	720.608	655.722	640.659	846.098	900.834	5074.06	0.32
F0.525	Methanobacteriota	Thermococci	713.848	488.168	908.754	524.205	491.397	1968.09	0.666667
F0.527	Bipolaricaulota	Bipolaricaulia	1454.94	1397.02	1901.69	1571.43	1342.29	1914.3	0.666667
F0.528	Methanobacteriota	Thermococci	407.935	362.642	310.873	381.757	769.158	2133.56	0.541667
F0.530	Desulfobacterota	BSN033	1625.35	1974.09	2773.06	6517.99	13181.7	1240.91	1
F0.532	Nanoarchaeota	Nanoarchaeia	710.544	415.387	386.019	719.558	650.448	2059.47	0.555556
F0.535	Chloroflexota	Anaerolineae	954.425	1055.05	859.048	1090.29	1235.44	4515.53	0.5
F0.537	Nanoarchaeota	Nanoarchaeia	397.342	310.479	355.194	609.328	514.673	1700.25	0.6
F0.538	Desulfobacterota		1878.16	2255.54	2717.81	2757.31	3022.25	5841.19	0.230769
F0.540	Asgardarchaeota	Lokiarchaeia	428.943	327.286	339.828	465.286	506.223	1205.37	0.5
F0.541	Nanoarchaeota	Nanoarchaeia	622.712	467.007	1114.18	820.714	730.971	1143.48	0.625
F0.543	Zixibacteria	MSB-5A5	772.147	678.59	983.822	708.275	585.106	4036.81	0.392857
F0.545	Gemmatimonadota	Gemmatimonadetes	2100.4	2135.14	1953.39	1721.86	1581.21	3697.38	0.277778
F0.547	Patescibacteria	ABY1	585.283	537.736	554.481	544.628	444.079	872.343	0.6
F0.548*	Desulfobacterota	Desulfobacteria	3295.76	5430.48	5207.44	4319.71	3341.91	2327.35	0.723404
F0.549	Desulfobacterota	BSN033	697.37	623.6	663.709	717.666	854.014	4964.39	0.478261
F0.550	Bdellovibrionota	Bdellovibrionia	537.215	564.095	441.81	413.79	397.614	2344.16	0.583333
F0.552	Nanoarchaeota	Nanoarchaeia	674.693	534.607	508.799	552.818	550.486	542.964	1
F0.553	PWEA01	PWEA01	572.144	488.711	1847.25	930.191	962.943	753.485	0.4
F0.554	Chloroflexota	Anaerolineae	1076.26	1152.64	973.406	950.958	1058.8	4824.7	0.5
F0.556	Thermoplasmatota	EX4484-6	482.598	375.308	403.241	522.194	449.306	2705.21	0.125
F0.557	Patescibacteria	ABY1	692.019	751.34	710.059	595.156	512.226	1252.78	0.5
F0.560	Desulfobacterota	Desulfarculia	1209.34	1097.29	1140.9	1056.55	1164.67	3295.82	0.4
F0.562	Zixibacteria	MSB-5A5	509.085	481.196	450.962	573.011	818.119	5124.1	0.4
F0.563	Desulfobacterota	Desulfuromonadia	3470.42	4728.82	4686.97	3424.13	2024.3	1192.11	0.489796
F0.565	Desulfobacterota	Desulfobacteria	1804.18	2296.79	3001.73	2902.19	2836.06	4721.08	0.222222
F0.566	Margulisbacteria	WOR-1	467.608	349.126	534.761	696.069	736.934	1667.97	0.5
F0.568	Undinarchaeota	Undinarchaeia	505.621	380.056	368.731	939.015	1461.24	759.381	0.666667
F0.570	Bacteroidota	UBA10030	1069.57	1025.63	1026.84	766.56	674.449	7041.63	0.333333
F0.575	Gemmatimonadota	Gemmatimonadetes	1783.5	1862.63	1830.25	1598.87	1457.64	7465.2	0.333333
F0.577*	Desulfobacterota	Desulfobacteria	1353.3	1535.1	1456.81	1435.4	1511.31	9431.27	0.313333
F0.578	Zixibacteria	MSB-5A5	559.921	449.464	449.252	560.183	795.247	3017.46	0.466667
F0.580	Gemmatimonadota	Gemmatimonadetes	1138.39	1196.4	1135.98	971.625	1020.88	2908.54	0.411765
F0.581	Proteobacteria	Gammaproteobacteria	5557.25	5439.72	5425.66	5244.77	5113.39	3151.88	0.2
F0.583	Actinobacteriota	Acidimicrobiia	1670.25	1852.79	1283.98	1302.1	1367.7	2705.67	0.416667
F0.584	Bacteroidota	Bacteroidia	718.162	944.429	611.356	488.154	416.467	1895.41	0.5
F0.585	Thermoplasmatota	EX4484-6	640.299	537.027	506.981	573.506	440.779	2796.52	0.285714
F0.587	Nanoarchaeota	Nanoarchaeia	868.288	683.111	1181.24	1242.43	1061.5	1126.84	1
F0.589	B64-G9	B64-G9	1196.88	1022.7	1026.57	1702.1	1943.45	7198.12	0.391304
F0.592	Chloroflexota	Anaerolineae	1147.54	1334.08	1189.44	1191.38	1142.32	2577.41	0.611111
F0.593	Actinobacteriota	Acidimicrobiia	2327.93	2401.86	1606.74	1270.55	1099.3	2631.69	0.545455
F0.594	Patescibacteria	Paceibacteria	648.957	460.869	452.72	745.778	944.702	486.157	0.2
F0.595	Proteobacteria	Gammaproteobacteria	1682.25	1346.54	1147.33	1134.91	865.749	4857.5	0.545455
F0.596	Chloroflexota	Anaerolineae	1890.62	2808.42	1661.38	1661.64	1683.06	7280.5	0.333333
F0.601	QMZS01	QMZS01	616.59	417.226	513.589	1179	1516.78	754.146	0.4
F0.602	Patescibacteria	Microgenomatia	512.187	462.747	487.062	624.52	659.546	907.095	0.5
F0.603	Thermoplasmatota	E2	1096.66	1009.75	1590.47	1429.66	1717.03	1463.01	0.5
F0.604	Asgardarchaeota	Lokiarchaeia	793.318	752.263	944.743	1592.66	2780.49	3452.06	0.666667
F0.608	Micrarchaeota	Micrarchaeia	1078.04	699.169	1063.36	4996.89	10285.4	801.65	0.5
F0.610*	Sumerlaeota	Sumerlaeia	1714.34	1436.2	1444.01	1139.56	1021.43	3882.49	0.716216
F0.614	Halobacteriota	Methanosarcinia	2378.49	959.316	2056.73	994.572	770.493	1921.27	0.5
F0.615	Zixibacteria	MSB-5A5	986.13	909.972	1120.95	1696	3306.01	3789.72	0.333333
F0.616	Desulfobacterota	Desulfobacteria	645.894	716.217	722.391	1098.49	1146.96	2456.04	0.2
F0.617	Myxococcota	Polyangia	1255.94	1593.7	911.022	787.17	660.991	8637.06	0.289474
F0.619	Bacteroidota	Bacteroidia	1166.86	1479.33	1476.27	1127.72	713.686	3950.62	0.458647
F0.621	Thermoplasmatota	E2	654.219	603.037	1117.89	921.609	924.649	1880.78	0.538462
F0.622	Bacteroidota	Bacteroidia	946.229	1374.92	924.01	695.842	427.457	2848	0.352941
F0.623	Proteobacteria	Alphaproteobacteria	5123.6	4498.01	4074.47	3774.73	2769.63	4014.36	0.166667
F0.624	Chloroflexota	Anaerolineae	789.858	1140.47	779.333	943.075	1268.81	1594.44	0.62963
F0.625	Bacteroidota	Bacteroidia	1223.89	1766.89	1232.79	1130.82	815.563	2612.15	0.352941
F0.626	Patescibacteria	Paceibacteria	708.9	595.414	559.324	400.516	379.824	938.985	1
F0.627	Myxococcota	Polyangia	1802.62	1811.34	1756.61	2912.03	2266.49	15311.9	0.194444
F0.628	Desulfobacterota	Desulfobacteria	2205.72	3075.76	2697.32	2317.42	2063.11	5926.94	0.318182
F0.630	Patescibacteria	Microgenomatia	518.917	503.541	438.99	455.77	455.856	889.249	0.764706
F0.631	Proteobacteria	Alphaproteobacteria	1965.11	2085.85	1683.59	2134.2	1845.89	3539.32	0.45
F0.635	Gemmatimonadota	Gemmatimonadetes	2679.62	2571.29	2491.36	1645.47	1261.15	3429	0.266667
F0.638	Chloroflexota	Anaerolineae	4029.4	3721.66	2669.87	2133.76	1594.83	2954.41	1
F0.639	Patescibacteria	Gracilibacteria	563.807	459.595	465.98	746.758	808.717	1082.98	0.2
F0.646	Desulfobacterota	Desulfobacteria	2600.78	3499	3346.04	3173.79	2908.26	4505.49	0.681818
F0.647	Desulfobacterota	Desulfobacteria	1037.43	860.668	937.19	1445.07	720.936	5378.51	0.5
F0.648	Chloroflexota	Anaerolineae	1142.24	1127.09	1383.04	1271.65	1077.5	4039.46	0.625
F0.652	Patescibacteria	Microgenomatia	650.008	556.589	525.744	642.462	1257.29	856.278	0.545455
F0.655	Chloroflexota	Anaerolineae	583.995	600.623	524.319	463.165	445.701	4668.71	0
F0.656	Thermoplasmatota	Thermoplasmata	469.187	389.694	352.043	454.9	592.668	2526.51	0.25
F0.658	Nanoarchaeota	Nanoarchaeia	523.373	456.193	642.879	591.385	539.633	1135.23	0.285714
F0.660	Chloroflexota	Anaerolineae	1726.71	1577.64	1680.35	1164.18	1105.03	6329.57	0.5
F0.661	Gemmatimonadota	Gemmatimonadetes	2017.58	2523.98	2629.12	1923.23	1964.83	5045.66	0.545455
F0.663	Verrucomicrobiota	Verrucomicrobiae	778.487	781.784	651.032	550.365	601.407	5045.19	0.470588
F0.665	Patescibacteria	ABY1	649.245	536.834	526.314	763.199	774.071	768.521	0.75
F0.666	Asgardarchaeota	Thorarchaeia	341.359	268.768	309.897	436.521	926.846	4101.4	0.333333
*: genomic hub

## Sheet: Transcriptomic
MAG1	MAG2	MIP	Phylum1	Class1	Phylum2	Class2
F0.040	F0.563*	9	Desulfobacterota	Desulfobacteria	Desulfobacterota	Desulfuromonadia
F0.009*	F0.339	8	Planctomycetota	Phycisphaerae	Desulfobacterota	Desulfomonilia_A
F0.009*	F0.504	8	Planctomycetota	Phycisphaerae	Bacteroidota	Rhodothermia
F0.009*	F0.584	8	Planctomycetota	Phycisphaerae	Bacteroidota	Bacteroidia
F0.037	F0.458	8	Zixibacteria	MSB-5A5	Chloroflexota	Dehalococcoidia
F0.056	F0.109*	8	Calditrichota	Calditrichia	Bacteroidota	Kapabacteria
F0.109*	F0.274	8	Bacteroidota	Kapabacteria	Bacteroidota	Bacteroidia
F0.109*	F0.411	8	Bacteroidota	Kapabacteria	Krumholzibacteriota	Krumholzibacteria
F0.353	F0.458	8	Desulfobacterota	Desulfobacteria	Chloroflexota	Dehalococcoidia
F0.411	F0.456*	8	Krumholzibacteriota	Krumholzibacteria	Desulfobacterota	Desulfobacteria
F0.456*	F0.550	8	Desulfobacterota	Desulfobacteria	Bdellovibrionota	Bdellovibrionia
F0.550	F0.563*	8	Bdellovibrionota	Bdellovibrionia	Desulfobacterota	Desulfuromonadia
F0.563*	F0.610	8	Desulfobacterota	Desulfuromonadia	Sumerlaeota	Sumerlaeia
F0.003	F0.084	7	Chloroflexota	Anaerolineae	Bacteroidota	Bacteroidia
F0.005	F0.386	7	Desulfobacterota	Desulfobacteria	Gemmatimonadota	Gemmatimonadetes
F0.005	F0.646	7	Desulfobacterota	Desulfobacteria	Desulfobacterota	Desulfobacteria
F0.009*	F0.056	7	Planctomycetota	Phycisphaerae	Calditrichota	Calditrichia
F0.009*	F0.058	7	Planctomycetota	Phycisphaerae	Desulfobacterota	Desulfobacteria
F0.009*	F0.089	7	Planctomycetota	Phycisphaerae	Chloroflexota	Anaerolineae
F0.009*	F0.367	7	Planctomycetota	Phycisphaerae	Desulfobacterota	Syntrophia
F0.009*	F0.383	7	Planctomycetota	Phycisphaerae	Proteobacteria	Alphaproteobacteria
F0.009*	F0.386	7	Planctomycetota	Phycisphaerae	Gemmatimonadota	Gemmatimonadetes
F0.009*	F0.397	7	Planctomycetota	Phycisphaerae	Patescibacteria	Paceibacteria
F0.009*	F0.431	7	Planctomycetota	Phycisphaerae	Micrarchaeota	Micrarchaeia
F0.009*	F0.478	7	Planctomycetota	Phycisphaerae	Thermoproteota	Bathyarchaeia
F0.009*	F0.490	7	Planctomycetota	Phycisphaerae	Spirochaetota	Spirochaetia
F0.009*	F0.535	7	Planctomycetota	Phycisphaerae	Chloroflexota	Anaerolineae
F0.009*	F0.604	7	Planctomycetota	Phycisphaerae	Asgardarchaeota	Lokiarchaeia
F0.009*	F0.646	7	Planctomycetota	Phycisphaerae	Desulfobacterota	Desulfobacteria
F0.013	F0.037	7	Gemmatimonadota	Gemmatimonadetes	Zixibacteria	MSB-5A5
F0.013	F0.084	7	Gemmatimonadota	Gemmatimonadetes	Bacteroidota	Bacteroidia
F0.013	F0.610	7	Gemmatimonadota	Gemmatimonadetes	Sumerlaeota	Sumerlaeia
F0.037	F0.084	7	Zixibacteria	MSB-5A5	Bacteroidota	Bacteroidia
F0.037	F0.274	7	Zixibacteria	MSB-5A5	Bacteroidota	Bacteroidia
F0.037	F0.409	7	Zixibacteria	MSB-5A5	Acidobacteriota	Aminicenantia
F0.037	F0.490	7	Zixibacteria	MSB-5A5	Spirochaetota	Spirochaetia
F0.037	F0.565	7	Zixibacteria	MSB-5A5	Desulfobacterota	Desulfobacteria
F0.039	F0.474	7	Proteobacteria	Gammaproteobacteria	Desulfobacterota	Desulfobacteria
F0.039	F0.623	7	Proteobacteria	Gammaproteobacteria	Proteobacteria	Alphaproteobacteria
F0.046	F0.276	7	Spirochaetota	Spirochaetia	Myxococcota	Polyangia
F0.046	F0.489	7	Spirochaetota	Spirochaetia	Zixibacteria	MSB-5A5
F0.047	F0.610	7	Desulfobacterota_B	Binatia	Sumerlaeota	Sumerlaeia
F0.053	F0.563*	7	Actinobacteriota	Acidimicrobiia	Desulfobacterota	Desulfuromonadia
F0.055	F0.353	7	Omnitrophota	Koll11	Desulfobacterota	Desulfobacteria
F0.075	F0.453	7	Zixibacteria	MSB-5A5	Desulfobacterota	Desulfobacteria
F0.078	F0.353	7	Chloroflexota	Anaerolineae	Desulfobacterota	Desulfobacteria
F0.084	F0.456*	7	Bacteroidota	Bacteroidia	Desulfobacterota	Desulfobacteria
F0.084	F0.615	7	Bacteroidota	Bacteroidia	Zixibacteria	MSB-5A5
F0.084	F0.619	7	Bacteroidota	Bacteroidia	Bacteroidota	Bacteroidia
F0.084	F0.642	7	Bacteroidota	Bacteroidia	Proteobacteria	Gammaproteobacteria
F0.098	F0.109*	7	Eisenbacteria	NA	Bacteroidota	Kapabacteria
F0.100	F0.563*	7	B64-G9	B64-G9	Desulfobacterota	Desulfuromonadia
F0.109*	F0.117	7	Bacteroidota	Kapabacteria	Bacteroidota	Bacteroidia
F0.109*	F0.173	7	Bacteroidota	Kapabacteria	Desulfobacterota	Desulfobacteria
F0.109*	F0.267	7	Bacteroidota	Kapabacteria	Bacteroidota	Ignavibacteria
F0.109*	F0.646	7	Bacteroidota	Kapabacteria	Desulfobacterota	Desulfobacteria
F0.129	F0.338	7	Gemmatimonadota	Gemmatimonadetes	Bacteroidota	Bacteroidia
F0.129	F0.490	7	Gemmatimonadota	Gemmatimonadetes	Spirochaetota	Spirochaetia
F0.129	F0.610	7	Gemmatimonadota	Gemmatimonadetes	Sumerlaeota	Sumerlaeia
F0.137	F0.579	7	Proteobacteria	Gammaproteobacteria	Bacteroidota	Bacteroidia
F0.137	F0.642	7	Proteobacteria	Gammaproteobacteria	Proteobacteria	Gammaproteobacteria
F0.173	F0.368	7	Desulfobacterota	Desulfobacteria	Acidobacteriota	Mor1
F0.173	F0.471	7	Desulfobacterota	Desulfobacteria	Desulfobacterota	Desulfobacteria
F0.173	F0.550	7	Desulfobacterota	Desulfobacteria	Bdellovibrionota	Bdellovibrionia
F0.176	F0.563*	7	Chloroflexota	Anaerolineae	Desulfobacterota	Desulfuromonadia
F0.177	F0.456*	7	Proteobacteria	Gammaproteobacteria	Desulfobacterota	Desulfobacteria
F0.181	F0.563*	7	Chloroflexota	Anaerolineae	Desulfobacterota	Desulfuromonadia
F0.197	F0.367	7	Bacteroidota	Bacteroidia	Desulfobacterota	Syntrophia
F0.197	F0.652	7	Bacteroidota	Bacteroidia	Patescibacteria	Microgenomatia
F0.207	F0.563*	7	Chloroflexota	Anaerolineae	Desulfobacterota	Desulfuromonadia
F0.218	F0.563*	7	Micrarchaeota	Micrarchaeia	Desulfobacterota	Desulfuromonadia
F0.221	F0.469	7	Proteobacteria	Alphaproteobacteria	SZUA-182	NA
F0.224	F0.563*	7	Nanoarchaeota	Nanoarchaeia	Desulfobacterota	Desulfuromonadia
F0.261	F0.471	7	Bacteroidota	Bacteroidia	Desulfobacterota	Desulfobacteria
F0.324	F0.563*	7	Nanoarchaeota	Nanoarchaeia	Desulfobacterota	Desulfuromonadia
F0.330	F0.543	7	Thermoproteota	Bathyarchaeia	Zixibacteria	MSB-5A5
F0.343	F0.359	7	Myxococcota	Polyangia	Actinobacteriota	Acidimicrobiia
F0.350	F0.563*	7	Nanoarchaeota	Nanoarchaeia	Desulfobacterota	Desulfuromonadia
F0.353	F0.453	7	Desulfobacterota	Desulfobacteria	Desulfobacterota	Desulfobacteria
F0.359	F0.577	7	Actinobacteriota	Acidimicrobiia	Desulfobacterota	Desulfobacteria
F0.381	F0.615	7	Desulfobacterota	Syntrophia	Zixibacteria	MSB-5A5
F0.383	F0.489	7	Proteobacteria	Alphaproteobacteria	Zixibacteria	MSB-5A5
F0.383	F0.563*	7	Proteobacteria	Alphaproteobacteria	Desulfobacterota	Desulfuromonadia
F0.404	F0.610	7	Krumholzibacteriota	Krumholzibacteria	Sumerlaeota	Sumerlaeia
F0.431	F0.563*	7	Micrarchaeota	Micrarchaeia	Desulfobacterota	Desulfuromonadia
F0.453	F0.563*	7	Desulfobacterota	Desulfobacteria	Desulfobacterota	Desulfuromonadia
F0.456*	F0.584	7	Desulfobacterota	Desulfobacteria	Bacteroidota	Bacteroidia
F0.466	F0.563*	7	Chloroflexota	Anaerolineae	Desulfobacterota	Desulfuromonadia
F0.468	F0.563*	7	Patescibacteria	Microgenomatia	Desulfobacterota	Desulfuromonadia
F0.472	F0.563*	7	Chloroflexota	Anaerolineae	Desulfobacterota	Desulfuromonadia
F0.475	F0.563*	7	Desulfobacterota	Desulfobacteria	Desulfobacterota	Desulfuromonadia
F0.489	F0.508	7	Zixibacteria	MSB-5A5	Halobacteriota	Methanosarcinia
F0.490	F0.563*	7	Spirochaetota	Spirochaetia	Desulfobacterota	Desulfuromonadia
F0.500	F0.563*	7	Chloroflexota	Anaerolineae	Desulfobacterota	Desulfuromonadia
F0.506	F0.563*	7	Chloroflexota	Anaerolineae	Desulfobacterota	Desulfuromonadia
F0.508	F0.563*	7	Halobacteriota	Methanosarcinia	Desulfobacterota	Desulfuromonadia
F0.516	F0.563*	7	Chloroflexota	Anaerolineae	Desulfobacterota	Desulfuromonadia
F0.538	F0.610	7	Desulfobacterota	NA	Sumerlaeota	Sumerlaeia
F0.563*	F0.566	7	Desulfobacterota	Desulfuromonadia	Margulisbacteria	WOR-1
F0.563*	F0.583	7	Desulfobacterota	Desulfuromonadia	Actinobacteriota	Acidimicrobiia
F0.563*	F0.584	7	Desulfobacterota	Desulfuromonadia	Bacteroidota	Bacteroidia
F0.563*	F0.608	7	Desulfobacterota	Desulfuromonadia	Micrarchaeota	Micrarchaeia
F0.563*	F0.630	7	Desulfobacterota	Desulfuromonadia	Patescibacteria	Microgenomatia
F0.563*	F0.646	7	Desulfobacterota	Desulfuromonadia	Desulfobacterota	Desulfobacteria
F0.563*	F0.648	7	Desulfobacterota	Desulfuromonadia	Chloroflexota	Anaerolineae
F0.001	F0.037	6	Proteobacteria	Gammaproteobacteria	Zixibacteria	MSB-5A5
F0.003	F0.024	6	Chloroflexota	Anaerolineae	Desulfobacterota	Desulfobacteria
F0.003	F0.179	6	Chloroflexota	Anaerolineae	Poribacteria	NA
F0.003	F0.490	6	Chloroflexota	Anaerolineae	Spirochaetota	Spirochaetia
F0.005	F0.046	6	Desulfobacterota	Desulfobacteria	Spirochaetota	Spirochaetia
F0.005	F0.154	6	Desulfobacterota	Desulfobacteria	Asgardarchaeota	Heimdallarchaeia
F0.005	F0.350	6	Desulfobacterota	Desulfobacteria	Nanoarchaeota	Nanoarchaeia
F0.005	F0.610	6	Desulfobacterota	Desulfobacteria	Sumerlaeota	Sumerlaeia
F0.008	F0.563*	6	Actinobacteriota	Acidimicrobiia	Desulfobacterota	Desulfuromonadia
F0.009*	F0.013	6	Planctomycetota	Phycisphaerae	Gemmatimonadota	Gemmatimonadetes
F0.009*	F0.021	6	Planctomycetota	Phycisphaerae	Proteobacteria	Gammaproteobacteria
F0.009*	F0.045	6	Planctomycetota	Phycisphaerae	Asgardarchaeota	Heimdallarchaeia
F0.009*	F0.060	6	Planctomycetota	Phycisphaerae	Desulfobacterota	Desulfobacteria
F0.009*	F0.068	6	Planctomycetota	Phycisphaerae	Proteobacteria	Alphaproteobacteria
F0.009*	F0.070	6	Planctomycetota	Phycisphaerae	Actinobacteriota	Thermoleophilia
F0.009*	F0.073	6	Planctomycetota	Phycisphaerae	Proteobacteria	Alphaproteobacteria
F0.009*	F0.082	6	Planctomycetota	Phycisphaerae	Chloroflexota	Anaerolineae
F0.009*	F0.096	6	Planctomycetota	Phycisphaerae	Acidobacteriota	Aminicenantia
F0.009*	F0.100	6	Planctomycetota	Phycisphaerae	B64-G9	B64-G9
F0.009*	F0.101	6	Planctomycetota	Phycisphaerae	Desulfobacterota	BSN033
F0.009*	F0.126	6	Planctomycetota	Phycisphaerae	Chloroflexota	Dehalococcoidia
F0.009*	F0.144	6	Planctomycetota	Phycisphaerae	Halobacteriota	Methanomicrobia
F0.009*	F0.159	6	Planctomycetota	Phycisphaerae	Chloroflexota	Anaerolineae
F0.009*	F0.161	6	Planctomycetota	Phycisphaerae	Actinobacteriota	Acidimicrobiia
F0.009*	F0.164	6	Planctomycetota	Phycisphaerae	Bacteroidota	Bacteroidia
F0.009*	F0.166	6	Planctomycetota	Phycisphaerae	Thermoproteota	Bathyarchaeia
F0.009*	F0.170	6	Planctomycetota	Phycisphaerae	WOR-3	WOR-3
F0.009*	F0.225	6	Planctomycetota	Phycisphaerae	RBG-13-66-14	RBG-13-66-14
F0.009*	F0.291	6	Planctomycetota	Phycisphaerae	Patescibacteria	ABY1
F0.009*	F0.313	6	Planctomycetota	Phycisphaerae	Patescibacteria	Paceibacteria
F0.009*	F0.322	6	Planctomycetota	Phycisphaerae	Desulfobacterota	Desulfobacteria
F0.009*	F0.350	6	Planctomycetota	Phycisphaerae	Nanoarchaeota	Nanoarchaeia
F0.009*	F0.359	6	Planctomycetota	Phycisphaerae	Actinobacteriota	Acidimicrobiia
F0.009*	F0.360	6	Planctomycetota	Phycisphaerae	Nitrospirota	Thermodesulfovibrionia
F0.009*	F0.384	6	Planctomycetota	Phycisphaerae	Spirochaetota	Spirochaetia
F0.009*	F0.385	6	Planctomycetota	Phycisphaerae	Spirochaetota	B62-G9
F0.009*	F0.398	6	Planctomycetota	Phycisphaerae	Acidobacteriota	Thermoanaerobaculia
F0.009*	F0.414	6	Planctomycetota	Phycisphaerae	Chloroflexota	Anaerolineae
F0.009*	F0.424	6	Planctomycetota	Phycisphaerae	Chloroflexota	Anaerolineae
F0.009*	F0.429	6	Planctomycetota	Phycisphaerae	Halobacteriota	Methanosarcinia
F0.009*	F0.446	6	Planctomycetota	Phycisphaerae	Patescibacteria	Paceibacteria_A
F0.009*	F0.452	6	Planctomycetota	Phycisphaerae	Thermoproteota	Bathyarchaeia
F0.009*	F0.460	6	Planctomycetota	Phycisphaerae	Actinobacteriota	Thermoleophilia
F0.009*	F0.461	6	Planctomycetota	Phycisphaerae	Halobacteriota	Methanomicrobia
F0.009*	F0.465	6	Planctomycetota	Phycisphaerae	Patescibacteria	Microgenomatia
F0.009*	F0.466	6	Planctomycetota	Phycisphaerae	Chloroflexota	Anaerolineae
F0.009*	F0.475	6	Planctomycetota	Phycisphaerae	Desulfobacterota	Desulfobacteria
F0.009*	F0.481	6	Planctomycetota	Phycisphaerae	Chloroflexota	Anaerolineae
F0.009*	F0.488	6	Planctomycetota	Phycisphaerae	Proteobacteria	Gammaproteobacteria
F0.009*	F0.506	6	Planctomycetota	Phycisphaerae	Chloroflexota	Anaerolineae
F0.009*	F0.516	6	Planctomycetota	Phycisphaerae	Chloroflexota	Anaerolineae
F0.009*	F0.562	6	Planctomycetota	Phycisphaerae	Zixibacteria	MSB-5A5
F0.009*	F0.566	6	Planctomycetota	Phycisphaerae	Margulisbacteria	WOR-1
F0.009*	F0.568	6	Planctomycetota	Phycisphaerae	Undinarchaeota	Undinarchaeia
F0.009*	F0.583	6	Planctomycetota	Phycisphaerae	Actinobacteriota	Acidimicrobiia
F0.009*	F0.592	6	Planctomycetota	Phycisphaerae	Chloroflexota	Anaerolineae
F0.009*	F0.605	6	Planctomycetota	Phycisphaerae	Desulfobacterota	Desulfobacteria
F0.009*	F0.610	6	Planctomycetota	Phycisphaerae	Sumerlaeota	Sumerlaeia
F0.009*	F0.616	6	Planctomycetota	Phycisphaerae	Desulfobacterota	Desulfobacteria
F0.009*	F0.622	6	Planctomycetota	Phycisphaerae	Bacteroidota	Bacteroidia
F0.009*	F0.631	6	Planctomycetota	Phycisphaerae	Proteobacteria	Alphaproteobacteria
F0.012	F0.456*	6	Desulfobacterota	Desulfobacteria	Desulfobacterota	Desulfobacteria
F0.012	F0.563*	6	Desulfobacterota	Desulfobacteria	Desulfobacterota	Desulfuromonadia
F0.013	F0.109*	6	Gemmatimonadota	Gemmatimonadetes	Bacteroidota	Kapabacteria
F0.013	F0.354	6	Gemmatimonadota	Gemmatimonadetes	Zixibacteria	MSB-5A5
F0.013	F0.358	6	Gemmatimonadota	Gemmatimonadetes	Proteobacteria	Gammaproteobacteria
F0.013	F0.489	6	Gemmatimonadota	Gemmatimonadetes	Zixibacteria	MSB-5A5
F0.013	F0.619	6	Gemmatimonadota	Gemmatimonadetes	Bacteroidota	Bacteroidia
F0.014	F0.563*	6	Asgardarchaeota	Thorarchaeia	Desulfobacterota	Desulfuromonadia
F0.015	F0.563*	6	Verrucomicrobiota_A	Chlamydiia	Desulfobacterota	Desulfuromonadia
F0.021	F0.039	6	Proteobacteria	Gammaproteobacteria	Proteobacteria	Gammaproteobacteria
F0.021	F0.354	6	Proteobacteria	Gammaproteobacteria	Zixibacteria	MSB-5A5
F0.021	F0.563*	6	Proteobacteria	Gammaproteobacteria	Desulfobacterota	Desulfuromonadia
F0.021	F0.579	6	Proteobacteria	Gammaproteobacteria	Bacteroidota	Bacteroidia
F0.021	F0.640	6	Proteobacteria	Gammaproteobacteria	Acidobacteriota	Mor1
F0.022	F0.480	6	Zixibacteria	MSB-5A5	Myxococcota	Polyangia
F0.022	F0.538	6	Zixibacteria	MSB-5A5	Desulfobacterota	NA
F0.022	F0.543	6	Zixibacteria	MSB-5A5	Zixibacteria	MSB-5A5
F0.022	F0.563*	6	Zixibacteria	MSB-5A5	Desulfobacterota	Desulfuromonadia
F0.022	F0.635	6	Zixibacteria	MSB-5A5	Gemmatimonadota	Gemmatimonadetes
F0.024	F0.037	6	Desulfobacterota	Desulfobacteria	Zixibacteria	MSB-5A5
F0.024	F0.078	6	Desulfobacterota	Desulfobacteria	Chloroflexota	Anaerolineae
F0.036	F0.046	6	ARS69	ARS69	Spirochaetota	Spirochaetia
F0.036	F0.431	6	ARS69	ARS69	Micrarchaeota	Micrarchaeia
F0.036	F0.490	6	ARS69	ARS69	Spirochaetota	Spirochaetia
F0.036	F0.602	6	ARS69	ARS69	Patescibacteria	Microgenomatia
F0.037	F0.040	6	Zixibacteria	MSB-5A5	Desulfobacterota	Desulfobacteria
F0.037	F0.056	6	Zixibacteria	MSB-5A5	Calditrichota	Calditrichia
F0.037	F0.062	6	Zixibacteria	MSB-5A5	Krumholzibacteriota	Krumholzibacteria
F0.037	F0.073	6	Zixibacteria	MSB-5A5	Proteobacteria	Alphaproteobacteria
F0.037	F0.086	6	Zixibacteria	MSB-5A5	Myxococcota	Polyangia
F0.037	F0.131	6	Zixibacteria	MSB-5A5	Desulfobacterota	Desulfobacteria
F0.037	F0.136	6	Zixibacteria	MSB-5A5	Acidobacteriota	Bin61
F0.037	F0.173	6	Zixibacteria	MSB-5A5	Desulfobacterota	Desulfobacteria
F0.037	F0.174	6	Zixibacteria	MSB-5A5	Eisenbacteria	NA
F0.037	F0.179	6	Zixibacteria	MSB-5A5	Poribacteria	NA
F0.037	F0.221	6	Zixibacteria	MSB-5A5	Proteobacteria	Alphaproteobacteria
F0.037	F0.226	6	Zixibacteria	MSB-5A5	Desulfobacterota	Desulfobacteria
F0.037	F0.248	6	Zixibacteria	MSB-5A5	Proteobacteria	Gammaproteobacteria
F0.037	F0.261	6	Zixibacteria	MSB-5A5	Bacteroidota	Bacteroidia
F0.037	F0.264	6	Zixibacteria	MSB-5A5	Desulfobacterota	NA
F0.037	F0.297	6	Zixibacteria	MSB-5A5	Fermentibacterota	Fermentibacteria
F0.037	F0.302	6	Zixibacteria	MSB-5A5	Chloroflexota	Anaerolineae
F0.037	F0.311	6	Zixibacteria	MSB-5A5	Calditrichota	Calditrichia
F0.037	F0.338	6	Zixibacteria	MSB-5A5	Bacteroidota	Bacteroidia
F0.037	F0.366	6	Zixibacteria	MSB-5A5	Bacteroidota	Ignavibacteria
F0.037	F0.367	6	Zixibacteria	MSB-5A5	Desulfobacterota	Syntrophia
F0.037	F0.373	6	Zixibacteria	MSB-5A5	Bacteroidota	Bacteroidia
F0.037	F0.381	6	Zixibacteria	MSB-5A5	Desulfobacterota	Syntrophia
F0.037	F0.384	6	Zixibacteria	MSB-5A5	Spirochaetota	Spirochaetia
F0.037	F0.399	6	Zixibacteria	MSB-5A5	Thermoproteota	Bathyarchaeia
F0.037	F0.474	6	Zixibacteria	MSB-5A5	Desulfobacterota	Desulfobacteria
F0.037	F0.488	6	Zixibacteria	MSB-5A5	Proteobacteria	Gammaproteobacteria
F0.037	F0.519	6	Zixibacteria	MSB-5A5	Desulfobacterota	BSN033
F0.037	F0.530	6	Zixibacteria	MSB-5A5	Desulfobacterota	BSN033
F0.037	F0.562	6	Zixibacteria	MSB-5A5	Zixibacteria	MSB-5A5
F0.037	F0.589	6	Zixibacteria	MSB-5A5	B64-G9	B64-G9
F0.037	F0.591	6	Zixibacteria	MSB-5A5	Gemmatimonadota	Gemmatimonadetes
F0.037	F0.596	6	Zixibacteria	MSB-5A5	Chloroflexota	Anaerolineae
F0.037	F0.623	6	Zixibacteria	MSB-5A5	Proteobacteria	Alphaproteobacteria
F0.037	F0.631	6	Zixibacteria	MSB-5A5	Proteobacteria	Alphaproteobacteria
F0.037	F0.647	6	Zixibacteria	MSB-5A5	Desulfobacterota	Desulfobacteria
F0.039	F0.056	6	Proteobacteria	Gammaproteobacteria	Calditrichota	Calditrichia
F0.039	F0.078	6	Proteobacteria	Gammaproteobacteria	Chloroflexota	Anaerolineae
F0.039	F0.117	6	Proteobacteria	Gammaproteobacteria	Bacteroidota	Bacteroidia
F0.039	F0.221	6	Proteobacteria	Gammaproteobacteria	Proteobacteria	Alphaproteobacteria
F0.039	F0.267	6	Proteobacteria	Gammaproteobacteria	Bacteroidota	Ignavibacteria
F0.039	F0.274	6	Proteobacteria	Gammaproteobacteria	Bacteroidota	Bacteroidia
F0.039	F0.411	6	Proteobacteria	Gammaproteobacteria	Krumholzibacteriota	Krumholzibacteria
F0.039	F0.431	6	Proteobacteria	Gammaproteobacteria	Micrarchaeota	Micrarchaeia
F0.039	F0.465	6	Proteobacteria	Gammaproteobacteria	Patescibacteria	Microgenomatia
F0.039	F0.574	6	Proteobacteria	Gammaproteobacteria	Asgardarchaeota	Thorarchaeia
F0.040	F0.075	6	Desulfobacterota	Desulfobacteria	Zixibacteria	MSB-5A5
F0.040	F0.197	6	Desulfobacterota	Desulfobacteria	Bacteroidota	Bacteroidia
F0.040	F0.354	6	Desulfobacterota	Desulfobacteria	Zixibacteria	MSB-5A5
F0.040	F0.489	6	Desulfobacterota	Desulfobacteria	Zixibacteria	MSB-5A5
F0.040	F0.615	6	Desulfobacterota	Desulfobacteria	Zixibacteria	MSB-5A5
F0.045	F0.109*	6	Asgardarchaeota	Heimdallarchaeia	Bacteroidota	Kapabacteria
F0.045	F0.112*	6	Asgardarchaeota	Heimdallarchaeia	Zixibacteria	MSB-5A5
F0.045	F0.456*	6	Asgardarchaeota	Heimdallarchaeia	Desulfobacterota	Desulfobacteria
F0.045	F0.563*	6	Asgardarchaeota	Heimdallarchaeia	Desulfobacterota	Desulfuromonadia
F0.045	F0.579	6	Asgardarchaeota	Heimdallarchaeia	Bacteroidota	Bacteroidia
F0.045	F0.640	6	Asgardarchaeota	Heimdallarchaeia	Acidobacteriota	Mor1
F0.046	F0.047	6	Spirochaetota	Spirochaetia	Desulfobacterota_B	Binatia
F0.046	F0.075	6	Spirochaetota	Spirochaetia	Zixibacteria	MSB-5A5
F0.046	F0.197	6	Spirochaetota	Spirochaetia	Bacteroidota	Bacteroidia
F0.046	F0.469	6	Spirochaetota	Spirochaetia	SZUA-182	NA
F0.046	F0.563*	6	Spirochaetota	Spirochaetia	Desulfobacterota	Desulfuromonadia
F0.046	F0.640	6	Spirochaetota	Spirochaetia	Acidobacteriota	Mor1
F0.047	F0.173	6	Desulfobacterota_B	Binatia	Desulfobacterota	Desulfobacteria
F0.051	F0.563*	6	Patescibacteria	Paceibacteria	Desulfobacterota	Desulfuromonadia
F0.055	F0.078	6	Omnitrophota	Koll11	Chloroflexota	Anaerolineae
F0.055	F0.197	6	Omnitrophota	Koll11	Bacteroidota	Bacteroidia
F0.054	F0.563*	6	Patescibacteria	ABY1	Desulfobacterota	Desulfuromonadia
F0.056	F0.066	6	Calditrichota	Calditrichia	Proteobacteria	Alphaproteobacteria
F0.056	F0.084	6	Calditrichota	Calditrichia	Bacteroidota	Bacteroidia
F0.056	F0.104	6	Calditrichota	Calditrichia	Gemmatimonadota	Gemmatimonadetes
F0.056	F0.275	6	Calditrichota	Calditrichia	Bacteroidota	SZUA-365
F0.056	F0.276	6	Calditrichota	Calditrichia	Myxococcota	Polyangia
F0.056	F0.343	6	Calditrichota	Calditrichia	Myxococcota	Polyangia
F0.056	F0.358	6	Calditrichota	Calditrichia	Proteobacteria	Gammaproteobacteria
F0.056	F0.404	6	Calditrichota	Calditrichia	Krumholzibacteriota	Krumholzibacteria
F0.056	F0.480	6	Calditrichota	Calditrichia	Myxococcota	Polyangia
F0.056	F0.543	6	Calditrichota	Calditrichia	Zixibacteria	MSB-5A5
F0.056	F0.563*	6	Calditrichota	Calditrichia	Desulfobacterota	Desulfuromonadia
F0.056	F0.640	6	Calditrichota	Calditrichia	Acidobacteriota	Mor1
F0.056	F0.642	6	Calditrichota	Calditrichia	Proteobacteria	Gammaproteobacteria
F0.058	F0.563*	6	Desulfobacterota	Desulfobacteria	Desulfobacterota	Desulfuromonadia
F0.060	F0.368	6	Desulfobacterota	Desulfobacteria	Acidobacteriota	Mor1
F0.060	F0.563*	6	Desulfobacterota	Desulfobacteria	Desulfobacterota	Desulfuromonadia
F0.060	F0.575	6	Desulfobacterota	Desulfobacteria	Gemmatimonadota	Gemmatimonadetes
F0.060	F0.615	6	Desulfobacterota	Desulfobacteria	Zixibacteria	MSB-5A5
F0.060	F0.619	6	Desulfobacterota	Desulfobacteria	Bacteroidota	Bacteroidia
F0.060	F0.646	6	Desulfobacterota	Desulfobacteria	Desulfobacterota	Desulfobacteria
F0.065	F0.222	6	Bacteroidota	Bacteroidia	Bacteroidota	Ignavibacteria
F0.065	F0.619	6	Bacteroidota	Bacteroidia	Bacteroidota	Bacteroidia
F0.066	F0.383	6	Proteobacteria	Alphaproteobacteria	Proteobacteria	Alphaproteobacteria
F0.066	F0.574	6	Proteobacteria	Alphaproteobacteria	Asgardarchaeota	Thorarchaeia
F0.068	F0.456*	6	Proteobacteria	Alphaproteobacteria	Desulfobacterota	Desulfobacteria
F0.070	F0.109*	6	Actinobacteriota	Thermoleophilia	Bacteroidota	Kapabacteria
F0.070	F0.563*	6	Actinobacteriota	Thermoleophilia	Desulfobacterota	Desulfuromonadia
F0.073	F0.635	6	Proteobacteria	Alphaproteobacteria	Gemmatimonadota	Gemmatimonadetes
F0.075	F0.431	6	Zixibacteria	MSB-5A5	Micrarchaeota	Micrarchaeia
F0.075	F0.474	6	Zixibacteria	MSB-5A5	Desulfobacterota	Desulfobacteria
F0.075	F0.574	6	Zixibacteria	MSB-5A5	Asgardarchaeota	Thorarchaeia
F0.075	F0.610	6	Zixibacteria	MSB-5A5	Sumerlaeota	Sumerlaeia
F0.078	F0.109*	6	Chloroflexota	Anaerolineae	Bacteroidota	Kapabacteria
F0.078	F0.173	6	Chloroflexota	Anaerolineae	Desulfobacterota	Desulfobacteria
F0.078	F0.469	6	Chloroflexota	Anaerolineae	SZUA-182	NA
F0.078	F0.563*	6	Chloroflexota	Anaerolineae	Desulfobacterota	Desulfuromonadia
F0.078	F0.577	6	Chloroflexota	Anaerolineae	Desulfobacterota	Desulfobacteria
F0.083	F0.404	6	Proteobacteria	Gammaproteobacteria	Krumholzibacteriota	Krumholzibacteria
F0.083	F0.563*	6	Proteobacteria	Gammaproteobacteria	Desulfobacterota	Desulfuromonadia
F0.083	F0.617	6	Proteobacteria	Gammaproteobacteria	Myxococcota	Polyangia
F0.083	F0.642	6	Proteobacteria	Gammaproteobacteria	Proteobacteria	Gammaproteobacteria
F0.084	F0.129	6	Bacteroidota	Bacteroidia	Gemmatimonadota	Gemmatimonadetes
F0.084	F0.358	6	Bacteroidota	Bacteroidia	Proteobacteria	Gammaproteobacteria
F0.084	F0.397	6	Bacteroidota	Bacteroidia	Patescibacteria	Paceibacteria
F0.084	F0.431	6	Bacteroidota	Bacteroidia	Micrarchaeota	Micrarchaeia
F0.084	F0.461	6	Bacteroidota	Bacteroidia	Halobacteriota	Methanomicrobia
F0.084	F0.516	6	Bacteroidota	Bacteroidia	Chloroflexota	Anaerolineae
F0.084	F0.563*	6	Bacteroidota	Bacteroidia	Desulfobacterota	Desulfuromonadia
F0.086	F0.575	6	Myxococcota	Polyangia	Gemmatimonadota	Gemmatimonadetes
F0.090	F0.353	6	Desulfobacterota	Desulfomonilia	Desulfobacterota	Desulfobacteria
F0.090	F0.615	6	Desulfobacterota	Desulfomonilia	Zixibacteria	MSB-5A5
F0.096	F0.635	6	Acidobacteriota	Aminicenantia	Gemmatimonadota	Gemmatimonadetes
F0.098	F0.543	6	Eisenbacteria	NA	Zixibacteria	MSB-5A5
F0.098	F0.563*	6	Eisenbacteria	NA	Desulfobacterota	Desulfuromonadia
F0.098	F0.579	6	Eisenbacteria	NA	Bacteroidota	Bacteroidia
F0.101	F0.222	6	Desulfobacterota	BSN033	Bacteroidota	Ignavibacteria
F0.102	F0.563*	6	Nanoarchaeota	Nanoarchaeia	Desulfobacterota	Desulfuromonadia
F0.104	F0.617	6	Gemmatimonadota	Gemmatimonadetes	Myxococcota	Polyangia
F0.106	F0.563*	6	Thermoplasmatota	E2	Desulfobacterota	Desulfuromonadia
F0.108	F0.129	6	Acidobacteriota	Thermoanaerobaculia	Gemmatimonadota	Gemmatimonadetes
F0.108	F0.353	6	Acidobacteriota	Thermoanaerobaculia	Desulfobacterota	Desulfobacteria
F0.108	F0.563*	6	Acidobacteriota	Thermoanaerobaculia	Desulfobacterota	Desulfuromonadia
F0.109*	F0.221	6	Bacteroidota	Kapabacteria	Proteobacteria	Alphaproteobacteria
F0.109*	F0.273	6	Bacteroidota	Kapabacteria	Asgardarchaeota	Thorarchaeia
F0.109*	F0.383	6	Bacteroidota	Kapabacteria	Proteobacteria	Alphaproteobacteria
F0.109*	F0.418	6	Bacteroidota	Kapabacteria	Chloroflexota	Anaerolineae
F0.109*	F0.424	6	Bacteroidota	Kapabacteria	Chloroflexota	Anaerolineae
F0.109*	F0.431	6	Bacteroidota	Kapabacteria	Micrarchaeota	Micrarchaeia
F0.109*	F0.453	6	Bacteroidota	Kapabacteria	Desulfobacterota	Desulfobacteria
F0.109*	F0.458	6	Bacteroidota	Kapabacteria	Chloroflexota	Dehalococcoidia
F0.109*	F0.465	6	Bacteroidota	Kapabacteria	Patescibacteria	Microgenomatia
F0.109*	F0.508	6	Bacteroidota	Kapabacteria	Halobacteriota	Methanosarcinia
F0.109*	F0.550	6	Bacteroidota	Kapabacteria	Bdellovibrionota	Bdellovibrionia
F0.109*	F0.566	6	Bacteroidota	Kapabacteria	Margulisbacteria	WOR-1
F0.109*	F0.583	6	Bacteroidota	Kapabacteria	Actinobacteriota	Acidimicrobiia
F0.109*	F0.584	6	Bacteroidota	Kapabacteria	Bacteroidota	Bacteroidia
F0.109*	F0.592	6	Bacteroidota	Kapabacteria	Chloroflexota	Anaerolineae
F0.109*	F0.610	6	Bacteroidota	Kapabacteria	Sumerlaeota	Sumerlaeia
F0.112*	F0.383	6	Zixibacteria	MSB-5A5	Proteobacteria	Alphaproteobacteria
F0.112*	F0.458	6	Zixibacteria	MSB-5A5	Chloroflexota	Dehalococcoidia
F0.112*	F0.461	6	Zixibacteria	MSB-5A5	Halobacteriota	Methanomicrobia
F0.112*	F0.465	6	Zixibacteria	MSB-5A5	Patescibacteria	Microgenomatia
F0.112*	F0.566	6	Zixibacteria	MSB-5A5	Margulisbacteria	WOR-1
F0.112*	F0.574	6	Zixibacteria	MSB-5A5	Asgardarchaeota	Thorarchaeia
F0.112*	F0.584	6	Zixibacteria	MSB-5A5	Bacteroidota	Bacteroidia
F0.112*	F0.610	6	Zixibacteria	MSB-5A5	Sumerlaeota	Sumerlaeia
F0.112*	F0.622	6	Zixibacteria	MSB-5A5	Bacteroidota	Bacteroidia
F0.114	F0.563*	6	Aenigmatarchaeota	Aenigmatarchaeia	Desulfobacterota	Desulfuromonadia
F0.117	F0.563*	6	Bacteroidota	Bacteroidia	Desulfobacterota	Desulfuromonadia
F0.123	F0.489	6	Bacteroidota	Bacteroidia	Zixibacteria	MSB-5A5
F0.123	F0.563*	6	Bacteroidota	Bacteroidia	Desulfobacterota	Desulfuromonadia
F0.126	F0.563*	6	Chloroflexota	Dehalococcoidia	Desulfobacterota	Desulfuromonadia
F0.128	F0.458	6	Acidobacteriota	Mor1	Chloroflexota	Dehalococcoidia
F0.128	F0.646	6	Acidobacteriota	Mor1	Desulfobacterota	Desulfobacteria
F0.129	F0.173	6	Gemmatimonadota	Gemmatimonadetes	Desulfobacterota	Desulfobacteria
F0.129	F0.274	6	Gemmatimonadota	Gemmatimonadetes	Bacteroidota	Bacteroidia
F0.129	F0.367	6	Gemmatimonadota	Gemmatimonadetes	Desulfobacterota	Syntrophia
F0.129	F0.399	6	Gemmatimonadota	Gemmatimonadetes	Thermoproteota	Bathyarchaeia
F0.129	F0.604	6	Gemmatimonadota	Gemmatimonadetes	Asgardarchaeota	Lokiarchaeia
F0.129	F0.666	6	Gemmatimonadota	Gemmatimonadetes	Asgardarchaeota	Thorarchaeia
F0.132	F0.563*	6	Bacteroidota	Ignavibacteria	Desulfobacterota	Desulfuromonadia
F0.137	F0.404	6	Proteobacteria	Gammaproteobacteria	Krumholzibacteriota	Krumholzibacteria
F0.137	F0.489	6	Proteobacteria	Gammaproteobacteria	Zixibacteria	MSB-5A5
F0.137	F0.563*	6	Proteobacteria	Gammaproteobacteria	Desulfobacterota	Desulfuromonadia
F0.144	F0.563*	6	Halobacteriota	Methanomicrobia	Desulfobacterota	Desulfuromonadia
F0.147	F0.222	6	Altarchaeota	Altarchaeia	Bacteroidota	Ignavibacteria
F0.147	F0.502	6	Altarchaeota	Altarchaeia	Zixibacteria	MSB-5A5
F0.154	F0.615	6	Asgardarchaeota	Heimdallarchaeia	Zixibacteria	MSB-5A5
F0.156	F0.563*	6	Patescibacteria	WWE3	Desulfobacterota	Desulfuromonadia
F0.159	F0.197	6	Chloroflexota	Anaerolineae	Bacteroidota	Bacteroidia
F0.159	F0.563*	6	Chloroflexota	Anaerolineae	Desulfobacterota	Desulfuromonadia
F0.159	F0.619	6	Chloroflexota	Anaerolineae	Bacteroidota	Bacteroidia
F0.162	F0.563*	6	Patescibacteria	Microgenomatia	Desulfobacterota	Desulfuromonadia
F0.164	F0.619	6	Bacteroidota	Bacteroidia	Bacteroidota	Bacteroidia
F0.165	F0.563*	6	Gemmatimonadota	Gemmatimonadetes	Desulfobacterota	Desulfuromonadia
F0.166	F0.563*	6	Thermoproteota	Bathyarchaeia	Desulfobacterota	Desulfuromonadia
F0.170	F0.563*	6	WOR-3	WOR-3	Desulfobacterota	Desulfuromonadia
F0.173	F0.456*	6	Desulfobacterota	Desulfobacteria	Desulfobacterota	Desulfobacteria
F0.173	F0.502	6	Desulfobacterota	Desulfobacteria	Zixibacteria	MSB-5A5
F0.173	F0.563*	6	Desulfobacterota	Desulfobacteria	Desulfobacterota	Desulfuromonadia
F0.173	F0.615	6	Desulfobacterota	Desulfobacteria	Zixibacteria	MSB-5A5
F0.173	F0.635	6	Desulfobacterota	Desulfobacteria	Gemmatimonadota	Gemmatimonadetes
F0.173	F0.640	6	Desulfobacterota	Desulfobacteria	Acidobacteriota	Mor1
F0.177	F0.489	6	Proteobacteria	Gammaproteobacteria	Zixibacteria	MSB-5A5
F0.177	F0.563*	6	Proteobacteria	Gammaproteobacteria	Desulfobacterota	Desulfuromonadia
F0.178	F0.261	6	Zixibacteria	MSB-5A5	Bacteroidota	Bacteroidia
F0.178	F0.610	6	Zixibacteria	MSB-5A5	Sumerlaeota	Sumerlaeia
F0.181	F0.575	6	Chloroflexota	Anaerolineae	Gemmatimonadota	Gemmatimonadetes
F0.186	F0.225	6	Nitrospirota	Thermodesulfovibrionia	RBG-13-66-14	RBG-13-66-14
F0.186	F0.490	6	Nitrospirota	Thermodesulfovibrionia	Spirochaetota	Spirochaetia
F0.197	F0.504	6	Bacteroidota	Bacteroidia	Bacteroidota	Rhodothermia
F0.197	F0.527	6	Bacteroidota	Bacteroidia	Bipolaricaulota	Bipolaricaulia
F0.197	F0.623	6	Bacteroidota	Bacteroidia	Proteobacteria	Alphaproteobacteria
F0.199	F0.563*	6	Thermoproteota	Bathyarchaeia	Desulfobacterota	Desulfuromonadia
F0.204	F0.350	6	Zixibacteria	MSB-5A5	Nanoarchaeota	Nanoarchaeia
F0.204	F0.431	6	Zixibacteria	MSB-5A5	Micrarchaeota	Micrarchaeia
F0.204	F0.622	6	Zixibacteria	MSB-5A5	Bacteroidota	Bacteroidia
F0.209	F0.615	6	Krumholzibacteriota	Krumholzibacteria	Zixibacteria	MSB-5A5
F0.209	F0.635	6	Krumholzibacteriota	Krumholzibacteria	Gemmatimonadota	Gemmatimonadetes
F0.221	F0.456*	6	Proteobacteria	Alphaproteobacteria	Desulfobacterota	Desulfobacteria
F0.221	F0.563*	6	Proteobacteria	Alphaproteobacteria	Desulfobacterota	Desulfuromonadia
F0.222	F0.339	6	Bacteroidota	Ignavibacteria	Desulfobacterota	Desulfomonilia_A
F0.222	F0.383	6	Bacteroidota	Ignavibacteria	Proteobacteria	Alphaproteobacteria
F0.222	F0.458	6	Bacteroidota	Ignavibacteria	Chloroflexota	Dehalococcoidia
F0.222	F0.490	6	Bacteroidota	Ignavibacteria	Spirochaetota	Spirochaetia
F0.222	F0.568	6	Bacteroidota	Ignavibacteria	Undinarchaeota	Undinarchaeia
F0.227	F0.563*	6	Chloroflexota	Anaerolineae	Desulfobacterota	Desulfuromonadia
F0.228	F0.458	6	Zixibacteria	MSB-5A5	Chloroflexota	Dehalococcoidia
F0.228	F0.617	6	Zixibacteria	MSB-5A5	Myxococcota	Polyangia
F0.238	F0.563*	6	Asgardarchaeota	Heimdallarchaeia	Desulfobacterota	Desulfuromonadia
F0.250	F0.619	6	Chloroflexota	Anaerolineae	Bacteroidota	Bacteroidia
F0.254	F0.563*	6	Patescibacteria	Microgenomatia	Desulfobacterota	Desulfuromonadia
F0.255	F0.563*	6	Chloroflexota	Anaerolineae	Desulfobacterota	Desulfuromonadia
F0.264	F0.353	6	Desulfobacterota	NA	Desulfobacterota	Desulfobacteria
F0.267	F0.275	6	Bacteroidota	Ignavibacteria	Bacteroidota	SZUA-365
F0.267	F0.456*	6	Bacteroidota	Ignavibacteria	Desulfobacterota	Desulfobacteria
F0.267	F0.563*	6	Bacteroidota	Ignavibacteria	Desulfobacterota	Desulfuromonadia
F0.273	F0.563*	6	Asgardarchaeota	Thorarchaeia	Desulfobacterota	Desulfuromonadia
F0.274	F0.275	6	Bacteroidota	Bacteroidia	Bacteroidota	SZUA-365
F0.274	F0.383	6	Bacteroidota	Bacteroidia	Proteobacteria	Alphaproteobacteria
F0.275	F0.339	6	Bacteroidota	SZUA-365	Desulfobacterota	Desulfomonilia_A
F0.275	F0.383	6	Bacteroidota	SZUA-365	Proteobacteria	Alphaproteobacteria
F0.275	F0.418	6	Bacteroidota	SZUA-365	Chloroflexota	Anaerolineae
F0.275	F0.458	6	Bacteroidota	SZUA-365	Chloroflexota	Dehalococcoidia
F0.275	F0.508	6	Bacteroidota	SZUA-365	Halobacteriota	Methanosarcinia
F0.275	F0.574	6	Bacteroidota	SZUA-365	Asgardarchaeota	Thorarchaeia
F0.275	F0.622	6	Bacteroidota	SZUA-365	Bacteroidota	Bacteroidia
F0.276	F0.458	6	Myxococcota	Polyangia	Chloroflexota	Dehalococcoidia
F0.280	F0.353	6	Chloroflexota	Dehalococcoidia	Desulfobacterota	Desulfobacteria
F0.282	F0.353	6	Patescibacteria	Paceibacteria	Desulfobacterota	Desulfobacteria
F0.283	F0.563*	6	Chloroflexota	Anaerolineae	Desulfobacterota	Desulfuromonadia
F0.287	F0.610	6	Bacteroidota	UBA10030	Sumerlaeota	Sumerlaeia
F0.291	F0.563*	6	Patescibacteria	ABY1	Desulfobacterota	Desulfuromonadia
F0.292	F0.563*	6	Actinobacteriota	Thermoleophilia	Desulfobacterota	Desulfuromonadia
F0.293	F0.563*	6	Nanoarchaeota	Nanoarchaeia	Desulfobacterota	Desulfuromonadia
F0.293	F0.619	6	Nanoarchaeota	Nanoarchaeia	Bacteroidota	Bacteroidia
F0.297	F0.353	6	Fermentibacterota	Fermentibacteria	Desulfobacterota	Desulfobacteria
F0.297	F0.615	6	Fermentibacterota	Fermentibacteria	Zixibacteria	MSB-5A5
F0.302	F0.353	6	Chloroflexota	Anaerolineae	Desulfobacterota	Desulfobacteria
F0.302	F0.619	6	Chloroflexota	Anaerolineae	Bacteroidota	Bacteroidia
F0.305	F0.563*	6	Thermoplasmatota	Thermoplasmata	Desulfobacterota	Desulfuromonadia
F0.306	F0.563*	6	Nanoarchaeota	Nanoarchaeia	Desulfobacterota	Desulfuromonadia
F0.307	F0.563*	6	Verrucomicrobiota	Verrucomicrobiae	Desulfobacterota	Desulfuromonadia
F0.308	F0.610	6	Chloroflexota	Anaerolineae	Sumerlaeota	Sumerlaeia
F0.309	F0.563*	6	Nanoarchaeota	Nanoarchaeia	Desulfobacterota	Desulfuromonadia
F0.311	F0.456*	6	Calditrichota	Calditrichia	Desulfobacterota	Desulfobacteria
F0.311	F0.563*	6	Calditrichota	Calditrichia	Desulfobacterota	Desulfuromonadia
F0.313	F0.563*	6	Patescibacteria	Paceibacteria	Desulfobacterota	Desulfuromonadia
F0.321	F0.563*	6	Chloroflexota	Anaerolineae	Desulfobacterota	Desulfuromonadia
F0.322	F0.368	6	Desulfobacterota	Desulfobacteria	Acidobacteriota	Mor1
F0.322	F0.563*	6	Desulfobacterota	Desulfobacteria	Desulfobacterota	Desulfuromonadia
F0.323	F0.563*	6	Chloroflexota	Anaerolineae	Desulfobacterota	Desulfuromonadia
F0.329	F0.563*	6	Nanoarchaeota	Nanoarchaeia	Desulfobacterota	Desulfuromonadia
F0.330	F0.563*	6	Thermoproteota	Bathyarchaeia	Desulfobacterota	Desulfuromonadia
F0.332	F0.550	6	Proteobacteria	Gammaproteobacteria	Bdellovibrionota	Bdellovibrionia
F0.332	F0.574	6	Proteobacteria	Gammaproteobacteria	Asgardarchaeota	Thorarchaeia
F0.332	F0.584	6	Proteobacteria	Gammaproteobacteria	Bacteroidota	Bacteroidia
F0.332	F0.610	6	Proteobacteria	Gammaproteobacteria	Sumerlaeota	Sumerlaeia
F0.337	F0.563*	6	Patescibacteria	Gracilibacteria	Desulfobacterota	Desulfuromonadia
F0.338	F0.563*	6	Bacteroidota	Bacteroidia	Desulfobacterota	Desulfuromonadia
F0.339	F0.615	6	Desulfobacterota	Desulfomonilia_A	Zixibacteria	MSB-5A5
F0.339	F0.619	6	Desulfobacterota	Desulfomonilia_A	Bacteroidota	Bacteroidia
F0.339	F0.622	6	Desulfobacterota	Desulfomonilia_A	Bacteroidota	Bacteroidia
F0.343	F0.490	6	Myxococcota	Polyangia	Spirochaetota	Spirochaetia
F0.343	F0.610	6	Myxococcota	Polyangia	Sumerlaeota	Sumerlaeia
F0.343	F0.625	6	Myxococcota	Polyangia	Bacteroidota	Bacteroidia
F0.350	F0.353	6	Nanoarchaeota	Nanoarchaeia	Desulfobacterota	Desulfobacteria
F0.350	F0.480	6	Nanoarchaeota	Nanoarchaeia	Myxococcota	Polyangia
F0.350	F0.543	6	Nanoarchaeota	Nanoarchaeia	Zixibacteria	MSB-5A5
F0.350	F0.617	6	Nanoarchaeota	Nanoarchaeia	Myxococcota	Polyangia
F0.350	F0.619	6	Nanoarchaeota	Nanoarchaeia	Bacteroidota	Bacteroidia
F0.353	F0.383	6	Desulfobacterota	Desulfobacteria	Proteobacteria	Alphaproteobacteria
F0.353	F0.452	6	Desulfobacterota	Desulfobacteria	Thermoproteota	Bathyarchaeia
F0.353	F0.508	6	Desulfobacterota	Desulfobacteria	Halobacteriota	Methanosarcinia
F0.353	F0.530	6	Desulfobacterota	Desulfobacteria	Desulfobacterota	BSN033
F0.353	F0.565	6	Desulfobacterota	Desulfobacteria	Desulfobacterota	Desulfobacteria
F0.353	F0.568	6	Desulfobacterota	Desulfobacteria	Undinarchaeota	Undinarchaeia
F0.353	F0.602	6	Desulfobacterota	Desulfobacteria	Patescibacteria	Microgenomatia
F0.353	F0.647	6	Desulfobacterota	Desulfobacteria	Desulfobacterota	Desulfobacteria
F0.353	F0.661	6	Desulfobacterota	Desulfobacteria	Gemmatimonadota	Gemmatimonadetes
F0.354	F0.383	6	Zixibacteria	MSB-5A5	Proteobacteria	Alphaproteobacteria
F0.354	F0.584	6	Zixibacteria	MSB-5A5	Bacteroidota	Bacteroidia
F0.354	F0.610	6	Zixibacteria	MSB-5A5	Sumerlaeota	Sumerlaeia
F0.358	F0.490	6	Proteobacteria	Gammaproteobacteria	Spirochaetota	Spirochaetia
F0.358	F0.622	6	Proteobacteria	Gammaproteobacteria	Bacteroidota	Bacteroidia
F0.359	F0.563*	6	Actinobacteriota	Acidimicrobiia	Desulfobacterota	Desulfuromonadia
F0.361	F0.563*	6	Proteobacteria	Gammaproteobacteria	Desulfobacterota	Desulfuromonadia
F0.368	F0.381	6	Acidobacteriota	Mor1	Desulfobacterota	Syntrophia
F0.368	F0.490	6	Acidobacteriota	Mor1	Spirochaetota	Spirochaetia
F0.373	F0.471	6	Bacteroidota	Bacteroidia	Desulfobacterota	Desulfobacteria
F0.373	F0.489	6	Bacteroidota	Bacteroidia	Zixibacteria	MSB-5A5
F0.373	F0.640	6	Bacteroidota	Bacteroidia	Acidobacteriota	Mor1
F0.381	F0.563*	6	Desulfobacterota	Syntrophia	Desulfobacterota	Desulfuromonadia
F0.381	F0.575	6	Desulfobacterota	Syntrophia	Gemmatimonadota	Gemmatimonadetes
F0.381	F0.635	6	Desulfobacterota	Syntrophia	Gemmatimonadota	Gemmatimonadetes
F0.383	F0.615	6	Proteobacteria	Alphaproteobacteria	Zixibacteria	MSB-5A5
F0.385	F0.635	6	Spirochaetota	B62-G9	Gemmatimonadota	Gemmatimonadetes
F0.386	F0.563*	6	Gemmatimonadota	Gemmatimonadetes	Desulfobacterota	Desulfuromonadia
F0.386	F0.617	6	Gemmatimonadota	Gemmatimonadetes	Myxococcota	Polyangia
F0.386	F0.640	6	Gemmatimonadota	Gemmatimonadetes	Acidobacteriota	Mor1
F0.393	F0.563*	6	Zixibacteria	MSB-5A5	Desulfobacterota	Desulfuromonadia
F0.394	F0.563*	6	Patescibacteria	Microgenomatia	Desulfobacterota	Desulfuromonadia
F0.396	F0.563*	6	Planctomycetota	UBA8742	Desulfobacterota	Desulfuromonadia
F0.397	F0.563*	6	Patescibacteria	Paceibacteria	Desulfobacterota	Desulfuromonadia
F0.398	F0.543	6	Acidobacteriota	Thermoanaerobaculia	Zixibacteria	MSB-5A5
F0.398	F0.563*	6	Acidobacteriota	Thermoanaerobaculia	Desulfobacterota	Desulfuromonadia
F0.404	F0.431	6	Krumholzibacteriota	Krumholzibacteria	Micrarchaeota	Micrarchaeia
F0.404	F0.463	6	Krumholzibacteriota	Krumholzibacteria	Chloroflexota	Anaerolineae
F0.404	F0.472	6	Krumholzibacteriota	Krumholzibacteria	Chloroflexota	Anaerolineae
F0.404	F0.508	6	Krumholzibacteriota	Krumholzibacteria	Halobacteriota	Methanosarcinia
F0.404	F0.574	6	Krumholzibacteriota	Krumholzibacteria	Asgardarchaeota	Thorarchaeia
F0.404	F0.652	6	Krumholzibacteriota	Krumholzibacteria	Patescibacteria	Microgenomatia
F0.407	F0.563*	6	Zixibacteria	MSB-5A5	Desulfobacterota	Desulfuromonadia
F0.409	F0.615	6	Acidobacteriota	Aminicenantia	Zixibacteria	MSB-5A5
F0.411	F0.469	6	Krumholzibacteriota	Krumholzibacteria	SZUA-182	NA
F0.411	F0.563*	6	Krumholzibacteriota	Krumholzibacteria	Desulfobacterota	Desulfuromonadia
F0.414	F0.563*	6	Chloroflexota	Anaerolineae	Desulfobacterota	Desulfuromonadia
F0.418	F0.563*	6	Chloroflexota	Anaerolineae	Desulfobacterota	Desulfuromonadia
F0.421	F0.563*	6	Micrarchaeota	Micrarchaeia	Desulfobacterota	Desulfuromonadia
F0.424	F0.563*	6	Chloroflexota	Anaerolineae	Desulfobacterota	Desulfuromonadia
F0.428	F0.480	6	Proteobacteria	Gammaproteobacteria	Myxococcota	Polyangia
F0.429	F0.563*	6	Halobacteriota	Methanosarcinia	Desulfobacterota	Desulfuromonadia
F0.430	F0.563*	6	Proteobacteria	Gammaproteobacteria	Desulfobacterota	Desulfuromonadia
F0.432	F0.563*	6	Patescibacteria	Paceibacteria	Desulfobacterota	Desulfuromonadia
F0.435	F0.563*	6	Patescibacteria	Paceibacteria	Desulfobacterota	Desulfuromonadia
F0.437	F0.640	6	Omnitrophota	Koll11	Acidobacteriota	Mor1
F0.441	F0.563*	6	Micrarchaeota	Micrarchaeia	Desulfobacterota	Desulfuromonadia
F0.443	F0.563*	6	Chloroflexota	Anaerolineae	Desulfobacterota	Desulfuromonadia
F0.446	F0.563*	6	Patescibacteria	Paceibacteria_A	Desulfobacterota	Desulfuromonadia
F0.453	F0.543	6	Desulfobacterota	Desulfobacteria	Zixibacteria	MSB-5A5
F0.458	F0.502	6	Chloroflexota	Dehalococcoidia	Zixibacteria	MSB-5A5
F0.458	F0.506	6	Chloroflexota	Dehalococcoidia	Chloroflexota	Anaerolineae
F0.458	F0.584	6	Chloroflexota	Dehalococcoidia	Bacteroidota	Bacteroidia
F0.458	F0.610	6	Chloroflexota	Dehalococcoidia	Sumerlaeota	Sumerlaeia
F0.458	F0.619	6	Chloroflexota	Dehalococcoidia	Bacteroidota	Bacteroidia
F0.458	F0.652	6	Chloroflexota	Dehalococcoidia	Patescibacteria	Microgenomatia
F0.456*	F0.465	6	Desulfobacterota	Desulfobacteria	Patescibacteria	Microgenomatia
F0.456*	F0.504	6	Desulfobacterota	Desulfobacteria	Bacteroidota	Rhodothermia
F0.456*	F0.571	6	Desulfobacterota	Desulfobacteria	Omnitrophota	Koll11
F0.456*	F0.574	6	Desulfobacterota	Desulfobacteria	Asgardarchaeota	Thorarchaeia
F0.456*	F0.610	6	Desulfobacterota	Desulfobacteria	Sumerlaeota	Sumerlaeia
F0.456*	F0.652	6	Desulfobacterota	Desulfobacteria	Patescibacteria	Microgenomatia
F0.460	F0.563*	6	Actinobacteriota	Thermoleophilia	Desulfobacterota	Desulfuromonadia
F0.460	F0.635	6	Actinobacteriota	Thermoleophilia	Gemmatimonadota	Gemmatimonadetes
F0.461	F0.563*	6	Halobacteriota	Methanomicrobia	Desulfobacterota	Desulfuromonadia
F0.465	F0.489	6	Patescibacteria	Microgenomatia	Zixibacteria	MSB-5A5
F0.465	F0.505	6	Patescibacteria	Microgenomatia	Omnitrophota	Koll11
F0.465	F0.563*	6	Patescibacteria	Microgenomatia	Desulfobacterota	Desulfuromonadia
F0.465	F0.579	6	Patescibacteria	Microgenomatia	Bacteroidota	Bacteroidia
F0.463	F0.563*	6	Chloroflexota	Anaerolineae	Desulfobacterota	Desulfuromonadia
F0.468	F0.640	6	Patescibacteria	Microgenomatia	Acidobacteriota	Mor1
F0.469	F0.562	6	SZUA-182	NA	Zixibacteria	MSB-5A5
F0.469	F0.566	6	SZUA-182	NA	Margulisbacteria	WOR-1
F0.469	F0.574	6	SZUA-182	NA	Asgardarchaeota	Thorarchaeia
F0.469	F0.610	6	SZUA-182	NA	Sumerlaeota	Sumerlaeia
F0.469	F0.623	6	SZUA-182	NA	Proteobacteria	Alphaproteobacteria
F0.471	F0.488	6	Desulfobacterota	Desulfobacteria	Proteobacteria	Gammaproteobacteria
F0.471	F0.490	6	Desulfobacterota	Desulfobacteria	Spirochaetota	Spirochaetia
F0.471	F0.666	6	Desulfobacterota	Desulfobacteria	Asgardarchaeota	Thorarchaeia
F0.475	F0.640	6	Desulfobacterota	Desulfobacteria	Acidobacteriota	Mor1
F0.474	F0.563*	6	Desulfobacterota	Desulfobacteria	Desulfobacterota	Desulfuromonadia
F0.474	F0.615	6	Desulfobacterota	Desulfobacteria	Zixibacteria	MSB-5A5
F0.481	F0.563*	6	Chloroflexota	Anaerolineae	Desulfobacterota	Desulfuromonadia
F0.481	F0.570	6	Chloroflexota	Anaerolineae	Bacteroidota	UBA10030
F0.481	F0.642	6	Chloroflexota	Anaerolineae	Proteobacteria	Gammaproteobacteria
F0.483	F0.563*	6	Nanoarchaeota	Nanoarchaeia	Desulfobacterota	Desulfuromonadia
F0.487	F0.563*	6	Aenigmatarchaeota	Aenigmatarchaeia	Desulfobacterota	Desulfuromonadia
F0.489	F0.574	6	Zixibacteria	MSB-5A5	Asgardarchaeota	Thorarchaeia
F0.489	F0.619	6	Zixibacteria	MSB-5A5	Bacteroidota	Bacteroidia
F0.489	F0.625	6	Zixibacteria	MSB-5A5	Bacteroidota	Bacteroidia
F0.490	F0.502	6	Spirochaetota	Spirochaetia	Zixibacteria	MSB-5A5
F0.490	F0.635	6	Spirochaetota	Spirochaetia	Gemmatimonadota	Gemmatimonadetes
F0.495	F0.563*	6	Patescibacteria	Dojkabacteria	Desulfobacterota	Desulfuromonadia
F0.498	F0.563*	6	Nanoarchaeota	Nanoarchaeia	Desulfobacterota	Desulfuromonadia
F0.502	F0.589	6	Zixibacteria	MSB-5A5	B64-G9	B64-G9
F0.503	F0.563*	6	Nanoarchaeota	Nanoarchaeia	Desulfobacterota	Desulfuromonadia
F0.504	F0.563*	6	Bacteroidota	Rhodothermia	Desulfobacterota	Desulfuromonadia
F0.504	F0.577	6	Bacteroidota	Rhodothermia	Desulfobacterota	Desulfobacteria
F0.504	F0.617	6	Bacteroidota	Rhodothermia	Myxococcota	Polyangia
F0.504	F0.642	6	Bacteroidota	Rhodothermia	Proteobacteria	Gammaproteobacteria
F0.520	F0.563*	6	Halobacteriota	Methanosarcinia	Desulfobacterota	Desulfuromonadia
F0.525	F0.563*	6	Methanobacteriota	Thermococci	Desulfobacterota	Desulfuromonadia
F0.527	F0.563*	6	Bipolaricaulota	Bipolaricaulia	Desulfobacterota	Desulfuromonadia
F0.541	F0.563*	6	Nanoarchaeota	Nanoarchaeia	Desulfobacterota	Desulfuromonadia
F0.543	F0.574	6	Zixibacteria	MSB-5A5	Asgardarchaeota	Thorarchaeia
F0.543	F0.628	6	Zixibacteria	MSB-5A5	Desulfobacterota	Desulfobacteria
F0.543	F0.663	6	Zixibacteria	MSB-5A5	Verrucomicrobiota	Verrucomicrobiae
F0.547	F0.563*	6	Patescibacteria	ABY1	Desulfobacterota	Desulfuromonadia
F0.554	F0.563*	6	Chloroflexota	Anaerolineae	Desulfobacterota	Desulfuromonadia
F0.562	F0.563*	6	Zixibacteria	MSB-5A5	Desulfobacterota	Desulfuromonadia
F0.563*	F0.571	6	Desulfobacterota	Desulfuromonadia	Omnitrophota	Koll11
F0.563*	F0.574	6	Desulfobacterota	Desulfuromonadia	Asgardarchaeota	Thorarchaeia
F0.563*	F0.593	6	Desulfobacterota	Desulfuromonadia	Actinobacteriota	Acidimicrobiia
F0.563*	F0.602	6	Desulfobacterota	Desulfuromonadia	Patescibacteria	Microgenomatia
F0.563*	F0.604	6	Desulfobacterota	Desulfuromonadia	Asgardarchaeota	Lokiarchaeia
F0.563*	F0.614	6	Desulfobacterota	Desulfuromonadia	Halobacteriota	Methanosarcinia
F0.563*	F0.621	6	Desulfobacterota	Desulfuromonadia	Thermoplasmatota	E2
F0.563*	F0.622	6	Desulfobacterota	Desulfuromonadia	Bacteroidota	Bacteroidia
F0.563*	F0.623	6	Desulfobacterota	Desulfuromonadia	Proteobacteria	Alphaproteobacteria
F0.563*	F0.626	6	Desulfobacterota	Desulfuromonadia	Patescibacteria	Paceibacteria
F0.563*	F0.628	6	Desulfobacterota	Desulfuromonadia	Desulfobacterota	Desulfobacteria
F0.563*	F0.647	6	Desulfobacterota	Desulfuromonadia	Desulfobacterota	Desulfobacteria
F0.563*	F0.652	6	Desulfobacterota	Desulfuromonadia	Patescibacteria	Microgenomatia
F0.563*	F0.660	6	Desulfobacterota	Desulfuromonadia	Chloroflexota	Anaerolineae
F0.563*	F0.663	6	Desulfobacterota	Desulfuromonadia	Verrucomicrobiota	Verrucomicrobiae
F0.565	F0.640	6	Desulfobacterota	Desulfobacteria	Acidobacteriota	Mor1
F0.566	F0.640	6	Margulisbacteria	WOR-1	Acidobacteriota	Mor1
F0.575	F0.610	6	Gemmatimonadota	Gemmatimonadetes	Sumerlaeota	Sumerlaeia
F0.579	F0.583	6	Bacteroidota	Bacteroidia	Actinobacteriota	Acidimicrobiia
F0.584	F0.640	6	Bacteroidota	Bacteroidia	Acidobacteriota	Mor1
F0.584	F0.642	6	Bacteroidota	Bacteroidia	Proteobacteria	Gammaproteobacteria
F0.610	F0.617	6	Sumerlaeota	Sumerlaeia	Myxococcota	Polyangia
F0.610	F0.640	6	Sumerlaeota	Sumerlaeia	Acidobacteriota	Mor1
F0.617	F0.622	6	Myxococcota	Polyangia	Bacteroidota	Bacteroidia
F0.625	F0.635	6	Bacteroidota	Bacteroidia	Gemmatimonadota	Gemmatimonadetes
F0.634	F0.635	6	Zixibacteria	MSB-5A5	Gemmatimonadota	Gemmatimonadetes
F0.635	F0.661	6	Gemmatimonadota	Gemmatimonadetes	Gemmatimonadota	Gemmatimonadetes
F0.408	F0.563*	6	Thermoplasmatota	E2	Desulfobacterota	Desulfuromonadia
F0.009*	F0.417	6	Planctomycetota	Phycisphaerae	Asgardarchaeota	Thorarchaeia
F0.001	F0.275	5	Proteobacteria	Gammaproteobacteria	Bacteroidota	SZUA-365
F0.001	F0.353	5	Proteobacteria	Gammaproteobacteria	Desulfobacterota	Desulfobacteria
F0.001	F0.543	5	Proteobacteria	Gammaproteobacteria	Zixibacteria	MSB-5A5
F0.001	F0.563*	5	Proteobacteria	Gammaproteobacteria	Desulfobacterota	Desulfuromonadia
F0.001	F0.635	5	Proteobacteria	Gammaproteobacteria	Gemmatimonadota	Gemmatimonadetes
F0.002	F0.037	5	Proteobacteria	Gammaproteobacteria	Zixibacteria	MSB-5A5
F0.002	F0.047	5	Proteobacteria	Gammaproteobacteria	Desulfobacterota_B	Binatia
F0.002	F0.204	5	Proteobacteria	Gammaproteobacteria	Zixibacteria	MSB-5A5
F0.002	F0.222	5	Proteobacteria	Gammaproteobacteria	Bacteroidota	Ignavibacteria
F0.002	F0.275	5	Proteobacteria	Gammaproteobacteria	Bacteroidota	SZUA-365
F0.002	F0.353	5	Proteobacteria	Gammaproteobacteria	Desulfobacterota	Desulfobacteria
F0.002	F0.469	5	Proteobacteria	Gammaproteobacteria	SZUA-182	NA
F0.002	F0.563*	5	Proteobacteria	Gammaproteobacteria	Desulfobacterota	Desulfuromonadia
F0.002	F0.579	5	Proteobacteria	Gammaproteobacteria	Bacteroidota	Bacteroidia
F0.003	F0.013	5	Chloroflexota	Anaerolineae	Gemmatimonadota	Gemmatimonadetes
F0.003	F0.014	5	Chloroflexota	Anaerolineae	Asgardarchaeota	Thorarchaeia
F0.003	F0.049	5	Chloroflexota	Anaerolineae	Bacteroidota	Bacteroidia
F0.003	F0.060	5	Chloroflexota	Anaerolineae	Desulfobacterota	Desulfobacteria
F0.003	F0.081	5	Chloroflexota	Anaerolineae	Bacteroidota	Bacteroidia
F0.003	F0.086	5	Chloroflexota	Anaerolineae	Myxococcota	Polyangia
F0.003	F0.089	5	Chloroflexota	Anaerolineae	Chloroflexota	Anaerolineae
F0.003	F0.108	5	Chloroflexota	Anaerolineae	Acidobacteriota	Thermoanaerobaculia
F0.003	F0.147	5	Chloroflexota	Anaerolineae	Altarchaeota	Altarchaeia
F0.003	F0.161	5	Chloroflexota	Anaerolineae	Actinobacteriota	Acidimicrobiia
F0.003	F0.164	5	Chloroflexota	Anaerolineae	Bacteroidota	Bacteroidia
F0.003	F0.173	5	Chloroflexota	Anaerolineae	Desulfobacterota	Desulfobacteria
F0.003	F0.174	5	Chloroflexota	Anaerolineae	Eisenbacteria	NA
F0.003	F0.225	5	Chloroflexota	Anaerolineae	RBG-13-66-14	RBG-13-66-14
F0.003	F0.261	5	Chloroflexota	Anaerolineae	Bacteroidota	Bacteroidia
F0.003	F0.292	5	Chloroflexota	Anaerolineae	Actinobacteriota	Thermoleophilia
F0.003	F0.302	5	Chloroflexota	Anaerolineae	Chloroflexota	Anaerolineae
F0.003	F0.338	5	Chloroflexota	Anaerolineae	Bacteroidota	Bacteroidia
F0.003	F0.350	5	Chloroflexota	Anaerolineae	Nanoarchaeota	Nanoarchaeia
F0.003	F0.366	5	Chloroflexota	Anaerolineae	Bacteroidota	Ignavibacteria
F0.003	F0.373	5	Chloroflexota	Anaerolineae	Bacteroidota	Bacteroidia
F0.003	F0.381	5	Chloroflexota	Anaerolineae	Desulfobacterota	Syntrophia
F0.003	F0.383	5	Chloroflexota	Anaerolineae	Proteobacteria	Alphaproteobacteria
F0.003	F0.396	5	Chloroflexota	Anaerolineae	Planctomycetota	UBA8742
F0.003	F0.397	5	Chloroflexota	Anaerolineae	Patescibacteria	Paceibacteria
F0.003	F0.399	5	Chloroflexota	Anaerolineae	Thermoproteota	Bathyarchaeia
F0.003	F0.431	5	Chloroflexota	Anaerolineae	Micrarchaeota	Micrarchaeia
F0.003	F0.472	5	Chloroflexota	Anaerolineae	Chloroflexota	Anaerolineae
F0.003	F0.530	5	Chloroflexota	Anaerolineae	Desulfobacterota	BSN033
F0.003	F0.568	5	Chloroflexota	Anaerolineae	Undinarchaeota	Undinarchaeia
F0.003	F0.569	5	Chloroflexota	Anaerolineae	Desulfobacterota	Desulfobacteria
F0.003	F0.584	5	Chloroflexota	Anaerolineae	Bacteroidota	Bacteroidia
F0.003	F0.589	5	Chloroflexota	Anaerolineae	B64-G9	B64-G9
F0.003	F0.595	5	Chloroflexota	Anaerolineae	Proteobacteria	Gammaproteobacteria
F0.003	F0.638	5	Chloroflexota	Anaerolineae	Chloroflexota	Anaerolineae
F0.003	F0.647	5	Chloroflexota	Anaerolineae	Desulfobacterota	Desulfobacteria
F0.003	F0.666	5	Chloroflexota	Anaerolineae	Asgardarchaeota	Thorarchaeia
F0.005	F0.013	5	Desulfobacterota	Desulfobacteria	Gemmatimonadota	Gemmatimonadetes
F0.005	F0.029	5	Desulfobacterota	Desulfobacteria	Myxococcota	Polyangia
F0.005	F0.045	5	Desulfobacterota	Desulfobacteria	Asgardarchaeota	Heimdallarchaeia
F0.005	F0.065	5	Desulfobacterota	Desulfobacteria	Bacteroidota	Bacteroidia
F0.005	F0.090	5	Desulfobacterota	Desulfobacteria	Desulfobacterota	Desulfomonilia
F0.005	F0.101	5	Desulfobacterota	Desulfobacteria	Desulfobacterota	BSN033
F0.005	F0.159	5	Desulfobacterota	Desulfobacteria	Chloroflexota	Anaerolineae
F0.005	F0.166	5	Desulfobacterota	Desulfobacteria	Thermoproteota	Bathyarchaeia
F0.005	F0.383	5	Desulfobacterota	Desulfobacteria	Proteobacteria	Alphaproteobacteria
F0.005	F0.397	5	Desulfobacterota	Desulfobacteria	Patescibacteria	Paceibacteria
F0.005	F0.398	5	Desulfobacterota	Desulfobacteria	Acidobacteriota	Thermoanaerobaculia
F0.005	F0.428	5	Desulfobacterota	Desulfobacteria	Proteobacteria	Gammaproteobacteria
F0.005	F0.431	5	Desulfobacterota	Desulfobacteria	Micrarchaeota	Micrarchaeia
F0.005	F0.462	5	Desulfobacterota	Desulfobacteria	Spirochaetota	Spirochaetia
F0.005	F0.465	5	Desulfobacterota	Desulfobacteria	Patescibacteria	Microgenomatia
F0.005	F0.472	5	Desulfobacterota	Desulfobacteria	Chloroflexota	Anaerolineae
F0.005	F0.504	5	Desulfobacterota	Desulfobacteria	Bacteroidota	Rhodothermia
F0.005	F0.566	5	Desulfobacterota	Desulfobacteria	Margulisbacteria	WOR-1
F0.005	F0.568	5	Desulfobacterota	Desulfobacteria	Undinarchaeota	Undinarchaeia
F0.005	F0.584	5	Desulfobacterota	Desulfobacteria	Bacteroidota	Bacteroidia
F0.005	F0.602	5	Desulfobacterota	Desulfobacteria	Patescibacteria	Microgenomatia
F0.005	F0.631	5	Desulfobacterota	Desulfobacteria	Proteobacteria	Alphaproteobacteria
F0.005	F0.638	5	Desulfobacterota	Desulfobacteria	Chloroflexota	Anaerolineae
F0.005	F0.647	5	Desulfobacterota	Desulfobacteria	Desulfobacterota	Desulfobacteria
F0.005	F0.652	5	Desulfobacterota	Desulfobacteria	Patescibacteria	Microgenomatia
F0.008	F0.037	5	Actinobacteriota	Acidimicrobiia	Zixibacteria	MSB-5A5
F0.008	F0.353	5	Actinobacteriota	Acidimicrobiia	Desulfobacterota	Desulfobacteria
F0.008	F0.469	5	Actinobacteriota	Acidimicrobiia	SZUA-182	NA
F0.009*	F0.012	5	Planctomycetota	Phycisphaerae	Desulfobacterota	Desulfobacteria
F0.009*	F0.014	5	Planctomycetota	Phycisphaerae	Asgardarchaeota	Thorarchaeia
F0.009*	F0.022	5	Planctomycetota	Phycisphaerae	Zixibacteria	MSB-5A5
F0.009*	F0.029	5	Planctomycetota	Phycisphaerae	Myxococcota	Polyangia
F0.009*	F0.037	5	Planctomycetota	Phycisphaerae	Zixibacteria	MSB-5A5
F0.009*	F0.040	5	Planctomycetota	Phycisphaerae	Desulfobacterota	Desulfobacteria
F0.009*	F0.046	5	Planctomycetota	Phycisphaerae	Spirochaetota	Spirochaetia
F0.009*	F0.049	5	Planctomycetota	Phycisphaerae	Bacteroidota	Bacteroidia
F0.009*	F0.051	5	Planctomycetota	Phycisphaerae	Patescibacteria	Paceibacteria
F0.009*	F0.054	5	Planctomycetota	Phycisphaerae	Patescibacteria	ABY1
F0.009*	F0.064	5	Planctomycetota	Phycisphaerae	Chloroflexota	Anaerolineae
F0.009*	F0.065	5	Planctomycetota	Phycisphaerae	Bacteroidota	Bacteroidia
F0.009*	F0.083	5	Planctomycetota	Phycisphaerae	Proteobacteria	Gammaproteobacteria
F0.009*	F0.098	5	Planctomycetota	Phycisphaerae	Eisenbacteria	NA
F0.009*	F0.102	5	Planctomycetota	Phycisphaerae	Nanoarchaeota	Nanoarchaeia
F0.009*	F0.104	5	Planctomycetota	Phycisphaerae	Gemmatimonadota	Gemmatimonadetes
F0.009*	F0.105	5	Planctomycetota	Phycisphaerae	Bacteroidota	Bacteroidia
F0.009*	F0.108	5	Planctomycetota	Phycisphaerae	Acidobacteriota	Thermoanaerobaculia
F0.009*	F0.117	5	Planctomycetota	Phycisphaerae	Bacteroidota	Bacteroidia
F0.009*	F0.120	5	Planctomycetota	Phycisphaerae	Zixibacteria	MSB-5A5
F0.009*	F0.123	5	Planctomycetota	Phycisphaerae	Bacteroidota	Bacteroidia
F0.009*	F0.132	5	Planctomycetota	Phycisphaerae	Bacteroidota	Ignavibacteria
F0.009*	F0.136	5	Planctomycetota	Phycisphaerae	Acidobacteriota	Bin61
F0.009*	F0.137	5	Planctomycetota	Phycisphaerae	Proteobacteria	Gammaproteobacteria
F0.009*	F0.154	5	Planctomycetota	Phycisphaerae	Asgardarchaeota	Heimdallarchaeia
F0.009*	F0.162	5	Planctomycetota	Phycisphaerae	Patescibacteria	Microgenomatia
F0.009*	F0.168	5	Planctomycetota	Phycisphaerae	Bacteroidota	Bacteroidia
F0.009*	F0.173	5	Planctomycetota	Phycisphaerae	Desulfobacterota	Desulfobacteria
F0.009*	F0.176	5	Planctomycetota	Phycisphaerae	Chloroflexota	Anaerolineae
F0.009*	F0.177	5	Planctomycetota	Phycisphaerae	Proteobacteria	Gammaproteobacteria
F0.009*	F0.181	5	Planctomycetota	Phycisphaerae	Chloroflexota	Anaerolineae
F0.009*	F0.202	5	Planctomycetota	Phycisphaerae	Proteobacteria	Alphaproteobacteria
F0.009*	F0.209	5	Planctomycetota	Phycisphaerae	Krumholzibacteriota	Krumholzibacteria
F0.009*	F0.217	5	Planctomycetota	Phycisphaerae	Patescibacteria	ABY1
F0.009*	F0.218	5	Planctomycetota	Phycisphaerae	Micrarchaeota	Micrarchaeia
F0.009*	F0.221	5	Planctomycetota	Phycisphaerae	Proteobacteria	Alphaproteobacteria
F0.009*	F0.228	5	Planctomycetota	Phycisphaerae	Zixibacteria	MSB-5A5
F0.009*	F0.232	5	Planctomycetota	Phycisphaerae	Thermoplasmatota	E2
F0.009*	F0.248	5	Planctomycetota	Phycisphaerae	Proteobacteria	Gammaproteobacteria
F0.009*	F0.251	5	Planctomycetota	Phycisphaerae	Chloroflexota	Anaerolineae
F0.009*	F0.254	5	Planctomycetota	Phycisphaerae	Patescibacteria	Microgenomatia
F0.009*	F0.261	5	Planctomycetota	Phycisphaerae	Bacteroidota	Bacteroidia
F0.009*	F0.264	5	Planctomycetota	Phycisphaerae	Desulfobacterota	NA
F0.009*	F0.282	5	Planctomycetota	Phycisphaerae	Patescibacteria	Paceibacteria
F0.009*	F0.293	5	Planctomycetota	Phycisphaerae	Nanoarchaeota	Nanoarchaeia
F0.009*	F0.297	5	Planctomycetota	Phycisphaerae	Fermentibacterota	Fermentibacteria
F0.009*	F0.302	5	Planctomycetota	Phycisphaerae	Chloroflexota	Anaerolineae
F0.009*	F0.306	5	Planctomycetota	Phycisphaerae	Nanoarchaeota	Nanoarchaeia
F0.009*	F0.307	5	Planctomycetota	Phycisphaerae	Verrucomicrobiota	Verrucomicrobiae
F0.009*	F0.308	5	Planctomycetota	Phycisphaerae	Chloroflexota	Anaerolineae
F0.009*	F0.309	5	Planctomycetota	Phycisphaerae	Nanoarchaeota	Nanoarchaeia
F0.009*	F0.311	5	Planctomycetota	Phycisphaerae	Calditrichota	Calditrichia
F0.009*	F0.317	5	Planctomycetota	Phycisphaerae	Thermoplasmatota	E2
F0.009*	F0.323	5	Planctomycetota	Phycisphaerae	Chloroflexota	Anaerolineae
F0.009*	F0.329	5	Planctomycetota	Phycisphaerae	Nanoarchaeota	Nanoarchaeia
F0.009*	F0.333	5	Planctomycetota	Phycisphaerae	AABM5-125-24	B3-LCP
F0.009*	F0.337	5	Planctomycetota	Phycisphaerae	Patescibacteria	Gracilibacteria
F0.009*	F0.361	5	Planctomycetota	Phycisphaerae	Proteobacteria	Gammaproteobacteria
F0.009*	F0.364	5	Planctomycetota	Phycisphaerae	Desulfobacterota	Desulfobacteria
F0.009*	F0.393	5	Planctomycetota	Phycisphaerae	Zixibacteria	MSB-5A5
F0.009*	F0.394	5	Planctomycetota	Phycisphaerae	Patescibacteria	Microgenomatia
F0.009*	F0.396	5	Planctomycetota	Phycisphaerae	Planctomycetota	UBA8742
F0.009*	F0.409	5	Planctomycetota	Phycisphaerae	Acidobacteriota	Aminicenantia
F0.009*	F0.411	5	Planctomycetota	Phycisphaerae	Krumholzibacteriota	Krumholzibacteria
F0.009*	F0.413	5	Planctomycetota	Phycisphaerae	Chloroflexota	Anaerolineae
F0.009*	F0.428	5	Planctomycetota	Phycisphaerae	Proteobacteria	Gammaproteobacteria
F0.009*	F0.432	5	Planctomycetota	Phycisphaerae	Patescibacteria	Paceibacteria
F0.009*	F0.435	5	Planctomycetota	Phycisphaerae	Patescibacteria	Paceibacteria
F0.009*	F0.437	5	Planctomycetota	Phycisphaerae	Omnitrophota	Koll11
F0.009*	F0.439	5	Planctomycetota	Phycisphaerae	Proteobacteria	Alphaproteobacteria
F0.009*	F0.443	5	Planctomycetota	Phycisphaerae	Chloroflexota	Anaerolineae
F0.009*	F0.458	5	Planctomycetota	Phycisphaerae	Chloroflexota	Dehalococcoidia
F0.009*	F0.462	5	Planctomycetota	Phycisphaerae	Spirochaetota	Spirochaetia
F0.009*	F0.468	5	Planctomycetota	Phycisphaerae	Patescibacteria	Microgenomatia
F0.009*	F0.472	5	Planctomycetota	Phycisphaerae	Chloroflexota	Anaerolineae
F0.009*	F0.474	5	Planctomycetota	Phycisphaerae	Desulfobacterota	Desulfobacteria
F0.009*	F0.483	5	Planctomycetota	Phycisphaerae	Nanoarchaeota	Nanoarchaeia
F0.009*	F0.485	5	Planctomycetota	Phycisphaerae	Proteobacteria	Gammaproteobacteria
F0.009*	F0.487	5	Planctomycetota	Phycisphaerae	Aenigmatarchaeota	Aenigmatarchaeia
F0.009*	F0.495	5	Planctomycetota	Phycisphaerae	Patescibacteria	Dojkabacteria
F0.009*	F0.498	5	Planctomycetota	Phycisphaerae	Nanoarchaeota	Nanoarchaeia
F0.009*	F0.500	5	Planctomycetota	Phycisphaerae	Chloroflexota	Anaerolineae
F0.009*	F0.505	5	Planctomycetota	Phycisphaerae	Omnitrophota	Koll11
F0.009*	F0.508	5	Planctomycetota	Phycisphaerae	Halobacteriota	Methanosarcinia
F0.009*	F0.525	5	Planctomycetota	Phycisphaerae	Methanobacteriota	Thermococci
F0.009*	F0.528	5	Planctomycetota	Phycisphaerae	Methanobacteriota	Thermococci
F0.009*	F0.530	5	Planctomycetota	Phycisphaerae	Desulfobacterota	BSN033
F0.009*	F0.541	5	Planctomycetota	Phycisphaerae	Nanoarchaeota	Nanoarchaeia
F0.009*	F0.547	5	Planctomycetota	Phycisphaerae	Patescibacteria	ABY1
F0.009*	F0.548	5	Planctomycetota	Phycisphaerae	Desulfobacterota	Desulfobacteria
F0.009*	F0.554	5	Planctomycetota	Phycisphaerae	Chloroflexota	Anaerolineae
F0.009*	F0.569	5	Planctomycetota	Phycisphaerae	Desulfobacterota	Desulfobacteria
F0.009*	F0.570	5	Planctomycetota	Phycisphaerae	Bacteroidota	UBA10030
F0.009*	F0.571	5	Planctomycetota	Phycisphaerae	Omnitrophota	Koll11
F0.009*	F0.574	5	Planctomycetota	Phycisphaerae	Asgardarchaeota	Thorarchaeia
F0.009*	F0.589	5	Planctomycetota	Phycisphaerae	B64-G9	B64-G9
F0.009*	F0.591	5	Planctomycetota	Phycisphaerae	Gemmatimonadota	Gemmatimonadetes
F0.009*	F0.593	5	Planctomycetota	Phycisphaerae	Actinobacteriota	Acidimicrobiia
F0.009*	F0.596	5	Planctomycetota	Phycisphaerae	Chloroflexota	Anaerolineae
F0.009*	F0.602	5	Planctomycetota	Phycisphaerae	Patescibacteria	Microgenomatia
F0.009*	F0.608	5	Planctomycetota	Phycisphaerae	Micrarchaeota	Micrarchaeia
F0.009*	F0.621	5	Planctomycetota	Phycisphaerae	Thermoplasmatota	E2
F0.009*	F0.623	5	Planctomycetota	Phycisphaerae	Proteobacteria	Alphaproteobacteria
F0.009*	F0.624	5	Planctomycetota	Phycisphaerae	Chloroflexota	Anaerolineae
F0.009*	F0.626	5	Planctomycetota	Phycisphaerae	Patescibacteria	Paceibacteria
F0.009*	F0.628	5	Planctomycetota	Phycisphaerae	Desulfobacterota	Desulfobacteria
F0.009*	F0.630	5	Planctomycetota	Phycisphaerae	Patescibacteria	Microgenomatia
F0.009*	F0.647	5	Planctomycetota	Phycisphaerae	Desulfobacterota	Desulfobacteria
F0.009*	F0.648	5	Planctomycetota	Phycisphaerae	Chloroflexota	Anaerolineae
F0.009*	F0.652	5	Planctomycetota	Phycisphaerae	Patescibacteria	Microgenomatia
F0.009*	F0.660	5	Planctomycetota	Phycisphaerae	Chloroflexota	Anaerolineae
F0.009*	F0.666	5	Planctomycetota	Phycisphaerae	Asgardarchaeota	Thorarchaeia
F0.012	F0.037	5	Desulfobacterota	Desulfobacteria	Zixibacteria	MSB-5A5
F0.012	F0.039	5	Desulfobacterota	Desulfobacteria	Proteobacteria	Gammaproteobacteria
F0.012	F0.066	5	Desulfobacterota	Desulfobacteria	Proteobacteria	Alphaproteobacteria
F0.012	F0.112*	5	Desulfobacterota	Desulfobacteria	Zixibacteria	MSB-5A5
F0.012	F0.128	5	Desulfobacterota	Desulfobacteria	Acidobacteriota	Mor1
F0.012	F0.275	5	Desulfobacterota	Desulfobacteria	Bacteroidota	SZUA-365
F0.012	F0.354	5	Desulfobacterota	Desulfobacteria	Zixibacteria	MSB-5A5
F0.012	F0.404	5	Desulfobacterota	Desulfobacteria	Krumholzibacteriota	Krumholzibacteria
F0.012	F0.579	5	Desulfobacterota	Desulfobacteria	Bacteroidota	Bacteroidia
F0.012	F0.640	5	Desulfobacterota	Desulfobacteria	Acidobacteriota	Mor1
F0.012	F0.642	5	Desulfobacterota	Desulfobacteria	Proteobacteria	Gammaproteobacteria
F0.013	F0.036	5	Gemmatimonadota	Gemmatimonadetes	ARS69	ARS69
F0.013	F0.078	5	Gemmatimonadota	Gemmatimonadetes	Chloroflexota	Anaerolineae
F0.013	F0.098	5	Gemmatimonadota	Gemmatimonadetes	Eisenbacteria	NA
F0.013	F0.112*	5	Gemmatimonadota	Gemmatimonadetes	Zixibacteria	MSB-5A5
F0.013	F0.177	5	Gemmatimonadota	Gemmatimonadetes	Proteobacteria	Gammaproteobacteria
F0.013	F0.178	5	Gemmatimonadota	Gemmatimonadetes	Zixibacteria	MSB-5A5
F0.013	F0.181	5	Gemmatimonadota	Gemmatimonadetes	Chloroflexota	Anaerolineae
F0.013	F0.186	5	Gemmatimonadota	Gemmatimonadetes	Nitrospirota	Thermodesulfovibrionia
F0.013	F0.222	5	Gemmatimonadota	Gemmatimonadetes	Bacteroidota	Ignavibacteria
F0.013	F0.275	5	Gemmatimonadota	Gemmatimonadetes	Bacteroidota	SZUA-365
F0.013	F0.316	5	Gemmatimonadota	Gemmatimonadetes	Bacteroidota	Bacteroidia
F0.013	F0.343	5	Gemmatimonadota	Gemmatimonadetes	Myxococcota	Polyangia
F0.013	F0.353	5	Gemmatimonadota	Gemmatimonadetes	Desulfobacterota	Desulfobacteria
F0.013	F0.368	5	Gemmatimonadota	Gemmatimonadetes	Acidobacteriota	Mor1
F0.013	F0.404	5	Gemmatimonadota	Gemmatimonadetes	Krumholzibacteriota	Krumholzibacteria
F0.013	F0.456*	5	Gemmatimonadota	Gemmatimonadetes	Desulfobacterota	Desulfobacteria
F0.013	F0.471	5	Gemmatimonadota	Gemmatimonadetes	Desulfobacterota	Desulfobacteria
F0.013	F0.502	5	Gemmatimonadota	Gemmatimonadetes	Zixibacteria	MSB-5A5
F0.013	F0.538	5	Gemmatimonadota	Gemmatimonadetes	Desulfobacterota	NA
F0.013	F0.563*	5	Gemmatimonadota	Gemmatimonadetes	Desulfobacterota	Desulfuromonadia
F0.013	F0.574	5	Gemmatimonadota	Gemmatimonadetes	Asgardarchaeota	Thorarchaeia
F0.013	F0.575	5	Gemmatimonadota	Gemmatimonadetes	Gemmatimonadota	Gemmatimonadetes
F0.013	F0.615	5	Gemmatimonadota	Gemmatimonadetes	Zixibacteria	MSB-5A5
F0.013	F0.617	5	Gemmatimonadota	Gemmatimonadetes	Myxococcota	Polyangia
F0.013	F0.635	5	Gemmatimonadota	Gemmatimonadetes	Gemmatimonadota	Gemmatimonadetes
F0.013	F0.640	5	Gemmatimonadota	Gemmatimonadetes	Acidobacteriota	Mor1
F0.013	F0.642	5	Gemmatimonadota	Gemmatimonadetes	Proteobacteria	Gammaproteobacteria
F0.014	F0.037	5	Asgardarchaeota	Thorarchaeia	Zixibacteria	MSB-5A5
F0.014	F0.075	5	Asgardarchaeota	Thorarchaeia	Zixibacteria	MSB-5A5
F0.014	F0.109*	5	Asgardarchaeota	Thorarchaeia	Bacteroidota	Kapabacteria
F0.014	F0.129	5	Asgardarchaeota	Thorarchaeia	Gemmatimonadota	Gemmatimonadetes
F0.014	F0.186	5	Asgardarchaeota	Thorarchaeia	Nitrospirota	Thermodesulfovibrionia
F0.014	F0.222	5	Asgardarchaeota	Thorarchaeia	Bacteroidota	Ignavibacteria
F0.014	F0.353	5	Asgardarchaeota	Thorarchaeia	Desulfobacterota	Desulfobacteria
F0.014	F0.358	5	Asgardarchaeota	Thorarchaeia	Proteobacteria	Gammaproteobacteria
F0.014	F0.368	5	Asgardarchaeota	Thorarchaeia	Acidobacteriota	Mor1
F0.014	F0.471	5	Asgardarchaeota	Thorarchaeia	Desulfobacterota	Desulfobacteria
F0.014	F0.502	5	Asgardarchaeota	Thorarchaeia	Zixibacteria	MSB-5A5
F0.014	F0.550	5	Asgardarchaeota	Thorarchaeia	Bdellovibrionota	Bdellovibrionia
F0.014	F0.575	5	Asgardarchaeota	Thorarchaeia	Gemmatimonadota	Gemmatimonadetes
F0.014	F0.615	5	Asgardarchaeota	Thorarchaeia	Zixibacteria	MSB-5A5
F0.014	F0.619	5	Asgardarchaeota	Thorarchaeia	Bacteroidota	Bacteroidia
F0.014	F0.635	5	Asgardarchaeota	Thorarchaeia	Gemmatimonadota	Gemmatimonadetes
F0.015	F0.619	5	Verrucomicrobiota_A	Chlamydiia	Bacteroidota	Bacteroidia
F0.021	F0.147	5	Proteobacteria	Gammaproteobacteria	Altarchaeota	Altarchaeia
F0.021	F0.178	5	Proteobacteria	Gammaproteobacteria	Zixibacteria	MSB-5A5
F0.021	F0.197	5	Proteobacteria	Gammaproteobacteria	Bacteroidota	Bacteroidia
F0.021	F0.275	5	Proteobacteria	Gammaproteobacteria	Bacteroidota	SZUA-365
F0.021	F0.332	5	Proteobacteria	Gammaproteobacteria	Proteobacteria	Gammaproteobacteria
F0.021	F0.456*	5	Proteobacteria	Gammaproteobacteria	Desulfobacterota	Desulfobacteria
F0.021	F0.642	5	Proteobacteria	Gammaproteobacteria	Proteobacteria	Gammaproteobacteria
F0.022	F0.046	5	Zixibacteria	MSB-5A5	Spirochaetota	Spirochaetia
F0.022	F0.197	5	Zixibacteria	MSB-5A5	Bacteroidota	Bacteroidia
F0.022	F0.204	5	Zixibacteria	MSB-5A5	Zixibacteria	MSB-5A5
F0.022	F0.353	5	Zixibacteria	MSB-5A5	Desulfobacterota	Desulfobacteria
F0.022	F0.469	5	Zixibacteria	MSB-5A5	SZUA-182	NA
F0.022	F0.610	5	Zixibacteria	MSB-5A5	Sumerlaeota	Sumerlaeia
F0.022	F0.615	5	Zixibacteria	MSB-5A5	Zixibacteria	MSB-5A5
F0.024	F0.383	5	Desulfobacterota	Desulfobacteria	Proteobacteria	Alphaproteobacteria
F0.024	F0.563*	5	Desulfobacterota	Desulfobacteria	Desulfobacterota	Desulfuromonadia
F0.024	F0.602	5	Desulfobacterota	Desulfobacteria	Patescibacteria	Microgenomatia
F0.029	F0.222	5	Myxococcota	Polyangia	Bacteroidota	Ignavibacteria
F0.029	F0.563*	5	Myxococcota	Polyangia	Desulfobacterota	Desulfuromonadia
F0.029	F0.579	5	Myxococcota	Polyangia	Bacteroidota	Bacteroidia
F0.031	F0.563*	5	Planctomycetota	Brocadiae	Desulfobacterota	Desulfuromonadia
F0.036	F0.045	5	ARS69	ARS69	Asgardarchaeota	Heimdallarchaeia
F0.036	F0.055	5	ARS69	ARS69	Omnitrophota	Koll11
F0.036	F0.056	5	ARS69	ARS69	Calditrichota	Calditrichia
F0.036	F0.084	5	ARS69	ARS69	Bacteroidota	Bacteroidia
F0.036	F0.090	5	ARS69	ARS69	Desulfobacterota	Desulfomonilia
F0.036	F0.137	5	ARS69	ARS69	Proteobacteria	Gammaproteobacteria
F0.036	F0.159	5	ARS69	ARS69	Chloroflexota	Anaerolineae
F0.036	F0.209	5	ARS69	ARS69	Krumholzibacteriota	Krumholzibacteria
F0.036	F0.350	5	ARS69	ARS69	Nanoarchaeota	Nanoarchaeia
F0.036	F0.385	5	ARS69	ARS69	Spirochaetota	B62-G9
F0.036	F0.397	5	ARS69	ARS69	Patescibacteria	Paceibacteria
F0.036	F0.398	5	ARS69	ARS69	Acidobacteriota	Thermoanaerobaculia
F0.036	F0.458	5	ARS69	ARS69	Chloroflexota	Dehalococcoidia
F0.036	F0.465	5	ARS69	ARS69	Patescibacteria	Microgenomatia
F0.036	F0.472	5	ARS69	ARS69	Chloroflexota	Anaerolineae
F0.036	F0.488	5	ARS69	ARS69	Proteobacteria	Gammaproteobacteria
F0.036	F0.519	5	ARS69	ARS69	Desulfobacterota	BSN033
F0.036	F0.527	5	ARS69	ARS69	Bipolaricaulota	Bipolaricaulia
F0.036	F0.566	5	ARS69	ARS69	Margulisbacteria	WOR-1
F0.036	F0.584	5	ARS69	ARS69	Bacteroidota	Bacteroidia
F0.036	F0.610	5	ARS69	ARS69	Sumerlaeota	Sumerlaeia
F0.036	F0.646	5	ARS69	ARS69	Desulfobacterota	Desulfobacteria
F0.036	F0.652	5	ARS69	ARS69	Patescibacteria	Microgenomatia
F0.037	F0.045	5	Zixibacteria	MSB-5A5	Asgardarchaeota	Heimdallarchaeia
F0.037	F0.049	5	Zixibacteria	MSB-5A5	Bacteroidota	Bacteroidia
F0.037	F0.068	5	Zixibacteria	MSB-5A5	Proteobacteria	Alphaproteobacteria
F0.037	F0.075	5	Zixibacteria	MSB-5A5	Zixibacteria	MSB-5A5
F0.037	F0.081	5	Zixibacteria	MSB-5A5	Bacteroidota	Bacteroidia
F0.037	F0.082	5	Zixibacteria	MSB-5A5	Chloroflexota	Anaerolineae
F0.037	F0.083	5	Zixibacteria	MSB-5A5	Proteobacteria	Gammaproteobacteria
F0.037	F0.098	5	Zixibacteria	MSB-5A5	Eisenbacteria	NA
F0.037	F0.100	5	Zixibacteria	MSB-5A5	B64-G9	B64-G9
F0.037	F0.108	5	Zixibacteria	MSB-5A5	Acidobacteriota	Thermoanaerobaculia
F0.037	F0.137	5	Zixibacteria	MSB-5A5	Proteobacteria	Gammaproteobacteria
F0.037	F0.147	5	Zixibacteria	MSB-5A5	Altarchaeota	Altarchaeia
F0.037	F0.155	5	Zixibacteria	MSB-5A5	Hydrogenedentota	NA
F0.037	F0.161	5	Zixibacteria	MSB-5A5	Actinobacteriota	Acidimicrobiia
F0.037	F0.164	5	Zixibacteria	MSB-5A5	Bacteroidota	Bacteroidia
F0.037	F0.166	5	Zixibacteria	MSB-5A5	Thermoproteota	Bathyarchaeia
F0.037	F0.170	5	Zixibacteria	MSB-5A5	WOR-3	WOR-3
F0.037	F0.202	5	Zixibacteria	MSB-5A5	Proteobacteria	Alphaproteobacteria
F0.037	F0.209	5	Zixibacteria	MSB-5A5	Krumholzibacteriota	Krumholzibacteria
F0.037	F0.225	5	Zixibacteria	MSB-5A5	RBG-13-66-14	RBG-13-66-14
F0.037	F0.232	5	Zixibacteria	MSB-5A5	Thermoplasmatota	E2
F0.037	F0.234	5	Zixibacteria	MSB-5A5	Proteobacteria	Gammaproteobacteria
F0.037	F0.255	5	Zixibacteria	MSB-5A5	Chloroflexota	Anaerolineae
F0.037	F0.292	5	Zixibacteria	MSB-5A5	Actinobacteriota	Thermoleophilia
F0.037	F0.322	5	Zixibacteria	MSB-5A5	Desulfobacterota	Desulfobacteria
F0.037	F0.360	5	Zixibacteria	MSB-5A5	Nitrospirota	Thermodesulfovibrionia
F0.037	F0.364	5	Zixibacteria	MSB-5A5	Desulfobacterota	Desulfobacteria
F0.037	F0.383	5	Zixibacteria	MSB-5A5	Proteobacteria	Alphaproteobacteria
F0.037	F0.385	5	Zixibacteria	MSB-5A5	Spirochaetota	B62-G9
F0.037	F0.386	5	Zixibacteria	MSB-5A5	Gemmatimonadota	Gemmatimonadetes
F0.037	F0.396	5	Zixibacteria	MSB-5A5	Planctomycetota	UBA8742
F0.037	F0.411	5	Zixibacteria	MSB-5A5	Krumholzibacteriota	Krumholzibacteria
F0.037	F0.413	5	Zixibacteria	MSB-5A5	Chloroflexota	Anaerolineae
F0.037	F0.424	5	Zixibacteria	MSB-5A5	Chloroflexota	Anaerolineae
F0.037	F0.428	5	Zixibacteria	MSB-5A5	Proteobacteria	Gammaproteobacteria
F0.037	F0.429	5	Zixibacteria	MSB-5A5	Halobacteriota	Methanosarcinia
F0.037	F0.431	5	Zixibacteria	MSB-5A5	Micrarchaeota	Micrarchaeia
F0.037	F0.452	5	Zixibacteria	MSB-5A5	Thermoproteota	Bathyarchaeia
F0.037	F0.462	5	Zixibacteria	MSB-5A5	Spirochaetota	Spirochaetia
F0.037	F0.481	5	Zixibacteria	MSB-5A5	Chloroflexota	Anaerolineae
F0.037	F0.483	5	Zixibacteria	MSB-5A5	Nanoarchaeota	Nanoarchaeia
F0.037	F0.566	5	Zixibacteria	MSB-5A5	Margulisbacteria	WOR-1
F0.037	F0.569	5	Zixibacteria	MSB-5A5	Desulfobacterota	Desulfobacteria
F0.037	F0.570	5	Zixibacteria	MSB-5A5	Bacteroidota	UBA10030
F0.037	F0.574	5	Zixibacteria	MSB-5A5	Asgardarchaeota	Thorarchaeia
F0.037	F0.584	5	Zixibacteria	MSB-5A5	Bacteroidota	Bacteroidia
F0.037	F0.592	5	Zixibacteria	MSB-5A5	Chloroflexota	Anaerolineae
F0.037	F0.593	5	Zixibacteria	MSB-5A5	Actinobacteriota	Acidimicrobiia
F0.037	F0.595	5	Zixibacteria	MSB-5A5	Proteobacteria	Gammaproteobacteria
F0.037	F0.604	5	Zixibacteria	MSB-5A5	Asgardarchaeota	Lokiarchaeia
F0.037	F0.608	5	Zixibacteria	MSB-5A5	Micrarchaeota	Micrarchaeia
F0.037	F0.628	5	Zixibacteria	MSB-5A5	Desulfobacterota	Desulfobacteria
F0.037	F0.638	5	Zixibacteria	MSB-5A5	Chloroflexota	Anaerolineae
F0.037	F0.661	5	Zixibacteria	MSB-5A5	Gemmatimonadota	Gemmatimonadetes
F0.037	F0.666	5	Zixibacteria	MSB-5A5	Asgardarchaeota	Thorarchaeia
F0.039	F0.040	5	Proteobacteria	Gammaproteobacteria	Desulfobacterota	Desulfobacteria
F0.039	F0.053	5	Proteobacteria	Gammaproteobacteria	Actinobacteriota	Acidimicrobiia
F0.039	F0.058	5	Proteobacteria	Gammaproteobacteria	Desulfobacterota	Desulfobacteria
F0.039	F0.068	5	Proteobacteria	Gammaproteobacteria	Proteobacteria	Alphaproteobacteria
F0.039	F0.070	5	Proteobacteria	Gammaproteobacteria	Actinobacteriota	Thermoleophilia
F0.039	F0.173	5	Proteobacteria	Gammaproteobacteria	Desulfobacterota	Desulfobacteria
F0.039	F0.179	5	Proteobacteria	Gammaproteobacteria	Poribacteria	NA
F0.039	F0.224	5	Proteobacteria	Gammaproteobacteria	Nanoarchaeota	Nanoarchaeia
F0.039	F0.261	5	Proteobacteria	Gammaproteobacteria	Bacteroidota	Bacteroidia
F0.039	F0.273	5	Proteobacteria	Gammaproteobacteria	Asgardarchaeota	Thorarchaeia
F0.039	F0.305	5	Proteobacteria	Gammaproteobacteria	Thermoplasmatota	Thermoplasmata
F0.039	F0.311	5	Proteobacteria	Gammaproteobacteria	Calditrichota	Calditrichia
F0.039	F0.323	5	Proteobacteria	Gammaproteobacteria	Chloroflexota	Anaerolineae
F0.039	F0.324	5	Proteobacteria	Gammaproteobacteria	Nanoarchaeota	Nanoarchaeia
F0.039	F0.339	5	Proteobacteria	Gammaproteobacteria	Desulfobacterota	Desulfomonilia_A
F0.039	F0.353	5	Proteobacteria	Gammaproteobacteria	Desulfobacterota	Desulfobacteria
F0.039	F0.359	5	Proteobacteria	Gammaproteobacteria	Actinobacteriota	Acidimicrobiia
F0.039	F0.384	5	Proteobacteria	Gammaproteobacteria	Spirochaetota	Spirochaetia
F0.039	F0.397	5	Proteobacteria	Gammaproteobacteria	Patescibacteria	Paceibacteria
F0.039	F0.398	5	Proteobacteria	Gammaproteobacteria	Acidobacteriota	Thermoanaerobaculia
F0.039	F0.418	5	Proteobacteria	Gammaproteobacteria	Chloroflexota	Anaerolineae
F0.039	F0.424	5	Proteobacteria	Gammaproteobacteria	Chloroflexota	Anaerolineae
F0.039	F0.453	5	Proteobacteria	Gammaproteobacteria	Desulfobacterota	Desulfobacteria
F0.039	F0.461	5	Proteobacteria	Gammaproteobacteria	Halobacteriota	Methanomicrobia
F0.039	F0.466	5	Proteobacteria	Gammaproteobacteria	Chloroflexota	Anaerolineae
F0.039	F0.504	5	Proteobacteria	Gammaproteobacteria	Bacteroidota	Rhodothermia
F0.039	F0.506	5	Proteobacteria	Gammaproteobacteria	Chloroflexota	Anaerolineae
F0.039	F0.508	5	Proteobacteria	Gammaproteobacteria	Halobacteriota	Methanosarcinia
F0.039	F0.566	5	Proteobacteria	Gammaproteobacteria	Margulisbacteria	WOR-1
F0.039	F0.583	5	Proteobacteria	Gammaproteobacteria	Actinobacteriota	Acidimicrobiia
F0.039	F0.584	5	Proteobacteria	Gammaproteobacteria	Bacteroidota	Bacteroidia
F0.039	F0.592	5	Proteobacteria	Gammaproteobacteria	Chloroflexota	Anaerolineae
F0.039	F0.610	5	Proteobacteria	Gammaproteobacteria	Sumerlaeota	Sumerlaeia
F0.039	F0.622	5	Proteobacteria	Gammaproteobacteria	Bacteroidota	Bacteroidia
F0.039	F0.648	5	Proteobacteria	Gammaproteobacteria	Chloroflexota	Anaerolineae
F0.039	F0.660	5	Proteobacteria	Gammaproteobacteria	Chloroflexota	Anaerolineae
F0.039	F0.663	5	Proteobacteria	Gammaproteobacteria	Verrucomicrobiota	Verrucomicrobiae
F0.039	F0.666	5	Proteobacteria	Gammaproteobacteria	Asgardarchaeota	Thorarchaeia
F0.040	F0.109*	5	Desulfobacterota	Desulfobacteria	Bacteroidota	Kapabacteria
F0.040	F0.112*	5	Desulfobacterota	Desulfobacteria	Zixibacteria	MSB-5A5
F0.040	F0.456*	5	Desulfobacterota	Desulfobacteria	Desulfobacterota	Desulfobacteria
F0.040	F0.502	5	Desulfobacterota	Desulfobacteria	Zixibacteria	MSB-5A5
F0.040	F0.579	5	Desulfobacterota	Desulfobacteria	Bacteroidota	Bacteroidia
F0.040	F0.635	5	Desulfobacterota	Desulfobacteria	Gemmatimonadota	Gemmatimonadetes
F0.040	F0.642	5	Desulfobacterota	Desulfobacteria	Proteobacteria	Gammaproteobacteria
F0.044	F0.563*	5	Thermoplasmatota	EX4484-6	Desulfobacterota	Desulfuromonadia
F0.044	F0.610	5	Thermoplasmatota	EX4484-6	Sumerlaeota	Sumerlaeia
F0.044	F0.619	5	Thermoplasmatota	EX4484-6	Bacteroidota	Bacteroidia
F0.045	F0.047	5	Asgardarchaeota	Heimdallarchaeia	Desulfobacterota_B	Binatia
F0.045	F0.066	5	Asgardarchaeota	Heimdallarchaeia	Proteobacteria	Alphaproteobacteria
F0.045	F0.075	5	Asgardarchaeota	Heimdallarchaeia	Zixibacteria	MSB-5A5
F0.045	F0.128	5	Asgardarchaeota	Heimdallarchaeia	Acidobacteriota	Mor1
F0.045	F0.178	5	Asgardarchaeota	Heimdallarchaeia	Zixibacteria	MSB-5A5
F0.045	F0.197	5	Asgardarchaeota	Heimdallarchaeia	Bacteroidota	Bacteroidia
F0.045	F0.204	5	Asgardarchaeota	Heimdallarchaeia	Zixibacteria	MSB-5A5
F0.045	F0.275	5	Asgardarchaeota	Heimdallarchaeia	Bacteroidota	SZUA-365
F0.045	F0.276	5	Asgardarchaeota	Heimdallarchaeia	Myxococcota	Polyangia
F0.045	F0.287	5	Asgardarchaeota	Heimdallarchaeia	Bacteroidota	UBA10030
F0.045	F0.332	5	Asgardarchaeota	Heimdallarchaeia	Proteobacteria	Gammaproteobacteria
F0.045	F0.343	5	Asgardarchaeota	Heimdallarchaeia	Myxococcota	Polyangia
F0.045	F0.404	5	Asgardarchaeota	Heimdallarchaeia	Krumholzibacteriota	Krumholzibacteria
F0.045	F0.469	5	Asgardarchaeota	Heimdallarchaeia	SZUA-182	NA
F0.045	F0.480	5	Asgardarchaeota	Heimdallarchaeia	Myxococcota	Polyangia
F0.045	F0.538	5	Asgardarchaeota	Heimdallarchaeia	Desulfobacterota	NA
F0.045	F0.543	5	Asgardarchaeota	Heimdallarchaeia	Zixibacteria	MSB-5A5
F0.045	F0.577	5	Asgardarchaeota	Heimdallarchaeia	Desulfobacterota	Desulfobacteria
F0.045	F0.617	5	Asgardarchaeota	Heimdallarchaeia	Myxococcota	Polyangia
F0.046	F0.109*	5	Spirochaetota	Spirochaetia	Bacteroidota	Kapabacteria
F0.046	F0.112*	5	Spirochaetota	Spirochaetia	Zixibacteria	MSB-5A5
F0.046	F0.178	5	Spirochaetota	Spirochaetia	Zixibacteria	MSB-5A5
F0.046	F0.204	5	Spirochaetota	Spirochaetia	Zixibacteria	MSB-5A5
F0.046	F0.275	5	Spirochaetota	Spirochaetia	Bacteroidota	SZUA-365
F0.046	F0.354	5	Spirochaetota	Spirochaetia	Zixibacteria	MSB-5A5
F0.046	F0.368	5	Spirochaetota	Spirochaetia	Acidobacteriota	Mor1
F0.046	F0.456*	5	Spirochaetota	Spirochaetia	Desulfobacterota	Desulfobacteria
F0.046	F0.480	5	Spirochaetota	Spirochaetia	Myxococcota	Polyangia
F0.046	F0.538	5	Spirochaetota	Spirochaetia	Desulfobacterota	NA
F0.046	F0.543	5	Spirochaetota	Spirochaetia	Zixibacteria	MSB-5A5
F0.046	F0.575	5	Spirochaetota	Spirochaetia	Gemmatimonadota	Gemmatimonadetes
F0.046	F0.615	5	Spirochaetota	Spirochaetia	Zixibacteria	MSB-5A5
F0.046	F0.619	5	Spirochaetota	Spirochaetia	Bacteroidota	Bacteroidia
F0.046	F0.642	5	Spirochaetota	Spirochaetia	Proteobacteria	Gammaproteobacteria
F0.047	F0.060	5	Desulfobacterota_B	Binatia	Desulfobacterota	Desulfobacteria
F0.047	F0.065	5	Desulfobacterota_B	Binatia	Bacteroidota	Bacteroidia
F0.047	F0.083	5	Desulfobacterota_B	Binatia	Proteobacteria	Gammaproteobacteria
F0.047	F0.090	5	Desulfobacterota_B	Binatia	Desulfobacterota	Desulfomonilia
F0.047	F0.177	5	Desulfobacterota_B	Binatia	Proteobacteria	Gammaproteobacteria
F0.047	F0.228	5	Desulfobacterota_B	Binatia	Zixibacteria	MSB-5A5
F0.047	F0.373	5	Desulfobacterota_B	Binatia	Bacteroidota	Bacteroidia
F0.047	F0.396	5	Desulfobacterota_B	Binatia	Planctomycetota	UBA8742
F0.047	F0.397	5	Desulfobacterota_B	Binatia	Patescibacteria	Paceibacteria
F0.047	F0.398	5	Desulfobacterota_B	Binatia	Acidobacteriota	Thermoanaerobaculia
F0.047	F0.431	5	Desulfobacterota_B	Binatia	Micrarchaeota	Micrarchaeia
F0.047	F0.461	5	Desulfobacterota_B	Binatia	Halobacteriota	Methanomicrobia
F0.047	F0.465	5	Desulfobacterota_B	Binatia	Patescibacteria	Microgenomatia
F0.047	F0.490	5	Desulfobacterota_B	Binatia	Spirochaetota	Spirochaetia
F0.047	F0.504	5	Desulfobacterota_B	Binatia	Bacteroidota	Rhodothermia
F0.047	F0.566	5	Desulfobacterota_B	Binatia	Margulisbacteria	WOR-1
F0.047	F0.584	5	Desulfobacterota_B	Binatia	Bacteroidota	Bacteroidia
F0.047	F0.646	5	Desulfobacterota_B	Binatia	Desulfobacterota	Desulfobacteria
F0.049	F0.222	5	Bacteroidota	Bacteroidia	Bacteroidota	Ignavibacteria
F0.049	F0.353	5	Bacteroidota	Bacteroidia	Desulfobacterota	Desulfobacteria
F0.049	F0.358	5	Bacteroidota	Bacteroidia	Proteobacteria	Gammaproteobacteria
F0.049	F0.563*	5	Bacteroidota	Bacteroidia	Desulfobacterota	Desulfuromonadia
F0.049	F0.575	5	Bacteroidota	Bacteroidia	Gemmatimonadota	Gemmatimonadetes
F0.049	F0.579	5	Bacteroidota	Bacteroidia	Bacteroidota	Bacteroidia
F0.049	F0.610	5	Bacteroidota	Bacteroidia	Sumerlaeota	Sumerlaeia
F0.049	F0.615	5	Bacteroidota	Bacteroidia	Zixibacteria	MSB-5A5
F0.051	F0.109*	5	Patescibacteria	Paceibacteria	Bacteroidota	Kapabacteria
F0.051	F0.112*	5	Patescibacteria	Paceibacteria	Zixibacteria	MSB-5A5
F0.051	F0.354	5	Patescibacteria	Paceibacteria	Zixibacteria	MSB-5A5
F0.051	F0.456*	5	Patescibacteria	Paceibacteria	Desulfobacterota	Desulfobacteria
F0.051	F0.640	5	Patescibacteria	Paceibacteria	Acidobacteriota	Mor1
F0.053	F0.109*	5	Actinobacteriota	Acidimicrobiia	Bacteroidota	Kapabacteria
F0.053	F0.112*	5	Actinobacteriota	Acidimicrobiia	Zixibacteria	MSB-5A5
F0.053	F0.469	5	Actinobacteriota	Acidimicrobiia	SZUA-182	NA
F0.053	F0.489	5	Actinobacteriota	Acidimicrobiia	Zixibacteria	MSB-5A5
F0.055	F0.222	5	Omnitrophota	Koll11	Bacteroidota	Ignavibacteria
F0.055	F0.274	5	Omnitrophota	Koll11	Bacteroidota	Bacteroidia
F0.055	F0.404	5	Omnitrophota	Koll11	Krumholzibacteriota	Krumholzibacteria
F0.055	F0.411	5	Omnitrophota	Koll11	Krumholzibacteriota	Krumholzibacteria
F0.055	F0.538	5	Omnitrophota	Koll11	Desulfobacterota	NA
F0.055	F0.563*	5	Omnitrophota	Koll11	Desulfobacterota	Desulfuromonadia
F0.055	F0.579	5	Omnitrophota	Koll11	Bacteroidota	Bacteroidia
F0.055	F0.619	5	Omnitrophota	Koll11	Bacteroidota	Bacteroidia
F0.055	F0.642	5	Omnitrophota	Koll11	Proteobacteria	Gammaproteobacteria
F0.054	F0.109*	5	Patescibacteria	ABY1	Bacteroidota	Kapabacteria
F0.054	F0.112*	5	Patescibacteria	ABY1	Zixibacteria	MSB-5A5
F0.054	F0.178	5	Patescibacteria	ABY1	Zixibacteria	MSB-5A5
F0.054	F0.332	5	Patescibacteria	ABY1	Proteobacteria	Gammaproteobacteria
F0.054	F0.354	5	Patescibacteria	ABY1	Zixibacteria	MSB-5A5
F0.054	F0.456*	5	Patescibacteria	ABY1	Desulfobacterota	Desulfobacteria
F0.054	F0.640	5	Patescibacteria	ABY1	Acidobacteriota	Mor1
F0.054	F0.642	5	Patescibacteria	ABY1	Proteobacteria	Gammaproteobacteria
F0.056	F0.062	5	Calditrichota	Calditrichia	Krumholzibacteriota	Krumholzibacteria
F0.056	F0.086	5	Calditrichota	Calditrichia	Myxococcota	Polyangia
F0.056	F0.112*	5	Calditrichota	Calditrichia	Zixibacteria	MSB-5A5
F0.056	F0.173	5	Calditrichota	Calditrichia	Desulfobacterota	Desulfobacteria
F0.056	F0.174	5	Calditrichota	Calditrichia	Eisenbacteria	NA
F0.056	F0.178	5	Calditrichota	Calditrichia	Zixibacteria	MSB-5A5
F0.056	F0.332	5	Calditrichota	Calditrichia	Proteobacteria	Gammaproteobacteria
F0.056	F0.350	5	Calditrichota	Calditrichia	Nanoarchaeota	Nanoarchaeia
F0.056	F0.354	5	Calditrichota	Calditrichia	Zixibacteria	MSB-5A5
F0.056	F0.411	5	Calditrichota	Calditrichia	Krumholzibacteriota	Krumholzibacteria
F0.056	F0.456*	5	Calditrichota	Calditrichia	Desulfobacterota	Desulfobacteria
F0.056	F0.471	5	Calditrichota	Calditrichia	Desulfobacterota	Desulfobacteria
F0.056	F0.489	5	Calditrichota	Calditrichia	Zixibacteria	MSB-5A5
F0.056	F0.490	5	Calditrichota	Calditrichia	Spirochaetota	Spirochaetia
F0.056	F0.502	5	Calditrichota	Calditrichia	Zixibacteria	MSB-5A5
F0.056	F0.508	5	Calditrichota	Calditrichia	Halobacteriota	Methanosarcinia
F0.056	F0.538	5	Calditrichota	Calditrichia	Desulfobacterota	NA
F0.056	F0.595	5	Calditrichota	Calditrichia	Proteobacteria	Gammaproteobacteria
F0.056	F0.615	5	Calditrichota	Calditrichia	Zixibacteria	MSB-5A5
F0.056	F0.619	5	Calditrichota	Calditrichia	Bacteroidota	Bacteroidia
F0.058	F0.109*	5	Desulfobacterota	Desulfobacteria	Bacteroidota	Kapabacteria
F0.058	F0.112*	5	Desulfobacterota	Desulfobacteria	Zixibacteria	MSB-5A5
F0.058	F0.178	5	Desulfobacterota	Desulfobacteria	Zixibacteria	MSB-5A5
F0.058	F0.456*	5	Desulfobacterota	Desulfobacteria	Desulfobacterota	Desulfobacteria
F0.058	F0.469	5	Desulfobacterota	Desulfobacteria	SZUA-182	NA
F0.058	F0.577	5	Desulfobacterota	Desulfobacteria	Desulfobacterota	Desulfobacteria
F0.058	F0.579	5	Desulfobacterota	Desulfobacteria	Bacteroidota	Bacteroidia
F0.058	F0.619	5	Desulfobacterota	Desulfobacteria	Bacteroidota	Bacteroidia
F0.058	F0.640	5	Desulfobacterota	Desulfobacteria	Acidobacteriota	Mor1
F0.060	F0.109*	5	Desulfobacterota	Desulfobacteria	Bacteroidota	Kapabacteria
F0.060	F0.129	5	Desulfobacterota	Desulfobacteria	Gemmatimonadota	Gemmatimonadetes
F0.060	F0.165	5	Desulfobacterota	Desulfobacteria	Gemmatimonadota	Gemmatimonadetes
F0.060	F0.186	5	Desulfobacterota	Desulfobacteria	Nitrospirota	Thermodesulfovibrionia
F0.060	F0.197	5	Desulfobacterota	Desulfobacteria	Bacteroidota	Bacteroidia
F0.060	F0.204	5	Desulfobacterota	Desulfobacteria	Zixibacteria	MSB-5A5
F0.060	F0.218	5	Desulfobacterota	Desulfobacteria	Micrarchaeota	Micrarchaeia
F0.060	F0.222	5	Desulfobacterota	Desulfobacteria	Bacteroidota	Ignavibacteria
F0.060	F0.471	5	Desulfobacterota	Desulfobacteria	Desulfobacterota	Desulfobacteria
F0.060	F0.502	5	Desulfobacterota	Desulfobacteria	Zixibacteria	MSB-5A5
F0.060	F0.543	5	Desulfobacterota	Desulfobacteria	Zixibacteria	MSB-5A5
F0.060	F0.579	5	Desulfobacterota	Desulfobacteria	Bacteroidota	Bacteroidia
F0.060	F0.584	5	Desulfobacterota	Desulfobacteria	Bacteroidota	Bacteroidia
F0.060	F0.622	5	Desulfobacterota	Desulfobacteria	Bacteroidota	Bacteroidia
F0.060	F0.623	5	Desulfobacterota	Desulfobacteria	Proteobacteria	Alphaproteobacteria
F0.060	F0.635	5	Desulfobacterota	Desulfobacteria	Gemmatimonadota	Gemmatimonadetes
F0.062	F0.178	5	Krumholzibacteriota	Krumholzibacteria	Zixibacteria	MSB-5A5
F0.062	F0.222	5	Krumholzibacteriota	Krumholzibacteria	Bacteroidota	Ignavibacteria
F0.062	F0.274	5	Krumholzibacteriota	Krumholzibacteria	Bacteroidota	Bacteroidia
F0.062	F0.471	5	Krumholzibacteriota	Krumholzibacteria	Desulfobacterota	Desulfobacteria
F0.062	F0.543	5	Krumholzibacteriota	Krumholzibacteria	Zixibacteria	MSB-5A5
F0.062	F0.563*	5	Krumholzibacteriota	Krumholzibacteria	Desulfobacterota	Desulfuromonadia
F0.062	F0.579	5	Krumholzibacteriota	Krumholzibacteria	Bacteroidota	Bacteroidia
F0.062	F0.619	5	Krumholzibacteriota	Krumholzibacteria	Bacteroidota	Bacteroidia
F0.064	F0.222	5	Chloroflexota	Anaerolineae	Bacteroidota	Ignavibacteria
F0.064	F0.404	5	Chloroflexota	Anaerolineae	Krumholzibacteriota	Krumholzibacteria
F0.064	F0.471	5	Chloroflexota	Anaerolineae	Desulfobacterota	Desulfobacteria
F0.064	F0.563*	5	Chloroflexota	Anaerolineae	Desulfobacterota	Desulfuromonadia
F0.065	F0.066	5	Bacteroidota	Bacteroidia	Proteobacteria	Alphaproteobacteria
F0.065	F0.129	5	Bacteroidota	Bacteroidia	Gemmatimonadota	Gemmatimonadetes
F0.065	F0.307	5	Bacteroidota	Bacteroidia	Verrucomicrobiota	Verrucomicrobiae
F0.065	F0.353	5	Bacteroidota	Bacteroidia	Desulfobacterota	Desulfobacteria
F0.065	F0.358	5	Bacteroidota	Bacteroidia	Proteobacteria	Gammaproteobacteria
F0.065	F0.368	5	Bacteroidota	Bacteroidia	Acidobacteriota	Mor1
F0.065	F0.563*	5	Bacteroidota	Bacteroidia	Desulfobacterota	Desulfuromonadia
F0.065	F0.575	5	Bacteroidota	Bacteroidia	Gemmatimonadota	Gemmatimonadetes
F0.065	F0.610	5	Bacteroidota	Bacteroidia	Sumerlaeota	Sumerlaeia
F0.065	F0.617	5	Bacteroidota	Bacteroidia	Myxococcota	Polyangia
F0.066	F0.073	5	Proteobacteria	Alphaproteobacteria	Proteobacteria	Alphaproteobacteria
F0.066	F0.078	5	Proteobacteria	Alphaproteobacteria	Chloroflexota	Anaerolineae
F0.066	F0.101	5	Proteobacteria	Alphaproteobacteria	Desulfobacterota	BSN033
F0.066	F0.108	5	Proteobacteria	Alphaproteobacteria	Acidobacteriota	Thermoanaerobaculia
F0.066	F0.154	5	Proteobacteria	Alphaproteobacteria	Asgardarchaeota	Heimdallarchaeia
F0.066	F0.267	5	Proteobacteria	Alphaproteobacteria	Bacteroidota	Ignavibacteria
F0.066	F0.273	5	Proteobacteria	Alphaproteobacteria	Asgardarchaeota	Thorarchaeia
F0.066	F0.305	5	Proteobacteria	Alphaproteobacteria	Thermoplasmatota	Thermoplasmata
F0.066	F0.311	5	Proteobacteria	Alphaproteobacteria	Calditrichota	Calditrichia
F0.066	F0.350	5	Proteobacteria	Alphaproteobacteria	Nanoarchaeota	Nanoarchaeia
F0.066	F0.359	5	Proteobacteria	Alphaproteobacteria	Actinobacteriota	Acidimicrobiia
F0.066	F0.397	5	Proteobacteria	Alphaproteobacteria	Patescibacteria	Paceibacteria
F0.066	F0.398	5	Proteobacteria	Alphaproteobacteria	Acidobacteriota	Thermoanaerobaculia
F0.066	F0.411	5	Proteobacteria	Alphaproteobacteria	Krumholzibacteriota	Krumholzibacteria
F0.066	F0.424	5	Proteobacteria	Alphaproteobacteria	Chloroflexota	Anaerolineae
F0.066	F0.431	5	Proteobacteria	Alphaproteobacteria	Micrarchaeota	Micrarchaeia
F0.066	F0.461	5	Proteobacteria	Alphaproteobacteria	Halobacteriota	Methanomicrobia
F0.066	F0.462	5	Proteobacteria	Alphaproteobacteria	Spirochaetota	Spirochaetia
F0.066	F0.465	5	Proteobacteria	Alphaproteobacteria	Patescibacteria	Microgenomatia
F0.066	F0.472	5	Proteobacteria	Alphaproteobacteria	Chloroflexota	Anaerolineae
F0.066	F0.490	5	Proteobacteria	Alphaproteobacteria	Spirochaetota	Spirochaetia
F0.066	F0.504	5	Proteobacteria	Alphaproteobacteria	Bacteroidota	Rhodothermia
F0.066	F0.508	5	Proteobacteria	Alphaproteobacteria	Halobacteriota	Methanosarcinia
F0.066	F0.566	5	Proteobacteria	Alphaproteobacteria	Margulisbacteria	WOR-1
F0.066	F0.570	5	Proteobacteria	Alphaproteobacteria	Bacteroidota	UBA10030
F0.066	F0.584	5	Proteobacteria	Alphaproteobacteria	Bacteroidota	Bacteroidia
F0.066	F0.602	5	Proteobacteria	Alphaproteobacteria	Patescibacteria	Microgenomatia
F0.066	F0.610	5	Proteobacteria	Alphaproteobacteria	Sumerlaeota	Sumerlaeia
F0.066	F0.622	5	Proteobacteria	Alphaproteobacteria	Bacteroidota	Bacteroidia
F0.066	F0.628	5	Proteobacteria	Alphaproteobacteria	Desulfobacterota	Desulfobacteria
F0.066	F0.646	5	Proteobacteria	Alphaproteobacteria	Desulfobacterota	Desulfobacteria
F0.066	F0.652	5	Proteobacteria	Alphaproteobacteria	Patescibacteria	Microgenomatia
F0.066	F0.663	5	Proteobacteria	Alphaproteobacteria	Verrucomicrobiota	Verrucomicrobiae
F0.068	F0.204	5	Proteobacteria	Alphaproteobacteria	Zixibacteria	MSB-5A5
F0.068	F0.275	5	Proteobacteria	Alphaproteobacteria	Bacteroidota	SZUA-365
F0.068	F0.563*	5	Proteobacteria	Alphaproteobacteria	Desulfobacterota	Desulfuromonadia
F0.068	F0.579	5	Proteobacteria	Alphaproteobacteria	Bacteroidota	Bacteroidia
F0.068	F0.615	5	Proteobacteria	Alphaproteobacteria	Zixibacteria	MSB-5A5
F0.070	F0.275	5	Actinobacteriota	Thermoleophilia	Bacteroidota	SZUA-365
F0.070	F0.354	5	Actinobacteriota	Thermoleophilia	Zixibacteria	MSB-5A5
F0.070	F0.543	5	Actinobacteriota	Thermoleophilia	Zixibacteria	MSB-5A5
F0.072	F0.563*	5	Patescibacteria	ABY1	Desulfobacterota	Desulfuromonadia
F0.073	F0.222	5	Proteobacteria	Alphaproteobacteria	Bacteroidota	Ignavibacteria
F0.073	F0.276	5	Proteobacteria	Alphaproteobacteria	Myxococcota	Polyangia
F0.073	F0.343	5	Proteobacteria	Alphaproteobacteria	Myxococcota	Polyangia
F0.073	F0.543	5	Proteobacteria	Alphaproteobacteria	Zixibacteria	MSB-5A5
F0.073	F0.563*	5	Proteobacteria	Alphaproteobacteria	Desulfobacterota	Desulfuromonadia
F0.073	F0.579	5	Proteobacteria	Alphaproteobacteria	Bacteroidota	Bacteroidia
F0.073	F0.619	5	Proteobacteria	Alphaproteobacteria	Bacteroidota	Bacteroidia
F0.073	F0.640	5	Proteobacteria	Alphaproteobacteria	Acidobacteriota	Mor1
F0.075	F0.305	5	Zixibacteria	MSB-5A5	Thermoplasmatota	Thermoplasmata
F0.075	F0.324	5	Zixibacteria	MSB-5A5	Nanoarchaeota	Nanoarchaeia
F0.075	F0.339	5	Zixibacteria	MSB-5A5	Desulfobacterota	Desulfomonilia_A
F0.075	F0.359	5	Zixibacteria	MSB-5A5	Actinobacteriota	Acidimicrobiia
F0.075	F0.383	5	Zixibacteria	MSB-5A5	Proteobacteria	Alphaproteobacteria
F0.075	F0.386	5	Zixibacteria	MSB-5A5	Gemmatimonadota	Gemmatimonadetes
F0.075	F0.397	5	Zixibacteria	MSB-5A5	Patescibacteria	Paceibacteria
F0.075	F0.398	5	Zixibacteria	MSB-5A5	Acidobacteriota	Thermoanaerobaculia
F0.075	F0.411	5	Zixibacteria	MSB-5A5	Krumholzibacteriota	Krumholzibacteria
F0.075	F0.465	5	Zixibacteria	MSB-5A5	Patescibacteria	Microgenomatia
F0.075	F0.490	5	Zixibacteria	MSB-5A5	Spirochaetota	Spirochaetia
F0.075	F0.508	5	Zixibacteria	MSB-5A5	Halobacteriota	Methanosarcinia
F0.075	F0.550	5	Zixibacteria	MSB-5A5	Bdellovibrionota	Bdellovibrionia
F0.075	F0.562	5	Zixibacteria	MSB-5A5	Zixibacteria	MSB-5A5
F0.075	F0.566	5	Zixibacteria	MSB-5A5	Margulisbacteria	WOR-1
F0.075	F0.584	5	Zixibacteria	MSB-5A5	Bacteroidota	Bacteroidia
F0.075	F0.646	5	Zixibacteria	MSB-5A5	Desulfobacterota	Desulfobacteria
F0.075	F0.647	5	Zixibacteria	MSB-5A5	Desulfobacterota	Desulfobacteria
F0.078	F0.128	5	Chloroflexota	Anaerolineae	Acidobacteriota	Mor1
F0.078	F0.222	5	Chloroflexota	Anaerolineae	Bacteroidota	Ignavibacteria
F0.078	F0.456*	5	Chloroflexota	Anaerolineae	Desulfobacterota	Desulfobacteria
F0.078	F0.565	5	Chloroflexota	Anaerolineae	Desulfobacterota	Desulfobacteria
F0.078	F0.579	5	Chloroflexota	Anaerolineae	Bacteroidota	Bacteroidia
F0.081	F0.109*	5	Bacteroidota	Bacteroidia	Bacteroidota	Kapabacteria
F0.081	F0.129	5	Bacteroidota	Bacteroidia	Gemmatimonadota	Gemmatimonadetes
F0.081	F0.178	5	Bacteroidota	Bacteroidia	Zixibacteria	MSB-5A5
F0.081	F0.221	5	Bacteroidota	Bacteroidia	Proteobacteria	Alphaproteobacteria
F0.081	F0.353	5	Bacteroidota	Bacteroidia	Desulfobacterota	Desulfobacteria
F0.081	F0.368	5	Bacteroidota	Bacteroidia	Acidobacteriota	Mor1
F0.081	F0.404	5	Bacteroidota	Bacteroidia	Krumholzibacteriota	Krumholzibacteria
F0.081	F0.502	5	Bacteroidota	Bacteroidia	Zixibacteria	MSB-5A5
F0.081	F0.563*	5	Bacteroidota	Bacteroidia	Desulfobacterota	Desulfuromonadia
F0.081	F0.610	5	Bacteroidota	Bacteroidia	Sumerlaeota	Sumerlaeia
F0.081	F0.615	5	Bacteroidota	Bacteroidia	Zixibacteria	MSB-5A5
F0.081	F0.619	5	Bacteroidota	Bacteroidia	Bacteroidota	Bacteroidia
F0.082	F0.222	5	Chloroflexota	Anaerolineae	Bacteroidota	Ignavibacteria
F0.082	F0.563*	5	Chloroflexota	Anaerolineae	Desulfobacterota	Desulfuromonadia
F0.082	F0.610	5	Chloroflexota	Anaerolineae	Sumerlaeota	Sumerlaeia
F0.082	F0.615	5	Chloroflexota	Anaerolineae	Zixibacteria	MSB-5A5
F0.083	F0.109*	5	Proteobacteria	Gammaproteobacteria	Bacteroidota	Kapabacteria
F0.083	F0.112*	5	Proteobacteria	Gammaproteobacteria	Zixibacteria	MSB-5A5
F0.083	F0.275	5	Proteobacteria	Gammaproteobacteria	Bacteroidota	SZUA-365
F0.083	F0.332	5	Proteobacteria	Gammaproteobacteria	Proteobacteria	Gammaproteobacteria
F0.083	F0.354	5	Proteobacteria	Gammaproteobacteria	Zixibacteria	MSB-5A5
F0.083	F0.456*	5	Proteobacteria	Gammaproteobacteria	Desulfobacterota	Desulfobacteria
F0.083	F0.480	5	Proteobacteria	Gammaproteobacteria	Myxococcota	Polyangia
F0.083	F0.489	5	Proteobacteria	Gammaproteobacteria	Zixibacteria	MSB-5A5
F0.083	F0.577	5	Proteobacteria	Gammaproteobacteria	Desulfobacterota	Desulfobacteria
F0.084	F0.109*	5	Bacteroidota	Bacteroidia	Bacteroidota	Kapabacteria
F0.084	F0.112*	5	Bacteroidota	Bacteroidia	Zixibacteria	MSB-5A5
F0.084	F0.186	5	Bacteroidota	Bacteroidia	Nitrospirota	Thermodesulfovibrionia
F0.084	F0.222	5	Bacteroidota	Bacteroidia	Bacteroidota	Ignavibacteria
F0.084	F0.228	5	Bacteroidota	Bacteroidia	Zixibacteria	MSB-5A5
F0.084	F0.283	5	Bacteroidota	Bacteroidia	Chloroflexota	Anaerolineae
F0.084	F0.292	5	Bacteroidota	Bacteroidia	Actinobacteriota	Thermoleophilia
F0.084	F0.316	5	Bacteroidota	Bacteroidia	Bacteroidota	Bacteroidia
F0.084	F0.353	5	Bacteroidota	Bacteroidia	Desulfobacterota	Desulfobacteria
F0.084	F0.354	5	Bacteroidota	Bacteroidia	Zixibacteria	MSB-5A5
F0.084	F0.368	5	Bacteroidota	Bacteroidia	Acidobacteriota	Mor1
F0.084	F0.386	5	Bacteroidota	Bacteroidia	Gemmatimonadota	Gemmatimonadetes
F0.084	F0.453	5	Bacteroidota	Bacteroidia	Desulfobacterota	Desulfobacteria
F0.084	F0.458	5	Bacteroidota	Bacteroidia	Chloroflexota	Dehalococcoidia
F0.084	F0.471	5	Bacteroidota	Bacteroidia	Desulfobacterota	Desulfobacteria
F0.084	F0.490	5	Bacteroidota	Bacteroidia	Spirochaetota	Spirochaetia
F0.084	F0.502	5	Bacteroidota	Bacteroidia	Zixibacteria	MSB-5A5
F0.084	F0.508	5	Bacteroidota	Bacteroidia	Halobacteriota	Methanosarcinia
F0.084	F0.550	5	Bacteroidota	Bacteroidia	Bdellovibrionota	Bdellovibrionia
F0.084	F0.568	5	Bacteroidota	Bacteroidia	Undinarchaeota	Undinarchaeia
F0.084	F0.574	5	Bacteroidota	Bacteroidia	Asgardarchaeota	Thorarchaeia
F0.084	F0.575	5	Bacteroidota	Bacteroidia	Gemmatimonadota	Gemmatimonadetes
F0.084	F0.584	5	Bacteroidota	Bacteroidia	Bacteroidota	Bacteroidia
F0.084	F0.592	5	Bacteroidota	Bacteroidia	Chloroflexota	Anaerolineae
F0.084	F0.610	5	Bacteroidota	Bacteroidia	Sumerlaeota	Sumerlaeia
F0.084	F0.635	5	Bacteroidota	Bacteroidia	Gemmatimonadota	Gemmatimonadetes
F0.084	F0.640	5	Bacteroidota	Bacteroidia	Acidobacteriota	Mor1
F0.085	F0.563*	5	Asgardarchaeota	Heimdallarchaeia	Desulfobacterota	Desulfuromonadia
F0.085	F0.640	5	Asgardarchaeota	Heimdallarchaeia	Acidobacteriota	Mor1
F0.086	F0.129	5	Myxococcota	Polyangia	Gemmatimonadota	Gemmatimonadetes
F0.086	F0.275	5	Myxococcota	Polyangia	Bacteroidota	SZUA-365
F0.086	F0.469	5	Myxococcota	Polyangia	SZUA-182	NA
F0.086	F0.489	5	Myxococcota	Polyangia	Zixibacteria	MSB-5A5
F0.086	F0.563*	5	Myxococcota	Polyangia	Desulfobacterota	Desulfuromonadia
F0.086	F0.615	5	Myxococcota	Polyangia	Zixibacteria	MSB-5A5
F0.086	F0.619	5	Myxococcota	Polyangia	Bacteroidota	Bacteroidia
F0.086	F0.635	5	Myxococcota	Polyangia	Gemmatimonadota	Gemmatimonadetes
F0.089	F0.222	5	Chloroflexota	Anaerolineae	Bacteroidota	Ignavibacteria
F0.089	F0.275	5	Chloroflexota	Anaerolineae	Bacteroidota	SZUA-365
F0.089	F0.563*	5	Chloroflexota	Anaerolineae	Desulfobacterota	Desulfuromonadia
F0.090	F0.197	5	Desulfobacterota	Desulfomonilia	Bacteroidota	Bacteroidia
F0.090	F0.222	5	Desulfobacterota	Desulfomonilia	Bacteroidota	Ignavibacteria
F0.090	F0.469	5	Desulfobacterota	Desulfomonilia	SZUA-182	NA
F0.090	F0.480	5	Desulfobacterota	Desulfomonilia	Myxococcota	Polyangia
F0.090	F0.538	5	Desulfobacterota	Desulfomonilia	Desulfobacterota	NA
F0.090	F0.543	5	Desulfobacterota	Desulfomonilia	Zixibacteria	MSB-5A5
F0.090	F0.563*	5	Desulfobacterota	Desulfomonilia	Desulfobacterota	Desulfuromonadia
F0.096	F0.275	5	Acidobacteriota	Aminicenantia	Bacteroidota	SZUA-365
F0.096	F0.404	5	Acidobacteriota	Aminicenantia	Krumholzibacteriota	Krumholzibacteria
F0.096	F0.563*	5	Acidobacteriota	Aminicenantia	Desulfobacterota	Desulfuromonadia
F0.096	F0.640	5	Acidobacteriota	Aminicenantia	Acidobacteriota	Mor1
F0.098	F0.222	5	Eisenbacteria	NA	Bacteroidota	Ignavibacteria
F0.098	F0.275	5	Eisenbacteria	NA	Bacteroidota	SZUA-365
F0.098	F0.354	5	Eisenbacteria	NA	Zixibacteria	MSB-5A5
F0.098	F0.404	5	Eisenbacteria	NA	Krumholzibacteriota	Krumholzibacteria
F0.098	F0.456*	5	Eisenbacteria	NA	Desulfobacterota	Desulfobacteria
F0.098	F0.642	5	Eisenbacteria	NA	Proteobacteria	Gammaproteobacteria
F0.100	F0.204	5	B64-G9	B64-G9	Zixibacteria	MSB-5A5
F0.100	F0.350	5	B64-G9	B64-G9	Nanoarchaeota	Nanoarchaeia
F0.100	F0.469	5	B64-G9	B64-G9	SZUA-182	NA
F0.100	F0.471	5	B64-G9	B64-G9	Desulfobacterota	Desulfobacteria
F0.100	F0.480	5	B64-G9	B64-G9	Myxococcota	Polyangia
F0.100	F0.579	5	B64-G9	B64-G9	Bacteroidota	Bacteroidia
F0.100	F0.615	5	B64-G9	B64-G9	Zixibacteria	MSB-5A5
F0.101	F0.109*	5	Desulfobacterota	BSN033	Bacteroidota	Kapabacteria
F0.101	F0.112*	5	Desulfobacterota	BSN033	Zixibacteria	MSB-5A5
F0.101	F0.129	5	Desulfobacterota	BSN033	Gemmatimonadota	Gemmatimonadetes
F0.101	F0.267	5	Desulfobacterota	BSN033	Bacteroidota	Ignavibacteria
F0.101	F0.316	5	Desulfobacterota	BSN033	Bacteroidota	Bacteroidia
F0.101	F0.358	5	Desulfobacterota	BSN033	Proteobacteria	Gammaproteobacteria
F0.101	F0.563*	5	Desulfobacterota	BSN033	Desulfobacterota	Desulfuromonadia
F0.101	F0.610	5	Desulfobacterota	BSN033	Sumerlaeota	Sumerlaeia
F0.101	F0.615	5	Desulfobacterota	BSN033	Zixibacteria	MSB-5A5
F0.101	F0.619	5	Desulfobacterota	BSN033	Bacteroidota	Bacteroidia
F0.102	F0.109*	5	Nanoarchaeota	Nanoarchaeia	Bacteroidota	Kapabacteria
F0.102	F0.112*	5	Nanoarchaeota	Nanoarchaeia	Zixibacteria	MSB-5A5
F0.102	F0.354	5	Nanoarchaeota	Nanoarchaeia	Zixibacteria	MSB-5A5
F0.102	F0.456*	5	Nanoarchaeota	Nanoarchaeia	Desulfobacterota	Desulfobacteria
F0.102	F0.577	5	Nanoarchaeota	Nanoarchaeia	Desulfobacterota	Desulfobacteria
F0.102	F0.640	5	Nanoarchaeota	Nanoarchaeia	Acidobacteriota	Mor1
F0.103	F0.316	5	Micrarchaeota	Micrarchaeia	Bacteroidota	Bacteroidia
F0.103	F0.563*	5	Micrarchaeota	Micrarchaeia	Desulfobacterota	Desulfuromonadia
F0.103	F0.619	5	Micrarchaeota	Micrarchaeia	Bacteroidota	Bacteroidia
F0.104	F0.275	5	Gemmatimonadota	Gemmatimonadetes	Bacteroidota	SZUA-365
F0.104	F0.354	5	Gemmatimonadota	Gemmatimonadetes	Zixibacteria	MSB-5A5
F0.104	F0.456*	5	Gemmatimonadota	Gemmatimonadetes	Desulfobacterota	Desulfobacteria
F0.104	F0.563*	5	Gemmatimonadota	Gemmatimonadetes	Desulfobacterota	Desulfuromonadia
F0.104	F0.615	5	Gemmatimonadota	Gemmatimonadetes	Zixibacteria	MSB-5A5
F0.104	F0.642	5	Gemmatimonadota	Gemmatimonadetes	Proteobacteria	Gammaproteobacteria
F0.105	F0.129	5	Bacteroidota	Bacteroidia	Gemmatimonadota	Gemmatimonadetes
F0.105	F0.563*	5	Bacteroidota	Bacteroidia	Desulfobacterota	Desulfuromonadia
F0.105	F0.615	5	Bacteroidota	Bacteroidia	Zixibacteria	MSB-5A5
F0.105	F0.640	5	Bacteroidota	Bacteroidia	Acidobacteriota	Mor1
F0.106	F0.109*	5	Thermoplasmatota	E2	Bacteroidota	Kapabacteria
F0.106	F0.112*	5	Thermoplasmatota	E2	Zixibacteria	MSB-5A5
F0.106	F0.381	5	Thermoplasmatota	E2	Desulfobacterota	Syntrophia
F0.106	F0.456*	5	Thermoplasmatota	E2	Desulfobacterota	Desulfobacteria
F0.106	F0.489	5	Thermoplasmatota	E2	Zixibacteria	MSB-5A5
F0.108	F0.109*	5	Acidobacteriota	Thermoanaerobaculia	Bacteroidota	Kapabacteria
F0.108	F0.186	5	Acidobacteriota	Thermoanaerobaculia	Nitrospirota	Thermodesulfovibrionia
F0.108	F0.222	5	Acidobacteriota	Thermoanaerobaculia	Bacteroidota	Ignavibacteria
F0.108	F0.358	5	Acidobacteriota	Thermoanaerobaculia	Proteobacteria	Gammaproteobacteria
F0.108	F0.368	5	Acidobacteriota	Thermoanaerobaculia	Acidobacteriota	Mor1
F0.108	F0.456*	5	Acidobacteriota	Thermoanaerobaculia	Desulfobacterota	Desulfobacteria
F0.108	F0.469	5	Acidobacteriota	Thermoanaerobaculia	SZUA-182	NA
F0.108	F0.471	5	Acidobacteriota	Thermoanaerobaculia	Desulfobacterota	Desulfobacteria
F0.108	F0.489	5	Acidobacteriota	Thermoanaerobaculia	Zixibacteria	MSB-5A5
F0.108	F0.502	5	Acidobacteriota	Thermoanaerobaculia	Zixibacteria	MSB-5A5
F0.108	F0.550	5	Acidobacteriota	Thermoanaerobaculia	Bdellovibrionota	Bdellovibrionia
F0.108	F0.575	5	Acidobacteriota	Thermoanaerobaculia	Gemmatimonadota	Gemmatimonadetes
F0.108	F0.615	5	Acidobacteriota	Thermoanaerobaculia	Zixibacteria	MSB-5A5
F0.108	F0.635	5	Acidobacteriota	Thermoanaerobaculia	Gemmatimonadota	Gemmatimonadetes
F0.109*	F0.123	5	Bacteroidota	Kapabacteria	Bacteroidota	Bacteroidia
F0.109*	F0.126	5	Bacteroidota	Kapabacteria	Chloroflexota	Dehalococcoidia
F0.109*	F0.132	5	Bacteroidota	Kapabacteria	Bacteroidota	Ignavibacteria
F0.109*	F0.137	5	Bacteroidota	Kapabacteria	Proteobacteria	Gammaproteobacteria
F0.109*	F0.144	5	Bacteroidota	Kapabacteria	Halobacteriota	Methanomicrobia
F0.109*	F0.154	5	Bacteroidota	Kapabacteria	Asgardarchaeota	Heimdallarchaeia
F0.109*	F0.156	5	Bacteroidota	Kapabacteria	Patescibacteria	WWE3
F0.109*	F0.159	5	Bacteroidota	Kapabacteria	Chloroflexota	Anaerolineae
F0.109*	F0.162	5	Bacteroidota	Kapabacteria	Patescibacteria	Microgenomatia
F0.109*	F0.164	5	Bacteroidota	Kapabacteria	Bacteroidota	Bacteroidia
F0.109*	F0.165	5	Bacteroidota	Kapabacteria	Gemmatimonadota	Gemmatimonadetes
F0.109*	F0.166	5	Bacteroidota	Kapabacteria	Thermoproteota	Bathyarchaeia
F0.109*	F0.174	5	Bacteroidota	Kapabacteria	Eisenbacteria	NA
F0.109*	F0.176	5	Bacteroidota	Kapabacteria	Chloroflexota	Anaerolineae
F0.109*	F0.177	5	Bacteroidota	Kapabacteria	Proteobacteria	Gammaproteobacteria
F0.109*	F0.181	5	Bacteroidota	Kapabacteria	Chloroflexota	Anaerolineae
F0.109*	F0.209	5	Bacteroidota	Kapabacteria	Krumholzibacteriota	Krumholzibacteria
F0.109*	F0.218	5	Bacteroidota	Kapabacteria	Micrarchaeota	Micrarchaeia
F0.109*	F0.224	5	Bacteroidota	Kapabacteria	Nanoarchaeota	Nanoarchaeia
F0.109*	F0.225	5	Bacteroidota	Kapabacteria	RBG-13-66-14	RBG-13-66-14
F0.109*	F0.254	5	Bacteroidota	Kapabacteria	Patescibacteria	Microgenomatia
F0.109*	F0.291	5	Bacteroidota	Kapabacteria	Patescibacteria	ABY1
F0.109*	F0.293	5	Bacteroidota	Kapabacteria	Nanoarchaeota	Nanoarchaeia
F0.109*	F0.297	5	Bacteroidota	Kapabacteria	Fermentibacterota	Fermentibacteria
F0.109*	F0.301	5	Bacteroidota	Kapabacteria	Desulfobacterota	Desulfobacteria
F0.109*	F0.306	5	Bacteroidota	Kapabacteria	Nanoarchaeota	Nanoarchaeia
F0.109*	F0.307	5	Bacteroidota	Kapabacteria	Verrucomicrobiota	Verrucomicrobiae
F0.109*	F0.309	5	Bacteroidota	Kapabacteria	Nanoarchaeota	Nanoarchaeia
F0.109*	F0.311	5	Bacteroidota	Kapabacteria	Calditrichota	Calditrichia
F0.109*	F0.313	5	Bacteroidota	Kapabacteria	Patescibacteria	Paceibacteria
F0.109*	F0.321	5	Bacteroidota	Kapabacteria	Chloroflexota	Anaerolineae
F0.109*	F0.324	5	Bacteroidota	Kapabacteria	Nanoarchaeota	Nanoarchaeia
F0.109*	F0.329	5	Bacteroidota	Kapabacteria	Nanoarchaeota	Nanoarchaeia
F0.109*	F0.330	5	Bacteroidota	Kapabacteria	Thermoproteota	Bathyarchaeia
F0.109*	F0.337	5	Bacteroidota	Kapabacteria	Patescibacteria	Gracilibacteria
F0.109*	F0.338	5	Bacteroidota	Kapabacteria	Bacteroidota	Bacteroidia
F0.109*	F0.350	5	Bacteroidota	Kapabacteria	Nanoarchaeota	Nanoarchaeia
F0.109*	F0.359	5	Bacteroidota	Kapabacteria	Actinobacteriota	Acidimicrobiia
F0.109*	F0.361	5	Bacteroidota	Kapabacteria	Proteobacteria	Gammaproteobacteria
F0.109*	F0.367	5	Bacteroidota	Kapabacteria	Desulfobacterota	Syntrophia
F0.109*	F0.386	5	Bacteroidota	Kapabacteria	Gemmatimonadota	Gemmatimonadetes
F0.109*	F0.393	5	Bacteroidota	Kapabacteria	Zixibacteria	MSB-5A5
F0.109*	F0.394	5	Bacteroidota	Kapabacteria	Patescibacteria	Microgenomatia
F0.109*	F0.396	5	Bacteroidota	Kapabacteria	Planctomycetota	UBA8742
F0.109*	F0.397	5	Bacteroidota	Kapabacteria	Patescibacteria	Paceibacteria
F0.109*	F0.398	5	Bacteroidota	Kapabacteria	Acidobacteriota	Thermoanaerobaculia
F0.109*	F0.413	5	Bacteroidota	Kapabacteria	Chloroflexota	Anaerolineae
F0.109*	F0.414	5	Bacteroidota	Kapabacteria	Chloroflexota	Anaerolineae
F0.109*	F0.428	5	Bacteroidota	Kapabacteria	Proteobacteria	Gammaproteobacteria
F0.109*	F0.429	5	Bacteroidota	Kapabacteria	Halobacteriota	Methanosarcinia
F0.109*	F0.432	5	Bacteroidota	Kapabacteria	Patescibacteria	Paceibacteria
F0.109*	F0.435	5	Bacteroidota	Kapabacteria	Patescibacteria	Paceibacteria
F0.109*	F0.437	5	Bacteroidota	Kapabacteria	Omnitrophota	Koll11
F0.109*	F0.441	5	Bacteroidota	Kapabacteria	Micrarchaeota	Micrarchaeia
F0.109*	F0.443	5	Bacteroidota	Kapabacteria	Chloroflexota	Anaerolineae
F0.109*	F0.446	5	Bacteroidota	Kapabacteria	Patescibacteria	Paceibacteria_A
F0.109*	F0.461	5	Bacteroidota	Kapabacteria	Halobacteriota	Methanomicrobia
F0.109*	F0.463	5	Bacteroidota	Kapabacteria	Chloroflexota	Anaerolineae
F0.109*	F0.468	5	Bacteroidota	Kapabacteria	Patescibacteria	Microgenomatia
F0.109*	F0.472	5	Bacteroidota	Kapabacteria	Chloroflexota	Anaerolineae
F0.109*	F0.475	5	Bacteroidota	Kapabacteria	Desulfobacterota	Desulfobacteria
F0.109*	F0.474	5	Bacteroidota	Kapabacteria	Desulfobacterota	Desulfobacteria
F0.109*	F0.478	5	Bacteroidota	Kapabacteria	Thermoproteota	Bathyarchaeia
F0.109*	F0.483	5	Bacteroidota	Kapabacteria	Nanoarchaeota	Nanoarchaeia
F0.109*	F0.487	5	Bacteroidota	Kapabacteria	Aenigmatarchaeota	Aenigmatarchaeia
F0.109*	F0.490	5	Bacteroidota	Kapabacteria	Spirochaetota	Spirochaetia
F0.109*	F0.498	5	Bacteroidota	Kapabacteria	Nanoarchaeota	Nanoarchaeia
F0.109*	F0.500	5	Bacteroidota	Kapabacteria	Chloroflexota	Anaerolineae
F0.109*	F0.503	5	Bacteroidota	Kapabacteria	Nanoarchaeota	Nanoarchaeia
F0.109*	F0.504	5	Bacteroidota	Kapabacteria	Bacteroidota	Rhodothermia
F0.109*	F0.516	5	Bacteroidota	Kapabacteria	Chloroflexota	Anaerolineae
F0.109*	F0.520	5	Bacteroidota	Kapabacteria	Halobacteriota	Methanosarcinia
F0.109*	F0.525	5	Bacteroidota	Kapabacteria	Methanobacteriota	Thermococci
F0.109*	F0.541	5	Bacteroidota	Kapabacteria	Nanoarchaeota	Nanoarchaeia
F0.109*	F0.547	5	Bacteroidota	Kapabacteria	Patescibacteria	ABY1
F0.109*	F0.562	5	Bacteroidota	Kapabacteria	Zixibacteria	MSB-5A5
F0.109*	F0.569	5	Bacteroidota	Kapabacteria	Desulfobacterota	Desulfobacteria
F0.109*	F0.570	5	Bacteroidota	Kapabacteria	Bacteroidota	UBA10030
F0.109*	F0.571	5	Bacteroidota	Kapabacteria	Omnitrophota	Koll11
F0.109*	F0.574	5	Bacteroidota	Kapabacteria	Asgardarchaeota	Thorarchaeia
F0.109*	F0.602	5	Bacteroidota	Kapabacteria	Patescibacteria	Microgenomatia
F0.109*	F0.605	5	Bacteroidota	Kapabacteria	Desulfobacterota	Desulfobacteria
F0.109*	F0.608	5	Bacteroidota	Kapabacteria	Micrarchaeota	Micrarchaeia
F0.109*	F0.621	5	Bacteroidota	Kapabacteria	Thermoplasmatota	E2
F0.109*	F0.622	5	Bacteroidota	Kapabacteria	Bacteroidota	Bacteroidia
F0.109*	F0.623	5	Bacteroidota	Kapabacteria	Proteobacteria	Alphaproteobacteria
F0.109*	F0.626	5	Bacteroidota	Kapabacteria	Patescibacteria	Paceibacteria
F0.109*	F0.628	5	Bacteroidota	Kapabacteria	Desulfobacterota	Desulfobacteria
F0.109*	F0.630	5	Bacteroidota	Kapabacteria	Patescibacteria	Microgenomatia
F0.109*	F0.647	5	Bacteroidota	Kapabacteria	Desulfobacterota	Desulfobacteria
F0.109*	F0.648	5	Bacteroidota	Kapabacteria	Chloroflexota	Anaerolineae
F0.109*	F0.652	5	Bacteroidota	Kapabacteria	Patescibacteria	Microgenomatia
F0.109*	F0.660	5	Bacteroidota	Kapabacteria	Chloroflexota	Anaerolineae
F0.109*	F0.663	5	Bacteroidota	Kapabacteria	Verrucomicrobiota	Verrucomicrobiae
F0.111	F0.563*	5	Nanoarchaeota	Nanoarchaeia	Desulfobacterota	Desulfuromonadia
F0.112*	F0.117	5	Zixibacteria	MSB-5A5	Bacteroidota	Bacteroidia
F0.112*	F0.123	5	Zixibacteria	MSB-5A5	Bacteroidota	Bacteroidia
F0.112*	F0.126	5	Zixibacteria	MSB-5A5	Chloroflexota	Dehalococcoidia
F0.112*	F0.132	5	Zixibacteria	MSB-5A5	Bacteroidota	Ignavibacteria
F0.112*	F0.137	5	Zixibacteria	MSB-5A5	Proteobacteria	Gammaproteobacteria
F0.112*	F0.144	5	Zixibacteria	MSB-5A5	Halobacteriota	Methanomicrobia
F0.112*	F0.156	5	Zixibacteria	MSB-5A5	Patescibacteria	WWE3
F0.112*	F0.162	5	Zixibacteria	MSB-5A5	Patescibacteria	Microgenomatia
F0.112*	F0.166	5	Zixibacteria	MSB-5A5	Thermoproteota	Bathyarchaeia
F0.112*	F0.177	5	Zixibacteria	MSB-5A5	Proteobacteria	Gammaproteobacteria
F0.112*	F0.181	5	Zixibacteria	MSB-5A5	Chloroflexota	Anaerolineae
F0.112*	F0.207	5	Zixibacteria	MSB-5A5	Chloroflexota	Anaerolineae
F0.112*	F0.209	5	Zixibacteria	MSB-5A5	Krumholzibacteriota	Krumholzibacteria
F0.112*	F0.218	5	Zixibacteria	MSB-5A5	Micrarchaeota	Micrarchaeia
F0.112*	F0.221	5	Zixibacteria	MSB-5A5	Proteobacteria	Alphaproteobacteria
F0.112*	F0.224	5	Zixibacteria	MSB-5A5	Nanoarchaeota	Nanoarchaeia
F0.112*	F0.254	5	Zixibacteria	MSB-5A5	Patescibacteria	Microgenomatia
F0.112*	F0.267	5	Zixibacteria	MSB-5A5	Bacteroidota	Ignavibacteria
F0.112*	F0.273	5	Zixibacteria	MSB-5A5	Asgardarchaeota	Thorarchaeia
F0.112*	F0.291	5	Zixibacteria	MSB-5A5	Patescibacteria	ABY1
F0.112*	F0.293	5	Zixibacteria	MSB-5A5	Nanoarchaeota	Nanoarchaeia
F0.112*	F0.305	5	Zixibacteria	MSB-5A5	Thermoplasmatota	Thermoplasmata
F0.112*	F0.306	5	Zixibacteria	MSB-5A5	Nanoarchaeota	Nanoarchaeia
F0.112*	F0.307	5	Zixibacteria	MSB-5A5	Verrucomicrobiota	Verrucomicrobiae
F0.112*	F0.309	5	Zixibacteria	MSB-5A5	Nanoarchaeota	Nanoarchaeia
F0.112*	F0.311	5	Zixibacteria	MSB-5A5	Calditrichota	Calditrichia
F0.112*	F0.313	5	Zixibacteria	MSB-5A5	Patescibacteria	Paceibacteria
F0.112*	F0.329	5	Zixibacteria	MSB-5A5	Nanoarchaeota	Nanoarchaeia
F0.112*	F0.337	5	Zixibacteria	MSB-5A5	Patescibacteria	Gracilibacteria
F0.112*	F0.338	5	Zixibacteria	MSB-5A5	Bacteroidota	Bacteroidia
F0.112*	F0.350	5	Zixibacteria	MSB-5A5	Nanoarchaeota	Nanoarchaeia
F0.112*	F0.386	5	Zixibacteria	MSB-5A5	Gemmatimonadota	Gemmatimonadetes
F0.112*	F0.393	5	Zixibacteria	MSB-5A5	Zixibacteria	MSB-5A5
F0.112*	F0.394	5	Zixibacteria	MSB-5A5	Patescibacteria	Microgenomatia
F0.112*	F0.398	5	Zixibacteria	MSB-5A5	Acidobacteriota	Thermoanaerobaculia
F0.112*	F0.407	5	Zixibacteria	MSB-5A5	Zixibacteria	MSB-5A5
F0.112*	F0.411	5	Zixibacteria	MSB-5A5	Krumholzibacteriota	Krumholzibacteria
F0.112*	F0.414	5	Zixibacteria	MSB-5A5	Chloroflexota	Anaerolineae
F0.112*	F0.429	5	Zixibacteria	MSB-5A5	Halobacteriota	Methanosarcinia
F0.112*	F0.431	5	Zixibacteria	MSB-5A5	Micrarchaeota	Micrarchaeia
F0.112*	F0.432	5	Zixibacteria	MSB-5A5	Patescibacteria	Paceibacteria
F0.112*	F0.435	5	Zixibacteria	MSB-5A5	Patescibacteria	Paceibacteria
F0.112*	F0.437	5	Zixibacteria	MSB-5A5	Omnitrophota	Koll11
F0.112*	F0.441	5	Zixibacteria	MSB-5A5	Micrarchaeota	Micrarchaeia
F0.112*	F0.443	5	Zixibacteria	MSB-5A5	Chloroflexota	Anaerolineae
F0.112*	F0.446	5	Zixibacteria	MSB-5A5	Patescibacteria	Paceibacteria_A
F0.112*	F0.453	5	Zixibacteria	MSB-5A5	Desulfobacterota	Desulfobacteria
F0.112*	F0.466	5	Zixibacteria	MSB-5A5	Chloroflexota	Anaerolineae
F0.112*	F0.463	5	Zixibacteria	MSB-5A5	Chloroflexota	Anaerolineae
F0.112*	F0.468	5	Zixibacteria	MSB-5A5	Patescibacteria	Microgenomatia
F0.112*	F0.472	5	Zixibacteria	MSB-5A5	Chloroflexota	Anaerolineae
F0.112*	F0.475	5	Zixibacteria	MSB-5A5	Desulfobacterota	Desulfobacteria
F0.112*	F0.474	5	Zixibacteria	MSB-5A5	Desulfobacterota	Desulfobacteria
F0.112*	F0.478	5	Zixibacteria	MSB-5A5	Thermoproteota	Bathyarchaeia
F0.112*	F0.483	5	Zixibacteria	MSB-5A5	Nanoarchaeota	Nanoarchaeia
F0.112*	F0.487	5	Zixibacteria	MSB-5A5	Aenigmatarchaeota	Aenigmatarchaeia
F0.112*	F0.490	5	Zixibacteria	MSB-5A5	Spirochaetota	Spirochaetia
F0.112*	F0.495	5	Zixibacteria	MSB-5A5	Patescibacteria	Dojkabacteria
F0.112*	F0.498	5	Zixibacteria	MSB-5A5	Nanoarchaeota	Nanoarchaeia
F0.112*	F0.500	5	Zixibacteria	MSB-5A5	Chloroflexota	Anaerolineae
F0.112*	F0.503	5	Zixibacteria	MSB-5A5	Nanoarchaeota	Nanoarchaeia
F0.112*	F0.504	5	Zixibacteria	MSB-5A5	Bacteroidota	Rhodothermia
F0.112*	F0.516	5	Zixibacteria	MSB-5A5	Chloroflexota	Anaerolineae
F0.112*	F0.520	5	Zixibacteria	MSB-5A5	Halobacteriota	Methanosarcinia
F0.112*	F0.525	5	Zixibacteria	MSB-5A5	Methanobacteriota	Thermococci
F0.112*	F0.541	5	Zixibacteria	MSB-5A5	Nanoarchaeota	Nanoarchaeia
F0.112*	F0.547	5	Zixibacteria	MSB-5A5	Patescibacteria	ABY1
F0.112*	F0.550	5	Zixibacteria	MSB-5A5	Bdellovibrionota	Bdellovibrionia
F0.112*	F0.571	5	Zixibacteria	MSB-5A5	Omnitrophota	Koll11
F0.112*	F0.583	5	Zixibacteria	MSB-5A5	Actinobacteriota	Acidimicrobiia
F0.112*	F0.589	5	Zixibacteria	MSB-5A5	B64-G9	B64-G9
F0.112*	F0.602	5	Zixibacteria	MSB-5A5	Patescibacteria	Microgenomatia
F0.112*	F0.608	5	Zixibacteria	MSB-5A5	Micrarchaeota	Micrarchaeia
F0.112*	F0.621	5	Zixibacteria	MSB-5A5	Thermoplasmatota	E2
F0.112*	F0.623	5	Zixibacteria	MSB-5A5	Proteobacteria	Alphaproteobacteria
F0.112*	F0.626	5	Zixibacteria	MSB-5A5	Patescibacteria	Paceibacteria
F0.112*	F0.628	5	Zixibacteria	MSB-5A5	Desulfobacterota	Desulfobacteria
F0.112*	F0.630	5	Zixibacteria	MSB-5A5	Patescibacteria	Microgenomatia
F0.112*	F0.631	5	Zixibacteria	MSB-5A5	Proteobacteria	Alphaproteobacteria
F0.112*	F0.646	5	Zixibacteria	MSB-5A5	Desulfobacterota	Desulfobacteria
F0.112*	F0.648	5	Zixibacteria	MSB-5A5	Chloroflexota	Anaerolineae
F0.112*	F0.652	5	Zixibacteria	MSB-5A5	Patescibacteria	Microgenomatia
F0.112*	F0.660	5	Zixibacteria	MSB-5A5	Chloroflexota	Anaerolineae
F0.112*	F0.663	5	Zixibacteria	MSB-5A5	Verrucomicrobiota	Verrucomicrobiae
F0.112*	F0.666	5	Zixibacteria	MSB-5A5	Asgardarchaeota	Thorarchaeia
F0.114	F0.619	5	Aenigmatarchaeota	Aenigmatarchaeia	Bacteroidota	Bacteroidia
F0.117	F0.178	5	Bacteroidota	Bacteroidia	Zixibacteria	MSB-5A5
F0.117	F0.339	5	Bacteroidota	Bacteroidia	Desulfobacterota	Desulfomonilia_A
F0.117	F0.354	5	Bacteroidota	Bacteroidia	Zixibacteria	MSB-5A5
F0.117	F0.358	5	Bacteroidota	Bacteroidia	Proteobacteria	Gammaproteobacteria
F0.117	F0.456*	5	Bacteroidota	Bacteroidia	Desulfobacterota	Desulfobacteria
F0.117	F0.469	5	Bacteroidota	Bacteroidia	SZUA-182	NA
F0.117	F0.489	5	Bacteroidota	Bacteroidia	Zixibacteria	MSB-5A5
F0.117	F0.490	5	Bacteroidota	Bacteroidia	Spirochaetota	Spirochaetia
F0.117	F0.642	5	Bacteroidota	Bacteroidia	Proteobacteria	Gammaproteobacteria
F0.120	F0.469	5	Zixibacteria	MSB-5A5	SZUA-182	NA
F0.120	F0.480	5	Zixibacteria	MSB-5A5	Myxococcota	Polyangia
F0.120	F0.543	5	Zixibacteria	MSB-5A5	Zixibacteria	MSB-5A5
F0.120	F0.563*	5	Zixibacteria	MSB-5A5	Desulfobacterota	Desulfuromonadia
F0.120	F0.615	5	Zixibacteria	MSB-5A5	Zixibacteria	MSB-5A5
F0.120	F0.617	5	Zixibacteria	MSB-5A5	Myxococcota	Polyangia
F0.120	F0.619	5	Zixibacteria	MSB-5A5	Bacteroidota	Bacteroidia
F0.123	F0.354	5	Bacteroidota	Bacteroidia	Zixibacteria	MSB-5A5
F0.123	F0.456*	5	Bacteroidota	Bacteroidia	Desulfobacterota	Desulfobacteria
F0.123	F0.577	5	Bacteroidota	Bacteroidia	Desulfobacterota	Desulfobacteria
F0.123	F0.640	5	Bacteroidota	Bacteroidia	Acidobacteriota	Mor1
F0.126	F0.173	5	Chloroflexota	Dehalococcoidia	Desulfobacterota	Desulfobacteria
F0.126	F0.178	5	Chloroflexota	Dehalococcoidia	Zixibacteria	MSB-5A5
F0.126	F0.354	5	Chloroflexota	Dehalococcoidia	Zixibacteria	MSB-5A5
F0.126	F0.456*	5	Chloroflexota	Dehalococcoidia	Desulfobacterota	Desulfobacteria
F0.126	F0.640	5	Chloroflexota	Dehalococcoidia	Acidobacteriota	Mor1
F0.128	F0.159	5	Acidobacteriota	Mor1	Chloroflexota	Anaerolineae
F0.128	F0.177	5	Acidobacteriota	Mor1	Proteobacteria	Gammaproteobacteria
F0.128	F0.330	5	Acidobacteriota	Mor1	Thermoproteota	Bathyarchaeia
F0.128	F0.339	5	Acidobacteriota	Mor1	Desulfobacterota	Desulfomonilia_A
F0.128	F0.359	5	Acidobacteriota	Mor1	Actinobacteriota	Acidimicrobiia
F0.128	F0.366	5	Acidobacteriota	Mor1	Bacteroidota	Ignavibacteria
F0.128	F0.383	5	Acidobacteriota	Mor1	Proteobacteria	Alphaproteobacteria
F0.128	F0.386	5	Acidobacteriota	Mor1	Gemmatimonadota	Gemmatimonadetes
F0.128	F0.397	5	Acidobacteriota	Mor1	Patescibacteria	Paceibacteria
F0.128	F0.398	5	Acidobacteriota	Mor1	Acidobacteriota	Thermoanaerobaculia
F0.128	F0.431	5	Acidobacteriota	Mor1	Micrarchaeota	Micrarchaeia
F0.128	F0.465	5	Acidobacteriota	Mor1	Patescibacteria	Microgenomatia
F0.128	F0.472	5	Acidobacteriota	Mor1	Chloroflexota	Anaerolineae
F0.128	F0.488	5	Acidobacteriota	Mor1	Proteobacteria	Gammaproteobacteria
F0.128	F0.490	5	Acidobacteriota	Mor1	Spirochaetota	Spirochaetia
F0.128	F0.566	5	Acidobacteriota	Mor1	Margulisbacteria	WOR-1
F0.128	F0.584	5	Acidobacteriota	Mor1	Bacteroidota	Bacteroidia
F0.128	F0.589	5	Acidobacteriota	Mor1	B64-G9	B64-G9
F0.128	F0.610	5	Acidobacteriota	Mor1	Sumerlaeota	Sumerlaeia
F0.128	F0.652	5	Acidobacteriota	Mor1	Patescibacteria	Microgenomatia
F0.129	F0.136	5	Gemmatimonadota	Gemmatimonadetes	Acidobacteriota	Bin61
F0.129	F0.147	5	Gemmatimonadota	Gemmatimonadetes	Altarchaeota	Altarchaeia
F0.129	F0.154	5	Gemmatimonadota	Gemmatimonadetes	Asgardarchaeota	Heimdallarchaeia
F0.129	F0.161	5	Gemmatimonadota	Gemmatimonadetes	Actinobacteriota	Acidimicrobiia
F0.129	F0.164	5	Gemmatimonadota	Gemmatimonadetes	Bacteroidota	Bacteroidia
F0.129	F0.225	5	Gemmatimonadota	Gemmatimonadetes	RBG-13-66-14	RBG-13-66-14
F0.129	F0.226	5	Gemmatimonadota	Gemmatimonadetes	Desulfobacterota	Desulfobacteria
F0.129	F0.232	5	Gemmatimonadota	Gemmatimonadetes	Thermoplasmatota	E2
F0.129	F0.235	5	Gemmatimonadota	Gemmatimonadetes	Nanoarchaeota	Nanoarchaeia
F0.129	F0.239	5	Gemmatimonadota	Gemmatimonadetes	Eisenbacteria	RBG-16-71-46
F0.129	F0.260	5	Gemmatimonadota	Gemmatimonadetes	Chloroflexota	Anaerolineae
F0.129	F0.264	5	Gemmatimonadota	Gemmatimonadetes	Desulfobacterota	NA
F0.129	F0.267	5	Gemmatimonadota	Gemmatimonadetes	Bacteroidota	Ignavibacteria
F0.129	F0.292	5	Gemmatimonadota	Gemmatimonadetes	Actinobacteriota	Thermoleophilia
F0.129	F0.297	5	Gemmatimonadota	Gemmatimonadetes	Fermentibacterota	Fermentibacteria
F0.129	F0.302	5	Gemmatimonadota	Gemmatimonadetes	Chloroflexota	Anaerolineae
F0.129	F0.308	5	Gemmatimonadota	Gemmatimonadetes	Chloroflexota	Anaerolineae
F0.129	F0.360	5	Gemmatimonadota	Gemmatimonadetes	Nitrospirota	Thermodesulfovibrionia
F0.129	F0.364	5	Gemmatimonadota	Gemmatimonadetes	Desulfobacterota	Desulfobacteria
F0.129	F0.373	5	Gemmatimonadota	Gemmatimonadetes	Bacteroidota	Bacteroidia
F0.129	F0.381	5	Gemmatimonadota	Gemmatimonadetes	Desulfobacterota	Syntrophia
F0.129	F0.396	5	Gemmatimonadota	Gemmatimonadetes	Planctomycetota	UBA8742
F0.129	F0.397	5	Gemmatimonadota	Gemmatimonadetes	Patescibacteria	Paceibacteria
F0.129	F0.431	5	Gemmatimonadota	Gemmatimonadetes	Micrarchaeota	Micrarchaeia
F0.129	F0.450	5	Gemmatimonadota	Gemmatimonadetes	Thermoproteota	Bathyarchaeia
F0.129	F0.458	5	Gemmatimonadota	Gemmatimonadetes	Chloroflexota	Dehalococcoidia
F0.129	F0.519	5	Gemmatimonadota	Gemmatimonadetes	Desulfobacterota	BSN033
F0.129	F0.528	5	Gemmatimonadota	Gemmatimonadetes	Methanobacteriota	Thermococci
F0.129	F0.562	5	Gemmatimonadota	Gemmatimonadetes	Zixibacteria	MSB-5A5
F0.129	F0.569	5	Gemmatimonadota	Gemmatimonadetes	Desulfobacterota	Desulfobacteria
F0.129	F0.584	5	Gemmatimonadota	Gemmatimonadetes	Bacteroidota	Bacteroidia
F0.129	F0.622	5	Gemmatimonadota	Gemmatimonadetes	Bacteroidota	Bacteroidia
F0.129	F0.638	5	Gemmatimonadota	Gemmatimonadetes	Chloroflexota	Anaerolineae
F0.129	F0.647	5	Gemmatimonadota	Gemmatimonadetes	Desulfobacterota	Desulfobacteria
F0.130	F0.456*	5	Desulfobacterota	BSN033	Desulfobacterota	Desulfobacteria
F0.130	F0.563*	5	Desulfobacterota	BSN033	Desulfobacterota	Desulfuromonadia
F0.131	F0.222	5	Desulfobacterota	Desulfobacteria	Bacteroidota	Ignavibacteria
F0.131	F0.353	5	Desulfobacterota	Desulfobacteria	Desulfobacterota	Desulfobacteria
F0.131	F0.563*	5	Desulfobacterota	Desulfobacteria	Desulfobacterota	Desulfuromonadia
F0.131	F0.619	5	Desulfobacterota	Desulfobacteria	Bacteroidota	Bacteroidia
F0.132	F0.332	5	Bacteroidota	Ignavibacteria	Proteobacteria	Gammaproteobacteria
F0.132	F0.354	5	Bacteroidota	Ignavibacteria	Zixibacteria	MSB-5A5
F0.132	F0.456*	5	Bacteroidota	Ignavibacteria	Desulfobacterota	Desulfobacteria
F0.132	F0.642	5	Bacteroidota	Ignavibacteria	Proteobacteria	Gammaproteobacteria
F0.136	F0.353	5	Acidobacteriota	Bin61	Desulfobacterota	Desulfobacteria
F0.136	F0.563*	5	Acidobacteriota	Bin61	Desulfobacterota	Desulfuromonadia
F0.136	F0.615	5	Acidobacteriota	Bin61	Zixibacteria	MSB-5A5
F0.137	F0.197	5	Proteobacteria	Gammaproteobacteria	Bacteroidota	Bacteroidia
F0.137	F0.222	5	Proteobacteria	Gammaproteobacteria	Bacteroidota	Ignavibacteria
F0.137	F0.276	5	Proteobacteria	Gammaproteobacteria	Myxococcota	Polyangia
F0.137	F0.332	5	Proteobacteria	Gammaproteobacteria	Proteobacteria	Gammaproteobacteria
F0.137	F0.343	5	Proteobacteria	Gammaproteobacteria	Myxococcota	Polyangia
F0.137	F0.383	5	Proteobacteria	Gammaproteobacteria	Proteobacteria	Alphaproteobacteria
F0.137	F0.456*	5	Proteobacteria	Gammaproteobacteria	Desulfobacterota	Desulfobacteria
F0.137	F0.480	5	Proteobacteria	Gammaproteobacteria	Myxococcota	Polyangia
F0.137	F0.538	5	Proteobacteria	Gammaproteobacteria	Desulfobacterota	NA
F0.137	F0.543	5	Proteobacteria	Gammaproteobacteria	Zixibacteria	MSB-5A5
F0.137	F0.617	5	Proteobacteria	Gammaproteobacteria	Myxococcota	Polyangia
F0.137	F0.619	5	Proteobacteria	Gammaproteobacteria	Bacteroidota	Bacteroidia
F0.140	F0.563*	5	Chloroflexota	Anaerolineae	Desulfobacterota	Desulfuromonadia
F0.144	F0.456*	5	Halobacteriota	Methanomicrobia	Desulfobacterota	Desulfobacteria
F0.144	F0.640	5	Halobacteriota	Methanomicrobia	Acidobacteriota	Mor1
F0.147	F0.353	5	Altarchaeota	Altarchaeia	Desulfobacterota	Desulfobacteria
F0.147	F0.404	5	Altarchaeota	Altarchaeia	Krumholzibacteriota	Krumholzibacteria
F0.147	F0.538	5	Altarchaeota	Altarchaeia	Desulfobacterota	NA
F0.147	F0.563*	5	Altarchaeota	Altarchaeia	Desulfobacterota	Desulfuromonadia
F0.147	F0.617	5	Altarchaeota	Altarchaeia	Myxococcota	Polyangia
F0.147	F0.619	5	Altarchaeota	Altarchaeia	Bacteroidota	Bacteroidia
F0.147	F0.642	5	Altarchaeota	Altarchaeia	Proteobacteria	Gammaproteobacteria
F0.150	F0.186	5	Patescibacteria	WWE3	Nitrospirota	Thermodesulfovibrionia
F0.150	F0.316	5	Patescibacteria	WWE3	Bacteroidota	Bacteroidia
F0.150	F0.563*	5	Patescibacteria	WWE3	Desulfobacterota	Desulfuromonadia
F0.150	F0.577	5	Patescibacteria	WWE3	Desulfobacterota	Desulfobacteria
F0.154	F0.563*	5	Asgardarchaeota	Heimdallarchaeia	Desulfobacterota	Desulfuromonadia
F0.155	F0.275	5	Hydrogenedentota	NA	Bacteroidota	SZUA-365
F0.155	F0.353	5	Hydrogenedentota	NA	Desulfobacterota	Desulfobacteria
F0.155	F0.354	5	Hydrogenedentota	NA	Zixibacteria	MSB-5A5
F0.155	F0.563*	5	Hydrogenedentota	NA	Desulfobacterota	Desulfuromonadia
F0.156	F0.354	5	Patescibacteria	WWE3	Zixibacteria	MSB-5A5
F0.156	F0.456*	5	Patescibacteria	WWE3	Desulfobacterota	Desulfobacteria
F0.159	F0.275	5	Chloroflexota	Anaerolineae	Bacteroidota	SZUA-365
F0.159	F0.332	5	Chloroflexota	Anaerolineae	Proteobacteria	Gammaproteobacteria
F0.159	F0.354	5	Chloroflexota	Anaerolineae	Zixibacteria	MSB-5A5
F0.159	F0.456*	5	Chloroflexota	Anaerolineae	Desulfobacterota	Desulfobacteria
F0.159	F0.469	5	Chloroflexota	Anaerolineae	SZUA-182	NA
F0.159	F0.480	5	Chloroflexota	Anaerolineae	Myxococcota	Polyangia
F0.159	F0.543	5	Chloroflexota	Anaerolineae	Zixibacteria	MSB-5A5
F0.159	F0.640	5	Chloroflexota	Anaerolineae	Acidobacteriota	Mor1
F0.159	F0.642	5	Chloroflexota	Anaerolineae	Proteobacteria	Gammaproteobacteria
F0.161	F0.358	5	Actinobacteriota	Acidimicrobiia	Proteobacteria	Gammaproteobacteria
F0.161	F0.563*	5	Actinobacteriota	Acidimicrobiia	Desulfobacterota	Desulfuromonadia
F0.161	F0.615	5	Actinobacteriota	Acidimicrobiia	Zixibacteria	MSB-5A5
F0.162	F0.332	5	Patescibacteria	Microgenomatia	Proteobacteria	Gammaproteobacteria
F0.162	F0.354	5	Patescibacteria	Microgenomatia	Zixibacteria	MSB-5A5
F0.162	F0.456*	5	Patescibacteria	Microgenomatia	Desulfobacterota	Desulfobacteria
F0.162	F0.577	5	Patescibacteria	Microgenomatia	Desulfobacterota	Desulfobacteria
F0.162	F0.640	5	Patescibacteria	Microgenomatia	Acidobacteriota	Mor1
F0.162	F0.642	5	Patescibacteria	Microgenomatia	Proteobacteria	Gammaproteobacteria
F0.164	F0.353	5	Bacteroidota	Bacteroidia	Desulfobacterota	Desulfobacteria
F0.164	F0.358	5	Bacteroidota	Bacteroidia	Proteobacteria	Gammaproteobacteria
F0.164	F0.502	5	Bacteroidota	Bacteroidia	Zixibacteria	MSB-5A5
F0.164	F0.563*	5	Bacteroidota	Bacteroidia	Desulfobacterota	Desulfuromonadia
F0.164	F0.610	5	Bacteroidota	Bacteroidia	Sumerlaeota	Sumerlaeia
F0.164	F0.615	5	Bacteroidota	Bacteroidia	Zixibacteria	MSB-5A5
F0.164	F0.635	5	Bacteroidota	Bacteroidia	Gemmatimonadota	Gemmatimonadetes
F0.164	F0.640	5	Bacteroidota	Bacteroidia	Acidobacteriota	Mor1
F0.165	F0.178	5	Gemmatimonadota	Gemmatimonadetes	Zixibacteria	MSB-5A5
F0.165	F0.186	5	Gemmatimonadota	Gemmatimonadetes	Nitrospirota	Thermodesulfovibrionia
F0.165	F0.222	5	Gemmatimonadota	Gemmatimonadetes	Bacteroidota	Ignavibacteria
F0.165	F0.275	5	Gemmatimonadota	Gemmatimonadetes	Bacteroidota	SZUA-365
F0.165	F0.343	5	Gemmatimonadota	Gemmatimonadetes	Myxococcota	Polyangia
F0.165	F0.353	5	Gemmatimonadota	Gemmatimonadetes	Desulfobacterota	Desulfobacteria
F0.165	F0.480	5	Gemmatimonadota	Gemmatimonadetes	Myxococcota	Polyangia
F0.165	F0.615	5	Gemmatimonadota	Gemmatimonadetes	Zixibacteria	MSB-5A5
F0.165	F0.619	5	Gemmatimonadota	Gemmatimonadetes	Bacteroidota	Bacteroidia
F0.165	F0.635	5	Gemmatimonadota	Gemmatimonadetes	Gemmatimonadota	Gemmatimonadetes
F0.165	F0.640	5	Gemmatimonadota	Gemmatimonadetes	Acidobacteriota	Mor1
F0.165	F0.642	5	Gemmatimonadota	Gemmatimonadetes	Proteobacteria	Gammaproteobacteria
F0.166	F0.276	5	Thermoproteota	Bathyarchaeia	Myxococcota	Polyangia
F0.166	F0.404	5	Thermoproteota	Bathyarchaeia	Krumholzibacteriota	Krumholzibacteria
F0.166	F0.456*	5	Thermoproteota	Bathyarchaeia	Desulfobacterota	Desulfobacteria
F0.166	F0.480	5	Thermoproteota	Bathyarchaeia	Myxococcota	Polyangia
F0.166	F0.538	5	Thermoproteota	Bathyarchaeia	Desulfobacterota	NA
F0.166	F0.575	5	Thermoproteota	Bathyarchaeia	Gemmatimonadota	Gemmatimonadetes
F0.166	F0.577	5	Thermoproteota	Bathyarchaeia	Desulfobacterota	Desulfobacteria
F0.168	F0.353	5	Bacteroidota	Bacteroidia	Desulfobacterota	Desulfobacteria
F0.168	F0.354	5	Bacteroidota	Bacteroidia	Zixibacteria	MSB-5A5
F0.168	F0.453	5	Bacteroidota	Bacteroidia	Desulfobacterota	Desulfobacteria
F0.168	F0.480	5	Bacteroidota	Bacteroidia	Myxococcota	Polyangia
F0.168	F0.563*	5	Bacteroidota	Bacteroidia	Desulfobacterota	Desulfuromonadia
F0.170	F0.186	5	WOR-3	WOR-3	Nitrospirota	Thermodesulfovibrionia
F0.170	F0.619	5	WOR-3	WOR-3	Bacteroidota	Bacteroidia
F0.173	F0.178	5	Desulfobacterota	Desulfobacteria	Zixibacteria	MSB-5A5
F0.173	F0.186	5	Desulfobacterota	Desulfobacteria	Nitrospirota	Thermodesulfovibrionia
F0.173	F0.222	5	Desulfobacterota	Desulfobacteria	Bacteroidota	Ignavibacteria
F0.173	F0.358	5	Desulfobacterota	Desulfobacteria	Proteobacteria	Gammaproteobacteria
F0.173	F0.383	5	Desulfobacterota	Desulfobacteria	Proteobacteria	Alphaproteobacteria
F0.173	F0.575	5	Desulfobacterota	Desulfobacteria	Gemmatimonadota	Gemmatimonadetes
F0.173	F0.602	5	Desulfobacterota	Desulfobacteria	Patescibacteria	Microgenomatia
F0.173	F0.619	5	Desulfobacterota	Desulfobacteria	Bacteroidota	Bacteroidia
F0.173	F0.621	5	Desulfobacterota	Desulfobacteria	Thermoplasmatota	E2
F0.174	F0.358	5	Eisenbacteria	NA	Proteobacteria	Gammaproteobacteria
F0.174	F0.563*	5	Eisenbacteria	NA	Desulfobacterota	Desulfuromonadia
F0.174	F0.619	5	Eisenbacteria	NA	Bacteroidota	Bacteroidia
F0.176	F0.543	5	Chloroflexota	Anaerolineae	Zixibacteria	MSB-5A5
F0.177	F0.275	5	Proteobacteria	Gammaproteobacteria	Bacteroidota	SZUA-365
F0.177	F0.276	5	Proteobacteria	Gammaproteobacteria	Myxococcota	Polyangia
F0.177	F0.354	5	Proteobacteria	Gammaproteobacteria	Zixibacteria	MSB-5A5
F0.177	F0.480	5	Proteobacteria	Gammaproteobacteria	Myxococcota	Polyangia
F0.177	F0.617	5	Proteobacteria	Gammaproteobacteria	Myxococcota	Polyangia
F0.177	F0.640	5	Proteobacteria	Gammaproteobacteria	Acidobacteriota	Mor1
F0.178	F0.291	5	Zixibacteria	MSB-5A5	Patescibacteria	ABY1
F0.178	F0.306	5	Zixibacteria	MSB-5A5	Nanoarchaeota	Nanoarchaeia
F0.178	F0.350	5	Zixibacteria	MSB-5A5	Nanoarchaeota	Nanoarchaeia
F0.178	F0.386	5	Zixibacteria	MSB-5A5	Gemmatimonadota	Gemmatimonadetes
F0.178	F0.393	5	Zixibacteria	MSB-5A5	Zixibacteria	MSB-5A5
F0.178	F0.397	5	Zixibacteria	MSB-5A5	Patescibacteria	Paceibacteria
F0.178	F0.431	5	Zixibacteria	MSB-5A5	Micrarchaeota	Micrarchaeia
F0.178	F0.435	5	Zixibacteria	MSB-5A5	Patescibacteria	Paceibacteria
F0.178	F0.446	5	Zixibacteria	MSB-5A5	Patescibacteria	Paceibacteria_A
F0.178	F0.465	5	Zixibacteria	MSB-5A5	Patescibacteria	Microgenomatia
F0.178	F0.468	5	Zixibacteria	MSB-5A5	Patescibacteria	Microgenomatia
F0.178	F0.483	5	Zixibacteria	MSB-5A5	Nanoarchaeota	Nanoarchaeia
F0.178	F0.488	5	Zixibacteria	MSB-5A5	Proteobacteria	Gammaproteobacteria
F0.178	F0.490	5	Zixibacteria	MSB-5A5	Spirochaetota	Spirochaetia
F0.178	F0.495	5	Zixibacteria	MSB-5A5	Patescibacteria	Dojkabacteria
F0.178	F0.498	5	Zixibacteria	MSB-5A5	Nanoarchaeota	Nanoarchaeia
F0.178	F0.541	5	Zixibacteria	MSB-5A5	Nanoarchaeota	Nanoarchaeia
F0.178	F0.566	5	Zixibacteria	MSB-5A5	Margulisbacteria	WOR-1
F0.178	F0.584	5	Zixibacteria	MSB-5A5	Bacteroidota	Bacteroidia
F0.178	F0.621	5	Zixibacteria	MSB-5A5	Thermoplasmatota	E2
F0.178	F0.622	5	Zixibacteria	MSB-5A5	Bacteroidota	Bacteroidia
F0.178	F0.646	5	Zixibacteria	MSB-5A5	Desulfobacterota	Desulfobacteria
F0.178	F0.647	5	Zixibacteria	MSB-5A5	Desulfobacterota	Desulfobacteria
F0.179	F0.383	5	Poribacteria	NA	Proteobacteria	Alphaproteobacteria
F0.179	F0.456*	5	Poribacteria	NA	Desulfobacterota	Desulfobacteria
F0.179	F0.563*	5	Poribacteria	NA	Desulfobacterota	Desulfuromonadia
F0.181	F0.332	5	Chloroflexota	Anaerolineae	Proteobacteria	Gammaproteobacteria
F0.181	F0.354	5	Chloroflexota	Anaerolineae	Zixibacteria	MSB-5A5
F0.181	F0.456*	5	Chloroflexota	Anaerolineae	Desulfobacterota	Desulfobacteria
F0.181	F0.615	5	Chloroflexota	Anaerolineae	Zixibacteria	MSB-5A5
F0.186	F0.234	5	Nitrospirota	Thermodesulfovibrionia	Proteobacteria	Gammaproteobacteria
F0.186	F0.292	5	Nitrospirota	Thermodesulfovibrionia	Actinobacteriota	Thermoleophilia
F0.186	F0.301	5	Nitrospirota	Thermodesulfovibrionia	Desulfobacterota	Desulfobacteria
F0.186	F0.381	5	Nitrospirota	Thermodesulfovibrionia	Desulfobacterota	Syntrophia
F0.186	F0.396	5	Nitrospirota	Thermodesulfovibrionia	Planctomycetota	UBA8742
F0.186	F0.428	5	Nitrospirota	Thermodesulfovibrionia	Proteobacteria	Gammaproteobacteria
F0.186	F0.431	5	Nitrospirota	Thermodesulfovibrionia	Micrarchaeota	Micrarchaeia
F0.186	F0.488	5	Nitrospirota	Thermodesulfovibrionia	Proteobacteria	Gammaproteobacteria
F0.186	F0.519	5	Nitrospirota	Thermodesulfovibrionia	Desulfobacterota	BSN033
F0.186	F0.569	5	Nitrospirota	Thermodesulfovibrionia	Desulfobacterota	Desulfobacteria
F0.186	F0.574	5	Nitrospirota	Thermodesulfovibrionia	Asgardarchaeota	Thorarchaeia
F0.186	F0.605	5	Nitrospirota	Thermodesulfovibrionia	Desulfobacterota	Desulfobacteria
F0.186	F0.608	5	Nitrospirota	Thermodesulfovibrionia	Micrarchaeota	Micrarchaeia
F0.186	F0.610	5	Nitrospirota	Thermodesulfovibrionia	Sumerlaeota	Sumerlaeia
F0.186	F0.629	5	Nitrospirota	Thermodesulfovibrionia	WOR-3	WOR-3
F0.186	F0.647	5	Nitrospirota	Thermodesulfovibrionia	Desulfobacterota	Desulfobacteria
F0.188	F0.563*	5	Thermoplasmatota	Thermoplasmata	Desulfobacterota	Desulfuromonadia
F0.197	F0.218	5	Bacteroidota	Bacteroidia	Micrarchaeota	Micrarchaeia
F0.197	F0.282	5	Bacteroidota	Bacteroidia	Patescibacteria	Paceibacteria
F0.197	F0.322	5	Bacteroidota	Bacteroidia	Desulfobacterota	Desulfobacteria
F0.197	F0.324	5	Bacteroidota	Bacteroidia	Nanoarchaeota	Nanoarchaeia
F0.197	F0.359	5	Bacteroidota	Bacteroidia	Actinobacteriota	Acidimicrobiia
F0.197	F0.383	5	Bacteroidota	Bacteroidia	Proteobacteria	Alphaproteobacteria
F0.197	F0.397	5	Bacteroidota	Bacteroidia	Patescibacteria	Paceibacteria
F0.197	F0.398	5	Bacteroidota	Bacteroidia	Acidobacteriota	Thermoanaerobaculia
F0.197	F0.409	5	Bacteroidota	Bacteroidia	Acidobacteriota	Aminicenantia
F0.197	F0.428	5	Bacteroidota	Bacteroidia	Proteobacteria	Gammaproteobacteria
F0.197	F0.431	5	Bacteroidota	Bacteroidia	Micrarchaeota	Micrarchaeia
F0.197	F0.458	5	Bacteroidota	Bacteroidia	Chloroflexota	Dehalococcoidia
F0.197	F0.465	5	Bacteroidota	Bacteroidia	Patescibacteria	Microgenomatia
F0.197	F0.472	5	Bacteroidota	Bacteroidia	Chloroflexota	Anaerolineae
F0.197	F0.506	5	Bacteroidota	Bacteroidia	Chloroflexota	Anaerolineae
F0.197	F0.566	5	Bacteroidota	Bacteroidia	Margulisbacteria	WOR-1
F0.197	F0.583	5	Bacteroidota	Bacteroidia	Actinobacteriota	Acidimicrobiia
F0.197	F0.584	5	Bacteroidota	Bacteroidia	Bacteroidota	Bacteroidia
F0.197	F0.589	5	Bacteroidota	Bacteroidia	B64-G9	B64-G9
F0.197	F0.602	5	Bacteroidota	Bacteroidia	Patescibacteria	Microgenomatia
F0.197	F0.604	5	Bacteroidota	Bacteroidia	Asgardarchaeota	Lokiarchaeia
F0.197	F0.610	5	Bacteroidota	Bacteroidia	Sumerlaeota	Sumerlaeia
F0.197	F0.614	5	Bacteroidota	Bacteroidia	Halobacteriota	Methanosarcinia
F0.197	F0.622	5	Bacteroidota	Bacteroidia	Bacteroidota	Bacteroidia
F0.197	F0.646	5	Bacteroidota	Bacteroidia	Desulfobacterota	Desulfobacteria
F0.197	F0.666	5	Bacteroidota	Bacteroidia	Asgardarchaeota	Thorarchaeia
F0.202	F0.353	5	Proteobacteria	Alphaproteobacteria	Desulfobacterota	Desulfobacteria
F0.202	F0.563*	5	Proteobacteria	Alphaproteobacteria	Desulfobacterota	Desulfuromonadia
F0.202	F0.615	5	Proteobacteria	Alphaproteobacteria	Zixibacteria	MSB-5A5
F0.204	F0.323	5	Zixibacteria	MSB-5A5	Chloroflexota	Anaerolineae
F0.204	F0.361	5	Zixibacteria	MSB-5A5	Proteobacteria	Gammaproteobacteria
F0.204	F0.366	5	Zixibacteria	MSB-5A5	Bacteroidota	Ignavibacteria
F0.204	F0.383	5	Zixibacteria	MSB-5A5	Proteobacteria	Alphaproteobacteria
F0.204	F0.386	5	Zixibacteria	MSB-5A5	Gemmatimonadota	Gemmatimonadetes
F0.204	F0.398	5	Zixibacteria	MSB-5A5	Acidobacteriota	Thermoanaerobaculia
F0.204	F0.439	5	Zixibacteria	MSB-5A5	Proteobacteria	Alphaproteobacteria
F0.204	F0.453	5	Zixibacteria	MSB-5A5	Desulfobacterota	Desulfobacteria
F0.204	F0.465	5	Zixibacteria	MSB-5A5	Patescibacteria	Microgenomatia
F0.204	F0.490	5	Zixibacteria	MSB-5A5	Spirochaetota	Spirochaetia
F0.204	F0.504	5	Zixibacteria	MSB-5A5	Bacteroidota	Rhodothermia
F0.204	F0.566	5	Zixibacteria	MSB-5A5	Margulisbacteria	WOR-1
F0.204	F0.584	5	Zixibacteria	MSB-5A5	Bacteroidota	Bacteroidia
F0.204	F0.610	5	Zixibacteria	MSB-5A5	Sumerlaeota	Sumerlaeia
F0.204	F0.631	5	Zixibacteria	MSB-5A5	Proteobacteria	Alphaproteobacteria
F0.204	F0.646	5	Zixibacteria	MSB-5A5	Desulfobacterota	Desulfobacteria
F0.206	F0.353	5	Chloroflexota	Anaerolineae	Desulfobacterota	Desulfobacteria
F0.206	F0.563*	5	Chloroflexota	Anaerolineae	Desulfobacterota	Desulfuromonadia
F0.207	F0.469	5	Chloroflexota	Anaerolineae	SZUA-182	NA
F0.207	F0.489	5	Chloroflexota	Anaerolineae	Zixibacteria	MSB-5A5
F0.207	F0.490	5	Chloroflexota	Anaerolineae	Spirochaetota	Spirochaetia
F0.207	F0.575	5	Chloroflexota	Anaerolineae	Gemmatimonadota	Gemmatimonadetes
F0.209	F0.480	5	Krumholzibacteriota	Krumholzibacteria	Myxococcota	Polyangia
F0.209	F0.563*	5	Krumholzibacteriota	Krumholzibacteria	Desulfobacterota	Desulfuromonadia
F0.209	F0.579	5	Krumholzibacteriota	Krumholzibacteria	Bacteroidota	Bacteroidia
F0.217	F0.563*	5	Patescibacteria	ABY1	Desulfobacterota	Desulfuromonadia
F0.218	F0.332	5	Micrarchaeota	Micrarchaeia	Proteobacteria	Gammaproteobacteria
F0.218	F0.404	5	Micrarchaeota	Micrarchaeia	Krumholzibacteriota	Krumholzibacteria
F0.218	F0.456*	5	Micrarchaeota	Micrarchaeia	Desulfobacterota	Desulfobacteria
F0.218	F0.619	5	Micrarchaeota	Micrarchaeia	Bacteroidota	Bacteroidia
F0.218	F0.642	5	Micrarchaeota	Micrarchaeia	Proteobacteria	Gammaproteobacteria
F0.221	F0.332	5	Proteobacteria	Alphaproteobacteria	Proteobacteria	Gammaproteobacteria
F0.221	F0.343	5	Proteobacteria	Alphaproteobacteria	Myxococcota	Polyangia
F0.221	F0.471	5	Proteobacteria	Alphaproteobacteria	Desulfobacterota	Desulfobacteria
F0.221	F0.543	5	Proteobacteria	Alphaproteobacteria	Zixibacteria	MSB-5A5
F0.221	F0.615	5	Proteobacteria	Alphaproteobacteria	Zixibacteria	MSB-5A5
F0.221	F0.619	5	Proteobacteria	Alphaproteobacteria	Bacteroidota	Bacteroidia
F0.221	F0.642	5	Proteobacteria	Alphaproteobacteria	Proteobacteria	Gammaproteobacteria
F0.222	F0.225	5	Bacteroidota	Ignavibacteria	RBG-13-66-14	RBG-13-66-14
F0.222	F0.226	5	Bacteroidota	Ignavibacteria	Desulfobacterota	Desulfobacteria
F0.222	F0.228	5	Bacteroidota	Ignavibacteria	Zixibacteria	MSB-5A5
F0.222	F0.255	5	Bacteroidota	Ignavibacteria	Chloroflexota	Anaerolineae
F0.222	F0.260	5	Bacteroidota	Ignavibacteria	Chloroflexota	Anaerolineae
F0.222	F0.274	5	Bacteroidota	Ignavibacteria	Bacteroidota	Bacteroidia
F0.222	F0.280	5	Bacteroidota	Ignavibacteria	Chloroflexota	Dehalococcoidia
F0.222	F0.282	5	Bacteroidota	Ignavibacteria	Patescibacteria	Paceibacteria
F0.222	F0.292	5	Bacteroidota	Ignavibacteria	Actinobacteriota	Thermoleophilia
F0.222	F0.297	5	Bacteroidota	Ignavibacteria	Fermentibacterota	Fermentibacteria
F0.222	F0.308	5	Bacteroidota	Ignavibacteria	Chloroflexota	Anaerolineae
F0.222	F0.360	5	Bacteroidota	Ignavibacteria	Nitrospirota	Thermodesulfovibrionia
F0.222	F0.367	5	Bacteroidota	Ignavibacteria	Desulfobacterota	Syntrophia
F0.222	F0.396	5	Bacteroidota	Ignavibacteria	Planctomycetota	UBA8742
F0.222	F0.411	5	Bacteroidota	Ignavibacteria	Krumholzibacteriota	Krumholzibacteria
F0.222	F0.428	5	Bacteroidota	Ignavibacteria	Proteobacteria	Gammaproteobacteria
F0.222	F0.452	5	Bacteroidota	Ignavibacteria	Thermoproteota	Bathyarchaeia
F0.222	F0.501	5	Bacteroidota	Ignavibacteria	Desulfobacterota	Desulfobacteria
F0.222	F0.505	5	Bacteroidota	Ignavibacteria	Omnitrophota	Koll11
F0.222	F0.519	5	Bacteroidota	Ignavibacteria	Desulfobacterota	BSN033
F0.222	F0.569	5	Bacteroidota	Ignavibacteria	Desulfobacterota	Desulfobacteria
F0.222	F0.574	5	Bacteroidota	Ignavibacteria	Asgardarchaeota	Thorarchaeia
F0.222	F0.592	5	Bacteroidota	Ignavibacteria	Chloroflexota	Anaerolineae
F0.222	F0.595	5	Bacteroidota	Ignavibacteria	Proteobacteria	Gammaproteobacteria
F0.222	F0.608	5	Bacteroidota	Ignavibacteria	Micrarchaeota	Micrarchaeia
F0.222	F0.610	5	Bacteroidota	Ignavibacteria	Sumerlaeota	Sumerlaeia
F0.222	F0.624	5	Bacteroidota	Ignavibacteria	Chloroflexota	Anaerolineae
F0.222	F0.625	5	Bacteroidota	Ignavibacteria	Bacteroidota	Bacteroidia
F0.222	F0.631	5	Bacteroidota	Ignavibacteria	Proteobacteria	Alphaproteobacteria
F0.222	F0.647	5	Bacteroidota	Ignavibacteria	Desulfobacterota	Desulfobacteria
F0.222	F0.666	5	Bacteroidota	Ignavibacteria	Asgardarchaeota	Thorarchaeia
F0.224	F0.332	5	Nanoarchaeota	Nanoarchaeia	Proteobacteria	Gammaproteobacteria
F0.224	F0.354	5	Nanoarchaeota	Nanoarchaeia	Zixibacteria	MSB-5A5
F0.224	F0.404	5	Nanoarchaeota	Nanoarchaeia	Krumholzibacteriota	Krumholzibacteria
F0.224	F0.456*	5	Nanoarchaeota	Nanoarchaeia	Desulfobacterota	Desulfobacteria
F0.224	F0.489	5	Nanoarchaeota	Nanoarchaeia	Zixibacteria	MSB-5A5
F0.224	F0.490	5	Nanoarchaeota	Nanoarchaeia	Spirochaetota	Spirochaetia
F0.224	F0.642	5	Nanoarchaeota	Nanoarchaeia	Proteobacteria	Gammaproteobacteria
F0.225	F0.316	5	RBG-13-66-14	RBG-13-66-14	Bacteroidota	Bacteroidia
F0.225	F0.368	5	RBG-13-66-14	RBG-13-66-14	Acidobacteriota	Mor1
F0.225	F0.471	5	RBG-13-66-14	RBG-13-66-14	Desulfobacterota	Desulfobacteria
F0.225	F0.489	5	RBG-13-66-14	RBG-13-66-14	Zixibacteria	MSB-5A5
F0.225	F0.502	5	RBG-13-66-14	RBG-13-66-14	Zixibacteria	MSB-5A5
F0.225	F0.563*	5	RBG-13-66-14	RBG-13-66-14	Desulfobacterota	Desulfuromonadia
F0.225	F0.575	5	RBG-13-66-14	RBG-13-66-14	Gemmatimonadota	Gemmatimonadetes
F0.225	F0.615	5	RBG-13-66-14	RBG-13-66-14	Zixibacteria	MSB-5A5
F0.225	F0.635	5	RBG-13-66-14	RBG-13-66-14	Gemmatimonadota	Gemmatimonadetes
F0.226	F0.274	5	Desulfobacterota	Desulfobacteria	Bacteroidota	Bacteroidia
F0.226	F0.354	5	Desulfobacterota	Desulfobacteria	Zixibacteria	MSB-5A5
F0.226	F0.456*	5	Desulfobacterota	Desulfobacteria	Desulfobacterota	Desulfobacteria
F0.226	F0.543	5	Desulfobacterota	Desulfobacteria	Zixibacteria	MSB-5A5
F0.226	F0.563*	5	Desulfobacterota	Desulfobacteria	Desulfobacterota	Desulfuromonadia
F0.226	F0.619	5	Desulfobacterota	Desulfobacteria	Bacteroidota	Bacteroidia
F0.228	F0.354	5	Zixibacteria	MSB-5A5	Zixibacteria	MSB-5A5
F0.228	F0.563*	5	Zixibacteria	MSB-5A5	Desulfobacterota	Desulfuromonadia
F0.228	F0.615	5	Zixibacteria	MSB-5A5	Zixibacteria	MSB-5A5
F0.228	F0.619	5	Zixibacteria	MSB-5A5	Bacteroidota	Bacteroidia
F0.229	F0.316	5	Nanoarchaeota	Nanoarchaeia	Bacteroidota	Bacteroidia
F0.229	F0.563*	5	Nanoarchaeota	Nanoarchaeia	Desulfobacterota	Desulfuromonadia
F0.229	F0.619	5	Nanoarchaeota	Nanoarchaeia	Bacteroidota	Bacteroidia
F0.232	F0.358	5	Thermoplasmatota	E2	Proteobacteria	Gammaproteobacteria
F0.232	F0.502	5	Thermoplasmatota	E2	Zixibacteria	MSB-5A5
F0.232	F0.563*	5	Thermoplasmatota	E2	Desulfobacterota	Desulfuromonadia
F0.232	F0.575	5	Thermoplasmatota	E2	Gemmatimonadota	Gemmatimonadetes
F0.234	F0.563*	5	Proteobacteria	Gammaproteobacteria	Desulfobacterota	Desulfuromonadia
F0.235	F0.563*	5	Nanoarchaeota	Nanoarchaeia	Desulfobacterota	Desulfuromonadia
F0.238	F0.619	5	Asgardarchaeota	Heimdallarchaeia	Bacteroidota	Bacteroidia
F0.239	F0.563*	5	Eisenbacteria	RBG-16-71-46	Desulfobacterota	Desulfuromonadia
F0.248	F0.354	5	Proteobacteria	Gammaproteobacteria	Zixibacteria	MSB-5A5
F0.248	F0.489	5	Proteobacteria	Gammaproteobacteria	Zixibacteria	MSB-5A5
F0.248	F0.563*	5	Proteobacteria	Gammaproteobacteria	Desulfobacterota	Desulfuromonadia
F0.248	F0.615	5	Proteobacteria	Gammaproteobacteria	Zixibacteria	MSB-5A5
F0.248	F0.635	5	Proteobacteria	Gammaproteobacteria	Gemmatimonadota	Gemmatimonadetes
F0.250	F0.353	5	Chloroflexota	Anaerolineae	Desulfobacterota	Desulfobacteria
F0.250	F0.368	5	Chloroflexota	Anaerolineae	Acidobacteriota	Mor1
F0.250	F0.538	5	Chloroflexota	Anaerolineae	Desulfobacterota	NA
F0.250	F0.543	5	Chloroflexota	Anaerolineae	Zixibacteria	MSB-5A5
F0.250	F0.563*	5	Chloroflexota	Anaerolineae	Desulfobacterota	Desulfuromonadia
F0.250	F0.575	5	Chloroflexota	Anaerolineae	Gemmatimonadota	Gemmatimonadetes
F0.250	F0.589	5	Chloroflexota	Anaerolineae	B64-G9	B64-G9
F0.251	F0.563*	5	Chloroflexota	Anaerolineae	Desulfobacterota	Desulfuromonadia
F0.251	F0.642	5	Chloroflexota	Anaerolineae	Proteobacteria	Gammaproteobacteria
F0.254	F0.354	5	Patescibacteria	Microgenomatia	Zixibacteria	MSB-5A5
F0.254	F0.456*	5	Patescibacteria	Microgenomatia	Desulfobacterota	Desulfobacteria
F0.254	F0.640	5	Patescibacteria	Microgenomatia	Acidobacteriota	Mor1
F0.260	F0.353	5	Chloroflexota	Anaerolineae	Desulfobacterota	Desulfobacteria
F0.260	F0.358	5	Chloroflexota	Anaerolineae	Proteobacteria	Gammaproteobacteria
F0.260	F0.563*	5	Chloroflexota	Anaerolineae	Desulfobacterota	Desulfuromonadia
F0.261	F0.343	5	Bacteroidota	Bacteroidia	Myxococcota	Polyangia
F0.261	F0.353	5	Bacteroidota	Bacteroidia	Desulfobacterota	Desulfobacteria
F0.261	F0.480	5	Bacteroidota	Bacteroidia	Myxococcota	Polyangia
F0.261	F0.563*	5	Bacteroidota	Bacteroidia	Desulfobacterota	Desulfuromonadia
F0.261	F0.575	5	Bacteroidota	Bacteroidia	Gemmatimonadota	Gemmatimonadetes
F0.261	F0.615	5	Bacteroidota	Bacteroidia	Zixibacteria	MSB-5A5
F0.261	F0.617	5	Bacteroidota	Bacteroidia	Myxococcota	Polyangia
F0.261	F0.619	5	Bacteroidota	Bacteroidia	Bacteroidota	Bacteroidia
F0.264	F0.404	5	Desulfobacterota	NA	Krumholzibacteriota	Krumholzibacteria
F0.264	F0.453	5	Desulfobacterota	NA	Desulfobacterota	Desulfobacteria
F0.264	F0.563*	5	Desulfobacterota	NA	Desulfobacterota	Desulfuromonadia
F0.267	F0.332	5	Bacteroidota	Ignavibacteria	Proteobacteria	Gammaproteobacteria
F0.267	F0.354	5	Bacteroidota	Ignavibacteria	Zixibacteria	MSB-5A5
F0.267	F0.358	5	Bacteroidota	Ignavibacteria	Proteobacteria	Gammaproteobacteria
F0.267	F0.404	5	Bacteroidota	Ignavibacteria	Krumholzibacteriota	Krumholzibacteria
F0.267	F0.458	5	Bacteroidota	Ignavibacteria	Chloroflexota	Dehalococcoidia
F0.267	F0.490	5	Bacteroidota	Ignavibacteria	Spirochaetota	Spirochaetia
F0.273	F0.275	5	Asgardarchaeota	Thorarchaeia	Bacteroidota	SZUA-365
F0.273	F0.332	5	Asgardarchaeota	Thorarchaeia	Proteobacteria	Gammaproteobacteria
F0.273	F0.354	5	Asgardarchaeota	Thorarchaeia	Zixibacteria	MSB-5A5
F0.273	F0.456*	5	Asgardarchaeota	Thorarchaeia	Desulfobacterota	Desulfobacteria
F0.273	F0.469	5	Asgardarchaeota	Thorarchaeia	SZUA-182	NA
F0.273	F0.489	5	Asgardarchaeota	Thorarchaeia	Zixibacteria	MSB-5A5
F0.274	F0.324	5	Bacteroidota	Bacteroidia	Nanoarchaeota	Nanoarchaeia
F0.274	F0.353	5	Bacteroidota	Bacteroidia	Desulfobacterota	Desulfobacteria
F0.274	F0.358	5	Bacteroidota	Bacteroidia	Proteobacteria	Gammaproteobacteria
F0.274	F0.502	5	Bacteroidota	Bacteroidia	Zixibacteria	MSB-5A5
F0.274	F0.563*	5	Bacteroidota	Bacteroidia	Desulfobacterota	Desulfuromonadia
F0.274	F0.575	5	Bacteroidota	Bacteroidia	Gemmatimonadota	Gemmatimonadetes
F0.274	F0.602	5	Bacteroidota	Bacteroidia	Patescibacteria	Microgenomatia
F0.274	F0.615	5	Bacteroidota	Bacteroidia	Zixibacteria	MSB-5A5
F0.274	F0.635	5	Bacteroidota	Bacteroidia	Gemmatimonadota	Gemmatimonadetes
F0.274	F0.652	5	Bacteroidota	Bacteroidia	Patescibacteria	Microgenomatia
F0.275	F0.308	5	Bacteroidota	SZUA-365	Chloroflexota	Anaerolineae
F0.275	F0.311	5	Bacteroidota	SZUA-365	Calditrichota	Calditrichia
F0.275	F0.330	5	Bacteroidota	SZUA-365	Thermoproteota	Bathyarchaeia
F0.275	F0.398	5	Bacteroidota	SZUA-365	Acidobacteriota	Thermoanaerobaculia
F0.275	F0.411	5	Bacteroidota	SZUA-365	Krumholzibacteriota	Krumholzibacteria
F0.275	F0.428	5	Bacteroidota	SZUA-365	Proteobacteria	Gammaproteobacteria
F0.275	F0.430	5	Bacteroidota	SZUA-365	Proteobacteria	Gammaproteobacteria
F0.275	F0.431	5	Bacteroidota	SZUA-365	Micrarchaeota	Micrarchaeia
F0.275	F0.453	5	Bacteroidota	SZUA-365	Desulfobacterota	Desulfobacteria
F0.275	F0.461	5	Bacteroidota	SZUA-365	Halobacteriota	Methanomicrobia
F0.275	F0.465	5	Bacteroidota	SZUA-365	Patescibacteria	Microgenomatia
F0.275	F0.463	5	Bacteroidota	SZUA-365	Chloroflexota	Anaerolineae
F0.275	F0.500	5	Bacteroidota	SZUA-365	Chloroflexota	Anaerolineae
[truncated: 837 more rows]

## Sheet: Transcriptomic MAGs_MIP5
MAGs	Phylum	Class	Transcriptomic-TPM-Layer02	Transcriptomic-TPM-Layer68	Transcriptomic-TPM-Layer1214	Transcriptomic-TPM-Layer2022	Transcriptomic-TPM-Layer2830	Genome_size (kbp)	Frequency as receiver
F0.001	Proteobacteria	Gammaproteobacteria	6492.78	3319.98	3916.63	4295.95	9885.49	3668.15	0.25
F0.002	Proteobacteria	Gammaproteobacteria	16905.1	15958.6	15681.4	18811.2	16404.7	3558.73	0.272727
F0.003	Chloroflexota	Anaerolineae	671.408	589.4	692.197	1144.67	1015.15	4350.27	0.625
F0.005	Desulfobacterota	Desulfobacteria	796.232	1149.68	692.85	770.813	552.457	6389.12	0.2
F0.008	Actinobacteriota	Acidimicrobiia	646.924	373.628	377.04	705.273	964.626	4200.61	0.428571
F0.009*	Planctomycetota	Phycisphaerae	1134.21	1400.49	1746.96	2207.64	1646.64	6467.83	0.290043
F0.012	Desulfobacterota	Desulfobacteria	944.79	971.558	933.209	1133.28	1282.46	4950.15	0.545455
F0.013	Gemmatimonadota	Gemmatimonadetes	1086.56	1084.51	787.583	674.547	1019.08	3617.24	0.62
F0.014	Asgardarchaeota	Thorarchaeia	271.397	356.848	326.919	634.706	375.758	2283.25	0.466667
F0.015	Verrucomicrobiota_A	Chlamydiia	6.91703	3.97622	2.33657	10.6383	48.8588	278.89	0.666667
F0.021	Proteobacteria	Gammaproteobacteria	988.804	547.053	591.234	920.811	1046.22	3319.47	0.590909
F0.022	Zixibacteria	MSB-5A5	361.282	481.253	616.143	623.05	387.152	2058.31	0.526316
F0.024	Desulfobacterota	Desulfobacteria	649.254	873.241	671.21	723.748	1242.62	4371.95	0
F0.029	Myxococcota	Polyangia	673.559	637.643	513.719	524.969	1895.48	3839.56	0.5
F0.031	Planctomycetota	Brocadiae	93.5626	54.1978	26.5596	80.1398	36.1262	971.521	0
F0.036	ARS69	ARS69	1249.38	1291.25	1257.14	901.151	3605.96	7031.45	0.206897
F0.037	Zixibacteria	MSB-5A5	152.106	207.92	311.033	246.032	216.785	2545.47	0.696721
F0.039	Proteobacteria	Gammaproteobacteria	3181.69	3052.39	2968.5	2709.89	698.874	4695.44	0.439394
F0.040	Desulfobacterota	Desulfobacteria	865.882	1061.73	920.351	922.817	758.833	4021.1	0.52
F0.044	Thermoplasmatota	EX4484-6	261.182	409.313	662.679	441.297	166.256	2554.21	0.6
F0.045	Asgardarchaeota	Heimdallarchaeia	29.3892	48.6011	58.8292	150.323	80.5949	1313.29	0.534884
F0.046	Spirochaetota	Spirochaetia	400.217	316.927	455.021	478.307	1928.44	4904.42	0.595238
F0.047	Desulfobacterota_B	Binatia	409.727	253.609	251.605	301.315	713.828	3733.91	0.4
F0.049	Bacteroidota	Bacteroidia	727.709	511.127	657.257	982.48	2031.42	4736.89	0.555556
F0.051	Patescibacteria	Paceibacteria	7.42742	5.4717	5.15348	56.5441	1334.37	554.372	0.545455
F0.053	Actinobacteriota	Acidimicrobiia	4212.47	3536.98	2592.04	2651.96	1953.54	2540.3	0.666667
F0.055	Omnitrophota	Koll11	17.4101	28.3634	25.5176	40.7348	75.4676	772.464	0.615385
F0.054	Patescibacteria	ABY1	98.6857	276.24	82.4158	78.2946	79.7542	318.404	0.818182
F0.056	Calditrichota	Calditrichia	487.295	886.374	2207.22	1808.74	54.5103	1532.84	0.634146
F0.058	Desulfobacterota	Desulfobacteria	370.914	660.371	566.004	535.314	502.134	1616.55	0.857143
F0.060	Desulfobacterota	Desulfobacteria	1120.79	1120.55	1150.67	1121.58	1800.23	3946.66	0.538462
F0.062	Krumholzibacteriota	Krumholzibacteria	303.151	402.439	404.138	344.01	228.023	2005.64	0.428571
F0.064	Chloroflexota	Anaerolineae	1181.82	1011.14	1103.61	1073.95	774.154	3727.77	0.375
F0.065	Bacteroidota	Bacteroidia	1039.01	1564.6	2606.06	602.724	61.9128	2434.14	0.45
F0.066	Proteobacteria	Alphaproteobacteria	1088.52	605.794	676.568	965.357	1004.75	4898.76	0.547619
F0.068	Proteobacteria	Alphaproteobacteria	1281.69	819.452	860.656	1054.01	1324.81	3660.16	0.333333
F0.070	Actinobacteriota	Thermoleophilia	1139.81	670.142	688.27	1542.5	2168.7	3771.33	1
F0.072	Patescibacteria	ABY1	338.432	219.844	277.576	364.003	471.331	854.442	0
F0.073	Proteobacteria	Alphaproteobacteria	3413.16	2475.69	2482.2	2849.41	4084.07	5406.21	0.166667
F0.075	Zixibacteria	MSB-5A5	263.075	278.963	312.175	320.72	322.015	2481.88	0.465116
F0.078	Chloroflexota	Anaerolineae	1239.88	1085.09	992.026	1044.67	285.371	3600.54	0.736842
F0.081	Bacteroidota	Bacteroidia	430.416	14.8056	24.2626	39.3671	9.75981	1300.38	0.5
F0.082	Chloroflexota	Anaerolineae	2521.32	3223.09	4136.49	2914.1	4133.27	5991.31	0.571429
F0.083	Proteobacteria	Gammaproteobacteria	19100.5	9659.38	11117.2	11434.2	39925.7	2615.76	0.48
F0.084	Bacteroidota	Bacteroidia	99.8265	71.7955	54.9252	87.8231	56.3446	3076.75	0.425532
F0.085	Asgardarchaeota	Heimdallarchaeia	15.7986	21.8659	52.0734	85.8168	29.589	894.902	0
F0.086	Myxococcota	Polyangia	394.075	557.337	346.272	368.493	605.062	7368.04	0.466667
F0.089	Chloroflexota	Anaerolineae	1900.17	1726.06	1533.07	2455.6	493.162	2584.05	0.571429
F0.090	Desulfobacterota	Desulfomonilia	49.41	60.9832	49.1985	80.141	230.262	2866.76	0.357143
F0.096	Acidobacteriota	Aminicenantia	219.462	399.621	402.105	723.625	2981.18	3431.28	0.428571
F0.098	Eisenbacteria	NA	751.003	782.559	645.973	667.807	1234.22	4994.9	0.48
F0.100	B64-G9	B64-G9	230.788	200.194	199.946	343.488	1160.8	9436.98	0.272727
F0.101	Desulfobacterota	BSN033	55.379	94.5701	65.9534	137.037	144.025	1469.91	0.5
F0.102	Nanoarchaeota	Nanoarchaeia	0.389178	1.84924	2.27518	5.36538	50.1729	219.355	0.666667
F0.103	Micrarchaeota	Micrarchaeia	3.51443	2.89166	4.72317	22.6169	219.782	391.688	0.5
F0.104	Gemmatimonadota	Gemmatimonadetes	804.731	807.276	707.854	746.98	5683.45	2969.74	0.25
F0.105	Bacteroidota	Bacteroidia	4459.65	2402.94	11190.6	5888.82	32.438	755.796	0.8
F0.106	Thermoplasmatota	E2	49.8392	105.975	109.372	199.51	122.754	929.084	1
F0.108	Acidobacteriota	Thermoanaerobaculia	685.112	661.457	560.291	623.521	1294.29	2426.8	0.5
F0.109*	Bacteroidota	Kapabacteria	146.467	124.459	117.339	116.484	20.4632	1068.37	0.429448
F0.111	Nanoarchaeota	Nanoarchaeia	2.03855	3.02587	1.44655	5.74046	48.9215	249.338	1
F0.112*	Zixibacteria	MSB-5A5	102.156	148.522	163.996	307.778	118.77	2603.02	0.42963
F0.114	Aenigmatarchaeota	Aenigmatarchaeia	14.2429	17.083	30.3463	143.609	531.033	669.435	0.666667
F0.117	Bacteroidota	Bacteroidia	297.128	478.177	1087.1	660.344	253.966	2460.3	0.48
F0.120	Zixibacteria	MSB-5A5	45.3825	62.0086	74.1847	97.9535	132.142	2709.58	0.666667
F0.123	Bacteroidota	Bacteroidia	300.848	133.811	117.84	201.857	60.277	1683.29	0.571429
F0.126	Chloroflexota	Dehalococcoidia	954.34	741.11	675.843	652.426	1299.77	2803.3	0.615385
F0.128	Acidobacteriota	Mor1	1283.13	1318.04	999.904	1050.42	1273.03	7142.06	0.25
F0.129	Gemmatimonadota	Gemmatimonadetes	724.156	725.435	653.906	515.564	1473.6	3438.53	0.518072
F0.130	Desulfobacterota	BSN033	265.518	417.758	462.562	932.554	2493.23	1355.75	0.5
F0.131	Desulfobacterota	Desulfobacteria	699.595	914.914	816.437	781.224	1976.82	4020.8	0.428571
F0.132	Bacteroidota	Ignavibacteria	72.3684	81.5314	44.3615	85.0375	27.4887	1075.29	0.583333
F0.136	Acidobacteriota	Bin61	93.2615	112.49	71.5112	157.871	1744.49	8390.8	0.625
F0.137	Proteobacteria	Gammaproteobacteria	12207.9	9705.71	6095.92	7210.93	5516.81	3677.16	0.53125
F0.140	Chloroflexota	Anaerolineae	1034.18	847.951	738.717	1084.47	335.214	1685.78	0
F0.144	Halobacteriota	Methanomicrobia	909.738	957.47	3625.15	3172.82	15266	1345.56	0.571429
F0.147	Altarchaeota	Altarchaeia	20.565	12.5252	69.7599	52.7031	184.448	688.774	0.2
F0.150	Patescibacteria	WWE3	33.6423	37.3387	26.5338	34.5749	60.7705	388.926	1
F0.154	Asgardarchaeota	Heimdallarchaeia	15.7551	23.5319	26.2313	144.676	217.668	2524.24	0.666667
F0.155	Hydrogenedentota	NA	110.352	148.133	139.723	188.702	244.996	2912.03	0.285714
F0.156	Patescibacteria	WWE3	40.0069	57.3984	39.9069	46.2452	88.6001	287.767	1
F0.159	Chloroflexota	Anaerolineae	1038	1011.26	1430.39	1903.66	1614.5	3787.64	0.666667
F0.161	Actinobacteriota	Acidimicrobiia	3677.12	3247.77	2793.35	3263.89	7368.49	3365.81	0.3
F0.162	Patescibacteria	Microgenomatia	5.20665	15.7081	6.64753	16.6726	124.606	448.844	0.666667
F0.164	Bacteroidota	Bacteroidia	71.212	79.003	63.5432	106.808	39.2656	3214.69	0.5
F0.165	Gemmatimonadota	Gemmatimonadetes	686.85	903.471	822.187	648.554	3556.38	3376.4	0.521739
F0.166	Thermoproteota	Bathyarchaeia	306.521	455.962	768.707	1068.51	240.501	1073.3	0.666667
F0.168	Bacteroidota	Bacteroidia	131.277	193.108	419.531	341.825	191.732	2453.71	0.625
F0.170	WOR-3	WOR-3	171.97	299.372	343.089	441.485	649.762	2136.61	0.285714
F0.173	Desulfobacterota	Desulfobacteria	345.48	487.344	501.524	422.595	195.618	2631.8	0.241379
F0.174	Eisenbacteria	NA	287.348	222.056	338.08	297.261	614.793	3287.31	0.3
F0.176	Chloroflexota	Anaerolineae	1891.72	2230.42	2695.1	2487.47	1009.73	3333.05	0.5
F0.177	Proteobacteria	Gammaproteobacteria	13073.7	11122.4	6643.7	5615.71	1061.69	3508.92	0.583333
F0.178	Zixibacteria	MSB-5A5	127.767	145.129	165.403	296.246	256.297	2616.66	0.583333
F0.179	Poribacteria	NA	295.619	434.969	420.745	699.742	205.909	5018.22	0.333333
F0.181	Chloroflexota	Anaerolineae	456.872	347.091	322.572	587.304	586.165	6288.5	0.588235
F0.186	Nitrospirota	Thermodesulfovibrionia	77.5507	37.7171	27.5491	89.5131	67.036	1077.36	0.6
F0.188	Thermoplasmatota	Thermoplasmata	97.2403	91.0902	123.17	157.354	787.131	2451.46	0.5
F0.197	Bacteroidota	Bacteroidia	951.732	1759.48	1867.86	936.401	47.7137	1761.19	0.313725
F0.199	Thermoproteota	Bathyarchaeia	135.014	254.171	234.915	385.167	284.582	1201.28	0
F0.202	Proteobacteria	Alphaproteobacteria	2805.23	2513.64	2721.62	2729.61	2003.15	2556.54	0.555556
F0.204	Zixibacteria	MSB-5A5	89.0222	128.884	119.214	179.001	386.828	2401.63	0.475
F0.206	Chloroflexota	Anaerolineae	991.542	1007.44	1086.84	1295.51	1196.18	3236.27	0
F0.207	Chloroflexota	Anaerolineae	365.427	351.65	320.703	675.029	1702.52	4126.93	0.6
F0.209	Krumholzibacteriota	Krumholzibacteria	867.731	1035.72	876.499	668.18	1031	3461.82	0.166667
F0.217	Patescibacteria	ABY1	10.7976	7.85647	7.76783	25.8348	28.0382	135.721	0.333333
F0.218	Micrarchaeota	Micrarchaeia	25.6659	32.367	37.207	32.2831	233.032	865.245	0.625
F0.221	Proteobacteria	Alphaproteobacteria	1677.53	1155.52	1172.65	1436.23	1695.8	4501.82	0.461538
F0.222	Bacteroidota	Ignavibacteria	93.7869	101.102	87.1564	103.44	166.218	1638.23	0.573034
F0.224	Nanoarchaeota	Nanoarchaeia	0.871794	4.16039	0.766888	4.27753	67.9836	370.514	0.588235
F0.225	RBG-13-66-14	RBG-13-66-14	175.914	176.594	210.048	425.786	2809.93	2769.96	0.565217
F0.226	Desulfobacterota	Desulfobacteria	536.418	874.061	628.504	813.356	1116.1	3544.21	0.307692
F0.227	Chloroflexota	Anaerolineae	306.427	299.57	347.509	634.727	2558.65	2285.51	0
F0.228	Zixibacteria	MSB-5A5	139.315	160.587	136.259	283.301	129.975	378.5	0.625
F0.229	Nanoarchaeota	Nanoarchaeia	4.48825	4.3161	4.37314	8.44774	45.0292	215.358	0.4
F0.232	Thermoplasmatota	E2	18.8385	44.7638	80.3003	131.093	130.173	1615.41	0.454545
F0.234	Proteobacteria	Gammaproteobacteria	371.267	332.277	325.514	564.586	113.743	2869.94	0.333333
F0.235	Nanoarchaeota	Nanoarchaeia	2.49107	4.83129	2.75479	5.59507	9.6398	106.341	0.5
F0.238	Asgardarchaeota	Heimdallarchaeia	6.05306	10.1743	19.7562	49.1231	16.6521	965.992	0.5
F0.239	Eisenbacteria	RBG-16-71-46	642.367	429.935	299.702	391.948	550.716	2759.53	0.5
F0.248	Proteobacteria	Gammaproteobacteria	2554.81	1547.34	1749.78	2285.63	3010.85	3165.77	0.545455
F0.250	Chloroflexota	Anaerolineae	1258.15	1429.86	1695.45	1852.73	1320.09	5847.4	0.5
F0.251	Chloroflexota	Anaerolineae	831.983	729.647	872.629	1131.29	495.52	1957.01	0.5
F0.254	Patescibacteria	Microgenomatia	9.63059	19.3698	19.5222	23.3841	81.4566	309.436	0.857143
F0.255	Chloroflexota	Anaerolineae	714.631	891.549	1087.72	948.128	1707.2	2447.36	0
F0.260	Chloroflexota	Anaerolineae	1546.65	1677.29	2017.2	1791.78	355.5	863.425	0.571429
F0.261	Bacteroidota	Bacteroidia	282.557	365.322	438.11	738.152	211.033	2855.65	0.35
F0.264	Desulfobacterota	NA	74.119	80.4081	91.6968	141.645	524.756	2287.06	0.5
F0.267	Bacteroidota	Ignavibacteria	49.3971	48.4943	50.1847	56.1569	23.4845	1385.78	0.684211
F0.273	Asgardarchaeota	Thorarchaeia	93.355	151.088	155.832	181.193	98.9121	409.185	0.818182
F0.274	Bacteroidota	Bacteroidia	55.5027	73.3687	226.021	245.209	62.7267	1851.21	0.535714
F0.275	Bacteroidota	SZUA-365	1262.48	1099.33	1341.94	819.709	389.192	3657.01	0.5
F0.276	Myxococcota	Polyangia	2137.73	712.423	557.401	691.21	412.599	10422.2	0.459459
F0.280	Chloroflexota	Dehalococcoidia	622.432	979.188	975.495	723.546	5314.29	1090.31	0.666667
F0.282	Patescibacteria	Paceibacteria	104.815	23.9344	285.119	89.6929	28.0245	337.4	0.583333
F0.283	Chloroflexota	Anaerolineae	181.456	126.893	88.0499	356.429	275.216	1827.42	0.5
F0.287	Bacteroidota	UBA10030	327.101	231.886	95.2437	170.408	76.2997	2340.13	0.666667
F0.291	Patescibacteria	ABY1	31.1769	50.1038	29.9053	51.1559	111.684	913.979	1
F0.292	Actinobacteriota	Thermoleophilia	688.964	693.577	910.254	882.511	1329.36	1035.78	0.5
F0.293	Nanoarchaeota	Nanoarchaeia	7.40042	7.0169	10.2299	12.9556	216.728	582.401	0.533333
F0.297	Fermentibacterota	Fermentibacteria	89.341	111.581	154.119	190.962	222.316	2415.31	0.571429
F0.301	Desulfobacterota	Desulfobacteria	625.195	535.015	486.386	900.661	3058.61	1583.51	0.571429
F0.302	Chloroflexota	Anaerolineae	1158.86	1191.96	1345.18	2069.99	5791.81	1765.37	0.5
F0.305	Thermoplasmatota	Thermoplasmata	223.63	286.323	606.221	291.52	205.893	972.177	0.727273
F0.306	Nanoarchaeota	Nanoarchaeia	5.37961	9.62468	12.812	8.95419	49.2024	211.877	0.615385
F0.307	Verrucomicrobiota	Verrucomicrobiae	10236.3	14187	18131.7	5780.74	271.448	2879.22	0.533333
F0.308	Chloroflexota	Anaerolineae	115.61	105.864	103.314	192.656	413.69	1995.67	0.5
F0.309	Nanoarchaeota	Nanoarchaeia	119.3	135.988	94.6108	91.1166	109.104	587.617	0.583333
F0.311	Calditrichota	Calditrichia	94.1595	103.002	76.8886	137.187	69.4871	5307.37	0.458333
F0.313	Patescibacteria	Paceibacteria	163.879	128.983	105.168	176.699	15.8009	384.645	0.777778
F0.316	Bacteroidota	Bacteroidia	190.737	129.576	123.17	180.014	193.905	1619.17	0.478261
F0.317	Thermoplasmatota	E2	18.7038	40.8272	54.8686	109.529	175.083	972.582	0.5
F0.320	Patescibacteria	ABY1	283.368	299.983	108.188	144.449	147.444	375.857	0
F0.321	Chloroflexota	Anaerolineae	1078.09	960.849	801.705	2131.75	2168.89	3928.85	0.555556
F0.322	Desulfobacterota	Desulfobacteria	178.883	216.06	252.032	277.018	124.606	2603.5	0.333333
F0.323	Chloroflexota	Anaerolineae	1679.02	1134.56	1247.47	2311.83	3646.31	5446.43	0.5
F0.324	Nanoarchaeota	Nanoarchaeia	1.76901	3.41566	2.66273	4.01283	44.9614	193.735	0.666667
F0.329	Nanoarchaeota	Nanoarchaeia	10.4631	21.8419	32.6595	21.5829	152.296	953.779	0.75
F0.330	Thermoproteota	Bathyarchaeia	388.282	579.243	900.929	714.192	414.082	909.583	0.466667
F0.332	Proteobacteria	Gammaproteobacteria	5532.75	4815.53	3744.14	3721.62	1709.63	2448.63	0.492754
F0.333	AABM5-125-24	B3-LCP	126.126	125.842	131.928	264.188	175.384	1980.38	0.666667
F0.337	Patescibacteria	Gracilibacteria	11.9877	57.482	7.68189	26.3607	212.979	716.361	0.833333
F0.338	Bacteroidota	Bacteroidia	218.272	424.679	294.524	261.051	34.9426	1606.54	0.428571
F0.339	Desulfobacterota	Desulfomonilia_A	617.84	644.62	972.167	626.247	651.357	3009.41	0.578947
F0.343	Myxococcota	Polyangia	313.083	284.114	254.055	362.957	1142	14098.7	0.488889
F0.347	Bacteroidota	UBA10030	672.647	405.768	385.379	413.587	207.046	2791.17	0
F0.350	Nanoarchaeota	Nanoarchaeia	36.3118	33.892	69.1751	22.9003	48.1566	220.892	0.75
F0.353	Desulfobacterota	Desulfobacteria	348.853	439.015	292.133	642.497	1076.02	3571.47	0.580357
F0.354	Zixibacteria	MSB-5A5	63.879	90.7502	111.651	228.236	217.655	2887.65	0.456
F0.357	Desulfobacterota	Syntrophorhabdia	135.375	115.057	197.369	113.127	90.7585	865.359	0
F0.358	Proteobacteria	Gammaproteobacteria	1901.32	1468.2	1281.52	1492.7	479.591	2577.15	0.477612
F0.359	Actinobacteriota	Acidimicrobiia	4171	2342.44	1638.03	1871.24	1364.67	2363.59	0.652174
F0.360	Nitrospirota	Thermodesulfovibrionia	259.115	189.557	118.053	146.22	114.426	981.082	0.642857
F0.361	Proteobacteria	Gammaproteobacteria	2207.85	1896.2	1901.92	1470.83	323.594	2154.45	0.6
F0.364	Desulfobacterota	Desulfobacteria	490.497	675.395	521.205	897.448	2088.75	2584.85	0.571429
F0.366	Bacteroidota	Ignavibacteria	34.3569	64.387	42.5168	49.4107	87.3682	1597	0.307692
F0.367	Desulfobacterota	Syntrophia	370.814	283.489	539.243	475.211	1412.1	3234.76	0.5
F0.368	Acidobacteriota	Mor1	908.979	786.016	681.361	743.602	4182.62	4847.37	0.526316
F0.373	Bacteroidota	Bacteroidia	342.009	275.652	383.214	407.293	41.4534	2441.29	0.619048
F0.376	Proteobacteria	Gammaproteobacteria	14972.8	10509.8	12586.6	13776.7	10343.6	2583.03	0
F0.381	Desulfobacterota	Syntrophia	533.856	404.153	876.418	559.24	398.78	1682.97	0.518519
F0.382	Iainarchaeota	Iainarchaeia	45.9977	44.8067	56.5163	62.3853	413.142	828.312	0.333333
F0.383	Proteobacteria	Alphaproteobacteria	1735.11	1453.62	1248.89	1439.02	1781.44	3850.74	0.46875
F0.384	Spirochaetota	Spirochaetia	716.757	743.67	952.775	968.424	2636.91	10547.9	0
F0.385	Spirochaetota	B62-G9	218.712	193.653	271.446	369.335	1021.48	3913.84	0.454545
F0.386	Gemmatimonadota	Gemmatimonadetes	1422.62	1458.23	1123.58	1105.83	2472.4	3155.06	0.59375
F0.390	Altarchaeota	NA	21.4797	23.4187	26.8094	26.2837	224.674	859.759	0.333333
F0.393	Zixibacteria	MSB-5A5	243.481	356.124	271.248	201.633	35.5994	570.4	0.818182
F0.394	Patescibacteria	Microgenomatia	105.182	115.024	101.683	107.204	91.4692	298.271	0.777778
F0.396	Planctomycetota	UBA8742	3086.15	3930.21	1191.87	1072.02	714.561	4510.56	0.464286
F0.397	Patescibacteria	Paceibacteria	366.68	231.376	256.617	217.518	34.483	451.769	0.62963
F0.398	Acidobacteriota	Thermoanaerobaculia	3014.42	3842.24	1874.9	2062.18	3738.57	2031.77	0.564103
F0.399	Thermoproteota	Bathyarchaeia	839.697	1297.84	2026.43	1675.26	969.089	1204.26	0.375
F0.404	Krumholzibacteriota	Krumholzibacteria	179.717	202.014	183.604	209.169	519.508	3539.91	0.513514
F0.406	Caldisericota	Caldisericia	135.94	254.608	359.909	461.364	68.8635	1198.06	0.5
F0.407	Zixibacteria	MSB-5A5	87.5119	88.3058	114.735	169.121	262.522	2115.34	0.625
F0.409	Acidobacteriota	Aminicenantia	201.71	235.403	212.969	258.216	2078.21	3618.37	0.333333
F0.411	Krumholzibacteriota	Krumholzibacteria	587.896	672.09	539.021	593.42	1081	4617.71	0.342857
F0.413	Chloroflexota	Anaerolineae	205.366	158.614	161.689	348.458	1115	3327.09	0.5
F0.414	Chloroflexota	Anaerolineae	1622.76	1022.81	929.539	1391.79	1675.19	5022.65	0.571429
F0.418	Chloroflexota	Anaerolineae	439.668	236.589	237.142	451.938	811.052	3225.08	0.5
F0.421	Micrarchaeota	Micrarchaeia	5.82096	4.48375	5.89221	9.30016	173.46	499.152	0.5
F0.424	Chloroflexota	Anaerolineae	1034.83	825.886	786.884	1219.53	1174.37	2922.21	0.5625
F0.428	Proteobacteria	Gammaproteobacteria	3832.83	3079.93	3064.9	3186.7	3942.78	4109.16	0.5
F0.429	Halobacteriota	Methanosarcinia	71.2923	47.1358	111.436	71.2897	169.762	709.028	0.545455
F0.430	Proteobacteria	Gammaproteobacteria	13900	13223.9	9775.83	6849.79	4661.59	2840.41	0.5
F0.431	Micrarchaeota	Micrarchaeia	4.71961	6.37733	8.46905	10.1392	110.64	559.05	0.756098
F0.432	Patescibacteria	Paceibacteria	7.8646	8.02675	5.3972	21.4003	96.866	192.712	0.555556
F0.435	Patescibacteria	Paceibacteria	238.715	123.514	164.23	159.392	55.9065	549.309	0.545455
F0.437	Omnitrophota	Koll11	45.7295	55.8331	58.8384	58.6065	92.066	471.857	1
F0.438	Patescibacteria	ABY1	24.9131	23.124	38.0409	41.4208	209.316	487.616	0.5
F0.439	Proteobacteria	Alphaproteobacteria	1675.93	1056.2	1154.34	2107.27	3057.96	3997.16	0.333333
F0.441	Micrarchaeota	Micrarchaeia	53.2335	74.6466	68.7984	64.2564	447.745	944.339	0.555556
F0.443	Chloroflexota	Anaerolineae	3078.15	1935.75	1964.11	2423.47	1966.59	2650.27	0.533333
F0.446	Patescibacteria	Paceibacteria_A	78.6756	36.4975	32.1187	53.1079	26.9164	253.293	0.636364
F0.450	Thermoproteota	Bathyarchaeia	72.8253	124.838	127.001	205.227	155.192	853.604	0.333333
F0.452	Thermoproteota	Bathyarchaeia	86.7086	136.783	171.781	208.599	173.538	775.905	0.375
F0.453	Desulfobacterota	Desulfobacteria	470.644	529.643	456.312	830.718	1864.41	5835.98	0.4375
F0.458	Chloroflexota	Dehalococcoidia	363.337	583.301	744.319	596.672	319.077	1425.47	0.42
F0.456*	Desulfobacterota	Desulfobacteria	169.79	245.963	267.444	266.051	259.022	2599.59	0.484211
F0.460	Actinobacteriota	Thermoleophilia	1255.67	1179.46	1569.01	1362.55	3625.36	2121.27	0.5
F0.461	Halobacteriota	Methanomicrobia	603.251	675.778	2110.73	1504.74	1603.53	1307	0.692308
F0.462	Spirochaetota	Spirochaetia	106.734	115.618	128.463	239.439	797.254	5490.4	0.583333
F0.465	Patescibacteria	Microgenomatia	35.8579	53.9945	49.4702	66.0255	865.738	785.946	0.512821
F0.466	Chloroflexota	Anaerolineae	1800.6	1284.57	1324.6	1277.18	492.34	2759.65	0.7
F0.463	Chloroflexota	Anaerolineae	596.308	591.496	573.026	1135.57	6826.18	4487.24	0.5
F0.468	Patescibacteria	Microgenomatia	9.27497	18.5649	7.0475	23.0206	380.801	531.437	0.5
F0.469	SZUA-182	NA	400.218	411.226	630.108	3597.35	4048.31	2987.99	0.507937
F0.471	Desulfobacterota	Desulfobacteria	562.14	755.366	412.195	523.318	364.268	3127.95	0.584906
F0.472	Chloroflexota	Anaerolineae	593.788	502.917	388.52	741.658	879.422	4498.93	0.714286
F0.475	Desulfobacterota	Desulfobacteria	721	693.612	678.116	763.59	681.046	5031.13	0.555556
F0.474	Desulfobacterota	Desulfobacteria	487.053	655.128	286.061	641.392	2107.93	3057.7	0.5
F0.478	Thermoproteota	Bathyarchaeia	40.2393	70.2913	67.2316	235.678	378.538	898.13	0.6
F0.480	Myxococcota	Polyangia	9926.93	5785.21	3635.4	4979	1519.29	6072.5	0.4
F0.481	Chloroflexota	Anaerolineae	1217.05	706.632	1182.21	1036.37	1389.86	2929.85	0.555556
F0.483	Nanoarchaeota	Nanoarchaeia	6.38385	12.9749	9.93415	12.878	498.557	737.658	0.538462
F0.485	Proteobacteria	Gammaproteobacteria	27068.4	32132.8	20049.8	17176.7	1774.94	4028.97	0.571429
F0.487	Aenigmatarchaeota	Aenigmatarchaeia	20.0845	22.973	30.4141	73.7577	147.159	499.954	0.75
F0.488	Proteobacteria	Gammaproteobacteria	4635.09	3753.85	3841.37	3590.36	10407.3	3124.25	0.541667
F0.489	Zixibacteria	MSB-5A5	118.952	109.196	126.551	163.617	196.632	2256.06	0.369231
F0.490	Spirochaetota	Spirochaetia	1786.09	1816.42	2167.9	1961.45	4962.32	4252.65	0.493333
F0.495	Patescibacteria	Dojkabacteria	243.556	340.456	291.777	256.964	233.366	557.174	0.6
F0.498	Nanoarchaeota	Nanoarchaeia	11.28	26.7817	53.3283	34.719	61.4674	359.494	0.6
F0.501	Desulfobacterota	Desulfobacteria	184.519	211.596	347.204	258.7	149.652	2129.53	0
F0.500	Chloroflexota	Anaerolineae	2047.33	1292.56	1282	1139.33	231.125	3611.71	0.6
F0.502	Zixibacteria	MSB-5A5	607.017	482.537	641.322	534.933	383.325	3312.59	0.533333
F0.503	Nanoarchaeota	Nanoarchaeia	13.4441	22.5237	24.3342	23.3257	125.41	319.689	0.6
F0.504	Bacteroidota	Rhodothermia	215.463	212.694	173.343	145.349	50.4903	1858.12	0.552632
F0.505	Omnitrophota	Koll11	42.7652	68.3628	63.8891	57.907	86.5637	818.761	0.5
F0.506	Chloroflexota	Anaerolineae	1053.99	952.894	1086.45	1737.52	2296.11	3980.67	0.75
F0.508	Halobacteriota	Methanosarcinia	503.16	219.239	2301.53	1244.17	2358.21	1544.36	0.52
F0.513	Aenigmatarchaeota	Aenigmatarchaeia	10.253	6.90034	8.37365	6.94039	287.1	518.365	0
F0.516	Chloroflexota	Anaerolineae	2945.47	1421.66	1389.57	1172.69	202.251	3913.48	0.666667
F0.518	Thermoplasmatota	E2	13.3278	20.9922	21.2847	44.273	33.8626	574.278	0.5
F0.519	Desulfobacterota	BSN033	150.58	216.786	185.136	203.439	716.046	3792.41	0.263158
F0.520	Halobacteriota	Methanosarcinia	28.3297	14.3007	100.356	67.4592	219.138	779.872	0.5
F0.525	Methanobacteriota	Thermococci	38.9755	24.5161	91.9213	42.0363	29.0821	456.281	0.6
F0.527	Bipolaricaulota	Bipolaricaulia	1631.65	1999.94	2054.46	1390.54	881.213	1899.52	0.666667
F0.528	Methanobacteriota	Thermococci	23.6015	47.6706	48.1894	177.584	154.617	1310.09	0.5
F0.530	Desulfobacterota	BSN033	575.327	909.835	1057.46	1631.94	5616.08	2058.25	0.5
F0.535	Chloroflexota	Anaerolineae	333.469	254.779	228.641	516.328	1627.94	4303.35	0.5
F0.538	Desulfobacterota	NA	666.839	1127.35	954.559	872.244	2638.57	5812.5	0.277778
F0.540	Asgardarchaeota	Lokiarchaeia	22.3836	49.293	39.1873	59.4078	48.6364	294.587	1
F0.541	Nanoarchaeota	Nanoarchaeia	8.31441	14.7267	24.3666	17.7276	56.6869	304.633	0.538462
F0.543	Zixibacteria	MSB-5A5	141.027	187.553	258.556	250.094	115.924	2758.64	0.42029
F0.547	Patescibacteria	ABY1	19.8592	28.7148	14.842	43.9027	50.6608	238.321	0.888889
F0.548	Desulfobacterota	Desulfobacteria	1279.39	2309.74	1506.38	1466.13	2444.67	2231.32	0.666667
F0.550	Bdellovibrionota	Bdellovibrionia	21.6995	21.17	16.4372	32.3489	57.3004	475.001	0.588235
F0.554	Chloroflexota	Anaerolineae	922.22	825.113	993.758	1371.12	1871.5	4390.14	0.4375
F0.556	Thermoplasmatota	EX4484-6	1591.35	3078.39	4174.23	3757.93	87.7824	1720.33	0.666667
F0.562	Zixibacteria	MSB-5A5	146.248	177.724	197.748	266.716	267.988	3740.41	0.541667
F0.563*	Desulfobacterota	Desulfuromonadia	2623.12	1140.29	1744.37	3133.84	1169.57	1178.03	0.583587
F0.565	Desulfobacterota	Desulfobacteria	606.6	810.048	788.467	839.066	1985.9	4680.22	0.111111
F0.566	Margulisbacteria	WOR-1	12.9707	14.5665	9.39179	21.4924	157.059	922.733	0.913043
F0.568	Undinarchaeota	Undinarchaeia	34.8597	60.1664	70.3828	283.614	632.372	671.69	0.666667
F0.569	Desulfobacterota	Desulfobacteria	349.755	626.534	580.427	557.203	183.909	1785.79	0.4
F0.571	Omnitrophota	Koll11	16.6196	15.6485	34.2601	23.9818	56.8124	350.129	0.666667
F0.574	Asgardarchaeota	Thorarchaeia	71.5229	86.16	66.5599	188.099	314.936	1512.43	0.510638
F0.575	Gemmatimonadota	Gemmatimonadetes	2047.92	3347.4	4862.61	3779.48	1880.69	7312.87	0.4375
F0.577	Desulfobacterota	Desulfobacteria	425.289	513.219	425.727	572.976	905.763	8426.21	0.310345
F0.579	Bacteroidota	Bacteroidia	2993.49	7504.33	5831.69	1656.46	44.2694	2289.13	0.436364
F0.583	Actinobacteriota	Acidimicrobiia	1962.49	1976.74	1687.29	2150.45	11471.3	2703.96	0.6
F0.584	Bacteroidota	Bacteroidia	51.4056	41.0128	32.5063	89.717	54.3063	828.937	0.809524
F0.589	B64-G9	B64-G9	342.423	330.393	362.645	617.396	1638.2	6972.6	0.368421
F0.591	Gemmatimonadota	Gemmatimonadetes	1618.18	1524.09	931.949	942.744	790.898	6782.37	0.5
F0.592	Chloroflexota	Anaerolineae	616.941	593.474	605.353	845.177	1536.77	2497.25	0.555556
F0.595	Proteobacteria	Gammaproteobacteria	1634.05	1524.83	1505.58	3543.63	564.472	4733.38	0.222222
F0.596	Chloroflexota	Anaerolineae	1252.12	1073.91	1029.65	1975.69	1897.1	7107.24	0.428571
F0.601	QMZS01	QMZS01	7.9673	7.32548	44.8697	64.5467	233.837	454.947	0.666667
F0.604	Asgardarchaeota	Lokiarchaeia	8.32249	21.145	19.1999	115.208	343.985	2648.32	0.636364
F0.608	Micrarchaeota	Micrarchaeia	7.47518	14.6224	14.3887	63.6586	2317.14	788.319	0.571429
F0.610	Sumerlaeota	Sumerlaeia	1426.49	1247.93	1707.62	1302.1	1009.6	3855.29	0.408602
F0.615	Zixibacteria	MSB-5A5	367.124	464.277	512.971	796.871	1365.64	3734.14	0.504505
F0.617	Myxococcota	Polyangia	317.105	363.124	271.292	305.088	406.184	7068.09	0.348837
F0.619	Bacteroidota	Bacteroidia	8088.08	18843.7	27788.3	11074.9	196.588	3346.81	0.496296
F0.621	Thermoplasmatota	E2	26.5456	44.5297	82.3547	118.456	110.808	979.717	0.6875
F0.622	Bacteroidota	Bacteroidia	134.708	168.607	165.322	146.086	37.7088	1368.12	0.55
F0.623	Proteobacteria	Alphaproteobacteria	5431.6	3505.44	3650.14	4279.9	5997.03	4011.29	0.451613
F0.625	Bacteroidota	Bacteroidia	349.588	314.8	292.97	418.494	424.585	2379.7	0.478261
F0.628	Desulfobacterota	Desulfobacteria	546.262	819.179	533.812	647.701	1343.44	5470.95	0.5
F0.631	Proteobacteria	Alphaproteobacteria	1955.23	1637.28	1628.43	1646.17	2604.78	3483.37	0.4
F0.634	Zixibacteria	MSB-5A5	73.2261	64.0512	69.5635	117.011	260.106	2123.02	0.5
F0.635	Gemmatimonadota	Gemmatimonadetes	3551.41	4241.75	2803.05	1808.73	1482.92	3395.76	0.492754
F0.640	Acidobacteriota	Mor1	2317.66	2626.92	1992.82	1598.53	1341.03	3886.58	0.126582
F0.642	Proteobacteria	Gammaproteobacteria	1743.26	1118.12	1470.45	2355.54	2074.82	2060.99	0.369231
F0.408	Thermoplasmatota	E2	34.1862	65.638	142.453	327.69	421.752	1657.17	0.333333
F0.417	Asgardarchaeota	Thorarchaeia	74.5361	97.2793	126.322	186.629	151.512	1925.32	0.571429
F0.638	Chloroflexota	Anaerolineae	2692.72	1809.14	1293.72	1998.56	582.882	2812.89	0.454545
F0.647	Desulfobacterota	Desulfobacteria	604.796	659.846	567.013	545.07	330.279	3439.94	0.4
F0.666	Asgardarchaeota	Thorarchaeia	74.2624	111.382	131.442	184.566	84.9891	1912.63	0.555556
F0.602	Patescibacteria	Microgenomatia	17.1535	25.0566	17.4212	35.9219	232.548	565.445	0.466667
F0.646	Desulfobacterota	Desulfobacteria	941.182	901.9	730.502	1093.44	5149.26	4498.84	0.530612
F0.652	Patescibacteria	Microgenomatia	20.9857	19.6934	16.2096	43.1547	753.19	753.265	0.575758
F0.570	Bacteroidota	UBA10030	337.985	282.146	264.391	257.01	385.238	5574.46	0.125
F0.593	Actinobacteriota	Acidimicrobiia	6894.64	5061.41	3779.97	3911.71	4144.67	2628.88	0.5
F0.605	Desulfobacterota	Desulfobacteria	341.806	568.108	386.783	496.04	310.639	1270.46	0.555556
F0.616	Desulfobacterota	Desulfobacteria	138.444	212.67	223.748	274.264	314.773	1684.15	0.6
F0.624	Chloroflexota	Anaerolineae	500.611	471.133	517.425	892.21	1425.88	1561.74	0.4
F0.626	Patescibacteria	Paceibacteria	299.152	181.427	216.951	191.538	52.6787	365.764	0.666667
F0.630	Patescibacteria	Microgenomatia	6.72199	18.1369	4.39764	15.0299	86.0172	350.365	0.6
F0.648	Chloroflexota	Anaerolineae	1291.1	1150.05	1724.63	1846.26	1004.5	3746.89	0.5
F0.660	Chloroflexota	Anaerolineae	1214.5	807.483	899.258	1049.5	798.931	5448.69	0.454545
F0.661	Gemmatimonadota	Gemmatimonadetes	1433.26	1676.43	1548.39	1337.04	3016.84	5022.16	0.555556
F0.663	Verrucomicrobiota	Verrucomicrobiae	774.972	827.598	784.756	564.562	253.232	3658.42	0.5
F0.629	WOR-3	WOR-3	466.839	642.107	597.609	841.697	2787.7	2870.86	0.25
F0.614	Halobacteriota	Methanosarcinia	997.519	269.347	2329.89	559.202	318.698	1507.3	0.5
F0.585	Thermoplasmatota	EX4484-6	12333.6	26683.2	28021.3	11453	157.309	2276.32	0
F0.620	Chloroflexota	Dehalococcoidia	230.989	413.86	489.492	681.783	584.736	813.854	0
F0.656	Thermoplasmatota	Thermoplasmata	8.87303	18.9546	9.28799	45.9111	104.17	990.612	1
F0.658	Nanoarchaeota	Nanoarchaeia	3.93424	6.68997	3.74923	6.57444	39.471	269.266	0.5
F0.662	Thermoproteota	Bathyarchaeia	396.179	568.978	564.955	724.791	235.65	2081.29	0
*: transcriptomic hub
