# Supplementary material for: Microbial active functional modules derived from network analysis and metabolic interactions decipher the complex microbiome assembly in mangrove sediments
Source: Microbiome. 2022 Dec 13;10:224. doi: 10.1186/s40168-022-01421-w (PMC9746113; doi:10.1186/s40168-022-01421-w)
Supplement: Supplementary file 6 — Additional file 5: Table S4. List of the weighted hub scores of the genomic and transcriptomic networks. The weight was set as the MIP value. [file 40168_2022_1421_MOESM5_ESM.xlsx]

## Sheet: Genomic
MAG	Hub score
F0.263*	1
F0.213*	0.981257
F0.009*	0.925966
F0.260*	0.80313
F0.378*	0.770975
F0.315*	0.744292
F0.344*	0.700707
F0.353*	0.692999
F0.037*	0.667388
F0.577*	0.635911
F0.548*	0.617061
F0.610*	0.614093
F0.470	0.578179
F0.354	0.565864
F0.619	0.531435
F0.084	0.518589
F0.332	0.509309
F0.543	0.507518
F0.627	0.474839
F0.394	0.462071
F0.478	0.434775
F0.054	0.426225
F0.275	0.424486
F0.329	0.407027
F0.167	0.39492
F0.404	0.386459
F0.316	0.380288
F0.121	0.379485
F0.383	0.374234
F0.468	0.373911
F0.589	0.37031
F0.178	0.368173
F0.036	0.359403
F0.471	0.359079
F0.449	0.358978
F0.523	0.358714
F0.005	0.352359
F0.129	0.351978
F0.373	0.341077
F0.350	0.340917
F0.393	0.340339
F0.563	0.339838
F0.398	0.339744
F0.293	0.337373
F0.665	0.337304
F0.222	0.3264
F0.489	0.323442
F0.465	0.321662
F0.377	0.318295
F0.504	0.318023
F0.348	0.316672
F0.427	0.314173
F0.615	0.309997
F0.575	0.307763
F0.225	0.306648
F0.217	0.303002
F0.479	0.302403
F0.072	0.301694
F0.047	0.30016
F0.407	0.297722
F0.328	0.296703
F0.624	0.295586
F0.617	0.290701
F0.003	0.289676
F0.368	0.287418
F0.396	0.286612
F0.137	0.282506
F0.287	0.280656
F0.120	0.278647
F0.502	0.277794
F0.128	0.273469
F0.528	0.273352
F0.165	0.269086
F0.366	0.265536
F0.090	0.265434
F0.537	0.265239
F0.560	0.262695
F0.385	0.261214
F0.652	0.260503
F0.060	0.257542
F0.075	0.257467
F0.201	0.255886
F0.297	0.25239
F0.289	0.247026
F0.363	0.244709
F0.549	0.240343
F0.474	0.239779
F0.076	0.239023
F0.386	0.238345
F0.367	0.237682
F0.646	0.237089
F0.630	0.235128
F0.295	0.234101
F0.635	0.232977
F0.421	0.232612
F0.541	0.231751
F0.451	0.231415
F0.024	0.227307
F0.123	0.227113
F0.228	0.226298
F0.112	0.223713
F0.231	0.223246
F0.490	0.222714
F0.242	0.220161
F0.339	0.21559
F0.432	0.21007
F0.171	0.207848
F0.111	0.204572
F0.204	0.204151
F0.545	0.201942
F0.547	0.201447
F0.562	0.201018
F0.126	0.199875
F0.371	0.19636
F0.631	0.194799
F0.592	0.194655
F0.182	0.192037
F0.324	0.191839
F0.625	0.191666
F0.159	0.190029
F0.226	0.1875
F0.045	0.185643
F0.628	0.184632
F0.133	0.182413
F0.308	0.181586
F0.483	0.180839
F0.089	0.17959
F0.001	0.179337
F0.040	0.178881
F0.168	0.17753
F0.261	0.177365
F0.221	0.176707
F0.570	0.176464
F0.014	0.176028
F0.397	0.174096
F0.364	0.173863
F0.174	0.172627
F0.038	0.172289
F0.621	0.172165
F0.081	0.171839
F0.487	0.171181
F0.501	0.170619
F0.439	0.170058
F0.622	0.169769
F0.580	0.169723
F0.347	0.169471
F0.248	0.169189
F0.046	0.166418
F0.313	0.165768
F0.079	0.16445
F0.039	0.16437
F0.370	0.163156
F0.584	0.162282
F0.663	0.16226
F0.506	0.162008
F0.462	0.160962
F0.323	0.160648
F0.179	0.160339
F0.101	0.158587
F0.463	0.15792
F0.362	0.156377
F0.455	0.155623
F0.306	0.155511
F0.068	0.155198
F0.062	0.15414
F0.065	0.152953
F0.428	0.150997
F0.661	0.149602
F0.190	0.149303
F0.100	0.149292
F0.556	0.149227
F0.430	0.14866
F0.399	0.148488
F0.073	0.148237
F0.500	0.147984
F0.021	0.147561
F0.162	0.147349
F0.309	0.146553
F0.102	0.14603
F0.311	0.144615
F0.202	0.144561
F0.264	0.144133
F0.540	0.144094
F0.488	0.142921
F0.209	0.140518
F0.525	0.140123
F0.578	0.138764
F0.083	0.13812
F0.013	0.137113
F0.519	0.137091
F0.550	0.135372
F0.623	0.134902
F0.176	0.133874
F0.565	0.13187
F0.445	0.130456
F0.495	0.129236
F0.475	0.12854
F0.064	0.128389
F0.144	0.127959
F0.355	0.127776
F0.154	0.127355
F0.166	0.125902
F0.239	0.124319
F0.384	0.124311
F0.164	0.124292
F0.583	0.124285
F0.532	0.124272
F0.608	0.123848
F0.503	0.123842
F0.424	0.123649
F0.460	0.123264
F0.333	0.122748
F0.538	0.1211
F0.359	0.119597
F0.267	0.119485
F0.015	0.119468
F0.382	0.119119
F0.420	0.11898
F0.658	0.118884
F0.593	0.118878
F0.603	0.11884
F0.406	0.118826
F0.507	0.115562
F0.156	0.115364
F0.660	0.115354
F0.206	0.115236
F0.117	0.114298
F0.461	0.113916
F0.417	0.113699
F0.452	0.113663
F0.058	0.113144
F0.485	0.112944
F0.585	0.11187
F0.530	0.110822
F0.282	0.109718
F0.044	0.109379
F0.131	0.109037
F0.008	0.108968
F0.557	0.108649
F0.096	0.108279
F0.302	0.107739
F0.132	0.106787
F0.241	0.105933
F0.527	0.105929
F0.595	0.105127
F0.639	0.105107
F0.273	0.103984
F0.453	0.103875
F0.381	0.103295
F0.098	0.103036
F0.140	0.10148
F0.466	0.09972
F0.472	0.0995828
F0.292	0.09857
F0.304	0.0962816
F0.413	0.0954678
F0.418	0.095378
F0.181	0.0937039
F0.150	0.0933554
F0.207	0.0927639
F0.177	0.0918622
F0.049	0.0917762
F0.581	0.0899687
F0.517	0.0895369
F0.291	0.0883735
F0.443	0.0880086
F0.450	0.0875467
F0.596	0.0871475
F0.666	0.0861456
F0.006	0.0854993
F0.280	0.0854037
F0.161	0.0852456
F0.395	0.0849861
F0.648	0.0849705
F0.409	0.0842194
F0.566	0.0841986
F0.104	0.0827027
F0.498	0.0826933
F0.361	0.0826161
F0.227	0.0813341
F0.301	0.07931
F0.214	0.0787871
F0.082	0.0777073
F0.602	0.0775945
F0.346	0.0767342
F0.616	0.0764638
F0.568	0.0759662
F0.647	0.0752199
F0.594	0.0743582
F0.626	0.0727956
F0.269	0.072747
F0.414	0.0725823
F0.022	0.0722916
F0.085	0.0711806
F0.229	0.0709843
F0.235	0.0709843
F0.481	0.0698808
F0.199	0.067833
F0.320	0.0676985
F0.188	0.0656659
F0.283	0.063923
F0.553	0.0616784
F0.002	0.0594873
F0.114	0.0577959
F0.604	0.0577959
F0.614	0.0577959
F0.303	0.0569412
F0.070	0.0512701
F0.255	0.0508477
F0.330	0.0507506
F0.446	0.0476691
F0.218	0.0462289
F0.240	0.0461676
F0.601	0.0453213
F0.391	0.0452186
F0.535	0.0447732
F0.012	0.0442988
F0.554	0.0442264
F0.376	0.0422248
F0.655	0.0421695
F0.307	0.0420146
F0.516	0.0413382
F0.438	0.0401774
F0.656	0.0393262
F0.431	0.0377899
F0.080	0.036331
F0.103	0.0337603
F0.441	0.0337603
F0.078	0.0322506
F0.051	0.0314321
F0.587	0.0314321
F0.552	0.02978
F0.053	0.0292219
F0.638	0.0266378
F0.224	0.0248167
F0.251	0.0243516
F0.401	0.0171979
F0.464	0.0171979
F0.250	0.0157812
F0.337	0.0140429
F0.305	0.0125949
*: hub-MAGs

## Sheet: Transcriptomic
MAG	Hub score
F0.563*	1
F0.009*	0.732159
F0.109*	0.600738
F0.456*	0.491563
F0.112*	0.466034
F0.037	0.440695
F0.610	0.429585
F0.354	0.361864
F0.490	0.348065
F0.084	0.334785
F0.640	0.332853
F0.584	0.327922
F0.383	0.324446
F0.056	0.323603
F0.615	0.315835
F0.013	0.309889
F0.489	0.307447
F0.619	0.296834
F0.431	0.286819
F0.566	0.280674
F0.353	0.280151
F0.574	0.27638
F0.642	0.276336
F0.458	0.2708
F0.332	0.260267
F0.275	0.259792
F0.646	0.256044
F0.543	0.253682
F0.404	0.25271
F0.039	0.252606
F0.465	0.24828
F0.173	0.240343
F0.222	0.236426
F0.045	0.236142
F0.350	0.235269
F0.411	0.234606
F0.046	0.230415
F0.397	0.22917
F0.129	0.218945
F0.504	0.216086
F0.579	0.212607
F0.066	0.209566
F0.137	0.208118
F0.622	0.206905
F0.469	0.205664
F0.197	0.202716
F0.623	0.202395
F0.647	0.199395
F0.178	0.196585
F0.386	0.196104
F0.060	0.194215
F0.040	0.193822
F0.398	0.193757
F0.472	0.192551
F0.453	0.187139
F0.471	0.186866
F0.508	0.18524
F0.635	0.183328
F0.358	0.183302
F0.480	0.182389
F0.652	0.181715
F0.108	0.180797
F0.003	0.180394
F0.075	0.180129
F0.577	0.178653
F0.221	0.177456
F0.575	0.177186
F0.461	0.173683
F0.343	0.171404
F0.083	0.170618
F0.608	0.17032
F0.005	0.170218
F0.396	0.168954
F0.159	0.168802
F0.617	0.168392
F0.036	0.168367
F0.538	0.167572
F0.311	0.165934
F0.550	0.164704
F0.177	0.161394
F0.274	0.160842
F0.474	0.160681
F0.117	0.160196
F0.628	0.158724
F0.014	0.158672
F0.098	0.157582
F0.267	0.157453
F0.621	0.157372
F0.276	0.153599
F0.562	0.152739
F0.666	0.152015
F0.012	0.151498
F0.359	0.1507
F0.368	0.149593
F0.583	0.148672
F0.339	0.147745
F0.488	0.147525
F0.502	0.147327
F0.602	0.147287
F0.164	0.146638
F0.128	0.144719
F0.058	0.144291
F0.204	0.144176
F0.468	0.141766
F0.166	0.141669
F0.519	0.140385
F0.101	0.139797
F0.648	0.139671
F0.592	0.139663
F0.078	0.139182
F0.021	0.139037
F0.225	0.138923
F0.181	0.138118
F0.589	0.137838
F0.218	0.136743
F0.047	0.136687
F0.569	0.136426
F0.475	0.135608
F0.429	0.134264
F0.367	0.133521
F0.224	0.132621
F0.297	0.132304
F0.483	0.132082
F0.291	0.131287
F0.446	0.131287
F0.054	0.129998
F0.162	0.129524
F0.381	0.128705
F0.186	0.128631
F0.165	0.128336
F0.424	0.128283
F0.500	0.128188
F0.547	0.127649
F0.306	0.127416
F0.393	0.127416
F0.631	0.127049
F0.261	0.126438
F0.126	0.126038
F0.293	0.1259
F0.273	0.125169
F0.123	0.125093
F0.081	0.123878
F0.022	0.123831
F0.541	0.123119
F0.498	0.122694
F0.065	0.121977
F0.428	0.121127
F0.329	0.120777
F0.435	0.120537
F0.307	0.119229
F0.373	0.119203
F0.437	0.118862
F0.073	0.118791
F0.663	0.118739
F0.309	0.118465
F0.361	0.116589
F0.209	0.116349
F0.568	0.116206
F0.132	0.116005
F0.432	0.116005
F0.360	0.115834
F0.102	0.115341
F0.313	0.11449
F0.571	0.113218
F0.292	0.112903
F0.516	0.112032
F0.660	0.111886
F0.495	0.111348
F0.100	0.111066
F0.049	0.110702
F0.051	0.110619
F0.254	0.110619
F0.487	0.110619
F0.525	0.110619
F0.323	0.109538
F0.604	0.109397
F0.443	0.108885
F0.337	0.108701
F0.394	0.108701
F0.626	0.108701
F0.068	0.108213
F0.086	0.106604
F0.104	0.106463
F0.302	0.105702
F0.144	0.104925
F0.630	0.104423
F0.228	0.104181
F0.070	0.103806
F0.324	0.103459
F0.478	0.102838
F0.147	0.102594
F0.554	0.101568
F0.055	0.10067
F0.418	0.100543
F0.466	0.0999081
F0.506	0.0998643
F0.481	0.0996818
F0.308	0.0994452
F0.565	0.0988442
F0.625	0.0974933
F0.322	0.0972873
F0.570	0.094259
F0.226	0.0938034
F0.460	0.0930212
F0.090	0.0908937
F0.248	0.0906443
F0.384	0.090043
F0.062	0.0897671
F0.385	0.0894417
F0.414	0.0887545
F0.462	0.08869
F0.154	0.088403
F0.330	0.0878749
F0.082	0.0872522
F0.520	0.087192
F0.530	0.0870971
F0.417	0.0868832
F0.338	0.0867604
F0.264	0.0860585
F0.053	0.0854379
F0.161	0.0850487
F0.106	0.0844335
F0.634	0.0834966
F0.364	0.0834797
F0.120	0.0833886
F0.287	0.0831636
F0.409	0.0830847
F0.156	0.08247
F0.441	0.08247
F0.174	0.0822984
F0.605	0.0822
F0.136	0.0812998
F0.305	0.0812752
F0.463	0.0804143
F0.452	0.0803297
F0.591	0.0794667
F0.176	0.0789383
F0.282	0.0788041
F0.316	0.0783149
F0.170	0.0778328
F0.096	0.0778113
F0.280	0.0772396
F0.002	0.0770781
F0.207	0.0767661
F0.232	0.0766397
F0.595	0.0761468
F0.505	0.0756589
F0.596	0.0755128
F0.366	0.0753391
F0.321	0.0752274
F0.408	0.0746263
F0.179	0.0743748
F0.638	0.0741743
F0.413	0.0733088
F0.661	0.0732018
F0.202	0.0731832
F0.503	0.0729056
F0.430	0.0727895
F0.535	0.0725302
F0.168	0.0725188
F0.089	0.0714069
F0.105	0.0687151
F0.250	0.0666649
F0.624	0.0665567
F0.301	0.066307
F0.001	0.0662305
F0.616	0.0657294
F0.064	0.0636501
F0.024	0.0630131
F0.407	0.0627947
F0.593	0.0627169
F0.485	0.0624372
F0.439	0.062434
F0.029	0.0621501
F0.155	0.0619147
F0.131	0.0619079
F0.399	0.0608598
F0.333	0.0571371
F0.008	0.0562058
F0.251	0.0530865
F0.528	0.0515696
F0.438	0.0507779
F0.260	0.0507164
F0.255	0.0496142
F0.217	0.0457827
F0.317	0.0457827
F0.044	0.045631
F0.527	0.0425969
F0.234	0.0414789
F0.283	0.0405659
F0.015	0.0395628
F0.114	0.0395628
F0.238	0.0395628
F0.421	0.0395628
F0.130	0.0394235
F0.556	0.0377854
F0.629	0.0376765
F0.614	0.0370752
F0.150	0.0366228
F0.103	0.0363466
F0.229	0.0363466
F0.450	0.0361718
F0.085	0.0352286
F0.601	0.0342766
F0.206	0.0338357
F0.406	0.0338357
F0.501	0.03268
F0.235	0.0322179
F0.239	0.0322179
F0.199	0.0317172
F0.227	0.0317172
F0.390	0.0313701
F0.347	0.0312758
F0.518	0.031153
F0.382	0.0285009
F0.585	0.0285009
F0.548	0.0271973
F0.031	0.026431
F0.072	0.026431
F0.111	0.026431
F0.140	0.026431
F0.188	0.026431
F0.320	0.026431
F0.357	0.026431
F0.376	0.026431
F0.513	0.026431
F0.540	0.026431
F0.620	0.026431
F0.656	0.026431
F0.658	0.026431
F0.662	0.026431
*: hub-MAGs
