# Supplementary material for: Microbial active functional modules derived from network analysis and metabolic interactions decipher the complex microbiome assembly in mangrove sediments
Source: Microbiome. 2022 Dec 13;10:224. doi: 10.1186/s40168-022-01421-w (PMC9746113; doi:10.1186/s40168-022-01421-w)
Supplement: Supplementary file 7 — Additional file 6: Table S5. The compounds exchanged between the six selected phyla and the hubs in the genomic analysis. [file 40168_2022_1421_MOESM6_ESM.xlsx]

## Sheet: DPANN
Receiver	Donor	Compound	SCS (Species coupling score)	MUS (Metabolic uptake score)	MPS (Metabolite production score)	SMETANA
F0.009	F0.309	M_acald_e	1	0.02	1	0.02
F0.009	F0.309	M_ac_e	1	0.15	1	0.15
F0.009	F0.309	M_ala__L_e	1	0.25	1	0.25
F0.009	F0.309	M_gly_e	1	0.1	1	0.1
F0.009	F0.309	M_h2o_e	1	0.01	1	0.01
F0.009	F0.309	M_h_e	1	0.52	1	0.52
F0.009	F0.309	M_his__L_e	1	0.02	1	0.02
F0.009	F0.309	M_pro__L_e	1	0.14	1	0.14
F0.009	F0.309	M_pyr_e	1	0.21	1	0.21
F0.009	F0.309	M_ser__L_e	1	0.32	1	0.32
F0.009	F0.329	M_acald_e	1	0.02	1	0.02
F0.009	F0.329	M_ala__L_e	1	0.64	1	0.64
F0.009	F0.329	M_asp__L_e	1	0.41	1	0.41
F0.009	F0.329	M_h2o_e	1	0.32	1	0.32
F0.009	F0.329	M_h_e	1	0.33	1	0.33
F0.009	F0.329	M_orn_e	1	0.03	1	0.03
F0.009	F0.371	M_acald_e	1	0.25	1	0.25
F0.009	F0.371	M_ac_e	1	0.18	1	0.18
F0.009	F0.371	M_arg__L_e	1	0.1	1	0.1
F0.009	F0.371	M_co2_e	1	0.03	1	0.03
F0.009	F0.371	M_g3pe_e	1	0.15	1	0.15
F0.009	F0.371	M_glcur_e	1	0.03	1	0.03
F0.009	F0.371	M_h2o_e	1	0.13	1	0.13
F0.009	F0.371	M_h2s_e	1	0.06	1	0.06
F0.009	F0.371	M_h_e	1	0.32	1	0.32
F0.009	F0.371	M_his__L_e	1	0.26	1	0.26
F0.009	F0.371	M_inost_e	1	0.04	1	0.04
F0.009	F0.371	M_orn_e	1	0.43	1	0.43
F0.009	F0.371	M_succ_e	1	0.01	1	0.01
F0.009	F0.483	M_4abz_e	1	0.01	1	0.01
F0.009	F0.483	M_acald_e	1	0.11	1	0.11
F0.009	F0.483	M_ala__L_e	1	0.45	1	0.45
F0.009	F0.483	M_glu__L_e	1	0.26	1	0.26
F0.009	F0.483	M_h2o_e	1	0.23	1	0.23
F0.009	F0.483	M_h2s_e	1	0.08	1	0.08
F0.009	F0.483	M_h_e	1	0.02	1	0.02
F0.009	F0.483	M_orn_e	1	0.29	1	0.29
F0.009	F0.487	M_arg__L_e	1	0.06	1	0.06
F0.009	F0.487	M_co2_e	1	0.21	1	0.21
F0.009	F0.487	M_h2s_e	1	0.07	1	0.07
F0.009	F0.487	M_h_e	1	0.12	1	0.12
F0.009	F0.487	M_his__L_e	1	0.04	1	0.04
F0.009	F0.487	M_lys__L_e	1	0.09	1	0.09
F0.009	F0.487	M_nh4_e	1	0.39	1	0.39
F0.009	F0.487	M_orn_e	1	0.28	1	0.28
F0.009	F0.487	M_pyr_e	1	0.17	1	0.17
F0.009	F0.487	M_succ_e	1	0.05	1	0.05
F0.009	F0.487	M_val__L_e	1	0.14	1	0.14
F0.009	F0.517	M_acald_e	1	0.27	1	0.27
F0.009	F0.517	M_cys__L_e	1	0.35	1	0.35
F0.009	F0.517	M_glu__L_e	1	0.04	1	0.04
F0.009	F0.517	M_h2o_e	1	0.01	1	0.01
F0.009	F0.517	M_h2s_e	1	0.22	1	0.22
F0.009	F0.517	M_h_e	1	0.34	1	0.34
F0.009	F0.517	M_nh4_e	1	0.35	1	0.35
F0.009	F0.517	M_pi_e	1	0.65	1	0.65
F0.009	F0.517	M_pyr_e	1	0.12	1	0.12
F0.009	F0.517	M_ser__L_e	1	0.27	1	0.27
F0.009	F0.517	M_val__L_e	1	0.02	1	0.02
F0.009	F0.541	M_ala__L_e	1	1	1	1
F0.009	F0.541	M_h2o_e	1	0.38	1	0.38
F0.009	F0.541	M_h_e	1	0.01	1	0.01
F0.009	F0.658	M_acald_e	1	0.05	1	0.05
F0.009	F0.658	M_asp__L_e	1	0.48	1	0.48
F0.009	F0.658	M_fe2_e	1	0.49	1	0.49
F0.009	F0.658	M_glu__L_e	1	0.5	1	0.5
F0.009	F0.658	M_h2o_e	1	0.47	1	0.47
F0.009	F0.658	M_h2s_e	1	0.08	1	0.08
F0.009	F0.658	M_h_e	1	0.49	1	0.49
F0.009	F0.658	M_pi_e	1	1	1	1
F0.009	F0.658	M_xan_e	1	0.02	1	0.02
F0.037	F0.441	M_acald_e	1	0.14	1	0.14
F0.037	F0.441	M_fe2_e	1	1	1	1
F0.037	F0.441	M_h2s_e	1	0.25	1	0.25
F0.037	F0.441	M_h_e	1	0.5	1	0.5
F0.037	F0.441	M_his__L_e	1	1	1	1
F0.037	F0.441	M_lys__L_e	1	0.02	1	0.02
F0.037	F0.441	M_ptrc_e	1	0.07	1	0.07
F0.037	F0.479	M_4abz_e	1	0.03	1	0.03
F0.037	F0.479	M_ala__L_e	1	1	1	1
F0.037	F0.479	M_h2s_e	1	0.01	1	0.01
F0.037	F0.479	M_pi_e	1	1	1	1
F0.037	F0.479	M_rib__D_e	1	1	1	1
F0.037	F0.608	M_ala__L_e	1	1	1	1
F0.037	F0.608	M_co2_e	1	1	1	1
F0.037	F0.608	M_fe2_e	1	1	1	1
F0.037	F0.608	M_h2_e	1	0.88	1	0.88
F0.037	F0.608	M_h2s_e	1	0.31	1	0.31
F0.037	F0.608	M_leu__L_e	1	0.12	1	0.12
F0.037	F0.608	M_val__L_e	1	0.25	1	0.25
F0.344	F0.038	M_amp_e	1	1	1	1
F0.344	F0.038	M_h2s_e	1	0.11	1	0.11
F0.344	F0.038	M_lys__L_e	1	0.01	1	0.01
F0.344	F0.038	M_nh4_e	1	0.18	1	0.18
F0.344	F0.038	M_orn_e	1	0.02	1	0.02
F0.213	F0.079	M_acald_e	1	0.52	1	0.52
F0.213	F0.079	M_arg__L_e	1	0.06	1	0.06
F0.213	F0.079	M_h2o_e	1	0.04	1	0.04
F0.213	F0.079	M_h2s_e	1	0.02	1	0.02
F0.213	F0.079	M_h_e	1	0.47	1	0.47
F0.213	F0.079	M_leu__L_e	1	0.04	1	0.04
F0.213	F0.079	M_lys__L_e	1	0.12	1	0.12
F0.213	F0.079	M_orn_e	1	0.19	1	0.19
F0.213	F0.079	M_pi_e	1	1	1	1
F0.213	F0.079	M_so3_e	1	0.02	1	0.02
F0.213	F0.079	M_val__L_e	1	0.24	1	0.24
F0.344	F0.079	M_acald_e	1	0.01	1	0.01
F0.344	F0.079	M_amp_e	1	1	1	1
F0.344	F0.079	M_h2s_e	1	0.01	1	0.01
F0.344	F0.079	M_h_e	1	0.56	1	0.56
F0.344	F0.079	M_lys__L_e	1	0.07	1	0.07
F0.344	F0.079	M_orn_e	1	0.05	1	0.05
F0.353	F0.103	M_bz_e	1	0.06	1	0.06
F0.353	F0.103	M_fe2_e	1	1	1	1
F0.353	F0.103	M_h2s_e	1	0.01	1	0.01
F0.353	F0.103	M_h_e	1	0.09	1	0.09
F0.353	F0.103	M_id3acald_e	1	0.01	1	0.01
F0.353	F0.103	M_leu__L_e	1	0.04	1	0.04
F0.353	F0.103	M_val__L_e	1	0.18	1	0.18
F0.263	F0.111	M_acald_e	1	0.1	1	0.1
F0.263	F0.111	M_ac_e	1	0.06	1	0.06
F0.263	F0.111	M_h2o_e	1	0.06	1	0.06
F0.263	F0.111	M_h2s_e	1	0.08	1	0.08
F0.263	F0.111	M_h_e	1	0.2	1	0.2
F0.263	F0.111	M_man1p_e	1	1	1	1
F0.263	F0.111	M_pro__L_e	1	0.01	1	0.01
F0.263	F0.111	M_succ_e	1	0.03	1	0.03
F0.344	F0.111	M_amp_e	1	1	1	1
F0.344	F0.111	M_gly_e	1	0.01	1	0.01
F0.344	F0.111	M_h2s_e	1	0.09	1	0.09
F0.344	F0.111	M_his__L_e	1	0.09	1	0.09
F0.344	F0.111	M_ile__L_e	1	0.01	1	0.01
F0.344	F0.111	M_lys__L_e	1	0.03	1	0.03
F0.344	F0.111	M_pro__L_e	1	0.02	1	0.02
F0.112	F0.470	M_4abz_e	1	0.1	1	0.1
F0.112	F0.470	M_acald_e	1	0.33	1	0.33
F0.112	F0.470	M_h2o_e	1	1	1	1
F0.112	F0.470	M_h_e	1	0.01	1	0.01
F0.112	F0.470	M_man1p_e	1	1	1	1
F0.112	F0.470	M_val__L_e	1	1	1	1
F0.112	F0.483	M_4hbz_e	1	0.02	1	0.02
F0.112	F0.483	M_acald_e	1	0.27	1	0.27
F0.112	F0.483	M_ala__L_e	1	1	1	1
F0.112	F0.483	M_glu__L_e	1	0.04	1	0.04
F0.112	F0.483	M_h2o_e	1	1	1	1
F0.112	F0.483	M_id3acald_e	1	0.03	1	0.03
F0.112	F0.483	M_lys__L_e	1	0.01	1	0.01
F0.112	F0.483	M_man1p_e	1	0.89	1	0.89
F0.112	F0.483	M_orn_e	1	0.01	1	0.01
F0.112	F0.483	M_xtsn_e	1	0.11	1	0.11
F0.353	F0.114	M_fe2_e	1	1	1	1
F0.353	F0.114	M_h_e	1	0.45	1	0.45
F0.353	F0.114	M_lys__L_e	1	0.04	1	0.04
F0.128	F0.479	M_ala__L_e	1	0.51	1	0.51
F0.128	F0.479	M_asn__L_e	1	0.21	1	0.21
F0.128	F0.479	M_h2o_e	1	0.21	1	0.21
F0.128	F0.479	M_h2s_e	1	0.21	1	0.21
F0.128	F0.479	M_h_e	1	0.11	1	0.11
F0.128	F0.479	M_inost_e	1	0.01	1	0.01
F0.128	F0.479	M_pi_e	1	1	1	1
F0.128	F0.479	M_rib__D_e	1	0.06	1	0.06
F0.128	F0.479	M_thr__L_e	1	0.23	1	0.23
F0.178	F0.483	M_4abut_e	1	0.02	1	0.02
F0.178	F0.483	M_acald_e	1	0.02	1	0.02
F0.178	F0.483	M_ala__L_e	1	0.16	1	0.16
F0.178	F0.483	M_co2_e	1	0.47	1	0.47
F0.178	F0.483	M_h2o_e	1	0.42	1	0.42
F0.178	F0.483	M_lys__L_e	1	0.04	1	0.04
F0.178	F0.483	M_orn_e	1	0.03	1	0.03
F0.178	F0.483	M_succ_e	1	0.06	1	0.06
F0.213	F0.190	M_gly_e	1	0.11	1	0.11
F0.213	F0.190	M_h2s_e	1	0.05	1	0.05
F0.213	F0.190	M_h_e	1	0.48	1	0.48
F0.213	F0.190	M_orn_e	1	0.08	1	0.08
F0.213	F0.190	M_pi_e	1	1	1	1
F0.213	F0.190	M_val__L_e	1	1	1	1
F0.213	F0.324	M_h_e	1	0.49	1	0.49
F0.213	F0.324	M_pi_e	1	1	1	1
F0.213	F0.329	M_ala__L_e	1	1	1	1
F0.213	F0.329	M_asp__L_e	1	0.01	1	0.01
F0.213	F0.329	M_cys__L_e	1	0.04	1	0.04
F0.213	F0.329	M_h2o_e	1	0.26	1	0.26
F0.213	F0.329	M_h_e	1	0.46	1	0.46
F0.213	F0.329	M_lys__L_e	1	0.01	1	0.01
F0.213	F0.329	M_orn_e	1	0.01	1	0.01
F0.213	F0.371	M_acald_e	1	0.62	1	0.62
F0.213	F0.371	M_arg__L_e	1	1	1	1
F0.213	F0.371	M_fe2_e	1	0.4	1	0.4
F0.213	F0.371	M_h2o_e	1	1	1	1
F0.213	F0.371	M_h2s_e	1	0.4	1	0.4
F0.213	F0.371	M_h_e	1	1	1	1
F0.213	F0.371	M_his__L_e	1	1	1	1
F0.213	F0.371	M_lys__L_e	1	1	1	1
F0.213	F0.371	M_uri_e	1	1	1	1
F0.213	F0.382	M_acald_e	1	0.5	1	0.5
F0.213	F0.382	M_asp__L_e	1	0.14	1	0.14
F0.213	F0.382	M_fe2_e	1	0.55	1	0.55
F0.213	F0.382	M_glu__L_e	1	0.08	1	0.08
F0.213	F0.382	M_h2_e	1	0.1	1	0.1
F0.213	F0.382	M_h2o_e	1	0.03	1	0.03
F0.213	F0.382	M_h_e	1	0.21	1	0.21
F0.213	F0.382	M_lys__L_e	1	0.06	1	0.06
F0.213	F0.382	M_pi_e	1	1	1	1
F0.213	F0.382	M_val__L_e	1	0.28	1	0.28
F0.213	F0.445	M_ala__L_e	1	0.72	1	0.72
F0.213	F0.445	M_for_e	1	0.02	1	0.02
F0.213	F0.445	M_glyc_e	1	0.29	1	0.29
F0.213	F0.445	M_h2s_e	1	0.26	1	0.26
F0.213	F0.445	M_h_e	1	0.37	1	0.37
F0.213	F0.445	M_leu__L_e	1	0.08	1	0.08
F0.213	F0.445	M_pi_e	1	1	1	1
F0.213	F0.470	M_acald_e	1	0.72	1	0.72
F0.213	F0.470	M_h_e	1	0.22	1	0.22
F0.213	F0.470	M_ile__L_e	1	0.12	1	0.12
F0.213	F0.470	M_val__L_e	1	0.36	1	0.36
F0.213	F0.479	M_ala__L_e	1	0.64	1	0.64
F0.213	F0.479	M_h2s_e	1	0.14	1	0.14
F0.213	F0.479	M_pi_e	1	1	1	1
F0.213	F0.479	M_so3_e	1	0.15	1	0.15
F0.213	F0.479	M_thr__L_e	1	0.36	1	0.36
F0.213	F0.483	M_acald_e	1	0.39	1	0.39
F0.213	F0.483	M_agm_e	1	0.04	1	0.04
F0.213	F0.483	M_ala__L_e	1	0.33	1	0.33
F0.213	F0.483	M_glu__L_e	1	0.11	1	0.11
F0.213	F0.483	M_h2o_e	1	0.13	1	0.13
F0.213	F0.483	M_h2s_e	1	0.05	1	0.05
F0.213	F0.483	M_h_e	1	0.42	1	0.42
F0.213	F0.483	M_his__L_e	1	0.02	1	0.02
F0.213	F0.483	M_lys__L_e	1	0.1	1	0.1
F0.213	F0.483	M_orn_e	1	0.16	1	0.16
F0.213	F0.517	M_acald_e	1	0.34	1	0.34
F0.213	F0.517	M_cys__L_e	1	0.17	1	0.17
F0.213	F0.517	M_glu__L_e	1	0.09	1	0.09
F0.213	F0.517	M_glyc_e	1	0.23	1	0.23
F0.213	F0.517	M_h_e	1	0.19	1	0.19
F0.213	F0.517	M_his__L_e	1	0.02	1	0.02
F0.213	F0.517	M_lys__L_e	1	0.1	1	0.1
F0.213	F0.517	M_pi_e	1	1	1	1
F0.213	F0.517	M_val__L_e	1	0.21	1	0.21
F0.213	F0.537	M_acald_e	1	0.48	1	0.48
F0.213	F0.537	M_asp__L_e	1	0.23	1	0.23
F0.213	F0.537	M_co2_e	1	0.06	1	0.06
F0.213	F0.537	M_glu__L_e	1	0.1	1	0.1
F0.213	F0.537	M_h2_e	1	0.35	1	0.35
F0.213	F0.537	M_h2o_e	1	0.01	1	0.01
F0.213	F0.537	M_h2s_e	1	0.04	1	0.04
F0.213	F0.537	M_h_e	1	0.29	1	0.29
F0.213	F0.537	M_val__L_e	1	0.25	1	0.25
F0.213	F0.541	M_acald_e	1	0.02	1	0.02
F0.213	F0.541	M_ala__L_e	1	1	1	1
F0.213	F0.541	M_h2o_e	1	0.05	1	0.05
F0.213	F0.541	M_h_e	1	0.41	1	0.41
F0.213	F0.541	M_thr__L_e	1	0.09	1	0.09
F0.260	F0.218	M_acald_e	1	0.41	1	0.41
F0.260	F0.218	M_asn__L_e	1	0.27	1	0.27
F0.260	F0.218	M_citr__L_e	1	0.13	1	0.13
F0.260	F0.218	M_cu2_e	1	1	1	1
F0.260	F0.218	M_thr__L_e	1	0.25	1	0.25
F0.344	F0.218	M_4abz_e	1	0.04	1	0.04
F0.344	F0.218	M_amp_e	1	1	1	1
F0.344	F0.218	M_cu2_e	1	0.42	1	0.42
F0.344	F0.218	M_glu__L_e	1	1	1	1
F0.344	F0.218	M_h2o_e	1	0.55	1	0.55
F0.344	F0.218	M_h_e	1	0.41	1	0.41
F0.263	F0.229	M_ala__L_e	1	0.35	1	0.35
F0.263	F0.229	M_bz_e	1	0.01	1	0.01
F0.263	F0.229	M_h2o_e	1	1	1	1
F0.263	F0.229	M_h2s_e	1	0.56	1	0.56
F0.263	F0.229	M_ile__L_e	1	0.04	1	0.04
F0.263	F0.229	M_leu__L_e	1	0.12	1	0.12
F0.263	F0.229	M_pro__L_e	1	0.03	1	0.03
F0.263	F0.229	M_thr__L_e	1	1	1	1
F0.263	F0.229	M_val__L_e	1	0.01	1	0.01
F0.353	F0.229	M_4abz_e	1	0.02	1	0.02
F0.353	F0.229	M_agm_e	1	0.05	1	0.05
F0.353	F0.229	M_ala__L_e	1	0.14	1	0.14
F0.353	F0.229	M_fe2_e	1	1	1	1
F0.353	F0.229	M_h2s_e	1	0.16	1	0.16
F0.353	F0.229	M_h_e	1	0.17	1	0.17
F0.353	F0.229	M_leu__L_e	1	0.04	1	0.04
F0.353	F0.229	M_so3_e	1	0.05	1	0.05
F0.353	F0.229	M_thr__L_e	1	0.06	1	0.06
F0.353	F0.229	M_val__L_e	1	0.11	1	0.11
F0.619	F0.229	M_acald_e	1	0.45	1	0.45
F0.619	F0.229	M_agm_e	1	0.01	1	0.01
F0.619	F0.229	M_ala__L_e	1	0.5	1	0.5
F0.619	F0.229	M_fe2_e	1	1	1	1
F0.619	F0.229	M_h2o_e	1	0.01	1	0.01
F0.619	F0.229	M_h2s_e	1	0.05	1	0.05
F0.619	F0.229	M_h_e	1	0.41	1	0.41
F0.619	F0.229	M_leu__L_e	1	0.01	1	0.01
F0.619	F0.229	M_pro__L_e	1	0.05	1	0.05
F0.619	F0.229	M_thr__L_e	1	0.21	1	0.21
F0.619	F0.229	M_val__L_e	1	0.02	1	0.02
F0.353	F0.235	M_acald_e	1	0.57	1	0.57
F0.353	F0.235	M_akg_e	1	0.06	1	0.06
F0.353	F0.235	M_ala__L_e	1	0.25	1	0.25
F0.353	F0.235	M_fe2_e	1	1	1	1
F0.353	F0.235	M_h2o_e	1	0.01	1	0.01
F0.353	F0.235	M_h2s_e	1	0.2	1	0.2
F0.353	F0.235	M_h_e	1	1	1	1
F0.353	F0.235	M_leu__L_e	1	0.01	1	0.01
F0.353	F0.235	M_pi_e	1	1	1	1
F0.353	F0.235	M_ptrc_e	1	0.19	1	0.19
F0.353	F0.235	M_succ_e	1	0.01	1	0.01
F0.353	F0.235	M_val__L_e	1	0.55	1	0.55
F0.619	F0.235	M_acald_e	1	0.33	1	0.33
F0.619	F0.235	M_akg_e	1	0.01	1	0.01
F0.619	F0.235	M_ala__L_e	1	0.42	1	0.42
F0.619	F0.235	M_fe2_e	1	1	1	1
F0.619	F0.235	M_fum_e	1	0.06	1	0.06
F0.619	F0.235	M_h2o_e	1	0.07	1	0.07
F0.619	F0.235	M_h2s_e	1	0.12	1	0.12
F0.619	F0.235	M_h_e	1	0.42	1	0.42
F0.619	F0.235	M_lac__L_e	1	0.17	1	0.17
F0.619	F0.235	M_leu__L_e	1	0.02	1	0.02
F0.619	F0.235	M_orn_e	1	0.06	1	0.06
F0.619	F0.235	M_pi_e	1	1	1	1
F0.619	F0.235	M_ptrc_e	1	0.01	1	0.01
F0.619	F0.235	M_succ_e	1	0.06	1	0.06
F0.619	F0.235	M_val__L_e	1	0.01	1	0.01
F0.260	F0.421	M_fe2_e	1	1	1	1
F0.260	F0.608	M_acald_e	1	0.13	1	0.13
F0.260	F0.608	M_ala__L_e	1	0.22	1	0.22
F0.260	F0.608	M_fe2_e	1	1	1	1
F0.260	F0.608	M_h2s_e	1	0.01	1	0.01
F0.260	F0.608	M_h_e	1	0.5	1	0.5
F0.260	F0.658	M_co2_e	1	0.04	1	0.04
F0.260	F0.658	M_fe2_e	1	1	1	1
F0.260	F0.658	M_h2s_e	1	0.06	1	0.06
F0.260	F0.658	M_h_e	1	0.01	1	0.01
F0.260	F0.658	M_leu__L_e	1	0.02	1	0.02
F0.260	F0.658	M_nh4_e	1	0.61	1	0.61
F0.260	F0.658	M_val__L_e	1	0.03	1	0.03
F0.263	F0.306	M_ala__L_e	1	1	1	1
F0.263	F0.306	M_arg__L_e	1	1	1	1
F0.263	F0.306	M_bz_e	1	0.1	1	0.1
F0.263	F0.306	M_fum_e	1	1	1	1
F0.263	F0.306	M_glyc_e	1	1	1	1
F0.263	F0.306	M_h2o_e	1	1	1	1
F0.263	F0.306	M_h2s_e	1	0.9	1	0.9
F0.263	F0.306	M_pro__L_e	1	0.1	1	0.1
F0.263	F0.421	M_co2_e	1	0.05	1	0.05
F0.263	F0.421	M_man1p_e	1	1	1	1
F0.263	F0.421	M_nh4_e	1	0.45	1	0.45
F0.263	F0.445	M_ac_e	1	0.16	1	0.16
F0.263	F0.445	M_anhgm_e	1	1	1	1
F0.263	F0.445	M_co2_e	1	0.01	1	0.01
F0.263	F0.445	M_for_e	1	0.05	1	0.05
F0.263	F0.445	M_h2o_e	1	0.07	1	0.07
F0.263	F0.445	M_h2s_e	1	0.04	1	0.04
F0.263	F0.445	M_h_e	1	0.26	1	0.26
F0.263	F0.445	M_pi_e	1	1	1	1
F0.263	F0.445	M_so3_e	1	0.06	1	0.06
F0.263	F0.445	M_succ_e	1	0.02	1	0.02
F0.263	F0.479	M_ac_e	1	0.23	1	0.23
F0.263	F0.479	M_ala__L_e	1	0.71	1	0.71
F0.263	F0.479	M_co2_e	1	0.41	1	0.41
F0.263	F0.479	M_h2s_e	1	0.02	1	0.02
F0.263	F0.479	M_h_e	1	0.09	1	0.09
F0.263	F0.479	M_pi_e	1	1	1	1
F0.263	F0.479	M_rib__D_e	1	1	1	1
F0.263	F0.479	M_thr__L_e	1	0.29	1	0.29
F0.263	F0.498	M_ac_e	1	0.16	1	0.16
F0.263	F0.498	M_co2_e	1	0.03	1	0.03
F0.263	F0.498	M_h_e	1	0.05	1	0.05
F0.263	F0.498	M_man1p_e	1	1	1	1
F0.263	F0.498	M_pro__L_e	1	0.02	1	0.02
F0.263	F0.498	M_succ_e	1	1	1	1
F0.353	F0.304	M_4abz_e	1	0.04	1	0.04
F0.353	F0.304	M_acald_e	1	0.25	1	0.25
F0.353	F0.304	M_bz_e	1	0.01	1	0.01
F0.353	F0.304	M_etoh_e	1	0.06	1	0.06
F0.353	F0.304	M_fe2_e	1	1	1	1
F0.353	F0.304	M_h2o_e	1	0.02	1	0.02
F0.353	F0.304	M_h2s_e	1	0.03	1	0.03
F0.353	F0.304	M_h_e	1	0.22	1	0.22
F0.353	F0.304	M_his__L_e	1	0.05	1	0.05
F0.353	F0.304	M_thr__L_e	1	0.15	1	0.15
F0.353	F0.304	M_val__L_e	1	0.12	1	0.12
F0.577	F0.304	M_acald_e	1	0.45	1	0.45
F0.577	F0.304	M_ac_e	1	0.17	1	0.17
F0.577	F0.304	M_co2_e	1	0.02	1	0.02
F0.577	F0.304	M_etoh_e	1	0.28	1	0.28
F0.577	F0.304	M_fe2_e	1	0.29	1	0.29
F0.577	F0.304	M_for_e	1	0.02	1	0.02
F0.577	F0.304	M_fum_e	1	0.04	1	0.04
F0.577	F0.304	M_h2o_e	1	0.04	1	0.04
F0.577	F0.304	M_h2s_e	1	0.08	1	0.08
F0.577	F0.304	M_h_e	1	0.09	1	0.09
F0.577	F0.304	M_pi_e	1	1	1	1
F0.577	F0.304	M_succ_e	1	0.06	1	0.06
F0.619	F0.304	M_acald_e	1	0.3	1	0.3
F0.619	F0.304	M_asn__L_e	1	0.06	1	0.06
F0.619	F0.304	M_co2_e	1	0.02	1	0.02
F0.619	F0.304	M_etoh_e	1	0.71	1	0.71
F0.619	F0.304	M_fum_e	1	0.05	1	0.05
F0.619	F0.304	M_h2s_e	1	0.17	1	0.17
F0.619	F0.304	M_h_e	1	0.55	1	0.55
F0.619	F0.304	M_his__L_e	1	0.01	1	0.01
F0.619	F0.304	M_leu__L_e	1	0.03	1	0.03
F0.619	F0.304	M_pi_e	1	1	1	1
F0.619	F0.304	M_pro__L_e	1	0.04	1	0.04
F0.619	F0.304	M_succ_e	1	0.07	1	0.07
F0.619	F0.304	M_thr__L_e	1	0.13	1	0.13
F0.344	F0.309	M_acald_e	1	0.21	1	0.21
F0.344	F0.309	M_ala__L_e	1	0.11	1	0.11
F0.344	F0.309	M_amp_e	1	1	1	1
F0.344	F0.309	M_asn__L_e	1	0.01	1	0.01
F0.344	F0.309	M_gly_e	1	0.07	1	0.07
F0.344	F0.309	M_h2o_e	1	0.16	1	0.16
F0.344	F0.309	M_his__L_e	1	0.05	1	0.05
F0.344	F0.309	M_lys__L_e	1	0.01	1	0.01
F0.344	F0.309	M_orn_e	1	0.01	1	0.01
F0.344	F0.309	M_pro__L_e	1	0.02	1	0.02
F0.332	F0.324	M_ac_e	1	1	1	1
F0.332	F0.324	M_h2s_e	1	0.18	1	0.18
F0.332	F0.324	M_h_e	1	0.49	1	0.49
F0.332	F0.324	M_pi_e	1	1	1	1
F0.332	F0.324	M_skm_e	1	1	1	1
F0.332	F0.371	M_acald_e	1	1	1	1
F0.332	F0.371	M_arg__L_e	1	0.5	1	0.5
F0.332	F0.371	M_co2_e	1	0.78	1	0.78
F0.332	F0.371	M_fe2_e	1	0.39	1	0.39
F0.332	F0.371	M_h2o_e	1	1	1	1
F0.332	F0.371	M_h2s_e	1	0.82	1	0.82
F0.332	F0.371	M_his__L_e	1	1	1	1
F0.332	F0.371	M_lys__L_e	1	1	1	1
F0.332	F0.371	M_orn_e	1	1	1	1
F0.332	F0.371	M_pnto__R_e	1	0.04	1	0.04
F0.332	F0.371	M_thym_e	1	1	1	1
F0.332	F0.479	M_ala__L_e	1	1	1	1
F0.332	F0.479	M_h2o_e	1	0.44	1	0.44
F0.332	F0.479	M_h2s_e	1	0.22	1	0.22
F0.332	F0.479	M_orn_e	1	0.01	1	0.01
F0.332	F0.479	M_pi_e	1	1	1	1
F0.332	F0.479	M_thr__L_e	1	0.06	1	0.06
F0.332	F0.537	M_acald_e	1	0.9	1	0.9
F0.332	F0.537	M_asp__L_e	1	0.14	1	0.14
F0.332	F0.537	M_bz_e	1	0.04	1	0.04
F0.332	F0.537	M_co2_e	1	0.34	1	0.34
F0.332	F0.537	M_glu__L_e	1	0.02	1	0.02
F0.332	F0.537	M_h2_e	1	0.98	1	0.98
F0.332	F0.537	M_h2o_e	1	0.01	1	0.01
F0.332	F0.537	M_h2s_e	1	0.2	1	0.2
F0.332	F0.537	M_hco3_e	1	0.17	1	0.17
F0.332	F0.537	M_h_e	1	0.42	1	0.42
F0.332	F0.537	M_succ_e	1	0.04	1	0.04
F0.344	F0.445	M_ala__L_e	1	0.35	1	0.35
F0.344	F0.445	M_amp_e	1	1	1	1
F0.344	F0.445	M_h2o_e	1	0.46	1	0.46
F0.344	F0.445	M_leu__L_e	1	0.05	1	0.05
F0.344	F0.479	M_4abz_e	1	0.02	1	0.02
F0.344	F0.479	M_ala__L_e	1	0.15	1	0.15
F0.344	F0.479	M_asn__L_e	1	0.01	1	0.01
F0.344	F0.479	M_co2_e	1	0.06	1	0.06
F0.344	F0.479	M_glcn_e	1	0.65	1	0.65
F0.344	F0.479	M_h2o_e	1	0.29	1	0.29
F0.344	F0.479	M_h2s_e	1	0.06	1	0.06
F0.344	F0.479	M_nh4_e	1	0.83	1	0.83
F0.344	F0.479	M_phe__L_e	1	0.03	1	0.03
F0.344	F0.479	M_so3_e	1	0.02	1	0.02
F0.344	F0.479	M_thr__L_e	1	0.01	1	0.01
F0.344	F0.498	M_4abz_e	1	0.06	1	0.06
F0.344	F0.498	M_akg_e	1	0.58	1	0.58
F0.344	F0.498	M_amp_e	1	1	1	1
F0.344	F0.498	M_h_e	1	0.05	1	0.05
F0.344	F0.498	M_nh4_e	1	0.01	1	0.01
F0.344	F0.498	M_orn_e	1	0.43	1	0.43
F0.344	F0.498	M_pro__L_e	1	0.03	1	0.03
F0.344	F0.498	M_so3_e	1	0.04	1	0.04
F0.344	F0.498	M_succ_e	1	0.1	1	0.1
F0.344	F0.537	M_4abz_e	1	0.24	1	0.24
F0.344	F0.537	M_acald_e	1	0.19	1	0.19
F0.344	F0.537	M_amp_e	1	1	1	1
F0.344	F0.537	M_glu__L_e	1	1	1	1
F0.344	F0.537	M_h_e	1	0.07	1	0.07
F0.344	F0.537	M_nh4_e	1	0.13	1	0.13
F0.353	F0.371	M_4abz_e	1	0.09	1	0.09
F0.353	F0.371	M_acald_e	1	0.83	1	0.83
F0.353	F0.371	M_fe2_e	1	1	1	1
F0.353	F0.371	M_h2o_e	1	0.07	1	0.07
F0.353	F0.371	M_h2s_e	1	0.16	1	0.16
F0.353	F0.371	M_h_e	1	1	1	1
F0.353	F0.371	M_his__L_e	1	0.09	1	0.09
F0.353	F0.371	M_inost_e	1	0.14	1	0.14
F0.353	F0.371	M_lys__L_e	1	0.02	1	0.02
F0.353	F0.371	M_orn_e	1	0.01	1	0.01
F0.353	F0.371	M_succ_e	1	0.03	1	0.03
F0.353	F0.371	M_thym_e	1	0.03	1	0.03
F0.353	F0.382	M_4abz_e	1	0.02	1	0.02
F0.353	F0.382	M_acald_e	1	0.36	1	0.36
F0.353	F0.382	M_asp__L_e	1	0.19	1	0.19
F0.353	F0.382	M_co2_e	1	0.01	1	0.01
F0.353	F0.382	M_fe2_e	1	1	1	1
F0.353	F0.382	M_glu__L_e	1	0.14	1	0.14
F0.353	F0.382	M_h2_e	1	0.35	1	0.35
F0.353	F0.382	M_h2s_e	1	0.05	1	0.05
F0.353	F0.382	M_h_e	1	0.64	1	0.64
F0.353	F0.382	M_leu__L_e	1	0.11	1	0.11
F0.353	F0.382	M_nh4_e	1	0.17	1	0.17
F0.353	F0.382	M_succ_e	1	0.15	1	0.15
F0.353	F0.382	M_val__L_e	1	0.23	1	0.23
F0.353	F0.441	M_acald_e	1	0.17	1	0.17
F0.353	F0.441	M_bz_e	1	0.04	1	0.04
F0.353	F0.441	M_fe2_e	1	1	1	1
F0.353	F0.441	M_h2o_e	1	0.09	1	0.09
F0.353	F0.441	M_h_e	1	0.06	1	0.06
F0.353	F0.441	M_his__L_e	1	0.01	1	0.01
F0.353	F0.441	M_lys__L_e	1	0.01	1	0.01
F0.353	F0.441	M_so3_e	1	0.01	1	0.01
F0.353	F0.464	M_acald_e	1	0.69	1	0.69
F0.353	F0.464	M_akg_e	1	0.04	1	0.04
F0.353	F0.464	M_fe2_e	1	1	1	1
F0.353	F0.464	M_h2s_e	1	0.22	1	0.22
F0.353	F0.464	M_h_e	1	1	1	1
F0.353	F0.464	M_inost_e	1	0.07	1	0.07
F0.353	F0.464	M_val__L_e	1	0.19	1	0.19
F0.353	F0.470	M_acald_e	1	0.31	1	0.31
F0.353	F0.470	M_h2s_e	1	0.17	1	0.17
F0.353	F0.470	M_h_e	1	1	1	1
F0.353	F0.470	M_inost_e	1	0.09	1	0.09
F0.353	F0.470	M_so3_e	1	0.14	1	0.14
F0.353	F0.470	M_val__L_e	1	0.92	1	0.92
F0.353	F0.479	M_h2s_e	1	0.14	1	0.14
F0.353	F0.479	M_inost_e	1	0.22	1	0.22
F0.353	F0.479	M_pi_e	1	1	1	1
F0.353	F0.479	M_rib__D_e	1	0.04	1	0.04
F0.353	F0.479	M_so3_e	1	0.01	1	0.01
F0.353	F0.479	M_thr__L_e	1	0.74	1	0.74
F0.353	F0.537	M_4abz_e	1	0.02	1	0.02
F0.353	F0.537	M_acald_e	1	0.48	1	0.48
F0.353	F0.537	M_asp__L_e	1	0.07	1	0.07
F0.353	F0.537	M_bz_e	1	0.06	1	0.06
F0.353	F0.537	M_glu__L_e	1	0.12	1	0.12
F0.353	F0.537	M_h2_e	1	0.55	1	0.55
F0.353	F0.537	M_h2s_e	1	0.17	1	0.17
F0.353	F0.537	M_h_e	1	1	1	1
F0.353	F0.537	M_succ_e	1	0.13	1	0.13
F0.353	F0.537	M_val__L_e	1	0.2	1	0.2
F0.353	F0.568	M_acald_e	1	0.12	1	0.12
F0.353	F0.568	M_bz_e	1	0.02	1	0.02
F0.353	F0.568	M_fe2_e	1	1	1	1
F0.353	F0.568	M_h2_e	1	0.16	1	0.16
F0.353	F0.568	M_h2o_e	1	0.12	1	0.12
F0.353	F0.568	M_h_e	1	0.49	1	0.49
F0.353	F0.568	M_orn_e	1	0.01	1	0.01
F0.353	F0.568	M_thr__L_e	1	0.07	1	0.07
F0.353	F0.568	M_val__L_e	1	0.07	1	0.07
F0.353	F0.608	M_acald_e	1	0.39	1	0.39
F0.353	F0.608	M_ala__L_e	1	0.33	1	0.33
F0.353	F0.608	M_asp__L_e	1	0.08	1	0.08
F0.353	F0.608	M_co2_e	1	0.01	1	0.01
F0.353	F0.608	M_fe2_e	1	1	1	1
F0.353	F0.608	M_h2_e	1	0.17	1	0.17
F0.353	F0.608	M_h2o_e	1	0.01	1	0.01
F0.353	F0.608	M_h2s_e	1	0.1	1	0.1
F0.353	F0.608	M_h_e	1	0.35	1	0.35
F0.353	F0.608	M_lys__L_e	1	0.08	1	0.08
F0.353	F0.608	M_succ_e	1	0.05	1	0.05
F0.353	F0.608	M_val__L_e	1	0.16	1	0.16
F0.353	F0.658	M_acald_e	1	0.61	1	0.61
F0.353	F0.658	M_fe2_e	1	1	1	1
F0.353	F0.658	M_glu__L_e	1	0.13	1	0.13
F0.353	F0.658	M_h2s_e	1	0.14	1	0.14
F0.353	F0.658	M_h_e	1	1	1	1
F0.353	F0.658	M_leu__L_e	1	0.05	1	0.05
F0.353	F0.658	M_pi_e	1	1	1	1
F0.353	F0.658	M_thr__L_e	1	0.14	1	0.14
F0.353	F0.658	M_val__L_e	1	0.15	1	0.15
F0.354	F0.382	M_acald_e	1	0.51	1	0.51
F0.354	F0.382	M_asp__L_e	1	0.1	1	0.1
F0.354	F0.382	M_fe2_e	1	0.04	1	0.04
F0.354	F0.382	M_glu__L_e	1	0.16	1	0.16
F0.354	F0.382	M_h2_e	1	0.29	1	0.29
F0.354	F0.382	M_h2o_e	1	0.01	1	0.01
F0.354	F0.382	M_h2s_e	1	0.01	1	0.01
F0.354	F0.382	M_h_e	1	0.32	1	0.32
F0.354	F0.382	M_leu__L_e	1	0.05	1	0.05
F0.354	F0.382	M_lys__L_e	1	0.03	1	0.03
F0.354	F0.382	M_nh4_e	1	0.09	1	0.09
F0.354	F0.382	M_val__L_e	1	0.25	1	0.25
F0.354	F0.431	M_acald_e	1	0.91	1	0.91
F0.354	F0.431	M_arg__L_e	1	1	1	1
F0.354	F0.431	M_h2o_e	1	1	1	1
F0.354	F0.431	M_h2s_e	1	0.23	1	0.23
F0.354	F0.431	M_h_e	1	0.09	1	0.09
F0.354	F0.431	M_lys__L_e	1	0.04	1	0.04
F0.354	F0.431	M_pi_e	1	1	1	1
F0.354	F0.431	M_thr__L_e	1	0.09	1	0.09
F0.354	F0.479	M_ala__L_e	1	0.22	1	0.22
F0.354	F0.479	M_dha_e	1	1	1	1
F0.354	F0.479	M_h2s_e	1	0.08	1	0.08
F0.354	F0.479	M_pi_e	1	1	1	1
F0.354	F0.479	M_so3_e	1	0.04	1	0.04
F0.354	F0.479	M_thr__L_e	1	0.06	1	0.06
F0.354	F0.487	M_4abut_e	1	1	1	1
F0.354	F0.487	M_h2o_e	1	0.41	1	0.41
F0.354	F0.487	M_h_e	1	0.51	1	0.51
F0.354	F0.487	M_pi_e	1	1	1	1
F0.354	F0.487	M_val__L_e	1	1	1	1
F0.354	F0.541	M_acald_e	1	0.34	1	0.34
F0.354	F0.541	M_ala__L_e	1	1	1	1
F0.354	F0.541	M_arg__L_e	1	1	1	1
F0.354	F0.541	M_chor_e	1	1	1	1
F0.354	F0.541	M_h2o_e	1	1	1	1
F0.354	F0.541	M_h2s_e	1	0.32	1	0.32
F0.354	F0.541	M_h_e	1	0.59	1	0.59
F0.354	F0.541	M_thr__L_e	1	0.19	1	0.19
F0.354	F0.608	M_ala__L_e	1	0.27	1	0.27
F0.354	F0.608	M_asp__L_e	1	0.06	1	0.06
F0.354	F0.608	M_dha_e	1	1	1	1
F0.354	F0.608	M_h2s_e	1	0.15	1	0.15
F0.354	F0.608	M_leu__L_e	1	0.02	1	0.02
F0.354	F0.608	M_pi_e	1	1	1	1
F0.354	F0.608	M_val__L_e	1	0.07	1	0.07
F0.619	F0.371	M_acald_e	1	0.63	1	0.63
F0.619	F0.371	M_arg__L_e	1	0.01	1	0.01
F0.619	F0.371	M_h2s_e	1	0.06	1	0.06
F0.619	F0.371	M_h_e	1	0.25	1	0.25
F0.619	F0.371	M_his__L_e	1	0.05	1	0.05
F0.619	F0.371	M_lys__L_e	1	0.04	1	0.04
F0.619	F0.371	M_orn_e	1	0.39	1	0.39
F0.619	F0.371	M_succ_e	1	0.14	1	0.14
F0.619	F0.371	M_thym_e	1	0.03	1	0.03
F0.378	F0.658	M_4abz_e	1	0.07	1	0.07
F0.378	F0.658	M_acald_e	1	0.02	1	0.02
F0.378	F0.658	M_asp__L_e	1	1	1	1
F0.378	F0.658	M_fe2_e	1	1	1	1
F0.378	F0.658	M_glu__L_e	1	0.05	1	0.05
F0.378	F0.658	M_h2o_e	1	1	1	1
F0.378	F0.658	M_h_e	1	0.87	1	0.87
F0.378	F0.658	M_pi_e	1	1	1	1
F0.378	F0.658	M_thr__L_e	1	0.05	1	0.05
F0.378	F0.658	M_val__L_e	1	0.08	1	0.08
F0.619	F0.382	M_acald_e	1	0.74	1	0.74
F0.619	F0.382	M_asp__L_e	1	0.21	1	0.21
F0.619	F0.382	M_co2_e	1	0.03	1	0.03
F0.619	F0.382	M_fe2_e	1	1	1	1
F0.619	F0.382	M_glu__L_e	1	0.13	1	0.13
F0.619	F0.382	M_h2_e	1	0.3	1	0.3
F0.619	F0.382	M_h2s_e	1	0.07	1	0.07
F0.619	F0.382	M_h_e	1	0.35	1	0.35
F0.619	F0.382	M_ile__L_e	1	0.01	1	0.01
F0.619	F0.382	M_leu__L_e	1	0.03	1	0.03
F0.619	F0.382	M_lys__L_e	1	0.03	1	0.03
F0.619	F0.382	M_pi_e	1	1	1	1
F0.619	F0.382	M_succ_e	1	0.12	1	0.12
F0.619	F0.382	M_val__L_e	1	0.13	1	0.13
F0.427	F0.470	M_4hthr_e	1	1	1	1
F0.427	F0.470	M_fum_e	1	0.28	1	0.28
F0.427	F0.470	M_h2s_e	1	1	1	1
F0.427	F0.470	M_h_e	1	1	1	1
F0.427	F0.470	M_val__L_e	1	1	1	1
F0.619	F0.479	M_ala__L_e	1	1	1	1
F0.619	F0.479	M_asn__L_e	1	0.05	1	0.05
F0.619	F0.479	M_h_e	1	0.03	1	0.03
F0.619	F0.479	M_pi_e	1	1	1	1
F0.619	F0.479	M_thr__L_e	1	0.07	1	0.07
F0.577	F0.487	M_arg__L_e	1	0.02	1	0.02
F0.577	F0.487	M_co2_e	1	0.02	1	0.02
F0.577	F0.487	M_h2o_e	1	0.02	1	0.02
F0.577	F0.487	M_h_e	1	0.04	1	0.04
F0.577	F0.487	M_his__L_e	1	0.03	1	0.03
F0.577	F0.487	M_id3acald_e	1	0.01	1	0.01
F0.577	F0.487	M_ile__L_e	1	0.08	1	0.08
F0.577	F0.487	M_leu__L_e	1	0.04	1	0.04
F0.577	F0.487	M_lys__L_e	1	0.05	1	0.05
F0.577	F0.487	M_nh4_e	1	0.71	1	0.71
F0.577	F0.487	M_orn_e	1	0.05	1	0.05
F0.577	F0.487	M_val__L_e	1	0.11	1	0.11
F0.577	F0.541	M_acac_e	1	0.03	1	0.03
F0.577	F0.541	M_acald_e	1	0.2	1	0.2
F0.577	F0.541	M_ala__L_e	1	0.63	1	0.63
F0.577	F0.541	M_co2_e	1	0.02	1	0.02
F0.577	F0.541	M_h2o_e	1	0.16	1	0.16
F0.577	F0.541	M_h2s_e	1	0.01	1	0.01
F0.577	F0.541	M_h_e	1	0.23	1	0.23
F0.577	F0.541	M_pep_e	1	0.09	1	0.09
F0.577	F0.541	M_thr__L_e	1	0.14	1	0.14
F0.577	F0.541	M_val__L_e	1	0.23	1	0.23
F0.619	F0.541	M_acald_e	1	0.3	1	0.3
F0.619	F0.541	M_ala__L_e	1	1	1	1
F0.619	F0.541	M_h_e	1	0.41	1	0.41
F0.619	F0.541	M_leu__L_e	1	0.01	1	0.01
F0.577	F0.658	M_acald_e	1	0.28	1	0.28
F0.577	F0.658	M_ac_e	1	0.01	1	0.01
F0.577	F0.658	M_asp__L_e	1	0.04	1	0.04
F0.577	F0.658	M_glu__L_e	1	0.03	1	0.03
F0.577	F0.658	M_glyclt_e	1	0.12	1	0.12
F0.577	F0.658	M_h2o_e	1	0.04	1	0.04
F0.577	F0.658	M_h2s_e	1	0.16	1	0.16
F0.577	F0.658	M_h_e	1	0.02	1	0.02
F0.577	F0.658	M_ile__L_e	1	0.04	1	0.04
F0.577	F0.658	M_leu__L_e	1	0.02	1	0.02
F0.577	F0.658	M_lys__L_e	1	0.01	1	0.01
F0.577	F0.658	M_pep_e	1	0.14	1	0.14
F0.577	F0.658	M_pi_e	1	0.86	1	0.86
F0.577	F0.658	M_thr__L_e	1	0.07	1	0.07
F0.577	F0.658	M_val__L_e	1	0.07	1	0.07
F0.038	F0.009	M_acald_e	1	1	1	1
F0.038	F0.009	M_arg__L_e	1	0.06	1	0.06
F0.038	F0.009	M_cu2_e	1	1	1	1
F0.038	F0.009	M_fe2_e	1	1	1	1
F0.038	F0.009	M_h2s_e	1	0.02	1	0.02
F0.038	F0.009	M_lys__L_e	1	0.07	1	0.07
F0.038	F0.009	M_nh4_e	1	0.98	1	0.98
F0.038	F0.009	M_orn_e	1	0.12	1	0.12
F0.038	F0.009	M_pro__L_e	1	0.06	1	0.06
F0.038	F0.009	M_rib__D_e	1	1	1	1
F0.079	F0.009	M_4abz_e	1	0.05	1	0.05
F0.079	F0.009	M_acald_e	1	0.02	1	0.02
F0.079	F0.009	M_cu2_e	1	1	1	1
F0.079	F0.009	M_fe2_e	1	1	1	1
F0.079	F0.009	M_h2s_e	1	0.14	1	0.14
F0.079	F0.009	M_indole_e	1	0.06	1	0.06
F0.079	F0.009	M_lys__L_e	1	0.03	1	0.03
F0.079	F0.009	M_orn_e	1	0.04	1	0.04
F0.079	F0.009	M_pro__L_e	1	0.07	1	0.07
F0.079	F0.009	M_rib__D_e	1	0.07	1	0.07
F0.102	F0.009	M_4abz_e	1	0.07	1	0.07
F0.102	F0.009	M_arg__L_e	1	0.02	1	0.02
F0.102	F0.009	M_cu2_e	1	1	1	1
F0.102	F0.009	M_fe2_e	1	1	1	1
F0.102	F0.009	M_h2_e	1	0.35	1	0.35
F0.102	F0.009	M_h2s_e	1	0.01	1	0.01
F0.102	F0.009	M_lys__L_e	1	0.1	1	0.1
F0.102	F0.009	M_orn_e	1	0.12	1	0.12
F0.102	F0.009	M_pro__L_e	1	0.12	1	0.12
F0.111	F0.009	M_ac_e	1	0.25	1	0.25
F0.111	F0.009	M_cu2_e	1	1	1	1
F0.111	F0.009	M_fe2_e	1	1	1	1
F0.111	F0.009	M_lys__L_e	1	0.01	1	0.01
F0.111	F0.009	M_orn_e	1	0.08	1	0.08
F0.190	F0.009	M_arg__L_e	1	0.04	1	0.04
F0.190	F0.009	M_cu2_e	1	1	1	1
F0.190	F0.009	M_fe3_e	1	1	1	1
F0.190	F0.009	M_glu__L_e	1	0.2	1	0.2
F0.190	F0.009	M_h2s_e	1	0.14	1	0.14
F0.190	F0.009	M_lys__L_e	1	0.08	1	0.08
F0.190	F0.009	M_orn_e	1	0.12	1	0.12
F0.306	F0.009	M_arg__L_e	1	0.02	1	0.02
F0.306	F0.009	M_fe2_e	1	1	1	1
F0.306	F0.009	M_glu__L_e	1	0.01	1	0.01
F0.306	F0.009	M_his__L_e	1	0.01	1	0.01
F0.306	F0.009	M_pro__L_e	1	0.09	1	0.09
F0.309	F0.009	M_acac_e	1	0.07	1	0.07
F0.309	F0.009	M_cu2_e	1	1	1	1
F0.309	F0.009	M_fe2_e	1	1	1	1
F0.309	F0.009	M_h2s_e	1	0.87	1	0.87
F0.309	F0.009	M_orn_e	1	0.08	1	0.08
F0.324	F0.009	M_4abz_e	1	0.04	1	0.04
F0.324	F0.009	M_acald_e	1	1	1	1
F0.324	F0.009	M_arg__L_e	1	0.04	1	0.04
F0.324	F0.009	M_co2_e	1	0.18	1	0.18
F0.324	F0.009	M_cu2_e	1	1	1	1
F0.324	F0.009	M_fe2_e	1	0.5	1	0.5
F0.324	F0.009	M_h2s_e	1	0.66	1	0.66
F0.324	F0.009	M_lys__L_e	1	0.07	1	0.07
F0.324	F0.009	M_orn_e	1	0.1	1	0.1
F0.324	F0.009	M_pro__L_e	1	0.15	1	0.15
F0.329	F0.009	M_arg__L_e	1	0.17	1	0.17
F0.329	F0.009	M_asp__L_e	1	0.33	1	0.33
F0.329	F0.009	M_cu2_e	1	1	1	1
F0.329	F0.009	M_fe2_e	1	1	1	1
F0.329	F0.009	M_h2s_e	1	0.32	1	0.32
F0.329	F0.009	M_his__L_e	1	0.12	1	0.12
F0.329	F0.009	M_lys__L_e	1	0.09	1	0.09
F0.329	F0.009	M_orn_e	1	0.29	1	0.29
F0.329	F0.009	M_rib__D_e	1	1	1	1
F0.350	F0.009	M_4abz_e	1	0.06	1	0.06
F0.350	F0.009	M_acald_e	1	0.29	1	0.29
F0.350	F0.009	M_arg__L_e	1	0.03	1	0.03
F0.350	F0.009	M_cu2_e	1	1	1	1
F0.350	F0.009	M_fe2_e	1	1	1	1
F0.350	F0.009	M_g3pe_e	1	0.06	1	0.06
F0.350	F0.009	M_glu__L_e	1	0.07	1	0.07
F0.350	F0.009	M_orn_e	1	0.04	1	0.04
F0.350	F0.009	M_pro__L_e	1	0.02	1	0.02
F0.371	F0.009	M_asp__L_e	1	0.14	1	0.14
F0.371	F0.009	M_cu2_e	1	1	1	1
F0.371	F0.009	M_fe3_e	1	1	1	1
F0.371	F0.009	M_his__L_e	1	0.02	1	0.02
F0.421	F0.009	M_acald_e	1	1	1	1
F0.421	F0.009	M_asp__L_e	1	1	1	1
F0.421	F0.009	M_cu2_e	1	1	1	1
F0.421	F0.009	M_fe3_e	1	1	1	1
F0.421	F0.009	M_h2o_e	1	0.01	1	0.01
F0.421	F0.009	M_h2s_e	1	0.71	1	0.71
F0.421	F0.009	M_h_e	1	0.5	1	0.5
F0.421	F0.009	M_indole_e	1	0.03	1	0.03
F0.445	F0.009	M_4abz_e	1	0.01	1	0.01
F0.445	F0.009	M_arg__L_e	1	0.01	1	0.01
F0.445	F0.009	M_cu2_e	1	1	1	1
F0.445	F0.009	M_fe2_e	1	1	1	1
F0.445	F0.009	M_h2s_e	1	0.35	1	0.35
F0.483	F0.009	M_4abz_e	1	0.04	1	0.04
F0.483	F0.009	M_asp__L_e	1	0.06	1	0.06
F0.483	F0.009	M_cu2_e	1	1	1	1
F0.483	F0.009	M_fe2_e	1	1	1	1
F0.483	F0.009	M_glu__L_e	1	0.04	1	0.04
F0.483	F0.009	M_h2s_e	1	0.85	1	0.85
F0.483	F0.009	M_his__L_e	1	0.04	1	0.04
F0.483	F0.009	M_lys__L_e	1	0.04	1	0.04
F0.483	F0.009	M_orn_e	1	0.04	1	0.04
F0.483	F0.009	M_pro__L_e	1	0.08	1	0.08
F0.483	F0.009	M_xan_e	1	0.03	1	0.03
F0.487	F0.009	M_4abz_e	1	0.03	1	0.03
F0.487	F0.009	M_co2_e	1	0.04	1	0.04
F0.487	F0.009	M_cu2_e	1	1	1	1
F0.487	F0.009	M_fe2_e	1	1	1	1
F0.487	F0.009	M_h2o_e	1	0.67	1	0.67
F0.487	F0.009	M_h2s_e	1	0.16	1	0.16
F0.487	F0.009	M_lys__L_e	1	0.01	1	0.01
F0.487	F0.009	M_orn_e	1	0.04	1	0.04
F0.487	F0.009	M_pyr_e	1	0.1	1	0.1
F0.503	F0.009	M_cu2_e	1	1	1	1
F0.503	F0.009	M_fe2_e	1	1	1	1
F0.503	F0.009	M_glu__L_e	1	0.03	1	0.03
F0.503	F0.009	M_indole_e	1	0.12	1	0.12
F0.503	F0.009	M_orn_e	1	0.07	1	0.07
F0.503	F0.009	M_pro__L_e	1	0.09	1	0.09
F0.541	F0.009	M_4abz_e	1	0.1	1	0.1
F0.541	F0.009	M_cu2_e	1	1	1	1
F0.541	F0.009	M_fe2_e	1	1	1	1
F0.541	F0.009	M_h2s_e	1	0.26	1	0.26
F0.541	F0.009	M_lys__L_e	1	0.07	1	0.07
F0.541	F0.009	M_nh4_e	1	1	1	1
F0.541	F0.009	M_orn_e	1	0.14	1	0.14
F0.541	F0.009	M_rib__D_e	1	1	1	1
F0.658	F0.009	M_cu2_e	1	1	1	1
F0.658	F0.009	M_nh4_e	1	0.01	1	0.01
F0.038	F0.213	M_acald_e	1	0.74	1	0.74
F0.038	F0.213	M_cu2_e	1	1	1	1
F0.038	F0.213	M_fe2_e	1	1	1	1
F0.038	F0.213	M_glyc3p_e	1	0.78	1	0.78
F0.038	F0.213	M_h2s_e	1	0.27	1	0.27
F0.038	F0.213	M_inost_e	1	0.07	1	0.07
F0.038	F0.213	M_nh4_e	1	0.49	1	0.49
F0.038	F0.213	M_pro__L_e	1	0.02	1	0.02
F0.038	F0.263	M_acald_e	1	0.37	1	0.37
F0.038	F0.263	M_cu2_e	1	1	1	1
F0.038	F0.263	M_fe3_e	1	1	1	1
F0.038	F0.263	M_glyc3p_e	1	1	1	1
F0.038	F0.263	M_orn_e	1	0.04	1	0.04
F0.038	F0.263	M_pro__L_e	1	0.03	1	0.03
F0.038	F0.332	M_acald_e	1	1	1	1
F0.038	F0.332	M_arg__L_e	1	0.06	1	0.06
F0.038	F0.332	M_bz_e	1	0.18	1	0.18
F0.038	F0.332	M_fe2_e	1	1	1	1
F0.038	F0.332	M_h2s_e	1	0.28	1	0.28
F0.038	F0.332	M_inost_e	1	1	1	1
F0.038	F0.332	M_lys__L_e	1	0.08	1	0.08
F0.038	F0.332	M_met__L_e	1	0.05	1	0.05
F0.038	F0.332	M_orn_e	1	0.14	1	0.14
F0.038	F0.332	M_pro__L_e	1	0.15	1	0.15
F0.038	F0.344	M_acald_e	1	0.32	1	0.32
F0.038	F0.344	M_ac_e	1	0.03	1	0.03
F0.038	F0.344	M_cu2_e	1	1	1	1
F0.038	F0.344	M_fe2_e	1	1	1	1
F0.038	F0.344	M_h2s_e	1	0.03	1	0.03
F0.038	F0.344	M_h_e	1	0.11	1	0.11
F0.038	F0.344	M_nh4_e	1	0.46	1	0.46
F0.038	F0.354	M_acald_e	1	0.35	1	0.35
F0.038	F0.354	M_co2_e	1	0.03	1	0.03
F0.038	F0.354	M_fe2_e	1	1	1	1
F0.038	F0.354	M_h2s_e	1	0.03	1	0.03
F0.038	F0.354	M_lys__L_e	1	0.02	1	0.02
F0.038	F0.354	M_orn_e	1	0.04	1	0.04
F0.038	F0.354	M_pro__L_e	1	0.09	1	0.09
F0.079	F0.213	M_acald_e	1	0.16	1	0.16
F0.079	F0.213	M_cu2_e	1	1	1	1
F0.079	F0.213	M_fe2_e	1	1	1	1
F0.079	F0.213	M_h2s_e	1	0.23	1	0.23
F0.079	F0.213	M_indole_e	1	0.08	1	0.08
F0.079	F0.213	M_inost_e	1	0.06	1	0.06
F0.079	F0.213	M_pro__L_e	1	0.03	1	0.03
F0.079	F0.263	M_acald_e	1	0.26	1	0.26
F0.079	F0.263	M_cu2_e	1	1	1	1
F0.079	F0.263	M_fe3_e	1	1	1	1
F0.079	F0.263	M_glyc3p_e	1	1	1	1
F0.079	F0.263	M_h2s_e	1	0.24	1	0.24
F0.079	F0.263	M_lys__L_e	1	0.02	1	0.02
F0.079	F0.344	M_12ppd__S_e	1	0.13	1	0.13
F0.079	F0.344	M_4abz_e	1	0.05	1	0.05
F0.079	F0.344	M_acald_e	1	0.05	1	0.05
F0.079	F0.344	M_akg_e	1	0.09	1	0.09
F0.079	F0.344	M_cu2_e	1	1	1	1
F0.079	F0.344	M_fe2_e	1	1	1	1
F0.079	F0.344	M_h_e	1	0.03	1	0.03
F0.079	F0.344	M_leu__L_e	1	0.08	1	0.08
F0.079	F0.344	M_nh4_e	1	0.99	1	0.99
F0.079	F0.344	M_phe__L_e	1	0.01	1	0.01
F0.079	F0.344	M_pro__L_e	1	0.07	1	0.07
F0.079	F0.354	M_acald_e	1	0.36	1	0.36
F0.079	F0.354	M_chor_e	1	1	1	1
F0.079	F0.354	M_fe2_e	1	1	1	1
F0.079	F0.354	M_lys__L_e	1	0.02	1	0.02
F0.079	F0.354	M_orn_e	1	0.01	1	0.01
F0.079	F0.543	M_acald_e	1	0.24	1	0.24
F0.079	F0.543	M_asn__L_e	1	0.03	1	0.03
F0.079	F0.543	M_fe2_e	1	1	1	1
F0.079	F0.543	M_indole_e	1	0.1	1	0.1
F0.079	F0.543	M_inost_e	1	0.39	1	0.39
F0.079	F0.543	M_phe__L_e	1	0.01	1	0.01
F0.079	F0.543	M_rib__D_e	1	0.61	1	0.61
F0.102	F0.213	M_cu2_e	1	1	1	1
F0.102	F0.213	M_fe3_e	1	1	1	1
F0.102	F0.213	M_glyc3p_e	1	0.53	1	0.53
F0.102	F0.213	M_h2_e	1	0.07	1	0.07
F0.102	F0.213	M_h2s_e	1	0.33	1	0.33
F0.102	F0.263	M_cu2_e	1	1	1	1
F0.102	F0.263	M_fe3_e	1	1	1	1
F0.102	F0.263	M_glyc3p_e	1	1	1	1
F0.102	F0.263	M_man1p_e	1	1	1	1
F0.102	F0.263	M_orn_e	1	0.02	1	0.02
F0.102	F0.263	M_pro__L_e	1	0.11	1	0.11
F0.102	F0.344	M_4abz_e	1	0.04	1	0.04
F0.102	F0.344	M_amp_e	1	0.22	1	0.22
F0.102	F0.344	M_arg__L_e	1	0.45	1	0.45
F0.102	F0.344	M_fe2_e	1	1	1	1
F0.102	F0.344	M_h2s_e	1	0.96	1	0.96
F0.102	F0.344	M_his__L_e	1	0.04	1	0.04
F0.102	F0.344	M_ile__L_e	1	0.14	1	0.14
F0.102	F0.344	M_leu__L_e	1	0.17	1	0.17
F0.102	F0.344	M_lys__L_e	1	0.1	1	0.1
F0.102	F0.344	M_orn_e	1	0.33	1	0.33
F0.102	F0.344	M_pser__L_e	1	0.82	1	0.82
F0.102	F0.543	M_asn__L_e	1	1	1	1
F0.102	F0.543	M_fe2_e	1	1	1	1
F0.102	F0.543	M_h2s_e	1	0.15	1	0.15
F0.102	F0.543	M_h_e	1	0.45	1	0.45
F0.102	F0.543	M_man1p_e	1	1	1	1
F0.102	F0.543	M_pro__L_e	1	0.01	1	0.01
F0.111	F0.213	M_acald_e	1	0.18	1	0.18
F0.111	F0.213	M_cu2_e	1	1	1	1
F0.111	F0.213	M_fe2_e	1	1	1	1
F0.111	F0.213	M_glyc3p_e	1	0.82	1	0.82
F0.111	F0.213	M_gly_e	1	0.24	1	0.24
F0.111	F0.213	M_h2s_e	1	0.33	1	0.33
F0.111	F0.213	M_inost_e	1	0.18	1	0.18
F0.111	F0.213	M_nh4_e	1	0.98	1	0.98
F0.111	F0.213	M_pro__L_e	1	0.12	1	0.12
F0.111	F0.263	M_cu2_e	1	1	1	1
F0.111	F0.263	M_fe3_e	1	1	1	1
F0.111	F0.263	M_h_e	1	0.04	1	0.04
F0.111	F0.263	M_lys__L_e	1	0.01	1	0.01
F0.111	F0.263	M_nh4_e	1	0.9	1	0.9
F0.111	F0.263	M_orn_e	1	0.1	1	0.1
F0.111	F0.263	M_pro__L_e	1	0.05	1	0.05
F0.111	F0.332	M_acald_e	1	1	1	1
F0.111	F0.332	M_bz_e	1	0.01	1	0.01
F0.111	F0.332	M_cys__L_e	1	0.13	1	0.13
F0.111	F0.332	M_fe2_e	1	1	1	1
F0.111	F0.332	M_gly_e	1	0.26	1	0.26
F0.111	F0.332	M_h2s_e	1	0.07	1	0.07
F0.111	F0.332	M_id3acald_e	1	0.05	1	0.05
F0.111	F0.332	M_inost_e	1	1	1	1
F0.111	F0.332	M_lys__L_e	1	0.03	1	0.03
F0.111	F0.332	M_met__L_e	1	0.05	1	0.05
F0.111	F0.332	M_pro__L_e	1	0.12	1	0.12
F0.111	F0.344	M_ac_e	1	0.13	1	0.13
F0.111	F0.344	M_cu2_e	1	1	1	1
F0.111	F0.344	M_fe3_e	1	1	1	1
F0.111	F0.344	M_glyald_e	1	0.09	1	0.09
F0.111	F0.344	M_gly_e	1	0.31	1	0.31
F0.111	F0.344	M_h2s_e	1	0.02	1	0.02
F0.111	F0.344	M_h_e	1	0.06	1	0.06
F0.111	F0.344	M_ile__L_e	1	0.04	1	0.04
F0.111	F0.344	M_leu__L_e	1	0.04	1	0.04
F0.111	F0.344	M_lys__L_e	1	0.02	1	0.02
F0.293	F0.112	M_acald_e	1	1	1	1
F0.293	F0.112	M_arg__L_e	1	1	1	1
F0.293	F0.112	M_asp__L_e	1	0.12	1	0.12
F0.293	F0.112	M_bz_e	1	0.14	1	0.14
F0.293	F0.112	M_fe2_e	1	1	1	1
F0.293	F0.112	M_glu__L_e	1	1	1	1
F0.293	F0.112	M_h2o_e	1	1	1	1
F0.293	F0.112	M_h2s_e	1	0.18	1	0.18
F0.293	F0.112	M_lys__L_e	1	0.09	1	0.09
F0.293	F0.112	M_ptrc_e	1	1	1	1
F0.350	F0.112	M_4abz_e	1	0.06	1	0.06
F0.350	F0.112	M_acald_e	1	0.19	1	0.19
F0.350	F0.112	M_ade_e	1	0.08	1	0.08
F0.350	F0.112	M_arg__L_e	1	0.04	1	0.04
F0.350	F0.112	M_bz_e	1	0.07	1	0.07
F0.350	F0.112	M_fe2_e	1	1	1	1
F0.350	F0.112	M_g3pe_e	1	0.13	1	0.13
F0.350	F0.112	M_glu__L_e	1	0.11	1	0.11
F0.350	F0.112	M_h_e	1	0.02	1	0.02
F0.350	F0.112	M_orn_e	1	0.03	1	0.03
F0.350	F0.112	M_pro__L_e	1	0.07	1	0.07
F0.114	F0.263	M_cu2_e	1	1	1	1
F0.114	F0.263	M_fe3_e	1	1	1	1
F0.114	F0.263	M_glyc3p_e	1	0.17	1	0.17
F0.114	F0.263	M_h2o_e	1	0.42	1	0.42
F0.114	F0.263	M_nh4_e	1	1	1	1
F0.114	F0.577	M_akg_e	1	0.02	1	0.02
F0.114	F0.577	M_cu2_e	1	1	1	1
F0.114	F0.577	M_h2o_e	1	0.5	1	0.5
F0.114	F0.577	M_leu__L_e	1	0.07	1	0.07
F0.114	F0.577	M_lys__L_e	1	0.01	1	0.01
F0.114	F0.577	M_mn2_e	1	1	1	1
F0.114	F0.577	M_nh4_e	1	1	1	1
F0.114	F0.577	M_val__L_e	1	0.03	1	0.03
F0.324	F0.128	M_acald_e	1	1	1	1
F0.324	F0.128	M_arg__L_e	1	0.02	1	0.02
F0.324	F0.128	M_co2_e	1	0.13	1	0.13
F0.324	F0.128	M_cu2_e	1	1	1	1
F0.324	F0.128	M_fe2_e	1	0.58	1	0.58
F0.324	F0.128	M_h2s_e	1	0.55	1	0.55
F0.324	F0.128	M_lys__L_e	1	0.12	1	0.12
F0.324	F0.128	M_nh4_e	1	1	1	1
F0.324	F0.128	M_orn_e	1	0.1	1	0.1
F0.324	F0.128	M_pro__L_e	1	0.26	1	0.26
F0.350	F0.128	M_acald_e	1	0.77	1	0.77
F0.350	F0.128	M_arg__L_e	1	0.06	1	0.06
F0.350	F0.128	M_fe2_e	1	1	1	1
F0.350	F0.128	M_glc__D_e	1	1	1	1
F0.350	F0.128	M_glu__L_e	1	0.23	1	0.23
F0.350	F0.128	M_pi_e	1	1	1	1
F0.350	F0.128	M_pro__L_e	1	0.18	1	0.18
F0.470	F0.128	M_bz_e	1	0.12	1	0.12
F0.470	F0.128	M_cu2_e	1	1	1	1
F0.470	F0.128	M_fe3_e	1	1	1	1
F0.470	F0.128	M_glu__L_e	1	1	1	1
F0.470	F0.128	M_h2s_e	1	0.4	1	0.4
F0.470	F0.128	M_inost_e	1	1	1	1
F0.479	F0.128	M_acald_e	1	0.19	1	0.19
F0.479	F0.128	M_ala__L_e	1	0.19	1	0.19
F0.479	F0.128	M_cu2_e	1	1	1	1
F0.479	F0.128	M_fe2_e	1	1	1	1
F0.479	F0.128	M_h2o_e	1	0.15	1	0.15
F0.479	F0.128	M_h2s_e	1	0.02	1	0.02
F0.479	F0.128	M_h_e	1	0.57	1	0.57
F0.479	F0.128	M_hxan_e	1	0.05	1	0.05
F0.479	F0.128	M_orn_e	1	0.03	1	0.03
F0.479	F0.128	M_pro__L_e	1	0.02	1	0.02
F0.537	F0.128	M_acald_e	1	0.21	1	0.21
F0.537	F0.128	M_asp__L_e	1	0.72	1	0.72
F0.537	F0.128	M_cu2_e	1	1	1	1
F0.537	F0.128	M_fe2_e	1	1	1	1
F0.537	F0.128	M_glu__L_e	1	0.32	1	0.32
F0.537	F0.128	M_h2_e	1	0.02	1	0.02
F0.537	F0.128	M_h2o_e	1	0.44	1	0.44
F0.537	F0.128	M_h2s_e	1	0.19	1	0.19
F0.537	F0.128	M_h_e	1	0.63	1	0.63
F0.537	F0.128	M_orn_e	1	0.02	1	0.02
F0.537	F0.128	M_pro__L_e	1	0.05	1	0.05
F0.350	F0.178	M_acald_e	1	0.03	1	0.03
F0.350	F0.178	M_arg__L_e	1	0.06	1	0.06
F0.350	F0.178	M_bz_e	1	0.09	1	0.09
F0.350	F0.178	M_fe2_e	1	1	1	1
F0.350	F0.178	M_glu__L_e	1	0.11	1	0.11
F0.350	F0.178	M_orn_e	1	0.06	1	0.06
F0.350	F0.178	M_pro__L_e	1	0.11	1	0.11
F0.483	F0.178	M_acac_e	1	0.88	1	0.88
F0.483	F0.178	M_arg__L_e	1	0.04	1	0.04
F0.483	F0.178	M_asp__L_e	1	0.15	1	0.15
F0.483	F0.178	M_co2_e	1	0.04	1	0.04
F0.483	F0.178	M_fe2_e	1	1	1	1
F0.483	F0.178	M_glu__L_e	1	0.96	1	0.96
F0.483	F0.178	M_gly_e	1	0.12	1	0.12
F0.483	F0.178	M_h2s_e	1	0.83	1	0.83
F0.483	F0.178	M_lys__L_e	1	0.03	1	0.03
F0.483	F0.178	M_orn_e	1	0.03	1	0.03
F0.483	F0.178	M_pi_e	1	0.11	1	0.11
F0.190	F0.213	M_cu2_e	1	1	1	1
F0.190	F0.213	M_fe2_e	1	1	1	1
F0.190	F0.213	M_glu__L_e	1	0.28	1	0.28
F0.190	F0.213	M_gly_e	1	0.03	1	0.03
F0.190	F0.213	M_h2s_e	1	0.22	1	0.22
F0.190	F0.213	M_inost_e	1	0.04	1	0.04
F0.190	F0.263	M_arg__L_e	1	0.04	1	0.04
F0.190	F0.263	M_chor_e	1	0.02	1	0.02
F0.190	F0.263	M_cu2_e	1	1	1	1
F0.190	F0.263	M_fe3_e	1	1	1	1
F0.190	F0.263	M_glu__L_e	1	0.14	1	0.14
F0.190	F0.263	M_glyc3p_e	1	1	1	1
F0.190	F0.263	M_h2s_e	1	0.26	1	0.26
F0.190	F0.263	M_nh4_e	1	1	1	1
F0.190	F0.263	M_orn_e	1	0.16	1	0.16
F0.190	F0.344	M_chor_e	1	0.02	1	0.02
F0.190	F0.344	M_cu2_e	1	1	1	1
F0.190	F0.344	M_fe2_e	1	1	1	1
F0.190	F0.344	M_glu__L_e	1	0.06	1	0.06
F0.190	F0.344	M_gly_e	1	0.17	1	0.17
F0.190	F0.344	M_h2s_e	1	0.07	1	0.07
F0.190	F0.344	M_inost_e	1	0.01	1	0.01
F0.190	F0.344	M_leu__L_e	1	0.1	1	0.1
F0.190	F0.344	M_orn_e	1	0.12	1	0.12
F0.190	F0.354	M_ade_e	1	0.11	1	0.11
F0.190	F0.354	M_arg__L_e	1	0.05	1	0.05
F0.190	F0.354	M_chor_e	1	1	1	1
F0.190	F0.354	M_fe2_e	1	1	1	1
F0.190	F0.354	M_glu__L_e	1	0.29	1	0.29
F0.190	F0.354	M_gly_e	1	0.78	1	0.78
F0.190	F0.354	M_h_e	1	0.67	1	0.67
F0.190	F0.354	M_lys__L_e	1	0.01	1	0.01
F0.190	F0.354	M_orn_e	1	0.16	1	0.16
F0.190	F0.543	M_asn__L_e	1	1	1	1
F0.190	F0.543	M_fe2_e	1	1	1	1
F0.190	F0.543	M_glu__L_e	1	1	1	1
F0.190	F0.543	M_gly_e	1	1	1	1
F0.190	F0.543	M_h_e	1	1	1	1
F0.190	F0.543	M_inost_e	1	0.01	1	0.01
F0.190	F0.543	M_phe__L_e	1	0.16	1	0.16
F0.201	F0.577	M_acald_e	1	1	1	1
F0.201	F0.577	M_arg__L_e	1	1	1	1
F0.201	F0.577	M_bz_e	1	0.14	1	0.14
F0.201	F0.577	M_co2_e	1	1	1	1
F0.201	F0.577	M_cu2_e	1	1	1	1
F0.201	F0.577	M_fe3_e	1	1	1	1
F0.201	F0.577	M_gly_e	1	1	1	1
F0.201	F0.577	M_h2_e	1	1	1	1
F0.201	F0.577	M_h2s_e	1	0.68	1	0.68
F0.201	F0.577	M_h_e	1	0.64	1	0.64
F0.201	F0.577	M_his__L_e	1	1	1	1
F0.201	F0.577	M_ile__L_e	1	0.98	1	0.98
F0.201	F0.577	M_inost_e	1	0.04	1	0.04
F0.201	F0.577	M_leu__L_e	1	0.23	1	0.23
F0.201	F0.577	M_lys__L_e	1	0.96	1	0.96
F0.201	F0.577	M_mn2_e	1	1	1	1
F0.201	F0.577	M_nh4_e	1	0.03	1	0.03
F0.201	F0.577	M_orn_e	1	0.3	1	0.3
F0.201	F0.577	M_succ_e	1	0.01	1	0.01
F0.201	F0.577	M_val__L_e	1	0.53	1	0.53
F0.306	F0.213	M_4abut_e	1	0.1	1	0.1
F0.306	F0.213	M_ala__L_e	1	0.04	1	0.04
F0.306	F0.213	M_asp__L_e	1	0.04	1	0.04
F0.306	F0.213	M_cu2_e	1	1	1	1
F0.306	F0.213	M_fe2_e	1	1	1	1
F0.306	F0.213	M_glyc3p_e	1	0.15	1	0.15
F0.306	F0.213	M_h2s_e	1	0.17	1	0.17
F0.309	F0.213	M_acald_e	1	0.92	1	0.92
F0.309	F0.213	M_ala__L_e	1	0.3	1	0.3
F0.309	F0.213	M_cu2_e	1	1	1	1
F0.309	F0.213	M_dha_e	1	1	1	1
F0.309	F0.213	M_fe3_e	1	0.02	1	0.02
F0.309	F0.213	M_gly_e	1	0.36	1	0.36
F0.309	F0.213	M_h2s_e	1	0.74	1	0.74
F0.309	F0.213	M_nh4_e	1	0.52	1	0.52
F0.309	F0.213	M_pro__L_e	1	0.04	1	0.04
F0.350	F0.213	M_acald_e	1	0.34	1	0.34
F0.350	F0.213	M_fe2_e	1	1	1	1
F0.350	F0.213	M_g3pe_e	1	0.12	1	0.12
F0.350	F0.213	M_glu__L_e	1	0.11	1	0.11
F0.350	F0.213	M_h_e	1	0.04	1	0.04
F0.350	F0.213	M_pro__L_e	1	0.11	1	0.11
F0.382	F0.213	M_ala__D_e	1	0.1	1	0.1
F0.382	F0.213	M_asp__L_e	1	0.03	1	0.03
F0.382	F0.213	M_co2_e	1	0.07	1	0.07
F0.382	F0.213	M_cu2_e	1	1	1	1
F0.382	F0.213	M_h2o_e	1	0.04	1	0.04
F0.382	F0.213	M_h2s_e	1	0.65	1	0.65
F0.421	F0.213	M_asp__L_e	1	1	1	1
F0.421	F0.213	M_cu2_e	1	1	1	1
F0.421	F0.213	M_h2s_e	1	0.71	1	0.71
F0.421	F0.213	M_h_e	1	1	1	1
F0.421	F0.213	M_indole_e	1	0.08	1	0.08
F0.445	F0.213	M_cu2_e	1	1	1	1
F0.445	F0.213	M_fe3_e	1	1	1	1
F0.470	F0.213	M_cu2_e	1	1	1	1
F0.470	F0.213	M_fe3_e	1	1	1	1
F0.470	F0.213	M_glu__L_e	1	0.3	1	0.3
F0.470	F0.213	M_h2s_e	1	0.06	1	0.06
F0.470	F0.213	M_s_e	1	0.13	1	0.13
F0.479	F0.213	M_acald_e	1	0.15	1	0.15
F0.479	F0.213	M_cu2_e	1	1	1	1
F0.479	F0.213	M_dha_e	1	0.03	1	0.03
F0.479	F0.213	M_fe3_e	1	1	1	1
F0.479	F0.213	M_h2s_e	1	0.27	1	0.27
F0.483	F0.213	M_ala__L_e	1	0.19	1	0.19
F0.483	F0.213	M_asp__L_e	1	0.05	1	0.05
F0.483	F0.213	M_cu2_e	1	1	1	1
F0.483	F0.213	M_fe2_e	1	1	1	1
F0.483	F0.213	M_glu__L_e	1	0.06	1	0.06
F0.483	F0.213	M_glyc3p_e	1	0.16	1	0.16
F0.483	F0.213	M_h2s_e	1	0.85	1	0.85
F0.483	F0.213	M_h_e	1	0.01	1	0.01
F0.487	F0.213	M_cu2_e	1	1	1	1
F0.487	F0.213	M_fe2_e	1	1	1	1
F0.487	F0.213	M_glu__L_e	1	0.03	1	0.03
F0.487	F0.213	M_h2s_e	1	0.21	1	0.21
F0.503	F0.213	M_asp__L_e	1	0.08	1	0.08
F0.503	F0.213	M_cu2_e	1	1	1	1
F0.503	F0.213	M_fe2_e	1	1	1	1
F0.503	F0.213	M_glu__L_e	1	0.06	1	0.06
F0.503	F0.213	M_glyc3p_e	1	0.25	1	0.25
F0.503	F0.213	M_gly_e	1	0.32	1	0.32
F0.503	F0.213	M_indole_e	1	0.02	1	0.02
F0.503	F0.213	M_pro__L_e	1	0.02	1	0.02
F0.517	F0.213	M_cu2_e	1	1	1	1
F0.517	F0.213	M_fe2_e	1	1	1	1
F0.517	F0.213	M_h2s_e	1	0.08	1	0.08
F0.532	F0.213	M_ala__L_e	1	0.23	1	0.23
F0.532	F0.213	M_asp__L_e	1	0.02	1	0.02
F0.532	F0.213	M_cu2_e	1	1	1	1
F0.532	F0.213	M_fe2_e	1	1	1	1
F0.532	F0.213	M_glyc3p_e	1	0.17	1	0.17
F0.532	F0.213	M_gly_e	1	0.24	1	0.24
F0.532	F0.213	M_pro__L_e	1	0.02	1	0.02
F0.537	F0.213	M_asp__L_e	1	0.04	1	0.04
F0.537	F0.213	M_cu2_e	1	1	1	1
F0.537	F0.213	M_fe3_e	1	0.54	1	0.54
F0.537	F0.213	M_h2o_e	1	0.34	1	0.34
F0.537	F0.213	M_h2s_e	1	0.3	1	0.3
F0.541	F0.213	M_cu2_e	1	1	1	1
F0.541	F0.213	M_fe2_e	1	1	1	1
F0.541	F0.213	M_h2s_e	1	0.37	1	0.37
F0.541	F0.213	M_nh4_e	1	1	1	1
F0.224	F0.263	M_cu2_e	1	1	1	1
F0.224	F0.263	M_fe3_e	1	1	1	1
F0.224	F0.263	M_fum_e	1	0.09	1	0.09
F0.224	F0.263	M_glu__L_e	1	0.05	1	0.05
F0.224	F0.263	M_nh4_e	1	1	1	1
F0.224	F0.263	M_orn_e	1	0.17	1	0.17
F0.224	F0.263	M_pyr_e	1	0.29	1	0.29
F0.229	F0.577	M_acald_e	1	0.02	1	0.02
F0.229	F0.577	M_ac_e	1	0.05	1	0.05
F0.229	F0.577	M_ala__L_e	1	0.44	1	0.44
F0.229	F0.577	M_asp__L_e	1	0.01	1	0.01
F0.229	F0.577	M_bz_e	1	0.02	1	0.02
F0.229	F0.577	M_cu2_e	1	1	1	1
F0.229	F0.577	M_fe3_e	1	1	1	1
F0.229	F0.577	M_leu__L_e	1	0.04	1	0.04
F0.229	F0.577	M_mn2_e	1	1	1	1
F0.229	F0.619	M_ala__L_e	1	0.23	1	0.23
F0.229	F0.619	M_asp__L_e	1	0.02	1	0.02
F0.229	F0.619	M_cu2_e	1	1	1	1
F0.229	F0.619	M_h2s_e	1	0.02	1	0.02
F0.235	F0.263	M_arg__L_e	1	0.02	1	0.02
F0.235	F0.263	M_cu2_e	1	1	1	1
F0.235	F0.263	M_fe3_e	1	1	1	1
F0.235	F0.263	M_h2s_e	1	0.17	1	0.17
F0.235	F0.263	M_lys__L_e	1	0.02	1	0.02
F0.235	F0.263	M_orn_e	1	0.04	1	0.04
F0.235	F0.353	M_nh4_e	1	1	1	1
F0.235	F0.619	M_akg_e	1	0.03	1	0.03
F0.235	F0.619	M_ala__L_e	1	0.19	1	0.19
F0.235	F0.619	M_cu2_e	1	1	1	1
F0.235	F0.619	M_glu__L_e	1	0.02	1	0.02
F0.235	F0.619	M_h2o_e	1	0.06	1	0.06
F0.235	F0.619	M_h2s_e	1	0.05	1	0.05
F0.235	F0.619	M_mal__L_e	1	0.04	1	0.04
F0.235	F0.619	M_pro__L_e	1	0.05	1	0.05
F0.235	F0.619	M_urea_e	1	0.44	1	0.44
F0.608	F0.260	M_acald_e	1	0.38	1	0.38
F0.608	F0.260	M_chor_e	1	0.02	1	0.02
F0.608	F0.260	M_id3acald_e	1	0.22	1	0.22
F0.608	F0.260	M_nh4_e	1	1	1	1
F0.608	F0.260	M_tyr__L_e	1	0.12	1	0.12
F0.304	F0.263	M_acald_e	1	0.12	1	0.12
F0.304	F0.263	M_co2_e	1	0.07	1	0.07
F0.304	F0.263	M_cu2_e	1	1	1	1
F0.304	F0.263	M_fe3_e	1	1	1	1
F0.304	F0.263	M_glyc3p_e	1	1	1	1
F0.304	F0.263	M_glyc_e	1	0.03	1	0.03
F0.304	F0.263	M_h2o_e	1	0.47	1	0.47
F0.304	F0.263	M_h2s_e	1	0.01	1	0.01
F0.304	F0.263	M_hxan_e	1	0.02	1	0.02
F0.304	F0.263	M_lys__L_e	1	0.01	1	0.01
F0.304	F0.263	M_pro__L_e	1	0.02	1	0.02
F0.350	F0.263	M_acald_e	1	0.33	1	0.33
F0.350	F0.263	M_arg__L_e	1	0.01	1	0.01
F0.350	F0.263	M_cu2_e	1	1	1	1
F0.350	F0.263	M_fe2_e	1	1	1	1
F0.350	F0.263	M_g3pe_e	1	0.08	1	0.08
F0.350	F0.263	M_glu__L_e	1	0.03	1	0.03
F0.350	F0.263	M_h2s_e	1	0.01	1	0.01
F0.350	F0.263	M_orn_e	1	0.03	1	0.03
F0.350	F0.263	M_pro__L_e	1	0.07	1	0.07
F0.382	F0.263	M_asp__L_e	1	0.02	1	0.02
F0.382	F0.263	M_cu2_e	1	1	1	1
F0.382	F0.263	M_fe2_e	1	0.02	1	0.02
F0.382	F0.263	M_glu__L_e	1	0.01	1	0.01
F0.382	F0.263	M_h2o_e	1	0.15	1	0.15
F0.382	F0.263	M_h2s_e	1	0.67	1	0.67
F0.382	F0.263	M_man1p_e	1	1	1	1
F0.382	F0.263	M_nh4_e	1	0.74	1	0.74
F0.382	F0.263	M_ptrc_e	1	0.04	1	0.04
F0.421	F0.263	M_acald_e	1	0.07	1	0.07
F0.421	F0.263	M_asp__L_e	1	1	1	1
F0.421	F0.263	M_cu2_e	1	1	1	1
F0.421	F0.263	M_fe3_e	1	1	1	1
F0.421	F0.263	M_h2s_e	1	0.62	1	0.62
F0.421	F0.263	M_h_e	1	0.97	1	0.97
F0.445	F0.263	M_cu2_e	1	1	1	1
F0.445	F0.263	M_fe3_e	1	1	1	1
F0.487	F0.263	M_cu2_e	1	1	1	1
F0.487	F0.263	M_fe2_e	1	1	1	1
F0.487	F0.263	M_man1p_e	1	0.02	1	0.02
F0.503	F0.263	M_asp__L_e	1	0.02	1	0.02
F0.503	F0.263	M_cu2_e	1	1	1	1
F0.503	F0.263	M_fe2_e	1	1	1	1
F0.503	F0.263	M_glu__L_e	1	0.02	1	0.02
F0.503	F0.263	M_glyc3p_e	1	0.1	1	0.1
F0.503	F0.263	M_lac__D_e	1	0.18	1	0.18
F0.503	F0.263	M_nh4_e	1	0.67	1	0.67
F0.503	F0.263	M_orn_e	1	0.02	1	0.02
F0.503	F0.263	M_pro__L_e	1	0.04	1	0.04
F0.517	F0.263	M_cu2_e	1	1	1	1
F0.517	F0.263	M_fe2_e	1	1	1	1
F0.517	F0.263	M_glu__L_e	1	0.03	1	0.03
F0.517	F0.263	M_glyc3p_e	1	1	1	1
F0.517	F0.263	M_nh4_e	1	1	1	1
F0.517	F0.263	M_orn_e	1	0.05	1	0.05
F0.517	F0.263	M_pro__L_e	1	0.03	1	0.03
F0.532	F0.263	M_arg__L_e	1	0.01	1	0.01
F0.532	F0.263	M_asp__L_e	1	0.03	1	0.03
F0.532	F0.263	M_cu2_e	1	1	1	1
F0.532	F0.263	M_fe3_e	1	1	1	1
F0.532	F0.263	M_glyc3p_e	1	0.24	1	0.24
F0.532	F0.263	M_h_e	1	0.01	1	0.01
F0.532	F0.263	M_lys__L_e	1	0.02	1	0.02
F0.532	F0.263	M_orn_e	1	0.04	1	0.04
F0.541	F0.263	M_arg__L_e	1	0.02	1	0.02
F0.541	F0.263	M_cu2_e	1	1	1	1
F0.541	F0.263	M_fe2_e	1	1	1	1
F0.541	F0.263	M_lys__L_e	1	0.07	1	0.07
F0.552	F0.263	M_asp__L_e	1	0.11	1	0.11
F0.552	F0.263	M_co2_e	1	0.09	1	0.09
F0.552	F0.263	M_cu2_e	1	1	1	1
F0.552	F0.263	M_fe3_e	1	1	1	1
F0.552	F0.263	M_h2_e	1	0.39	1	0.39
F0.552	F0.263	M_h2s_e	1	0.22	1	0.22
F0.552	F0.263	M_lys__L_e	1	0.04	1	0.04
F0.552	F0.263	M_nh4_e	1	0.89	1	0.89
F0.568	F0.263	M_acald_e	1	0.04	1	0.04
F0.568	F0.263	M_asp__L_e	1	0.03	1	0.03
F0.568	F0.263	M_cu2_e	1	1	1	1
F0.568	F0.263	M_fe2_e	1	0.28	1	0.28
F0.568	F0.263	M_glu__L_e	1	0.01	1	0.01
F0.568	F0.263	M_glyc3p_e	1	0.22	1	0.22
F0.568	F0.263	M_h2o_e	1	0.03	1	0.03
F0.568	F0.263	M_h_e	1	0.01	1	0.01
F0.608	F0.263	M_acald_e	1	1	1	1
F0.608	F0.263	M_asp__L_e	1	1	1	1
F0.608	F0.263	M_chor_e	1	1	1	1
F0.608	F0.263	M_cu2_e	1	1	1	1
F0.608	F0.263	M_fe2_e	1	0.29	1	0.29
F0.608	F0.263	M_h2_e	1	0.01	1	0.01
F0.608	F0.263	M_h2o_e	1	0.42	1	0.42
F0.608	F0.263	M_h2s_e	1	0.07	1	0.07
F0.608	F0.263	M_h_e	1	0.12	1	0.12
F0.608	F0.263	M_pi_e	1	1	1	1
F0.608	F0.263	M_ptrc_e	1	0.02	1	0.02
F0.304	F0.577	M_acald_e	1	0.27	1	0.27
F0.304	F0.577	M_cu2_e	1	1	1	1
F0.304	F0.577	M_glyc_e	1	0.05	1	0.05
F0.304	F0.577	M_h2o_e	1	0.27	1	0.27
F0.304	F0.577	M_h_e	1	0.01	1	0.01
F0.304	F0.577	M_leu__L_e	1	0.01	1	0.01
F0.304	F0.577	M_mn2_e	1	1	1	1
F0.304	F0.577	M_nh4_e	1	1	1	1
F0.304	F0.577	M_pro__L_e	1	0.02	1	0.02
F0.304	F0.619	M_acald_e	1	0.17	1	0.17
F0.304	F0.619	M_asn__L_e	1	0.03	1	0.03
F0.304	F0.619	M_co2_e	1	0.01	1	0.01
F0.304	F0.619	M_cu2_e	1	1	1	1
F0.304	F0.619	M_fe3_e	1	1	1	1
F0.304	F0.619	M_h2o_e	1	0.33	1	0.33
F0.304	F0.619	M_pro__L_e	1	0.03	1	0.03
F0.306	F0.344	M_ala__L_e	1	0.29	1	0.29
F0.306	F0.344	M_arg__L_e	1	0.02	1	0.02
F0.306	F0.344	M_cu2_e	1	1	1	1
F0.306	F0.344	M_fe2_e	1	1	1	1
F0.306	F0.344	M_for_e	1	0.05	1	0.05
F0.306	F0.344	M_h2s_e	1	0.27	1	0.27
F0.306	F0.344	M_h_e	1	0.03	1	0.03
F0.306	F0.344	M_phe__L_e	1	0.01	1	0.01
F0.306	F0.354	M_fe2_e	1	1	1	1
F0.306	F0.354	M_pro__L_e	1	0.09	1	0.09
F0.309	F0.344	M_acald_e	1	0.08	1	0.08
F0.309	F0.344	M_ala__L_e	1	0.2	1	0.2
F0.309	F0.344	M_cu2_e	1	1	1	1
F0.309	F0.344	M_fe2_e	1	1	1	1
F0.309	F0.344	M_gly_e	1	0.18	1	0.18
F0.309	F0.344	M_h2s_e	1	0.93	1	0.93
F0.309	F0.344	M_orn_e	1	0.02	1	0.02
F0.309	F0.344	M_pser__L_e	1	0.07	1	0.07
F0.309	F0.344	M_pyr_e	1	0.02	1	0.02
F0.309	F0.354	M_acac_e	1	1	1	1
F0.309	F0.354	M_ala__L_e	1	0.14	1	0.14
F0.309	F0.354	M_fe2_e	1	1	1	1
F0.309	F0.354	M_gly_e	1	0.29	1	0.29
F0.309	F0.354	M_h2o_e	1	0.47	1	0.47
F0.309	F0.354	M_orn_e	1	0.06	1	0.06
F0.324	F0.332	M_acald_e	1	1	1	1
F0.324	F0.332	M_bz_e	1	0.02	1	0.02
F0.324	F0.332	M_co2_e	1	0.03	1	0.03
F0.324	F0.332	M_cys__L_e	1	0.97	1	0.97
F0.324	F0.332	M_fe2_e	1	0.59	1	0.59
F0.324	F0.332	M_h2s_e	1	0.1	1	0.1
F0.324	F0.332	M_orn_e	1	0.03	1	0.03
F0.324	F0.332	M_pro__L_e	1	0.09	1	0.09
F0.324	F0.332	M_ptrc_e	1	0.05	1	0.05
F0.324	F0.543	M_acald_e	1	1	1	1
F0.324	F0.543	M_cys__L_e	1	0.06	1	0.06
F0.324	F0.543	M_for_e	1	0.02	1	0.02
F0.324	F0.543	M_h2o_e	1	0.49	1	0.49
F0.324	F0.543	M_h2s_e	1	0.3	1	0.3
F0.324	F0.543	M_h_e	1	0.02	1	0.02
F0.350	F0.332	M_acald_e	1	0.37	1	0.37
F0.350	F0.332	M_arg__L_e	1	0.03	1	0.03
F0.350	F0.332	M_bz_e	1	0.1	1	0.1
F0.350	F0.332	M_fe2_e	1	1	1	1
F0.350	F0.332	M_orn_e	1	0.03	1	0.03
F0.350	F0.332	M_pro__L_e	1	0.01	1	0.01
F0.537	F0.332	M_bz_e	1	0.02	1	0.02
F0.537	F0.332	M_fe2_e	1	1	1	1
F0.537	F0.332	M_h2o_e	1	0.28	1	0.28
F0.537	F0.332	M_h2s_e	1	0.15	1	0.15
F0.537	F0.332	M_h_e	1	0.08	1	0.08
F0.537	F0.332	M_nh4_e	1	0.73	1	0.73
F0.537	F0.332	M_pro__L_e	1	0.04	1	0.04
F0.350	F0.344	M_4abz_e	1	0.08	1	0.08
F0.350	F0.344	M_acald_e	1	0.19	1	0.19
F0.350	F0.344	M_arg__L_e	1	0.02	1	0.02
F0.350	F0.344	M_fe2_e	1	1	1	1
F0.350	F0.344	M_glu__L_e	1	0.03	1	0.03
F0.350	F0.344	M_his__L_e	1	0.02	1	0.02
F0.350	F0.344	M_leu__L_e	1	0.12	1	0.12
F0.350	F0.344	M_lys__L_e	1	0.03	1	0.03
F0.350	F0.344	M_orn_e	1	0.02	1	0.02
F0.350	F0.344	M_pro__L_e	1	0.06	1	0.06
F0.445	F0.344	M_ala__L_e	1	0.3	1	0.3
F0.445	F0.344	M_cu2_e	1	1	1	1
F0.445	F0.344	M_fe2_e	1	1	1	1
F0.445	F0.344	M_for_e	1	0.12	1	0.12
F0.445	F0.344	M_h2s_e	1	0.06	1	0.06
F0.445	F0.344	M_leu__L_e	1	0.1	1	0.1
F0.470	F0.344	M_cu2_e	1	1	1	1
F0.470	F0.344	M_fe2_e	1	1	1	1
F0.470	F0.344	M_glu__L_e	1	0.03	1	0.03
F0.470	F0.344	M_h2s_e	1	0.02	1	0.02
F0.470	F0.344	M_ile__L_e	1	0.04	1	0.04
F0.470	F0.344	M_inost_e	1	1	1	1
F0.470	F0.344	M_phe__L_e	1	0.02	1	0.02
F0.470	F0.344	M_pi_e	1	0.74	1	0.74
F0.470	F0.344	M_pser__L_e	1	0.26	1	0.26
F0.470	F0.344	M_s_e	1	0.06	1	0.06
F0.479	F0.344	M_4abz_e	1	0.01	1	0.01
F0.479	F0.344	M_ala__L_e	1	0.65	1	0.65
F0.479	F0.344	M_arg__L_e	1	0.06	1	0.06
F0.479	F0.344	M_cu2_e	1	1	1	1
F0.479	F0.344	M_fe2_e	1	1	1	1
F0.479	F0.344	M_hxan_e	1	0.99	1	0.99
F0.479	F0.344	M_ile__L_e	1	0.13	1	0.13
F0.479	F0.344	M_leu__L_e	1	0.01	1	0.01
F0.479	F0.344	M_pro__L_e	1	0.03	1	0.03
F0.479	F0.344	M_rib__D_e	1	0.18	1	0.18
F0.487	F0.344	M_4abz_e	1	0.02	1	0.02
F0.487	F0.344	M_cu2_e	1	1	1	1
F0.487	F0.344	M_fe2_e	1	1	1	1
F0.487	F0.344	M_leu__L_e	1	0.09	1	0.09
F0.487	F0.344	M_man6p_e	1	0.03	1	0.03
F0.487	F0.344	M_nh4_e	1	1	1	1
F0.487	F0.344	M_pyr_e	1	0.01	1	0.01
F0.503	F0.344	M_4abz_e	1	0.01	1	0.01
F0.503	F0.344	M_cu2_e	1	1	1	1
F0.503	F0.344	M_fe2_e	1	1	1	1
F0.503	F0.344	M_glu__L_e	1	0.01	1	0.01
F0.503	F0.344	M_gly_e	1	0.19	1	0.19
F0.503	F0.344	M_ile__L_e	1	0.03	1	0.03
F0.503	F0.344	M_leu__L_e	1	0.06	1	0.06
F0.503	F0.344	M_nh4_e	1	0.64	1	0.64
F0.503	F0.344	M_orn_e	1	0.03	1	0.03
F0.503	F0.344	M_pro__L_e	1	0.02	1	0.02
F0.517	F0.344	M_arg__L_e	1	0.04	1	0.04
F0.517	F0.344	M_co2_e	1	0.03	1	0.03
F0.517	F0.344	M_cu2_e	1	1	1	1
F0.517	F0.344	M_fe3_e	1	1	1	1
F0.517	F0.344	M_glu__L_e	1	0.14	1	0.14
F0.517	F0.344	M_h2s_e	1	0.22	1	0.22
F0.517	F0.344	M_his__L_e	1	0.04	1	0.04
F0.517	F0.344	M_ile__L_e	1	0.09	1	0.09
F0.517	F0.344	M_inost_e	1	0.02	1	0.02
F0.517	F0.344	M_lys__L_e	1	0.05	1	0.05
F0.517	F0.344	M_nh4_e	1	0.92	1	0.92
F0.517	F0.344	M_orn_e	1	0.02	1	0.02
F0.517	F0.344	M_pro__L_e	1	0.1	1	0.1
F0.517	F0.344	M_pyr_e	1	0.03	1	0.03
F0.532	F0.344	M_ala__L_e	1	0.22	1	0.22
F0.532	F0.344	M_cu2_e	1	1	1	1
F0.532	F0.344	M_fe2_e	1	1	1	1
F0.532	F0.344	M_gly_e	1	0.15	1	0.15
F0.532	F0.344	M_leu__L_e	1	0.02	1	0.02
F0.532	F0.344	M_pro__L_e	1	0.02	1	0.02
F0.541	F0.344	M_cu2_e	1	1	1	1
F0.541	F0.344	M_fe2_e	1	1	1	1
F0.541	F0.344	M_for_e	1	0.01	1	0.01
F0.541	F0.344	M_h2s_e	1	1	1	1
F0.541	F0.344	M_orn_e	1	0.03	1	0.03
F0.541	F0.344	M_pser__L_e	1	1	1	1
F0.568	F0.344	M_akg_e	1	0.06	1	0.06
F0.568	F0.344	M_cu2_e	1	1	1	1
F0.568	F0.344	M_fe2_e	1	0.06	1	0.06
F0.568	F0.344	M_glu__L_e	1	0.17	1	0.17
F0.568	F0.344	M_h2s_e	1	0.14	1	0.14
F0.568	F0.344	M_h_e	1	0.04	1	0.04
F0.568	F0.344	M_his__L_e	1	0.01	1	0.01
F0.568	F0.344	M_orn_e	1	0.06	1	0.06
F0.568	F0.344	M_phe__L_e	1	0.01	1	0.01
F0.587	F0.344	M_4abz_e	1	0.04	1	0.04
F0.587	F0.344	M_co2_e	1	0.15	1	0.15
F0.587	F0.344	M_cu2_e	1	1	1	1
F0.587	F0.344	M_fe2_e	1	1	1	1
F0.587	F0.344	M_gly_e	1	0.17	1	0.17
F0.587	F0.344	M_h2s_e	1	0.85	1	0.85
F0.587	F0.344	M_leu__L_e	1	0.05	1	0.05
F0.587	F0.344	M_lys__L_e	1	0.04	1	0.04
F0.587	F0.344	M_nh4_e	1	0.87	1	0.87
F0.350	F0.543	M_acald_e	1	0.03	1	0.03
F0.350	F0.543	M_asn__L_e	1	0.1	1	0.1
F0.350	F0.543	M_fe2_e	1	1	1	1
F0.350	F0.543	M_glu__L_e	1	0.07	1	0.07
F0.350	F0.543	M_h_e	1	0.11	1	0.11
F0.464	F0.353	M_nh4_e	1	1	1	1
F0.479	F0.353	M_nh4_e	1	1	1	1
F0.483	F0.354	M_acac_e	1	0.32	1	0.32
F0.483	F0.354	M_ala__L_e	1	0.68	1	0.68
F0.483	F0.354	M_fe2_e	1	1	1	1
F0.483	F0.354	M_glu__L_e	1	1	1	1
F0.483	F0.354	M_gly_e	1	0.05	1	0.05
F0.483	F0.354	M_h2s_e	1	0.91	1	0.91
F0.483	F0.354	M_orn_e	1	0.01	1	0.01
F0.487	F0.354	M_fe2_e	1	1	1	1
F0.487	F0.354	M_glu__L_e	1	1	1	1
F0.487	F0.354	M_h_e	1	0.01	1	0.01
F0.487	F0.354	M_nh4_e	1	1	1	1
F0.532	F0.354	M_ala__L_e	1	0.2	1	0.2
F0.532	F0.354	M_fe2_e	1	1	1	1
F0.532	F0.354	M_gly_e	1	0.33	1	0.33
F0.532	F0.354	M_orn_e	1	0.02	1	0.02
F0.532	F0.354	M_pro__L_e	1	0.03	1	0.03
F0.371	F0.577	M_ala__L_e	1	0.05	1	0.05
F0.371	F0.577	M_asp__L_e	1	0.05	1	0.05
F0.371	F0.577	M_bz_e	1	0.03	1	0.03
F0.371	F0.577	M_cu2_e	1	1	1	1
F0.371	F0.577	M_leu__L_e	1	0.02	1	0.02
F0.371	F0.577	M_mn2_e	1	1	1	1
F0.371	F0.577	M_pi_e	1	0.76	1	0.76
F0.371	F0.577	M_val__L_e	1	0.03	1	0.03
F0.371	F0.619	M_ala__L_e	1	0.05	1	0.05
F0.371	F0.619	M_asp__L_e	1	0.02	1	0.02
F0.371	F0.619	M_cu2_e	1	1	1	1
F0.371	F0.619	M_fe3_e	1	1	1	1
F0.371	F0.619	M_h2s_e	1	0.01	1	0.01
F0.371	F0.619	M_pro__L_e	1	0.04	1	0.04
F0.382	F0.577	M_ala__D_e	1	0.09	1	0.09
F0.382	F0.577	M_asp__L_e	1	0.06	1	0.06
F0.382	F0.577	M_bz_e	1	0.02	1	0.02
F0.382	F0.577	M_cu2_e	1	1	1	1
F0.382	F0.577	M_glu__L_e	1	0.02	1	0.02
F0.382	F0.577	M_h2s_e	1	0.79	1	0.79
F0.382	F0.577	M_ile__L_e	1	0.02	1	0.02
F0.382	F0.577	M_indole_e	1	0.02	1	0.02
F0.382	F0.577	M_leu__L_e	1	0.06	1	0.06
F0.382	F0.577	M_mn2_e	1	1	1	1
F0.382	F0.577	M_pi_e	1	0.77	1	0.77
F0.382	F0.577	M_val__L_e	1	0.03	1	0.03
F0.382	F0.619	M_ala__D_e	1	0.11	1	0.11
F0.382	F0.619	M_asp__L_e	1	0.03	1	0.03
F0.382	F0.619	M_cu2_e	1	1	1	1
F0.382	F0.619	M_glu__L_e	1	0.02	1	0.02
F0.382	F0.619	M_h2o_e	1	0.05	1	0.05
F0.382	F0.619	M_h2s_e	1	0.74	1	0.74
F0.421	F0.577	M_acald_e	1	0.09	1	0.09
F0.421	F0.577	M_asp__L_e	1	1	1	1
F0.421	F0.577	M_bz_e	1	0.06	1	0.06
F0.421	F0.577	M_cu2_e	1	1	1	1
F0.421	F0.577	M_fe3_e	1	1	1	1
F0.421	F0.577	M_h2o_e	1	0.2	1	0.2
F0.421	F0.577	M_h2s_e	1	0.77	1	0.77
F0.421	F0.577	M_h_e	1	0.52	1	0.52
F0.421	F0.577	M_ile__L_e	1	0.01	1	0.01
F0.421	F0.577	M_indole_e	1	0.03	1	0.03
F0.421	F0.577	M_leu__L_e	1	0.03	1	0.03
F0.421	F0.577	M_lys__L_e	1	0.01	1	0.01
F0.421	F0.619	M_acald_e	1	0.03	1	0.03
F0.421	F0.619	M_asp__L_e	1	1	1	1
F0.421	F0.619	M_cu2_e	1	1	1	1
F0.421	F0.619	M_fe3_e	1	1	1	1
F0.421	F0.619	M_h2o_e	1	0.3	1	0.3
F0.421	F0.619	M_h2s_e	1	0.85	1	0.85
F0.421	F0.619	M_h_e	1	0.31	1	0.31
F0.421	F0.619	M_indole_e	1	0.02	1	0.02
F0.421	F0.619	M_pi_e	1	0.73	1	0.73
F0.470	F0.577	M_cu2_e	1	1	1	1
F0.470	F0.577	M_fe3_e	1	1	1	1
F0.470	F0.577	M_glu__L_e	1	0.31	1	0.31
F0.470	F0.577	M_h2o_e	1	0.03	1	0.03
F0.470	F0.577	M_h2s_e	1	0.17	1	0.17
F0.470	F0.577	M_h_e	1	0.21	1	0.21
F0.470	F0.577	M_ile__L_e	1	0.03	1	0.03
F0.470	F0.577	M_inost_e	1	0.83	1	0.83
F0.470	F0.577	M_mal__L_e	1	0.25	1	0.25
F0.470	F0.577	M_mn2_e	1	1	1	1
F0.470	F0.577	M_nh4_e	1	0.69	1	0.69
F0.470	F0.577	M_orn_e	1	0.02	1	0.02
F0.470	F0.577	M_pi_e	1	1	1	1
F0.470	F0.577	M_s_e	1	0.23	1	0.23
F0.470	F0.577	M_val__L_e	1	0.01	1	0.01
F0.470	F0.619	M_asn__L_e	1	0.04	1	0.04
F0.470	F0.619	M_chor_e	1	0.14	1	0.14
F0.470	F0.619	M_cu2_e	1	1	1	1
F0.470	F0.619	M_fe3_e	1	1	1	1
F0.470	F0.619	M_glu__L_e	1	1	1	1
F0.470	F0.619	M_h2o_e	1	0.65	1	0.65
F0.470	F0.619	M_h2s_e	1	0.14	1	0.14
F0.470	F0.619	M_h_e	1	0.86	1	0.86
F0.470	F0.619	M_mal__L_e	1	0.59	1	0.59
F0.470	F0.619	M_s_e	1	0.15	1	0.15
F0.479	F0.577	M_acac_e	1	1	1	1
F0.479	F0.577	M_ala__L_e	1	0.17	1	0.17
F0.479	F0.577	M_cu2_e	1	1	1	1
F0.479	F0.577	M_fe3_e	1	1	1	1
F0.479	F0.577	M_h2o_e	1	0.47	1	0.47
F0.479	F0.577	M_nh4_e	1	1	1	1
F0.479	F0.577	M_orn_e	1	0.02	1	0.02
F0.479	F0.577	M_rib__D_e	1	1	1	1
F0.479	F0.619	M_acald_e	1	0.08	1	0.08
F0.479	F0.619	M_asn__L_e	1	0.01	1	0.01
F0.479	F0.619	M_cu2_e	1	1	1	1
F0.479	F0.619	M_dha_e	1	0.05	1	0.05
F0.479	F0.619	M_fe3_e	1	1	1	1
F0.479	F0.619	M_h2s_e	1	0.29	1	0.29
F0.479	F0.619	M_h_e	1	0.73	1	0.73
F0.479	F0.619	M_pro__L_e	1	0.01	1	0.01
F0.487	F0.577	M_bz_e	1	0.04	1	0.04
F0.487	F0.577	M_cu2_e	1	1	1	1
F0.487	F0.577	M_fe3_e	1	1	1	1
F0.487	F0.577	M_h2o_e	1	0.56	1	0.56
F0.487	F0.577	M_h2s_e	1	0.11	1	0.11
F0.487	F0.577	M_leu__L_e	1	0.02	1	0.02
F0.487	F0.577	M_mn2_e	1	1	1	1
F0.487	F0.577	M_orn_e	1	0.02	1	0.02
F0.487	F0.577	M_pro__L_e	1	0.02	1	0.02
F0.487	F0.577	M_pyr_e	1	0.13	1	0.13
F0.537	F0.577	M_acald_e	1	0.86	1	0.86
F0.537	F0.577	M_asp__L_e	1	0.4	1	0.4
F0.537	F0.577	M_bz_e	1	0.03	1	0.03
F0.537	F0.577	M_cu2_e	1	1	1	1
F0.537	F0.577	M_fe3_e	1	0.11	1	0.11
F0.537	F0.577	M_glu__L_e	1	0.75	1	0.75
F0.537	F0.577	M_h2_e	1	0.04	1	0.04
F0.537	F0.577	M_h2o_e	1	0.3	1	0.3
F0.537	F0.577	M_h2s_e	1	0.12	1	0.12
F0.537	F0.577	M_h_e	1	0.24	1	0.24
F0.537	F0.577	M_mn2_e	1	1	1	1
F0.537	F0.577	M_pro__L_e	1	0.03	1	0.03
F0.537	F0.619	M_asn__L_e	1	0.07	1	0.07
F0.537	F0.619	M_asp__L_e	1	0.26	1	0.26
F0.537	F0.619	M_cu2_e	1	1	1	1
F0.537	F0.619	M_fe3_e	1	0.19	1	0.19
F0.537	F0.619	M_glu__L_e	1	0.81	1	0.81
F0.537	F0.619	M_h2_e	1	0.03	1	0.03
F0.537	F0.619	M_h2o_e	1	0.25	1	0.25
F0.537	F0.619	M_h_e	1	0.06	1	0.06
F0.541	F0.577	M_arg__L_e	1	0.2	1	0.2
F0.541	F0.577	M_cu2_e	1	1	1	1
F0.541	F0.577	M_fe3_e	1	1	1	1
F0.541	F0.577	M_glu__L_e	1	0.03	1	0.03
F0.541	F0.577	M_h2s_e	1	0.25	1	0.25
F0.541	F0.577	M_h_e	1	0.38	1	0.38
F0.541	F0.577	M_his__L_e	1	0.02	1	0.02
F0.541	F0.577	M_inost_e	1	0.03	1	0.03
F0.541	F0.577	M_lac__D_e	1	0.72	1	0.72
F0.541	F0.577	M_leu__L_e	1	0.11	1	0.11
F0.541	F0.577	M_lys__L_e	1	0.04	1	0.04
F0.541	F0.577	M_mn2_e	1	1	1	1
F0.541	F0.577	M_nh4_e	1	1	1	1
F0.541	F0.577	M_orn_e	1	0.12	1	0.12
F0.541	F0.577	M_rib__D_e	1	0.11	1	0.11
F0.541	F0.577	M_val__L_e	1	0.02	1	0.02
F0.541	F0.619	M_asn__L_e	1	0.2	1	0.2
F0.541	F0.619	M_cu2_e	1	1	1	1
F0.541	F0.619	M_fe3_e	1	1	1	1
F0.541	F0.619	M_h2s_e	1	0.35	1	0.35
F0.541	F0.619	M_nh4_e	1	0.88	1	0.88
F0.658	F0.577	M_asp__L_e	1	0.12	1	0.12
F0.658	F0.577	M_cu2_e	1	1	1	1
F0.658	F0.577	M_fe3_e	1	1	1	1
F0.658	F0.577	M_h2s_e	1	0.17	1	0.17
F0.658	F0.577	M_h_e	1	0.01	1	0.01
F0.658	F0.577	M_ile__L_e	1	0.04	1	0.04
F0.658	F0.577	M_leu__L_e	1	0.05	1	0.05
F0.658	F0.577	M_lys__L_e	1	0.01	1	0.01
F0.658	F0.577	M_mn2_e	1	1	1	1
F0.608	F0.619	M_acald_e	1	1	1	1
F0.608	F0.619	M_ala__L_e	1	0.09	1	0.09
F0.608	F0.619	M_asp__L_e	1	1	1	1
F0.608	F0.619	M_cu2_e	1	1	1	1
F0.608	F0.619	M_dha_e	1	0.91	1	0.91
F0.608	F0.619	M_fe3_e	1	0.75	1	0.75
F0.608	F0.619	M_h2_e	1	0.25	1	0.25
F0.608	F0.619	M_h2o_e	1	0.09	1	0.09
F0.608	F0.619	M_h_e	1	0.12	1	0.12

## Sheet: Patescibacteria
Receiver	Donor	Compound	SCS (Species coupling score)	MUS (Metabolic uptake score)	MPS (Metabolite production score)	SMETANA
F0.009	F0.313	M_ala__L_e	1	1	1	1
F0.009	F0.313	M_h2o_e	1	1	1	1
F0.009	F0.313	M_pi_e	1	1	1	1
F0.009	F0.313	M_succ_e	1	0.04	1	0.04
F0.009	F0.465	M_ala__D_e	1	0.66	1	0.66
F0.009	F0.465	M_h2o_e	1	0.01	1	0.01
F0.009	F0.465	M_h_e	1	0.5	1	0.5
F0.009	F0.465	M_ile__L_e	1	0.08	1	0.08
F0.009	F0.465	M_orn_e	1	0.42	1	0.42
F0.009	F0.468	M_ala__D_e	1	0.02	1	0.02
F0.009	F0.468	M_asp__L_e	1	0.23	1	0.23
F0.009	F0.468	M_co2_e	1	0.15	1	0.15
F0.009	F0.468	M_h2_e	1	0.6	1	0.6
F0.009	F0.468	M_h2o_e	1	0.03	1	0.03
F0.009	F0.468	M_h2s_e	1	0.03	1	0.03
F0.009	F0.468	M_h_e	1	0.1	1	0.1
F0.009	F0.468	M_his__L_e	1	0.03	1	0.03
F0.009	F0.468	M_lys__L_e	1	0.07	1	0.07
F0.009	F0.468	M_pro__L_e	1	0.2	1	0.2
F0.009	F0.468	M_pyr_e	1	0.1	1	0.1
F0.009	F0.468	M_ser__L_e	1	0.13	1	0.13
F0.009	F0.468	M_succ_e	1	0.01	1	0.01
F0.009	F0.468	M_val__L_e	1	0.16	1	0.16
F0.037	F0.468	M_asp__L_e	1	0.01	1	0.01
F0.037	F0.468	M_h2_e	1	0.58	1	0.58
F0.037	F0.468	M_h2o_e	1	0.66	1	0.66
F0.037	F0.468	M_h2s_e	1	0.2	1	0.2
F0.037	F0.468	M_h_e	1	1	1	1
F0.037	F0.468	M_his__L_e	1	0.17	1	0.17
F0.037	F0.468	M_ile__L_e	1	0.01	1	0.01
F0.037	F0.468	M_pro__L_e	1	0.08	1	0.08
F0.037	F0.468	M_pyr_e	1	0.22	1	0.22
F0.037	F0.468	M_ser__L_e	1	0.89	1	0.89
F0.037	F0.468	M_val__L_e	1	1	1	1
F0.037	F0.557	M_acald_e	1	0.35	1	0.35
F0.037	F0.557	M_fe2_e	1	1	1	1
F0.037	F0.557	M_his__L_e	1	1	1	1
F0.037	F0.594	M_acald_e	1	0.37	1	0.37
F0.037	F0.594	M_fe2_e	1	1	1	1
F0.037	F0.594	M_h2o_e	1	0.43	1	0.43
F0.037	F0.594	M_ser__L_e	1	1	1	1
F0.037	F0.594	M_val__L_e	1	0.04	1	0.04
F0.427	F0.054	M_4hthr_e	1	1	1	1
F0.427	F0.054	M_bz_e	1	0.22	1	0.22
F0.427	F0.054	M_h2s_e	1	0.34	1	0.34
F0.427	F0.054	M_h_e	1	0.02	1	0.02
F0.427	F0.054	M_tyr__L_e	1	0.01	1	0.01
F0.128	F0.072	M_acald_e	1	0.86	1	0.86
F0.128	F0.072	M_gua_e	1	0.22	1	0.22
F0.128	F0.072	M_h2o_e	1	0.01	1	0.01
F0.128	F0.072	M_h2s_e	1	0.02	1	0.02
F0.128	F0.072	M_h_e	1	0.08	1	0.08
F0.128	F0.072	M_hxan_e	1	0.23	1	0.23
F0.128	F0.072	M_pi_e	1	1	1	1
F0.128	F0.072	M_skm_e	1	0.14	1	0.14
F0.332	F0.072	M_acald_e	1	1	1	1
F0.332	F0.072	M_co2_e	1	0.04	1	0.04
F0.332	F0.072	M_h2o_e	1	0.01	1	0.01
F0.332	F0.072	M_nh4_e	1	1	1	1
F0.353	F0.072	M_acald_e	1	1	1	1
F0.353	F0.072	M_nh4_e	1	1	1	1
F0.577	F0.072	M_acald_e	1	0.35	1	0.35
F0.577	F0.072	M_co2_e	1	0.06	1	0.06
F0.577	F0.072	M_fum_e	1	0.08	1	0.08
F0.577	F0.072	M_h2o_e	1	0.36	1	0.36
F0.577	F0.072	M_nh4_e	1	1	1	1
F0.112	F0.547	M_acald_e	1	0.32	1	0.32
F0.112	F0.547	M_man1p_e	1	1	1	1
F0.128	F0.217	M_acald_e	1	0.67	1	0.67
F0.128	F0.217	M_ala__D_e	1	0.32	1	0.32
F0.128	F0.217	M_h2o_e	1	0.03	1	0.03
F0.128	F0.217	M_h2s_e	1	0.11	1	0.11
F0.128	F0.217	M_lys__L_e	1	0.52	1	0.52
F0.128	F0.217	M_nh4_e	1	0.23	1	0.23
F0.128	F0.465	M_ala__D_e	1	0.66	1	0.66
F0.128	F0.465	M_h2o_e	1	0.12	1	0.12
F0.128	F0.465	M_h2s_e	1	0.28	1	0.28
F0.128	F0.465	M_h_e	1	0.34	1	0.34
F0.128	F0.465	M_ile__L_e	1	0.02	1	0.02
F0.128	F0.465	M_orn_e	1	0.54	1	0.54
F0.128	F0.468	M_asp__L_e	1	1	1	1
F0.128	F0.468	M_h2_e	1	0.7	1	0.7
F0.128	F0.468	M_h2o_e	1	0.57	1	0.57
F0.128	F0.468	M_h2s_e	1	0.14	1	0.14
F0.128	F0.468	M_h_e	1	1	1	1
F0.128	F0.468	M_his__L_e	1	0.02	1	0.02
F0.128	F0.468	M_lys__L_e	1	0.01	1	0.01
F0.128	F0.468	M_pro__L_e	1	0.02	1	0.02
F0.128	F0.468	M_thr__L_e	1	0.09	1	0.09
F0.263	F0.171	M_anhgm_e	1	1	1	1
F0.213	F0.217	M_acald_e	1	0.46	1	0.46
F0.213	F0.217	M_ala__D_e	1	0.55	1	0.55
F0.213	F0.217	M_co2_e	1	0.04	1	0.04
F0.213	F0.217	M_h2s_e	1	0.13	1	0.13
F0.213	F0.217	M_h_e	1	0.4	1	0.4
F0.213	F0.217	M_lys__L_e	1	0.12	1	0.12
F0.213	F0.397	M_acald_e	1	0.7	1	0.7
F0.213	F0.397	M_glu__L_e	1	0.4	1	0.4
F0.213	F0.397	M_h2s_e	1	0.23	1	0.23
F0.213	F0.397	M_h_e	1	0.19	1	0.19
F0.213	F0.432	M_acald_e	1	0.55	1	0.55
F0.213	F0.432	M_ala__D_e	1	0.19	1	0.19
F0.213	F0.432	M_for_e	1	0.03	1	0.03
F0.213	F0.432	M_h_e	1	0.35	1	0.35
F0.213	F0.432	M_his__L_e	1	0.07	1	0.07
F0.213	F0.432	M_pi_e	1	1	1	1
F0.213	F0.432	M_thr__L_e	1	0.42	1	0.42
F0.213	F0.465	M_ala__D_e	1	0.64	1	0.64
F0.213	F0.465	M_h2o_e	1	0.42	1	0.42
F0.213	F0.465	M_h2s_e	1	0.23	1	0.23
F0.213	F0.465	M_h_e	1	0.16	1	0.16
F0.213	F0.465	M_orn_e	1	0.46	1	0.46
F0.213	F0.547	M_acald_e	1	0.53	1	0.53
F0.213	F0.547	M_ala__D_e	1	0.27	1	0.27
F0.213	F0.547	M_glyc_e	1	0.48	1	0.48
F0.213	F0.547	M_h2s_e	1	0.14	1	0.14
F0.213	F0.547	M_h_e	1	0.31	1	0.31
F0.213	F0.547	M_pi_e	1	1	1	1
F0.213	F0.557	M_acald_e	1	0.36	1	0.36
F0.213	F0.557	M_fe2_e	1	0.49	1	0.49
F0.213	F0.557	M_h2o_e	1	0.05	1	0.05
F0.213	F0.557	M_h_e	1	0.28	1	0.28
F0.213	F0.557	M_his__L_e	1	0.08	1	0.08
F0.213	F0.557	M_lys__L_e	1	0.17	1	0.17
F0.213	F0.557	M_nh4_e	1	0.33	1	0.33
F0.213	F0.557	M_pro__L_e	1	0.02	1	0.02
F0.213	F0.557	M_ser__D_e	1	0.43	1	0.43
F0.213	F0.602	M_acald_e	1	0.4	1	0.4
F0.213	F0.602	M_actn__R_e	1	0.14	1	0.14
F0.213	F0.602	M_arg__L_e	1	0.07	1	0.07
F0.213	F0.602	M_h2o_e	1	0.1	1	0.1
F0.213	F0.602	M_h2s_e	1	0.04	1	0.04
F0.213	F0.602	M_h_e	1	0.38	1	0.38
F0.213	F0.602	M_leu__L_e	1	0.04	1	0.04
F0.213	F0.602	M_lys__L_e	1	0.15	1	0.15
F0.213	F0.602	M_pi_e	1	1	1	1
F0.213	F0.602	M_val__L_e	1	0.3	1	0.3
F0.213	F0.630	M_acald_e	1	1	1	1
F0.213	F0.630	M_h2s_e	1	0.222222	1	0.222222
F0.213	F0.630	M_h_e	1	0.305556	1	0.305556
F0.213	F0.630	M_pi_e	1	1	1	1
F0.213	F0.639	M_ala__D_e	1	0.51	1	0.51
F0.213	F0.639	M_ala__L_e	1	0.72	1	0.72
F0.213	F0.639	M_arg__L_e	1	0.77	1	0.77
F0.213	F0.639	M_gly_e	1	0.33	1	0.33
F0.213	F0.639	M_h2o_e	1	1	1	1
F0.213	F0.639	M_h2s_e	1	0.06	1	0.06
F0.213	F0.639	M_h_e	1	0.54	1	0.54
F0.213	F0.639	M_pi_e	1	1	1	1
F0.263	F0.217	M_acald_e	1	0.45	1	0.45
F0.263	F0.217	M_ac_e	1	0.03	1	0.03
F0.263	F0.217	M_anhgm_e	1	1	1	1
F0.263	F0.217	M_h2s_e	1	0.22	1	0.22
F0.263	F0.217	M_h_e	1	0.3	1	0.3
F0.263	F0.217	M_pyr_e	1	0.6	1	0.6
F0.619	F0.217	M_acald_e	1	0.5	1	0.5
F0.619	F0.217	M_ala__D_e	1	0.66	1	0.66
F0.619	F0.217	M_co2_e	1	0.08	1	0.08
F0.619	F0.217	M_h_e	1	0.31	1	0.31
F0.260	F0.282	M_asn__L_e	1	0.04	1	0.04
F0.260	F0.282	M_asp__L_e	1	0.15	1	0.15
F0.260	F0.282	M_co2_e	1	0.29	1	0.29
F0.260	F0.282	M_fe2_e	1	1	1	1
F0.260	F0.282	M_h2s_e	1	0.11	1	0.11
F0.260	F0.282	M_thr__L_e	1	0.03	1	0.03
F0.263	F0.282	M_acald_e	1	0.02	1	0.02
F0.263	F0.282	M_arg__L_e	1	0.01	1	0.01
F0.263	F0.282	M_asp__L_e	1	0.18	1	0.18
F0.263	F0.282	M_bz_e	1	0.03	1	0.03
F0.263	F0.282	M_co2_e	1	0.39	1	0.39
F0.263	F0.282	M_glu__L_e	1	0.04	1	0.04
F0.263	F0.282	M_h2_e	1	0.95	1	0.95
F0.263	F0.282	M_h2o_e	1	0.57	1	0.57
F0.263	F0.282	M_h2s_e	1	0.14	1	0.14
F0.263	F0.282	M_h_e	1	0.01	1	0.01
F0.263	F0.282	M_lys__L_e	1	0.02	1	0.02
F0.263	F0.282	M_man1p_e	1	1	1	1
F0.263	F0.282	M_nh4_e	1	0.83	1	0.83
F0.263	F0.282	M_pro__L_e	1	0.02	1	0.02
F0.263	F0.282	M_thr__L_e	1	0.04	1	0.04
F0.263	F0.313	M_acald_e	1	0.45	1	0.45
F0.263	F0.313	M_ala__L_e	1	0.5	1	0.5
F0.263	F0.313	M_anhgm_e	1	1	1	1
F0.263	F0.313	M_h2o_e	1	0.25	1	0.25
F0.263	F0.313	M_h2s_e	1	0.29	1	0.29
F0.263	F0.313	M_h_e	1	0.02	1	0.02
F0.263	F0.313	M_orn_e	1	0.19	1	0.19
F0.263	F0.313	M_pi_e	1	1	1	1
F0.263	F0.313	M_succ_e	1	0.03	1	0.03
F0.263	F0.397	M_acald_e	1	0.29	1	0.29
F0.263	F0.397	M_alaala_e	1	0.02	1	0.02
F0.263	F0.397	M_arg__L_e	1	0.04	1	0.04
F0.263	F0.397	M_bz_e	1	0.01	1	0.01
F0.263	F0.397	M_glu__L_e	1	0.1	1	0.1
F0.263	F0.397	M_h2s_e	1	0.27	1	0.27
F0.263	F0.397	M_id3acald_e	1	0.02	1	0.02
F0.263	F0.397	M_lac__D_e	1	1	1	1
F0.263	F0.397	M_orn_e	1	0.06	1	0.06
F0.263	F0.432	M_acald_e	1	0.01	1	0.01
F0.263	F0.432	M_anhgm_e	1	1	1	1
F0.263	F0.432	M_fum_e	1	0.08	1	0.08
F0.263	F0.432	M_h_e	1	0.34	1	0.34
F0.263	F0.432	M_his__L_e	1	0.01	1	0.01
F0.263	F0.432	M_pi_e	1	1	1	1
F0.263	F0.432	M_pyr_e	1	0.11	1	0.11
F0.263	F0.432	M_succ_e	1	0.03	1	0.03
F0.263	F0.432	M_thr__L_e	1	0.05	1	0.05
F0.263	F0.465	M_glyclt_e	1	0.06	1	0.06
F0.263	F0.465	M_h2o_e	1	0.01	1	0.01
F0.263	F0.465	M_h2s_e	1	0.14	1	0.14
F0.263	F0.465	M_h_e	1	0.15	1	0.15
F0.263	F0.465	M_ile__L_e	1	0.01	1	0.01
F0.263	F0.465	M_man1p_e	1	1	1	1
F0.263	F0.465	M_orn_e	1	0.04	1	0.04
F0.263	F0.468	M_anhgm_e	1	1	1	1
F0.263	F0.468	M_asp__L_e	1	0.05	1	0.05
F0.263	F0.468	M_glyclt_e	1	0.05	1	0.05
F0.263	F0.468	M_h2_e	1	0.18	1	0.18
F0.263	F0.468	M_h2o_e	1	0.03	1	0.03
F0.263	F0.468	M_h2s_e	1	0.02	1	0.02
F0.263	F0.468	M_h_e	1	0.49	1	0.49
F0.263	F0.468	M_lys__L_e	1	0.02	1	0.02
F0.263	F0.468	M_pro__L_e	1	0.07	1	0.07
F0.263	F0.468	M_pyr_e	1	0.02	1	0.02
F0.263	F0.468	M_ser__L_e	1	0.1	1	0.1
F0.263	F0.468	M_succ_e	1	0.06	1	0.06
F0.263	F0.468	M_thr__L_e	1	0.11	1	0.11
F0.263	F0.547	M_fum_e	1	0.09	1	0.09
F0.263	F0.547	M_glyc_e	1	0.14	1	0.14
F0.263	F0.547	M_h2s_e	1	0.02	1	0.02
F0.263	F0.547	M_h_e	1	0.07	1	0.07
F0.263	F0.547	M_man1p_e	1	1	1	1
F0.263	F0.547	M_pyr_e	1	0.1	1	0.1
F0.263	F0.547	M_succ_e	1	0.06	1	0.06
F0.263	F0.557	M_acald_e	1	0.28	1	0.28
F0.263	F0.557	M_anhgm_e	1	1	1	1
F0.263	F0.557	M_fe2_e	1	0.2	1	0.2
F0.263	F0.594	M_acald_e	1	0.32	1	0.32
F0.263	F0.594	M_bz_e	1	0.01	1	0.01
F0.263	F0.594	M_co2_e	1	0.08	1	0.08
F0.263	F0.594	M_h2o_e	1	1	1	1
F0.263	F0.594	M_ser__L_e	1	1	1	1
F0.263	F0.594	M_thr__L_e	1	1	1	1
F0.263	F0.602	M_ac_e	1	0.18	1	0.18
F0.263	F0.602	M_h2o_e	1	0.03	1	0.03
F0.263	F0.602	M_h_e	1	0.29	1	0.29
F0.263	F0.602	M_lys__L_e	1	0.02	1	0.02
F0.263	F0.602	M_man1p_e	1	1	1	1
F0.263	F0.602	M_succ_e	1	0.02	1	0.02
F0.263	F0.630	M_ac_e	1	0.33	1	0.33
F0.263	F0.630	M_anhgm_e	1	1	1	1
F0.263	F0.630	M_h2s_e	1	0.21	1	0.21
F0.263	F0.630	M_h_e	1	0.5	1	0.5
F0.263	F0.630	M_pi_e	1	1	1	1
F0.263	F0.630	M_ser__L_e	1	0.05	1	0.05
F0.263	F0.630	M_succ_e	1	0.05	1	0.05
F0.263	F0.639	M_ala__L_e	1	0.45	1	0.45
F0.263	F0.639	M_fum_e	1	0.1	1	0.1
F0.263	F0.639	M_h2o_e	1	0.18	1	0.18
F0.263	F0.639	M_h2s_e	1	0.09	1	0.09
F0.263	F0.639	M_lac__L_e	1	0.94	1	0.94
F0.263	F0.639	M_man1p_e	1	1	1	1
F0.263	F0.639	M_orn_e	1	0.06	1	0.06
F0.263	F0.652	M_anhgm_e	1	1	1	1
F0.263	F0.652	M_co2_e	1	0.1	1	0.1
F0.263	F0.652	M_fe2_e	1	0.28	1	0.28
F0.263	F0.652	M_glyclt_e	1	0.08	1	0.08
F0.263	F0.652	M_h2s_e	1	0.11	1	0.11
F0.263	F0.652	M_h_e	1	0.14	1	0.14
F0.263	F0.652	M_nh4_e	1	0.98	1	0.98
F0.263	F0.652	M_orn_e	1	0.05	1	0.05
F0.263	F0.652	M_pro__L_e	1	0.04	1	0.04
F0.263	F0.652	M_skm_e	1	0.02	1	0.02
F0.263	F0.652	M_succ_e	1	1	1	1
F0.263	F0.665	M_acald_e	1	0.25	1	0.25
F0.263	F0.665	M_ac_e	1	0.01	1	0.01
F0.263	F0.665	M_glyclt_e	1	0.03	1	0.03
F0.263	F0.665	M_h2o_e	1	0.29	1	0.29
F0.263	F0.665	M_h2s_e	1	0.01	1	0.01
F0.263	F0.665	M_man1p_e	1	1	1	1
F0.263	F0.665	M_succ_e	1	0.07	1	0.07
F0.354	F0.313	M_acald_e	1	0.62	1	0.62
F0.354	F0.313	M_ala__L_e	1	0.46	1	0.46
F0.354	F0.313	M_co2_e	1	0.22	1	0.22
F0.354	F0.313	M_h2o_e	1	0.25	1	0.25
F0.354	F0.313	M_h2s_e	1	0.07	1	0.07
F0.354	F0.313	M_pi_e	1	1	1	1
F0.543	F0.313	M_acald_e	1	0.23	1	0.23
F0.543	F0.313	M_ala__L_e	1	1	1	1
F0.543	F0.313	M_co2_e	1	0.04	1	0.04
F0.543	F0.313	M_h2o_e	1	0.46	1	0.46
F0.543	F0.313	M_h2s_e	1	0.17	1	0.17
F0.543	F0.313	M_pi_e	1	1	1	1
F0.577	F0.313	M_ala__L_e	1	0.24	1	0.24
F0.577	F0.313	M_cu2_e	1	0.48	1	0.48
F0.577	F0.313	M_h2o_e	1	0.15	1	0.15
F0.577	F0.313	M_h2s_e	1	0.16	1	0.16
F0.577	F0.313	M_h_e	1	0.1	1	0.1
F0.577	F0.313	M_orn_e	1	0.03	1	0.03
F0.577	F0.313	M_pep_e	1	0.25	1	0.25
F0.577	F0.313	M_pi_e	1	0.75	1	0.75
F0.577	F0.313	M_succ_e	1	0.03	1	0.03
F0.332	F0.468	M_ala__D_e	1	1	1	1
F0.332	F0.468	M_asp__L_e	1	1	1	1
F0.332	F0.468	M_fol_e	1	0.04	1	0.04
F0.332	F0.468	M_h2_e	1	0.48	1	0.48
F0.332	F0.468	M_h2o_e	1	1	1	1
F0.332	F0.468	M_h2s_e	1	1	1	1
F0.332	F0.468	M_his__L_e	1	1	1	1
F0.332	F0.468	M_ile__L_e	1	0.64	1	0.64
F0.332	F0.468	M_leu__L_e	1	1	1	1
F0.332	F0.468	M_lys__L_e	1	1	1	1
F0.332	F0.468	M_pro__L_e	1	1	1	1
F0.332	F0.468	M_pyr_e	1	1	1	1
F0.332	F0.468	M_thr__L_e	1	1	1	1
F0.332	F0.468	M_val__L_e	1	0.68	1	0.68
F0.332	F0.547	M_acald_e	1	0.36	1	0.36
F0.332	F0.547	M_ala__D_e	1	0.35	1	0.35
F0.332	F0.547	M_bz_e	1	0.08	1	0.08
F0.332	F0.547	M_glyc_e	1	0.16	1	0.16
F0.332	F0.547	M_h2s_e	1	0.21	1	0.21
F0.332	F0.547	M_h_e	1	0.32	1	0.32
F0.332	F0.547	M_pi_e	1	1	1	1
F0.332	F0.547	M_pyr_e	1	0.19	1	0.19
F0.332	F0.547	M_succ_e	1	0.09	1	0.09
F0.344	F0.468	M_asn__L_e	1	0.04	1	0.04
F0.344	F0.468	M_asp__L_e	1	0.08	1	0.08
F0.344	F0.468	M_co2_e	1	0.15	1	0.15
F0.344	F0.468	M_h2o_e	1	0.04	1	0.04
F0.344	F0.468	M_man6p_e	1	1	1	1
F0.344	F0.468	M_val__L_e	1	0.06	1	0.06
F0.344	F0.547	M_acald_e	1	0.21	1	0.21
F0.344	F0.547	M_akg_e	1	0.7	1	0.7
F0.344	F0.547	M_amp_e	1	1	1	1
F0.344	F0.547	M_glyc_e	1	0.18	1	0.18
F0.344	F0.547	M_h2o_e	1	0.23	1	0.23
F0.344	F0.547	M_h2s_e	1	0.22	1	0.22
F0.344	F0.547	M_nh4_e	1	0.38	1	0.38
F0.344	F0.547	M_pyr_e	1	0.09	1	0.09
F0.344	F0.665	M_acald_e	1	0.2	1	0.2
F0.344	F0.665	M_h2o_e	1	0.5	1	0.5
F0.344	F0.665	M_man6p_e	1	1	1	1
F0.353	F0.438	M_4abz_e	1	0.05	1	0.05
F0.353	F0.438	M_acald_e	1	0.04	1	0.04
F0.353	F0.438	M_bz_e	1	0.05	1	0.05
F0.353	F0.438	M_fe2_e	1	1	1	1
F0.353	F0.438	M_h2o_e	1	0.01	1	0.01
F0.353	F0.438	M_h_e	1	0.06	1	0.06
F0.353	F0.438	M_his__L_e	1	0.01	1	0.01
F0.353	F0.438	M_thr__L_e	1	0.08	1	0.08
F0.353	F0.438	M_val__L_e	1	0.12	1	0.12
F0.353	F0.468	M_co2_e	1	0.01	1	0.01
F0.353	F0.468	M_h2_e	1	0.67	1	0.67
F0.353	F0.468	M_h2s_e	1	0.24	1	0.24
F0.353	F0.468	M_h_e	1	1	1	1
F0.353	F0.468	M_leu__L_e	1	0.07	1	0.07
F0.353	F0.468	M_pro__L_e	1	0.08	1	0.08
F0.353	F0.468	M_succ_e	1	0.31	1	0.31
F0.353	F0.468	M_thr__L_e	1	0.1	1	0.1
F0.353	F0.468	M_val__L_e	1	0.55	1	0.55
F0.353	F0.557	M_acald_e	1	0.34	1	0.34
F0.353	F0.557	M_fe2_e	1	1	1	1
F0.353	F0.594	M_arg__L_e	1	1	1	1
F0.353	F0.594	M_fe2_e	1	1	1	1
F0.353	F0.594	M_h2s_e	1	0.07	1	0.07
F0.353	F0.594	M_nh4_e	1	1	1	1
F0.353	F0.594	M_thr__L_e	1	1	1	1
F0.353	F0.594	M_val__L_e	1	0.01	1	0.01
F0.353	F0.639	M_acald_e	1	0.11	1	0.11
F0.353	F0.639	M_ala__L_e	1	0.06	1	0.06
F0.353	F0.639	M_bz_e	1	0.02	1	0.02
F0.353	F0.639	M_fe2_e	1	1	1	1
F0.353	F0.639	M_gly_e	1	0.36	1	0.36
F0.353	F0.639	M_h2o_e	1	0.04	1	0.04
F0.353	F0.639	M_h2s_e	1	0.04	1	0.04
F0.353	F0.639	M_h_e	1	0.42	1	0.42
F0.353	F0.639	M_orn_e	1	0.02	1	0.02
F0.354	F0.665	M_acald_e	1	0.42	1	0.42
F0.354	F0.665	M_h2o_e	1	1	1	1
F0.378	F0.468	M_asn__L_e	1	0.1	1	0.1
F0.378	F0.468	M_asp__L_e	1	0.12	1	0.12
F0.378	F0.468	M_h2_e	1	0.03	1	0.03
F0.378	F0.468	M_h2o_e	1	0.3	1	0.3
F0.378	F0.468	M_h2s_e	1	0.21	1	0.21
F0.378	F0.468	M_h_e	1	0.46	1	0.46
F0.378	F0.468	M_his__L_e	1	0.04	1	0.04
F0.378	F0.468	M_leu__L_e	1	0.03	1	0.03
F0.378	F0.468	M_pro__L_e	1	0.01	1	0.01
F0.378	F0.468	M_pyr_e	1	0.99	1	0.99
F0.378	F0.468	M_thr__L_e	1	0.06	1	0.06
F0.378	F0.468	M_val__L_e	1	0.07	1	0.07
F0.378	F0.639	M_acald_e	1	0.1	1	0.1
F0.378	F0.639	M_ala__D_e	1	0.15	1	0.15
F0.378	F0.639	M_ala__L_e	1	0.2	1	0.2
F0.378	F0.639	M_co2_e	1	0.06	1	0.06
F0.378	F0.639	M_fe2_e	1	1	1	1
F0.378	F0.639	M_gly_e	1	0.19	1	0.19
F0.378	F0.639	M_h2o_e	1	0.12	1	0.12
F0.378	F0.639	M_h2s_e	1	0.07	1	0.07
F0.378	F0.639	M_h_e	1	0.14	1	0.14
F0.378	F0.639	M_man1p_e	1	0.04	1	0.04
F0.378	F0.639	M_orn_e	1	0.01	1	0.01
F0.378	F0.639	M_pi_e	1	0.11	1	0.11
F0.378	F0.639	M_urea_e	1	0.08	1	0.08
F0.577	F0.394	M_acald_e	1	0.3	1	0.3
F0.577	F0.394	M_asp__L_e	1	0.03	1	0.03
F0.577	F0.394	M_fum_e	1	0.05	1	0.05
F0.577	F0.394	M_glyclt_e	1	0.1	1	0.1
F0.577	F0.394	M_h2o_e	1	0.01	1	0.01
F0.577	F0.394	M_h2s_e	1	0.2	1	0.2
F0.577	F0.394	M_h_e	1	0.04	1	0.04
F0.577	F0.394	M_pep_e	1	1	1	1
F0.577	F0.394	M_succ_e	1	0.05	1	0.05
F0.427	F0.432	M_4hthr_e	1	1	1	1
F0.427	F0.432	M_h2s_e	1	1	1	1
F0.427	F0.432	M_h_e	1	0.75	1	0.75
F0.619	F0.432	M_acald_e	1	0.68	1	0.68
F0.619	F0.432	M_asn__L_e	1	0.06	1	0.06
F0.619	F0.432	M_h2o_e	1	0.03	1	0.03
F0.619	F0.432	M_h2s_e	1	0.14	1	0.14
F0.619	F0.432	M_h_e	1	0.15	1	0.15
F0.619	F0.432	M_his__L_e	1	0.02	1	0.02
F0.619	F0.432	M_pi_e	1	1	1	1
F0.619	F0.432	M_succ_e	1	0.06	1	0.06
F0.619	F0.432	M_thr__L_e	1	0.42	1	0.42
F0.577	F0.468	M_asp__L_e	1	0.03	1	0.03
F0.577	F0.468	M_glyclt_e	1	0.02	1	0.02
F0.577	F0.468	M_h2_e	1	0.26	1	0.26
F0.577	F0.468	M_h2o_e	1	0.43	1	0.43
F0.577	F0.468	M_h2s_e	1	0.11	1	0.11
F0.577	F0.468	M_h_e	1	0.04	1	0.04
F0.577	F0.468	M_leu__L_e	1	0.05	1	0.05
F0.577	F0.468	M_lys__L_e	1	0.02	1	0.02
F0.577	F0.468	M_pep_e	1	0.11	1	0.11
F0.577	F0.468	M_pi_e	1	0.89	1	0.89
F0.577	F0.468	M_pro__L_e	1	0.07	1	0.07
F0.577	F0.468	M_pyr_e	1	0.05	1	0.05
F0.577	F0.468	M_succ_e	1	0.02	1	0.02
F0.577	F0.468	M_thr__L_e	1	0.07	1	0.07
F0.577	F0.468	M_val__L_e	1	0.05	1	0.05
F0.577	F0.594	M_4hbz_e	1	0.05	1	0.05
F0.577	F0.594	M_acald_e	1	0.59	1	0.59
F0.577	F0.594	M_ala__D_e	1	0.08	1	0.08
F0.577	F0.594	M_bz_e	1	0.02	1	0.02
F0.577	F0.594	M_co2_e	1	0.06	1	0.06
F0.577	F0.594	M_fe2_e	1	1	1	1
F0.577	F0.594	M_for_e	1	0.06	1	0.06
F0.577	F0.594	M_glyclt_e	1	0.08	1	0.08
F0.577	F0.594	M_gly_e	1	0.06	1	0.06
F0.577	F0.594	M_h2o_e	1	0.09	1	0.09
F0.577	F0.594	M_h2s_e	1	0.07	1	0.07
F0.577	F0.594	M_h_e	1	0.12	1	0.12
F0.577	F0.594	M_ile__L_e	1	0.05	1	0.05
F0.577	F0.594	M_succ_e	1	0.02	1	0.02
F0.577	F0.594	M_thr__L_e	1	0.22	1	0.22
F0.577	F0.594	M_val__L_e	1	0.16	1	0.16
F0.619	F0.652	M_acald_e	1	0.17	1	0.17
F0.619	F0.652	M_asp__L_e	1	0.01	1	0.01
F0.619	F0.652	M_fe2_e	1	1	1	1
F0.619	F0.652	M_h2s_e	1	0.05	1	0.05
F0.619	F0.652	M_h_e	1	0.49	1	0.49
F0.619	F0.652	M_orn_e	1	0.13	1	0.13
F0.619	F0.652	M_pro__L_e	1	0.03	1	0.03
F0.619	F0.652	M_succ_e	1	0.05	1	0.05
F0.353	F0.291	M_acald_e	1	0.04	1	0.04
F0.353	F0.291	M_fe2_e	1	1	1	1
F0.353	F0.291	M_h2o_e	1	0.01	1	0.01
F0.353	F0.291	M_h2s_e	1	0.11	1	0.11
F0.353	F0.291	M_h_e	1	0.06	1	0.06
F0.353	F0.291	M_his__L_e	1	0.01	1	0.01
F0.353	F0.291	M_lys__L_e	1	0.01	1	0.01
F0.353	F0.291	M_mal__L_e	1	0.06	1	0.06
F0.353	F0.291	M_ura_e	1	0.05	1	0.05
F0.353	F0.291	M_val__L_e	1	0.14	1	0.14
F0.054	F0.009	M_4abz_e	1	0.08	1	0.08
F0.054	F0.009	M_asp__L_e	1	1	1	1
F0.054	F0.009	M_co2_e	1	0.28	1	0.28
F0.054	F0.009	M_cu2_e	1	1	1	1
F0.054	F0.009	M_fe3_e	1	1	1	1
F0.054	F0.009	M_glu__L_e	1	0.15	1	0.15
F0.054	F0.009	M_glyc_e	1	1	1	1
F0.054	F0.009	M_h2s_e	1	0.8	1	0.8
F0.054	F0.009	M_lys__L_e	1	0.01	1	0.01
F0.054	F0.009	M_pi_e	1	1	1	1
F0.156	F0.009	M_arg__L_e	1	0.61	1	0.61
F0.156	F0.009	M_cu2_e	1	1	1	1
F0.156	F0.009	M_fe2_e	1	1	1	1
F0.156	F0.009	M_h2s_e	1	0.43	1	0.43
F0.156	F0.009	M_his__L_e	1	0.6	1	0.6
F0.156	F0.009	M_indole_e	1	0.22	1	0.22
F0.156	F0.009	M_lys__L_e	1	0.68	1	0.68
F0.156	F0.009	M_pro__L_e	1	0.04	1	0.04
F0.156	F0.009	M_rib__D_e	1	0.13	1	0.13
F0.162	F0.009	M_4abz_e	1	0.1	1	0.1
F0.162	F0.009	M_fe2_e	1	1	1	1
F0.162	F0.009	M_h2s_e	1	0.02	1	0.02
F0.162	F0.009	M_his__L_e	1	0.04	1	0.04
F0.171	F0.009	M_4abz_e	1	0.02	1	0.02
F0.171	F0.009	M_acac_e	1	0.14	1	0.14
F0.171	F0.009	M_acald_e	1	0.01	1	0.01
F0.171	F0.009	M_arg__L_e	1	0.02	1	0.02
F0.171	F0.009	M_asp__L_e	1	0.19	1	0.19
F0.171	F0.009	M_co2_e	1	0.02	1	0.02
F0.171	F0.009	M_cu2_e	1	1	1	1
F0.171	F0.009	M_fe2_e	1	1	1	1
F0.171	F0.009	M_glu__L_e	1	0.02	1	0.02
F0.171	F0.009	M_glyc_e	1	1	1	1
F0.171	F0.009	M_h2s_e	1	0.04	1	0.04
F0.171	F0.009	M_h_e	1	0.29	1	0.29
F0.171	F0.009	M_his__L_e	1	0.03	1	0.03
F0.171	F0.009	M_lys__L_e	1	0.04	1	0.04
F0.171	F0.009	M_pro__L_e	1	0.08	1	0.08
F0.217	F0.009	M_4abz_e	1	0.13	1	0.13
F0.217	F0.009	M_arg__L_e	1	0.03	1	0.03
F0.217	F0.009	M_asp__L_e	1	1	1	1
F0.217	F0.009	M_cu2_e	1	1	1	1
F0.217	F0.009	M_fe3_e	1	1	1	1
F0.217	F0.009	M_h2s_e	1	0.4	1	0.4
F0.217	F0.009	M_h_e	1	1	1	1
F0.217	F0.009	M_indole_e	1	0.18	1	0.18
F0.217	F0.009	M_lys__L_e	1	0.12	1	0.12
F0.217	F0.009	M_pro__L_e	1	0.05	1	0.05
F0.217	F0.009	M_rib__D_e	1	1	1	1
F0.394	F0.009	M_4abz_e	1	0.11	1	0.11
F0.394	F0.009	M_asp__L_e	1	0.11	1	0.11
F0.394	F0.009	M_cu2_e	1	1	1	1
F0.394	F0.009	M_fe2_e	1	1	1	1
F0.394	F0.009	M_h_e	1	1	1	1
F0.394	F0.009	M_lys__L_e	1	0.09	1	0.09
F0.397	F0.009	M_cu2_e	1	1	1	1
F0.397	F0.009	M_fe2_e	1	1	1	1
F0.397	F0.009	M_glu__L_e	1	0.2	1	0.2
F0.397	F0.009	M_h_e	1	0.08	1	0.08
F0.397	F0.009	M_his__L_e	1	0.04	1	0.04
F0.397	F0.009	M_lys__L_e	1	0.08	1	0.08
F0.397	F0.009	M_nh4_e	1	0.88	1	0.88
F0.397	F0.009	M_orn_e	1	0.02	1	0.02
F0.397	F0.009	M_ptrc_e	1	0.2	1	0.2
F0.397	F0.009	M_rib__D_e	1	1	1	1
F0.432	F0.009	M_4abz_e	1	0.11	1	0.11
F0.432	F0.009	M_asp__L_e	1	0.17	1	0.17
F0.432	F0.009	M_cu2_e	1	1	1	1
F0.432	F0.009	M_fe3_e	1	1	1	1
F0.432	F0.009	M_h2s_e	1	0.19	1	0.19
F0.432	F0.009	M_his__L_e	1	0.01	1	0.01
F0.432	F0.009	M_lys__L_e	1	0.02	1	0.02
F0.432	F0.009	M_orn_e	1	0.07	1	0.07
F0.438	F0.009	M_4abz_e	1	0.07	1	0.07
F0.438	F0.009	M_arg__L_e	1	0.02	1	0.02
F0.438	F0.009	M_asp__L_e	1	0.16	1	0.16
F0.438	F0.009	M_cu2_e	1	1	1	1
F0.438	F0.009	M_fe3_e	1	0.72	1	0.72
F0.438	F0.009	M_glu__L_e	1	0.07	1	0.07
F0.438	F0.009	M_h2s_e	1	0.04	1	0.04
F0.438	F0.009	M_h_e	1	0.02	1	0.02
F0.438	F0.009	M_lys__L_e	1	0.08	1	0.08
F0.438	F0.009	M_pro__L_e	1	0.06	1	0.06
F0.465	F0.009	M_cu2_e	1	1	1	1
F0.465	F0.009	M_fe2_e	1	1	1	1
F0.465	F0.009	M_h2s_e	1	0.59	1	0.59
F0.465	F0.009	M_nh4_e	1	1	1	1
F0.465	F0.009	M_rib__D_e	1	0.01	1	0.01
F0.468	F0.009	M_asp__L_e	1	0.04	1	0.04
F0.468	F0.009	M_cu2_e	1	1	1	1
F0.468	F0.009	M_fe2_e	1	1	1	1
F0.468	F0.009	M_glu__L_e	1	0.02	1	0.02
F0.468	F0.009	M_pyr_e	1	0.03	1	0.03
F0.495	F0.009	M_4abz_e	1	0.04	1	0.04
F0.495	F0.009	M_asp__L_e	1	0.12	1	0.12
F0.495	F0.009	M_cu2_e	1	1	1	1
F0.495	F0.009	M_fe2_e	1	1	1	1
F0.547	F0.009	M_asp__L_e	1	0.2	1	0.2
F0.547	F0.009	M_cu2_e	1	1	1	1
F0.547	F0.009	M_fe3_e	1	1	1	1
F0.547	F0.009	M_h2s_e	1	0.02	1	0.02
F0.547	F0.009	M_h_e	1	0.01	1	0.01
F0.547	F0.009	M_lys__L_e	1	0.06	1	0.06
F0.547	F0.009	M_orn_e	1	0.06	1	0.06
F0.626	F0.009	M_6pgc_e	1	0.68	1	0.68
F0.626	F0.009	M_arg__L_e	1	0.01	1	0.01
F0.626	F0.009	M_asp__L_e	1	0.23	1	0.23
F0.626	F0.009	M_cu2_e	1	1	1	1
F0.626	F0.009	M_fe2_e	1	1	1	1
F0.626	F0.009	M_glu__L_e	1	0.01	1	0.01
F0.626	F0.009	M_h_e	1	0.15	1	0.15
F0.626	F0.009	M_lys__L_e	1	0.05	1	0.05
F0.626	F0.009	M_orn_e	1	0.06	1	0.06
F0.630	F0.009	M_cu2_e	1	1	1	1
F0.630	F0.009	M_fe3_e	1	1	1	1
F0.630	F0.009	M_glu__L_e	1	0.08	1	0.08
F0.652	F0.009	M_acald_e	1	0.71	1	0.71
F0.652	F0.009	M_ala__D_e	1	1	1	1
F0.652	F0.009	M_arg__L_e	1	0.05	1	0.05
F0.652	F0.009	M_asp__L_e	1	1	1	1
F0.652	F0.009	M_cu2_e	1	1	1	1
F0.652	F0.009	M_fe2_e	1	0.02	1	0.02
F0.652	F0.009	M_h2s_e	1	0.26	1	0.26
F0.652	F0.009	M_h_e	1	0.29	1	0.29
F0.652	F0.009	M_his__L_e	1	0.03	1	0.03
F0.652	F0.009	M_indole_e	1	0.12	1	0.12
F0.652	F0.009	M_lys__L_e	1	0.09	1	0.09
F0.652	F0.009	M_pro__L_e	1	0.08	1	0.08
F0.652	F0.009	M_rib__D_e	1	1	1	1
F0.665	F0.009	M_asp__L_e	1	0.46	1	0.46
F0.665	F0.009	M_cu2_e	1	1	1	1
F0.665	F0.009	M_fe2_e	1	1	1	1
F0.665	F0.009	M_h2_e	1	0.07	1	0.07
F0.665	F0.009	M_h2o_e	1	0.07	1	0.07
F0.665	F0.009	M_h2s_e	1	0.02	1	0.02
F0.665	F0.009	M_h_e	1	0.4	1	0.4
F0.665	F0.009	M_orn_e	1	0.03	1	0.03
F0.665	F0.009	M_pi_e	1	0.81	1	0.81
F0.665	F0.009	M_rib__D_e	1	0.6	1	0.6
F0.557	F0.037	M_alaala_e	1	1	1	1
F0.557	F0.037	M_asp__L_e	1	0.61	1	0.61
F0.557	F0.037	M_glu__L_e	1	0.24	1	0.24
F0.557	F0.037	M_h2s_e	1	0.36	1	0.36
F0.557	F0.037	M_h_e	1	1	1	1
F0.557	F0.037	M_lys__L_e	1	0.19	1	0.19
F0.557	F0.037	M_pi_e	1	0.86	1	0.86
F0.557	F0.037	M_pro__L_e	1	0.12	1	0.12
F0.054	F0.128	M_acald_e	1	0.25	1	0.25
F0.054	F0.128	M_ala__L_e	1	0.09	1	0.09
F0.054	F0.128	M_asp__L_e	1	0.02	1	0.02
F0.054	F0.128	M_co2_e	1	0.16	1	0.16
F0.054	F0.128	M_cu2_e	1	1	1	1
F0.054	F0.128	M_fe3_e	1	1	1	1
F0.054	F0.128	M_glyc_e	1	0.58	1	0.58
F0.054	F0.128	M_gly_e	1	0.65	1	0.65
F0.054	F0.128	M_h2_e	1	0.81	1	0.81
F0.054	F0.128	M_h2o_e	1	0.04	1	0.04
F0.054	F0.128	M_h2s_e	1	0.84	1	0.84
F0.054	F0.128	M_h_e	1	0.43	1	0.43
F0.054	F0.128	M_pi_e	1	1	1	1
F0.054	F0.213	M_acald_e	1	0.35	1	0.35
F0.054	F0.213	M_ala__L_e	1	0.01	1	0.01
F0.054	F0.213	M_cu2_e	1	1	1	1
F0.054	F0.213	M_fe3_e	1	1	1	1
F0.054	F0.213	M_glyc_e	1	0.12	1	0.12
F0.054	F0.213	M_gly_e	1	1	1	1
F0.054	F0.213	M_h2_e	1	1	1	1
F0.054	F0.213	M_h2s_e	1	0.75	1	0.75
F0.054	F0.213	M_h_e	1	0.99	1	0.99
F0.054	F0.263	M_alaala_e	1	0.25	1	0.25
F0.054	F0.263	M_arg__L_e	1	0.04	1	0.04
F0.054	F0.263	M_asp__L_e	1	0.71	1	0.71
F0.054	F0.263	M_co2_e	1	0.13	1	0.13
F0.054	F0.263	M_cu2_e	1	1	1	1
F0.054	F0.263	M_fe3_e	1	1	1	1
F0.054	F0.263	M_glu__L_e	1	0.25	1	0.25
F0.054	F0.263	M_glyc_e	1	0.64	1	0.64
F0.054	F0.263	M_h2_e	1	1	1	1
F0.054	F0.263	M_h2s_e	1	0.9	1	0.9
F0.054	F0.263	M_h_e	1	1	1	1
F0.054	F0.263	M_lac__L_e	1	0.37	1	0.37
F0.054	F0.263	M_lys__L_e	1	0.03	1	0.03
F0.054	F0.263	M_mal__L_e	1	1	1	1
F0.054	F0.263	M_skm_e	1	0.04	1	0.04
F0.054	F0.332	M_acald_e	1	0.05	1	0.05
F0.054	F0.332	M_bz_e	1	0.06	1	0.06
F0.054	F0.332	M_co2_e	1	0.28	1	0.28
F0.054	F0.332	M_fe2_e	1	1	1	1
F0.054	F0.332	M_gly_e	1	1	1	1
F0.054	F0.332	M_h2s_e	1	0.69	1	0.69
F0.054	F0.332	M_h_e	1	1	1	1
F0.054	F0.332	M_met__L_e	1	0.12	1	0.12
F0.054	F0.332	M_skm_e	1	0.01	1	0.01
F0.054	F0.344	M_4abz_e	1	0.07	1	0.07
F0.054	F0.344	M_ala__L_e	1	0.07	1	0.07
F0.054	F0.344	M_cu2_e	1	1	1	1
F0.054	F0.344	M_fe2_e	1	1	1	1
F0.054	F0.344	M_glyc_e	1	1	1	1
F0.054	F0.344	M_gly_e	1	1	1	1
F0.054	F0.344	M_h2_e	1	1	1	1
F0.054	F0.344	M_h2s_e	1	0.91	1	0.91
F0.054	F0.344	M_phe__L_e	1	0.01	1	0.01
F0.054	F0.344	M_pi_e	1	1	1	1
F0.054	F0.354	M_actn__R_e	1	0.08	1	0.08
F0.054	F0.354	M_ala__L_e	1	0.14	1	0.14
F0.054	F0.354	M_co2_e	1	0.08	1	0.08
F0.054	F0.354	M_fe2_e	1	1	1	1
F0.054	F0.354	M_glyc_e	1	0.47	1	0.47
F0.054	F0.354	M_gly_e	1	0.59	1	0.59
F0.054	F0.354	M_h2_e	1	0.97	1	0.97
F0.054	F0.354	M_h2s_e	1	0.81	1	0.81
F0.054	F0.354	M_h_e	1	0.53	1	0.53
F0.054	F0.427	M_amp_e	1	0.04	1	0.04
F0.054	F0.427	M_co2_e	1	0.38	1	0.38
F0.054	F0.427	M_fe2_e	1	1	1	1
F0.054	F0.427	M_h2s_e	1	0.62	1	0.62
F0.054	F0.427	M_trp__L_e	1	0.02	1	0.02
F0.054	F0.543	M_acald_e	1	0.22	1	0.22
F0.054	F0.543	M_asp__L_e	1	0.01	1	0.01
F0.054	F0.543	M_bz_e	1	0.05	1	0.05
F0.054	F0.543	M_fe2_e	1	1	1	1
F0.054	F0.543	M_h2_e	1	1	1	1
F0.054	F0.543	M_h2s_e	1	0.8	1	0.8
F0.054	F0.543	M_h_e	1	1	1	1
F0.054	F0.543	M_man1p_e	1	0.01	1	0.01
F0.054	F0.577	M_acald_e	1	0.24	1	0.24
F0.054	F0.577	M_ala__L_e	1	0.03	1	0.03
F0.054	F0.577	M_asp__L_e	1	0.01	1	0.01
F0.054	F0.577	M_co2_e	1	0.03	1	0.03
F0.054	F0.577	M_cu2_e	1	1	1	1
F0.054	F0.577	M_fe3_e	1	1	1	1
F0.054	F0.577	M_glu__L_e	1	0.01	1	0.01
F0.054	F0.577	M_glyc_e	1	0.29	1	0.29
F0.054	F0.577	M_gly_e	1	0.78	1	0.78
F0.054	F0.577	M_h2_e	1	1	1	1
F0.054	F0.577	M_h_e	1	0.71	1	0.71
F0.054	F0.577	M_leu__L_e	1	0.02	1	0.02
F0.054	F0.577	M_mal__L_e	1	0.03	1	0.03
F0.054	F0.577	M_mn2_e	1	1	1	1
F0.054	F0.577	M_nh4_e	1	0.17	1	0.17
F0.054	F0.619	M_acald_e	1	0.18	1	0.18
F0.054	F0.619	M_ala__L_e	1	0.08	1	0.08
F0.054	F0.619	M_asp__L_e	1	0.02	1	0.02
F0.054	F0.619	M_cu2_e	1	1	1	1
F0.054	F0.619	M_fe3_e	1	1	1	1
F0.054	F0.619	M_glyc_e	1	0.47	1	0.47
F0.054	F0.619	M_gly_e	1	0.62	1	0.62
F0.054	F0.619	M_h2_e	1	1	1	1
F0.054	F0.619	M_h2s_e	1	0.79	1	0.79
F0.054	F0.619	M_h_e	1	0.53	1	0.53
F0.054	F0.619	M_lac__L_e	1	0.1	1	0.1
F0.054	F0.619	M_nh4_e	1	0.33	1	0.33
F0.072	F0.128	M_ala__L_e	1	0.28	1	0.28
F0.072	F0.128	M_asp__L_e	1	0.08	1	0.08
F0.072	F0.128	M_cu2_e	1	1	1	1
F0.072	F0.128	M_fe2_e	1	1	1	1
F0.072	F0.128	M_glu__L_e	1	0.03	1	0.03
F0.072	F0.128	M_h2s_e	1	0.04	1	0.04
F0.072	F0.128	M_h_e	1	0.22	1	0.22
F0.072	F0.178	M_alaala_e	1	0.23	1	0.23
F0.072	F0.178	M_ala__L_e	1	0.57	1	0.57
F0.072	F0.178	M_arg__L_e	1	0.13	1	0.13
F0.072	F0.178	M_asp__L_e	1	1	1	1
F0.072	F0.178	M_bz_e	1	0.1	1	0.1
F0.072	F0.178	M_fe2_e	1	1	1	1
F0.072	F0.178	M_h2s_e	1	0.4	1	0.4
F0.072	F0.178	M_h_e	1	1	1	1
F0.072	F0.178	M_lys__L_e	1	0.09	1	0.09
F0.072	F0.178	M_orn_e	1	0.08	1	0.08
F0.072	F0.263	M_alaala_e	1	0.04	1	0.04
F0.072	F0.263	M_asp__L_e	1	0.12	1	0.12
F0.072	F0.263	M_cu2_e	1	1	1	1
F0.072	F0.263	M_fe3_e	1	0.16	1	0.16
F0.072	F0.263	M_glu__L_e	1	0.04	1	0.04
F0.072	F0.263	M_h2s_e	1	0.01	1	0.01
F0.072	F0.263	M_h_e	1	0.09	1	0.09
F0.072	F0.263	M_man1p_e	1	1	1	1
F0.072	F0.263	M_nh4_e	1	0.81	1	0.81
F0.072	F0.315	M_ade_e	1	0.23	1	0.23
F0.072	F0.315	M_asn__L_e	1	1	1	1
F0.072	F0.315	M_fe2_e	1	1	1	1
F0.072	F0.315	M_h2s_e	1	0.72	1	0.72
F0.072	F0.315	M_h_e	1	1	1	1
F0.072	F0.315	M_leu__L_e	1	0.1	1	0.1
F0.072	F0.315	M_val__L_e	1	0.26	1	0.26
F0.072	F0.332	M_ade_e	1	0.16	1	0.16
F0.072	F0.332	M_ala__L_e	1	0.28	1	0.28
F0.072	F0.332	M_arg__L_e	1	0.03	1	0.03
F0.072	F0.332	M_bz_e	1	0.03	1	0.03
F0.072	F0.332	M_fe2_e	1	1	1	1
F0.072	F0.332	M_h2s_e	1	0.39	1	0.39
F0.072	F0.332	M_h_e	1	1	1	1
F0.072	F0.332	M_lys__L_e	1	0.06	1	0.06
F0.072	F0.332	M_met__L_e	1	0.03	1	0.03
F0.072	F0.332	M_orn_e	1	0.07	1	0.07
F0.072	F0.332	M_skm_e	1	0.06	1	0.06
F0.072	F0.353	M_4abz_e	1	0.13	1	0.13
F0.072	F0.353	M_h2s_e	1	0.72	1	0.72
F0.072	F0.353	M_h_e	1	1	1	1
F0.072	F0.427	M_4hthr_e	1	1	1	1
F0.072	F0.427	M_alaala_e	1	1	1	1
F0.072	F0.427	M_amp_e	1	1	1	1
F0.072	F0.427	M_fe2_e	1	1	1	1
F0.072	F0.427	M_h2s_e	1	0.4	1	0.4
F0.072	F0.427	M_h_e	1	1	1	1
F0.072	F0.427	M_met__L_e	1	0.07	1	0.07
F0.072	F0.427	M_trp__L_e	1	0.05	1	0.05
F0.072	F0.427	M_tyr__L_e	1	0.1	1	0.1
F0.072	F0.427	M_ump_e	1	1	1	1
F0.072	F0.577	M_asp__L_e	1	0.13	1	0.13
F0.072	F0.577	M_bz_e	1	0.03	1	0.03
F0.072	F0.577	M_cu2_e	1	1	1	1
F0.072	F0.577	M_fe3_e	1	0.21	1	0.21
F0.072	F0.577	M_h2s_e	1	0.36	1	0.36
F0.072	F0.577	M_h_e	1	1	1	1
F0.072	F0.577	M_ile__L_e	1	0.02	1	0.02
F0.072	F0.577	M_mn2_e	1	1	1	1
F0.072	F0.577	M_val__L_e	1	0.06	1	0.06
F0.547	F0.112	M_asp__L_e	1	0.12	1	0.12
F0.547	F0.112	M_bz_e	1	0.11	1	0.11
F0.547	F0.112	M_fe2_e	1	1	1	1
F0.547	F0.112	M_h_e	1	0.06	1	0.06
F0.547	F0.112	M_lys__L_e	1	0.01	1	0.01
F0.150	F0.128	M_asp__L_e	1	1	1	1
F0.150	F0.128	M_bz_e	1	0.08	1	0.08
F0.150	F0.128	M_cu2_e	1	1	1	1
F0.150	F0.128	M_fe3_e	1	0.18	1	0.18
F0.150	F0.128	M_h2s_e	1	0.25	1	0.25
F0.150	F0.128	M_indole_e	1	0.09	1	0.09
F0.150	F0.128	M_orn_e	1	0.08	1	0.08
F0.465	F0.128	M_cu2_e	1	1	1	1
F0.465	F0.128	M_fe2_e	1	1	1	1
F0.465	F0.128	M_h2s_e	1	0.68	1	0.68
F0.465	F0.128	M_indole_e	1	0.05	1	0.05
F0.465	F0.128	M_urea_e	1	0.12	1	0.12
F0.665	F0.128	M_asp__L_e	1	1	1	1
F0.665	F0.128	M_bz_e	1	0.06	1	0.06
F0.665	F0.128	M_cu2_e	1	1	1	1
F0.665	F0.128	M_fe2_e	1	1	1	1
F0.665	F0.128	M_h2_e	1	0.47	1	0.47
F0.665	F0.128	M_h2s_e	1	0.29	1	0.29
F0.665	F0.128	M_h_e	1	1	1	1
F0.665	F0.128	M_orn_e	1	0.08	1	0.08
F0.150	F0.354	M_chor_e	1	1	1	1
F0.150	F0.354	M_fe2_e	1	1	1	1
F0.150	F0.354	M_g3pe_e	1	1	1	1
F0.150	F0.354	M_h2s_e	1	0.38	1	0.38
F0.150	F0.354	M_lys__L_e	1	0.04	1	0.04
F0.150	F0.354	M_orn_e	1	1	1	1
F0.150	F0.577	M_akg_e	1	0.53	1	0.53
F0.150	F0.577	M_asp__L_e	1	1	1	1
F0.150	F0.577	M_bz_e	1	0.04	1	0.04
F0.150	F0.577	M_cu2_e	1	1	1	1
F0.150	F0.577	M_fe3_e	1	0.08	1	0.08
F0.150	F0.577	M_g3pe_e	1	0.87	1	0.87
F0.150	F0.577	M_h2s_e	1	0.11	1	0.11
F0.150	F0.577	M_h_e	1	0.1	1	0.1
F0.150	F0.577	M_indole_e	1	0.04	1	0.04
F0.150	F0.577	M_leu__L_e	1	0.05	1	0.05
F0.150	F0.577	M_mn2_e	1	1	1	1
F0.150	F0.577	M_orn_e	1	0.61	1	0.61
F0.150	F0.577	M_val__L_e	1	0.05	1	0.05
F0.156	F0.263	M_arg__L_e	1	0.25	1	0.25
F0.156	F0.263	M_chor_e	1	0.49	1	0.49
F0.156	F0.263	M_cu2_e	1	1	1	1
F0.156	F0.263	M_fe2_e	1	1	1	1
F0.156	F0.263	M_glyc3p_e	1	0.54	1	0.54
F0.156	F0.263	M_h2s_e	1	0.16	1	0.16
F0.156	F0.263	M_h_e	1	0.03	1	0.03
F0.156	F0.263	M_indole_e	1	0.06	1	0.06
F0.156	F0.263	M_lys__L_e	1	0.29	1	0.29
F0.156	F0.263	M_nh4_e	1	1	1	1
F0.156	F0.263	M_orn_e	1	0.02	1	0.02
F0.156	F0.263	M_pro__L_e	1	0.01	1	0.01
F0.156	F0.344	M_4abz_e	1	0.01	1	0.01
F0.156	F0.344	M_amp_e	1	0.24	1	0.24
F0.156	F0.344	M_arg__L_e	1	0.2	1	0.2
F0.156	F0.344	M_chor_e	1	0.28	1	0.28
F0.156	F0.344	M_cu2_e	1	1	1	1
F0.156	F0.344	M_fe3_e	1	1	1	1
F0.156	F0.344	M_h2s_e	1	0.19	1	0.19
F0.156	F0.344	M_his__L_e	1	0.29	1	0.29
F0.156	F0.344	M_leu__L_e	1	0.07	1	0.07
F0.156	F0.344	M_lys__L_e	1	0.48	1	0.48
F0.156	F0.344	M_pro__L_e	1	0.02	1	0.02
F0.156	F0.344	M_rib__D_e	1	0.04	1	0.04
F0.162	F0.213	M_cu2_e	1	1	1	1
F0.162	F0.213	M_fe2_e	1	1	1	1
F0.162	F0.213	M_glu__L_e	1	1	1	1
F0.162	F0.213	M_h2s_e	1	0.0625	1	0.0625
F0.162	F0.213	M_inost_e	1	1	1	1
F0.162	F0.213	M_pro__L_e	1	1	1	1
F0.162	F0.263	M_alaala_e	1	0.11	1	0.11
F0.162	F0.263	M_arg__L_e	1	0.04	1	0.04
F0.162	F0.263	M_co2_e	1	0.16	1	0.16
F0.162	F0.263	M_cu2_e	1	1	1	1
F0.162	F0.263	M_fe2_e	1	1	1	1
F0.162	F0.263	M_glu__L_e	1	0.12	1	0.12
F0.162	F0.263	M_h2o_e	1	0.02	1	0.02
F0.162	F0.263	M_h2s_e	1	0.01	1	0.01
F0.162	F0.263	M_man1p_e	1	1	1	1
F0.162	F0.263	M_pro__L_e	1	0.02	1	0.02
F0.162	F0.344	M_4abz_e	1	0.05	1	0.05
F0.162	F0.344	M_arg__L_e	1	0.2	1	0.2
F0.162	F0.344	M_chor_e	1	0.2	1	0.2
F0.162	F0.344	M_co2_e	1	0.13	1	0.13
F0.162	F0.344	M_cu2_e	1	1	1	1
F0.162	F0.344	M_fe3_e	1	1	1	1
F0.162	F0.344	M_glu__L_e	1	1	1	1
F0.162	F0.344	M_h2_e	1	1	1	1
F0.162	F0.344	M_h2s_e	1	0.11	1	0.11
F0.162	F0.344	M_his__L_e	1	0.04	1	0.04
F0.162	F0.344	M_ile__L_e	1	0.23	1	0.23
F0.162	F0.344	M_inost_e	1	0.77	1	0.77
F0.162	F0.344	M_lys__L_e	1	0.18	1	0.18
F0.162	F0.344	M_phe__L_e	1	0.1	1	0.1
F0.162	F0.344	M_pro__L_e	1	0.26	1	0.26
F0.162	F0.344	M_trp__L_e	1	0.07	1	0.07
F0.162	F0.354	M_actn__R_e	1	0.18	1	0.18
F0.162	F0.354	M_co2_e	1	0.02	1	0.02
F0.162	F0.354	M_fe2_e	1	1	1	1
F0.162	F0.354	M_h2s_e	1	0.02	1	0.02
F0.171	F0.213	M_asp__L_e	1	1	1	1
F0.171	F0.213	M_cu2_e	1	1	1	1
F0.171	F0.213	M_fe3_e	1	1	1	1
F0.171	F0.213	M_glu__L_e	1	0.23	1	0.23
F0.171	F0.213	M_glyc_e	1	1	1	1
F0.171	F0.213	M_h2s_e	1	0.19	1	0.19
F0.171	F0.213	M_h_e	1	1	1	1
F0.171	F0.213	M_pro__L_e	1	0.22	1	0.22
F0.171	F0.263	M_arg__L_e	1	0.08	1	0.08
F0.171	F0.263	M_asp__L_e	1	0.6	1	0.6
F0.171	F0.263	M_cu2_e	1	1	1	1
F0.171	F0.263	M_fe3_e	1	1	1	1
F0.171	F0.263	M_glu__L_e	1	0.24	1	0.24
F0.171	F0.263	M_glyc_e	1	1	1	1
F0.171	F0.263	M_h2_e	1	1	1	1
F0.171	F0.263	M_h2s_e	1	0.33	1	0.33
F0.171	F0.263	M_h_e	1	1	1	1
F0.171	F0.263	M_lys__L_e	1	0.1	1	0.1
F0.171	F0.263	M_pro__L_e	1	0.2	1	0.2
F0.171	F0.263	M_pyr_e	1	1	1	1
F0.171	F0.344	M_co2_e	1	0.01	1	0.01
F0.171	F0.344	M_cu2_e	1	1	1	1
F0.171	F0.344	M_fe2_e	1	1	1	1
F0.171	F0.344	M_glyald_e	1	0.04	1	0.04
F0.171	F0.344	M_glyc_e	1	1	1	1
F0.171	F0.344	M_h2s_e	1	0.1	1	0.1
F0.171	F0.344	M_h_e	1	0.46	1	0.46
F0.171	F0.344	M_ile__L_e	1	0.03	1	0.03
F0.171	F0.344	M_leu__L_e	1	0.1	1	0.1
F0.171	F0.344	M_lys__L_e	1	0.05	1	0.05
F0.171	F0.344	M_pi_e	1	1	1	1
F0.171	F0.344	M_pyr_e	1	1	1	1
F0.171	F0.354	M_co2_e	1	0.04	1	0.04
F0.171	F0.354	M_fe2_e	1	1	1	1
F0.171	F0.354	M_glu__L_e	1	0.09	1	0.09
F0.171	F0.354	M_glyc_e	1	1	1	1
F0.171	F0.354	M_h2_e	1	0.21	1	0.21
F0.171	F0.354	M_h2s_e	1	0.01	1	0.01
F0.171	F0.354	M_h_e	1	0.55	1	0.55
F0.171	F0.354	M_lys__L_e	1	0.05	1	0.05
F0.171	F0.354	M_pro__L_e	1	0.1	1	0.1
F0.171	F0.543	M_acald_e	1	0.2	1	0.2
F0.171	F0.543	M_asn__L_e	1	0.02	1	0.02
F0.171	F0.543	M_asp__L_e	1	0.76	1	0.76
F0.171	F0.543	M_co2_e	1	0.08	1	0.08
F0.171	F0.543	M_fe2_e	1	1	1	1
F0.171	F0.543	M_glu__L_e	1	0.26	1	0.26
F0.171	F0.543	M_glyc_e	1	1	1	1
F0.171	F0.543	M_h2_e	1	1	1	1
F0.171	F0.543	M_nh4_e	1	1	1	1
F0.171	F0.543	M_phe__L_e	1	0.02	1	0.02
F0.171	F0.543	M_pro__L_e	1	0.16	1	0.16
F0.547	F0.178	M_akg_e	1	0.09	1	0.09
F0.547	F0.178	M_ala__L_e	1	0.13	1	0.13
F0.547	F0.178	M_asp__L_e	1	0.14	1	0.14
F0.547	F0.178	M_bz_e	1	0.09	1	0.09
F0.547	F0.178	M_co2_e	1	0.01	1	0.01
F0.547	F0.178	M_fe2_e	1	1	1	1
F0.547	F0.178	M_fum_e	1	1	1	1
F0.547	F0.178	M_orn_e	1	0.12	1	0.12
F0.630	F0.178	M_alaala_e	1	0.02	1	0.02
F0.630	F0.178	M_bz_e	1	0.12	1	0.12
F0.630	F0.178	M_fe2_e	1	1	1	1
F0.630	F0.178	M_glu__L_e	1	0.12	1	0.12
F0.217	F0.213	M_ala__D_e	1	0.2	1	0.2
F0.217	F0.213	M_asp__L_e	1	0.08	1	0.08
F0.217	F0.213	M_cu2_e	1	1	1	1
F0.217	F0.213	M_fe3_e	1	1	1	1
F0.217	F0.213	M_glu__L_e	1	0.02	1	0.02
F0.217	F0.213	M_h2s_e	1	0.33	1	0.33
F0.217	F0.213	M_h_e	1	0.08	1	0.08
F0.217	F0.213	M_indole_e	1	0.1	1	0.1
F0.241	F0.213	M_ala__L_e	1	0.25	1	0.25
F0.241	F0.213	M_cu2_e	1	1	1	1
F0.241	F0.213	M_fe3_e	1	0.24	1	0.24
F0.241	F0.213	M_h2s_e	1	0.02	1	0.02
F0.241	F0.213	M_h_e	1	0.02	1	0.02
F0.320	F0.213	M_ala__L_e	1	0.36	1	0.36
F0.320	F0.213	M_asp__L_e	1	0.02	1	0.02
F0.320	F0.213	M_cu2_e	1	1	1	1
F0.320	F0.213	M_fe2_e	1	0.28	1	0.28
F0.320	F0.213	M_glu__L_e	1	0.04	1	0.04
F0.320	F0.213	M_h2s_e	1	0.34	1	0.34
F0.320	F0.213	M_h_e	1	0.79	1	0.79
F0.394	F0.213	M_ala__D_e	1	0.13	1	0.13
F0.394	F0.213	M_ala__L_e	1	0.13	1	0.13
F0.394	F0.213	M_asp__L_e	1	0.12	1	0.12
F0.394	F0.213	M_cu2_e	1	1	1	1
F0.394	F0.213	M_fe2_e	1	1	1	1
F0.394	F0.213	M_h_e	1	1	1	1
F0.394	F0.213	M_pro__L_e	1	0.08	1	0.08
F0.394	F0.213	M_ser__D_e	1	0.19	1	0.19
F0.397	F0.213	M_ala__L_e	1	0.16	1	0.16
F0.397	F0.213	M_cu2_e	1	1	1	1
F0.397	F0.213	M_fe2_e	1	1	1	1
F0.397	F0.213	M_h_e	1	0.51	1	0.51
F0.432	F0.213	M_asp__L_e	1	0.22	1	0.22
F0.432	F0.213	M_cu2_e	1	1	1	1
F0.432	F0.213	M_fe3_e	1	1	1	1
F0.432	F0.213	M_h_e	1	0.14	1	0.14
F0.432	F0.213	M_pro__L_e	1	0.12	1	0.12
F0.465	F0.213	M_cu2_e	1	1	1	1
F0.465	F0.213	M_fe2_e	1	1	1	1
F0.465	F0.213	M_glyc3p_e	1	0.06	1	0.06
F0.465	F0.213	M_h2s_e	1	0.73	1	0.73
F0.465	F0.213	M_urea_e	1	0.39	1	0.39
F0.495	F0.213	M_asp__L_e	1	0.15	1	0.15
F0.495	F0.213	M_cu2_e	1	1	1	1
F0.495	F0.213	M_fe2_e	1	1	1	1
F0.495	F0.213	M_glyc3p_e	1	0.28	1	0.28
F0.495	F0.213	M_h_e	1	0.07	1	0.07
F0.547	F0.213	M_ala__L_e	1	0.42	1	0.42
F0.547	F0.213	M_asp__L_e	1	0.14	1	0.14
F0.547	F0.213	M_cu2_e	1	1	1	1
F0.547	F0.213	M_fe3_e	1	1	1	1
F0.547	F0.213	M_h2s_e	1	0.38	1	0.38
F0.557	F0.213	M_cu2_e	1	1	1	1
F0.557	F0.213	M_fe2_e	1	0.23	1	0.23
F0.557	F0.213	M_glyc3p_e	1	0.25	1	0.25
F0.557	F0.213	M_h2o_e	1	0.43	1	0.43
F0.557	F0.213	M_h2s_e	1	0.26	1	0.26
F0.557	F0.213	M_h_e	1	0.46	1	0.46
F0.557	F0.213	M_pro__L_e	1	0.01	1	0.01
F0.557	F0.213	M_ser__D_e	1	0.04	1	0.04
F0.602	F0.213	M_acald_e	1	0.14	1	0.14
F0.602	F0.213	M_asp__L_e	1	0.15	1	0.15
F0.602	F0.213	M_cu2_e	1	1	1	1
F0.602	F0.213	M_h2s_e	1	0.18	1	0.18
F0.602	F0.213	M_pro__L_e	1	0.1	1	0.1
F0.626	F0.213	M_ala__L_e	1	0.04	1	0.04
F0.626	F0.213	M_asp__L_e	1	0.18	1	0.18
F0.626	F0.213	M_cu2_e	1	1	1	1
F0.626	F0.213	M_fe2_e	1	1	1	1
F0.626	F0.213	M_glu__L_e	1	0.04	1	0.04
F0.626	F0.213	M_glyc3p_e	1	0.26	1	0.26
F0.626	F0.213	M_h_e	1	0.1	1	0.1
F0.630	F0.213	M_asp__L_e	1	0.01	1	0.01
F0.630	F0.213	M_cu2_e	1	1	1	1
F0.630	F0.213	M_fe3_e	1	1	1	1
F0.652	F0.213	M_ala__D_e	1	0.83	1	0.83
F0.652	F0.213	M_ala__L_e	1	0.13	1	0.13
F0.652	F0.213	M_asp__L_e	1	0.18	1	0.18
F0.652	F0.213	M_co2_e	1	0.04	1	0.04
F0.652	F0.213	M_cu2_e	1	1	1	1
F0.652	F0.213	M_fe3_e	1	1	1	1
F0.652	F0.213	M_h2s_e	1	0.28	1	0.28
F0.652	F0.213	M_h_e	1	0.12	1	0.12
F0.652	F0.213	M_indole_e	1	0.01	1	0.01
F0.652	F0.213	M_pro__L_e	1	0.02	1	0.02
F0.665	F0.213	M_asp__L_e	1	1	1	1
F0.665	F0.213	M_cu2_e	1	1	1	1
F0.665	F0.213	M_fe2_e	1	1	1	1
F0.665	F0.213	M_glyc3p_e	1	0.26	1	0.26
F0.665	F0.213	M_h2_e	1	0.01	1	0.01
F0.665	F0.213	M_h2s_e	1	0.26	1	0.26
F0.665	F0.213	M_h_e	1	1	1	1
F0.665	F0.213	M_pro__L_e	1	0.01	1	0.01
F0.217	F0.263	M_asp__L_e	1	0.04	1	0.04
F0.217	F0.263	M_cu2_e	1	1	1	1
F0.217	F0.263	M_fe3_e	1	1	1	1
F0.217	F0.263	M_glu__L_e	1	0.1	1	0.1
F0.217	F0.263	M_h2s_e	1	0.04	1	0.04
F0.217	F0.263	M_h_e	1	0.14	1	0.14
F0.217	F0.263	M_indole_e	1	0.06	1	0.06
F0.217	F0.263	M_lys__L_e	1	0.1	1	0.1
F0.217	F0.263	M_pro__L_e	1	0.08	1	0.08
F0.217	F0.263	M_pyr_e	1	0.05	1	0.05
F0.217	F0.344	M_4abz_e	1	0.07	1	0.07
F0.217	F0.344	M_ala__D_e	1	0.13	1	0.13
F0.217	F0.344	M_cu2_e	1	1	1	1
F0.217	F0.344	M_fe2_e	1	1	1	1
F0.217	F0.344	M_glu__L_e	1	0.04	1	0.04
F0.217	F0.344	M_h2s_e	1	0.02	1	0.02
F0.217	F0.344	M_h_e	1	0.09	1	0.09
F0.217	F0.344	M_lys__L_e	1	0.04	1	0.04
F0.217	F0.344	M_phe__L_e	1	0.02	1	0.02
F0.217	F0.344	M_pi_e	1	1	1	1
F0.217	F0.344	M_pyr_e	1	0.08	1	0.08
F0.217	F0.344	M_rib__D_e	1	1	1	1
F0.217	F0.353	M_4abz_e	1	0.5	1	0.5
F0.217	F0.353	M_bz_e	1	0.484375	1	0.484375
F0.217	F0.353	M_h2s_e	1	0.21875	1	0.21875
F0.217	F0.353	M_h_e	1	0.25	1	0.25
F0.217	F0.353	M_rib__D_e	1	1	1	1
F0.217	F0.543	M_ala__D_e	1	1	1	1
F0.217	F0.543	M_asp__L_e	1	0.75	1	0.75
F0.217	F0.543	M_fe2_e	1	1	1	1
F0.217	F0.543	M_glu__L_e	1	0.3	1	0.3
F0.217	F0.543	M_h2s_e	1	0.07	1	0.07
F0.217	F0.543	M_h_e	1	0.67	1	0.67
F0.217	F0.543	M_indole_e	1	0.14	1	0.14
F0.217	F0.543	M_lys__L_e	1	0.03	1	0.03
F0.217	F0.543	M_phe__L_e	1	0.02	1	0.02
F0.217	F0.543	M_pro__L_e	1	0.05	1	0.05
F0.217	F0.543	M_rib__D_e	1	1	1	1
F0.217	F0.577	M_ala__D_e	1	0.28	1	0.28
F0.217	F0.577	M_arg__L_e	1	0.01	1	0.01
F0.217	F0.577	M_asp__L_e	1	0.06	1	0.06
F0.217	F0.577	M_bz_e	1	0.06	1	0.06
F0.217	F0.577	M_cu2_e	1	1	1	1
F0.217	F0.577	M_fe3_e	1	1	1	1
F0.217	F0.577	M_h2s_e	1	0.03	1	0.03
F0.217	F0.577	M_h_e	1	0.14	1	0.14
F0.217	F0.577	M_leu__L_e	1	0.06	1	0.06
F0.217	F0.577	M_lys__L_e	1	0.04	1	0.04
F0.217	F0.577	M_mn2_e	1	1	1	1
F0.217	F0.577	M_nh4_e	1	0.72	1	0.72
F0.217	F0.577	M_pyr_e	1	0.06	1	0.06
F0.217	F0.577	M_rib__D_e	1	1	1	1
F0.217	F0.619	M_ala__D_e	1	0.2	1	0.2
F0.217	F0.619	M_asp__L_e	1	0.07	1	0.07
F0.217	F0.619	M_cu2_e	1	1	1	1
F0.217	F0.619	M_fe3_e	1	1	1	1
F0.217	F0.619	M_glu__L_e	1	0.08	1	0.08
F0.217	F0.619	M_h2s_e	1	0.06	1	0.06
F0.217	F0.619	M_h_e	1	0.01	1	0.01
F0.217	F0.619	M_indole_e	1	0.13	1	0.13
F0.241	F0.263	M_alaala_e	1	0.07	1	0.07
F0.241	F0.263	M_asp__L_e	1	0.03	1	0.03
F0.241	F0.263	M_cu2_e	1	1	1	1
F0.241	F0.263	M_fe2_e	1	1	1	1
F0.241	F0.263	M_h2s_e	1	0.02	1	0.02
F0.241	F0.263	M_h_e	1	0.08	1	0.08
F0.241	F0.263	M_lys__L_e	1	0.06	1	0.06
F0.394	F0.263	M_alaala_e	1	1	1	1
F0.394	F0.263	M_arg__L_e	1	0.2	1	0.2
F0.394	F0.263	M_asp__L_e	1	1	1	1
F0.394	F0.263	M_chor_e	1	1	1	1
F0.394	F0.263	M_cu2_e	1	1	1	1
F0.394	F0.263	M_fe2_e	1	1	1	1
F0.394	F0.263	M_h_e	1	1	1	1
F0.394	F0.263	M_man1p_e	1	1	1	1
F0.394	F0.263	M_orn_e	1	0.89	1	0.89
F0.394	F0.263	M_pro__L_e	1	0.12	1	0.12
F0.394	F0.263	M_uaagmda_e	1	1	1	1
F0.432	F0.263	M_acald_e	1	0.04	1	0.04
F0.432	F0.263	M_alaala_e	1	0.05	1	0.05
F0.432	F0.263	M_asp__L_e	1	0.14	1	0.14
F0.432	F0.263	M_co2_e	1	0.03	1	0.03
F0.432	F0.263	M_cu2_e	1	1	1	1
F0.432	F0.263	M_fe3_e	1	1	1	1
F0.432	F0.263	M_glu__L_e	1	0.03	1	0.03
F0.432	F0.263	M_h2s_e	1	0.17	1	0.17
F0.432	F0.263	M_orn_e	1	0.04	1	0.04
F0.432	F0.263	M_pro__L_e	1	0.06	1	0.06
F0.468	F0.263	M_arg__L_e	1	0.03	1	0.03
F0.468	F0.263	M_asp__L_e	1	0.24	1	0.24
F0.468	F0.263	M_cu2_e	1	1	1	1
F0.468	F0.263	M_fe2_e	1	1	1	1
F0.468	F0.263	M_glu__L_e	1	0.06	1	0.06
F0.468	F0.263	M_h2s_e	1	0.27	1	0.27
F0.468	F0.263	M_lys__L_e	1	0.07	1	0.07
F0.468	F0.263	M_pro__L_e	1	0.14	1	0.14
F0.495	F0.263	M_alaala_e	1	0.03	1	0.03
F0.495	F0.263	M_asp__L_e	1	0.1	1	0.1
F0.495	F0.263	M_cu2_e	1	1	1	1
F0.495	F0.263	M_fe2_e	1	1	1	1
F0.495	F0.263	M_glyc3p_e	1	0.22	1	0.22
F0.495	F0.263	M_h_e	1	0.05	1	0.05
F0.547	F0.263	M_asp__L_e	1	0.1	1	0.1
F0.547	F0.263	M_co2_e	1	0.19	1	0.19
F0.547	F0.263	M_cu2_e	1	1	1	1
F0.547	F0.263	M_fe2_e	1	1	1	1
F0.547	F0.263	M_fum_e	1	0.22	1	0.22
F0.547	F0.263	M_h2s_e	1	0.01	1	0.01
F0.547	F0.263	M_lys__L_e	1	0.05	1	0.05
F0.547	F0.263	M_orn_e	1	0.06	1	0.06
F0.557	F0.263	M_alaala_e	1	1	1	1
F0.557	F0.263	M_asp__L_e	1	0.01	1	0.01
F0.557	F0.263	M_cu2_e	1	1	1	1
F0.557	F0.263	M_fe2_e	1	0.31	1	0.31
F0.557	F0.263	M_glyc3p_e	1	0.21	1	0.21
F0.557	F0.263	M_h2o_e	1	0.17	1	0.17
F0.557	F0.263	M_h2s_e	1	0.16	1	0.16
F0.557	F0.263	M_h_e	1	0.57	1	0.57
F0.557	F0.263	M_pro__L_e	1	0.07	1	0.07
F0.630	F0.263	M_cu2_e	1	1	1	1
F0.630	F0.263	M_fe3_e	1	1	1	1
F0.630	F0.263	M_glu__L_e	1	0.19	1	0.19
F0.630	F0.263	M_nh4_e	1	0.81	1	0.81
F0.652	F0.263	M_acald_e	1	1	1	1
F0.652	F0.263	M_asp__L_e	1	1	1	1
F0.652	F0.263	M_cu2_e	1	1	1	1
F0.665	F0.263	M_ac_e	1	0.02	1	0.02
F0.665	F0.263	M_alaala_e	1	0.23	1	0.23
F0.665	F0.263	M_asp__L_e	1	0.63	1	0.63
F0.665	F0.263	M_cu2_e	1	1	1	1
F0.665	F0.263	M_fe3_e	1	1	1	1
F0.665	F0.263	M_glyc3p_e	1	0.17	1	0.17
F0.665	F0.263	M_h2_e	1	0.45	1	0.45
F0.665	F0.263	M_h2o_e	1	0.06	1	0.06
F0.665	F0.263	M_h2s_e	1	0.21	1	0.21
F0.665	F0.263	M_h_e	1	1	1	1
F0.665	F0.263	M_mal__L_e	1	0.18	1	0.18
F0.665	F0.263	M_man1p_e	1	0.01	1	0.01
F0.665	F0.263	M_nh4_e	1	0.16	1	0.16
F0.665	F0.263	M_orn_e	1	0.02	1	0.02
F0.665	F0.263	M_pro__L_e	1	0.04	1	0.04
F0.313	F0.344	M_4abz_e	1	0.02	1	0.02
F0.313	F0.344	M_ala__L_e	1	0.07	1	0.07
F0.313	F0.344	M_cu2_e	1	0.95	1	0.95
F0.313	F0.344	M_fe2_e	1	1	1	1
F0.313	F0.344	M_h2_e	1	0.03	1	0.03
F0.313	F0.344	M_h2s_e	1	0.75	1	0.75
F0.313	F0.344	M_ile__L_e	1	0.01	1	0.01
F0.313	F0.344	M_leu__L_e	1	0.01	1	0.01
F0.313	F0.344	M_nh4_e	1	0.93	1	0.93
F0.313	F0.354	M_acald_e	1	0.01	1	0.01
F0.313	F0.354	M_ala__L_e	1	0.11	1	0.11
F0.313	F0.354	M_fe2_e	1	1	1	1
F0.313	F0.354	M_h2o_e	1	0.11	1	0.11
F0.313	F0.354	M_h_e	1	1	1	1
F0.313	F0.354	M_nh4_e	1	1	1	1
F0.313	F0.354	M_orn_e	1	0.1	1	0.1
F0.313	F0.427	M_fe2_e	1	1	1	1
F0.313	F0.427	M_h2o_e	1	0.46	1	0.46
F0.313	F0.427	M_h2s_e	1	0.71	1	0.71
F0.313	F0.427	M_h_e	1	1	1	1
F0.313	F0.427	M_met__L_e	1	0.01	1	0.01
F0.313	F0.543	M_co2_e	1	0.02	1	0.02
F0.313	F0.543	M_fe2_e	1	1	1	1
F0.313	F0.543	M_h2o_e	1	0.45	1	0.45
F0.313	F0.543	M_h_e	1	0.98	1	0.98
F0.313	F0.543	M_nh4_e	1	1	1	1
F0.313	F0.577	M_ala__L_e	1	0.58	1	0.58
F0.313	F0.577	M_cu2_e	1	0.88	1	0.88
F0.313	F0.577	M_fe3_e	1	0.03	1	0.03
F0.313	F0.577	M_h2_e	1	0.02	1	0.02
F0.313	F0.577	M_h2s_e	1	0.9	1	0.9
F0.313	F0.577	M_leu__L_e	1	0.01	1	0.01
F0.313	F0.577	M_mn2_e	1	1	1	1
F0.630	F0.315	M_4abz_e	1	0.1	1	0.1
F0.630	F0.315	M_fe2_e	1	1	1	1
F0.630	F0.315	M_ile__L_e	1	0.12	1	0.12
F0.630	F0.315	M_leu__L_e	1	0.1	1	0.1
F0.630	F0.315	M_pi_e	1	0.73	1	0.73
F0.320	F0.344	M_ala__L_e	1	1	1	1
F0.320	F0.344	M_cu2_e	1	1	1	1
F0.320	F0.344	M_fe2_e	1	0.2	1	0.2
F0.320	F0.344	M_glu__L_e	1	1	1	1
F0.320	F0.344	M_leu__L_e	1	0.07	1	0.07
F0.320	F0.344	M_lys__L_e	1	0.05	1	0.05
F0.320	F0.344	M_orn_e	1	0.06	1	0.06
F0.547	F0.332	M_ala__L_e	1	0.29	1	0.29
F0.547	F0.332	M_bz_e	1	0.09	1	0.09
F0.547	F0.332	M_co2_e	1	0.01	1	0.01
F0.547	F0.332	M_fe2_e	1	1	1	1
F0.547	F0.332	M_met__L_e	1	0.03	1	0.03
F0.547	F0.332	M_orn_e	1	0.03	1	0.03
F0.547	F0.332	M_skm_e	1	0.01	1	0.01
F0.394	F0.344	M_4abz_e	1	0.06	1	0.06
F0.394	F0.344	M_ala__D_e	1	0.04	1	0.04
F0.394	F0.344	M_ala__L_e	1	0.07	1	0.07
F0.394	F0.344	M_arg__L_e	1	0.05	1	0.05
F0.394	F0.344	M_cu2_e	1	1	1	1
F0.394	F0.344	M_fe3_e	1	1	1	1
F0.394	F0.344	M_h_e	1	1	1	1
F0.394	F0.344	M_leu__L_e	1	0.04	1	0.04
F0.394	F0.344	M_lys__L_e	1	0.04	1	0.04
F0.394	F0.344	M_phe__L_e	1	0.01	1	0.01
F0.394	F0.344	M_pser__L_e	1	0.28	1	0.28
F0.394	F0.344	M_trp__L_e	1	0.01	1	0.01
F0.397	F0.344	M_ala__L_e	1	1	1	1
F0.397	F0.344	M_cu2_e	1	1	1	1
F0.397	F0.344	M_fe3_e	1	1	1	1
F0.397	F0.344	M_h2_e	1	1	1	1
F0.397	F0.344	M_h_e	1	0.22	1	0.22
F0.397	F0.344	M_his__L_e	1	0.03	1	0.03
F0.397	F0.344	M_id3acald_e	1	0.06	1	0.06
F0.397	F0.344	M_leu__L_e	1	0.02	1	0.02
F0.397	F0.344	M_orn_e	1	0.11	1	0.11
F0.397	F0.344	M_phe__L_e	1	0.03	1	0.03
F0.397	F0.344	M_pi_e	1	1	1	1
F0.397	F0.344	M_rib__D_e	1	1	1	1
F0.432	F0.344	M_co2_e	1	0.1	1	0.1
F0.432	F0.344	M_cu2_e	1	1	1	1
F0.432	F0.344	M_fe3_e	1	1	1	1
F0.432	F0.344	M_for_e	1	0.26	1	0.26
F0.432	F0.344	M_h2s_e	1	0.22	1	0.22
F0.432	F0.344	M_leu__L_e	1	0.04	1	0.04
F0.465	F0.344	M_4abz_e	1	0.08	1	0.08
F0.465	F0.344	M_ala__D_e	1	0.01	1	0.01
F0.465	F0.344	M_arg__L_e	1	0.11	1	0.11
F0.465	F0.344	M_chor_e	1	0.02	1	0.02
F0.465	F0.344	M_cu2_e	1	1	1	1
F0.465	F0.344	M_fe2_e	1	1	1	1
F0.465	F0.344	M_h2s_e	1	0.92	1	0.92
F0.465	F0.344	M_his__L_e	1	0.09	1	0.09
F0.465	F0.344	M_lys__L_e	1	0.23	1	0.23
F0.465	F0.344	M_nh4_e	1	1	1	1
F0.465	F0.344	M_phe__L_e	1	0.05	1	0.05
F0.465	F0.344	M_pro__L_e	1	0.33	1	0.33
F0.465	F0.344	M_rib__D_e	1	0.21	1	0.21
F0.495	F0.344	M_4abz_e	1	0.04	1	0.04
F0.495	F0.344	M_cu2_e	1	1	1	1
F0.495	F0.344	M_fe2_e	1	1	1	1
F0.495	F0.344	M_ile__L_e	1	0.06	1	0.06
F0.547	F0.344	M_ala__L_e	1	0.07	1	0.07
F0.547	F0.344	M_co2_e	1	0.24	1	0.24
F0.547	F0.344	M_cu2_e	1	1	1	1
F0.547	F0.344	M_fe2_e	1	1	1	1
F0.547	F0.344	M_h2s_e	1	0.2	1	0.2
F0.547	F0.344	M_n2_e	1	1	1	1
F0.630	F0.344	M_4abz_e	1	0.03	1	0.03
F0.630	F0.344	M_cu2_e	1	1	1	1
F0.630	F0.344	M_fe2_e	1	1	1	1
F0.630	F0.344	M_glu__L_e	1	0.07	1	0.07
F0.652	F0.344	M_4abz_e	1	0.02	1	0.02
F0.652	F0.344	M_acald_e	1	0.07	1	0.07
F0.652	F0.344	M_ala__D_e	1	1	1	1
F0.652	F0.344	M_cu2_e	1	1	1	1
F0.652	F0.344	M_fe3_e	1	1	1	1
F0.652	F0.344	M_h2_e	1	0.93	1	0.93
F0.652	F0.344	M_h2s_e	1	0.07	1	0.07
F0.652	F0.344	M_orn_e	1	0.02	1	0.02
F0.652	F0.344	M_pi_e	1	1	1	1
F0.652	F0.344	M_pro__L_e	1	0.06	1	0.06
F0.557	F0.353	M_alaala_e	1	1	1	1
F0.557	F0.353	M_bz_e	1	0.08	1	0.08
F0.557	F0.353	M_h2o_e	1	0.19	1	0.19
F0.557	F0.353	M_h2s_e	1	0.16	1	0.16
F0.557	F0.353	M_h_e	1	0.75	1	0.75
F0.557	F0.353	M_rib__D_e	1	0.12	1	0.12
F0.557	F0.353	M_skm_e	1	0.02	1	0.02
F0.468	F0.354	M_fe2_e	1	1	1	1
F0.468	F0.354	M_pro__L_e	1	0.08	1	0.08
F0.630	F0.354	M_arg__L_e	1	0.17	1	0.17
F0.630	F0.354	M_chor_e	1	1	1	1
F0.630	F0.354	M_fe2_e	1	1	1	1
F0.630	F0.354	M_glu__L_e	1	1	1	1
F0.630	F0.354	M_gly_e	1	0.52	1	0.52
F0.630	F0.354	M_h2_e	1	1	1	1
F0.630	F0.354	M_h_e	1	0.89	1	0.89
F0.630	F0.354	M_lys__L_e	1	0.2	1	0.2
F0.630	F0.354	M_orn_e	1	0.33	1	0.33
F0.394	F0.427	M_4hthr_e	1	0.28	1	0.28
F0.394	F0.427	M_alaala_e	1	0.12	1	0.12
F0.394	F0.427	M_fe2_e	1	1	1	1
F0.394	F0.427	M_h_e	1	1	1	1
F0.394	F0.427	M_met__L_e	1	0.02	1	0.02
F0.394	F0.427	M_nh4_e	1	1	1	1
F0.394	F0.427	M_trp__L_e	1	0.09	1	0.09
F0.394	F0.427	M_tyr__L_e	1	0.15	1	0.15
F0.394	F0.548	M_asn__L_e	1	0.12	1	0.12
F0.394	F0.548	M_asp__L_e	1	0.12	1	0.12
F0.394	F0.548	M_fe2_e	1	1	1	1
F0.394	F0.548	M_fum_e	1	0.01	1	0.01
F0.394	F0.548	M_h_e	1	1	1	1
F0.394	F0.548	M_phe__L_e	1	0.07	1	0.07
F0.394	F0.548	M_ser__D_e	1	0.16	1	0.16
F0.394	F0.548	M_tyr__L_e	1	0.04	1	0.04
F0.394	F0.577	M_ala__D_e	1	0.24	1	0.24
F0.394	F0.577	M_ala__L_e	1	0.3	1	0.3
F0.394	F0.577	M_arg__L_e	1	0.04	1	0.04
F0.394	F0.577	M_asp__L_e	1	0.11	1	0.11
F0.394	F0.577	M_cu2_e	1	1	1	1
F0.394	F0.577	M_fe3_e	1	1	1	1
F0.394	F0.577	M_fum_e	1	0.05	1	0.05
F0.394	F0.577	M_h_e	1	0.63	1	0.63
F0.394	F0.577	M_leu__L_e	1	0.14	1	0.14
F0.394	F0.577	M_mn2_e	1	1	1	1
F0.394	F0.577	M_orn_e	1	0.14	1	0.14
F0.394	F0.577	M_pro__L_e	1	0.02	1	0.02
F0.394	F0.577	M_val__L_e	1	0.03	1	0.03
F0.394	F0.619	M_6pgc_e	1	1	1	1
F0.394	F0.619	M_ala__D_e	1	0.12	1	0.12
F0.394	F0.619	M_cu2_e	1	1	1	1
F0.394	F0.619	M_fe3_e	1	1	1	1
F0.394	F0.619	M_h_e	1	0.49	1	0.49
F0.394	F0.619	M_ser__D_e	1	0.04	1	0.04
F0.397	F0.577	M_ala__L_e	1	0.29	1	0.29
F0.397	F0.577	M_arg__L_e	1	0.03	1	0.03
F0.397	F0.577	M_bz_e	1	0.05	1	0.05
F0.397	F0.577	M_cu2_e	1	1	1	1
F0.397	F0.577	M_fe3_e	1	1	1	1
F0.397	F0.577	M_glu__L_e	1	0.15	1	0.15
F0.397	F0.577	M_h2_e	1	0.11	1	0.11
F0.397	F0.577	M_h_e	1	0.16	1	0.16
F0.397	F0.577	M_lac__D_e	1	0.01	1	0.01
F0.397	F0.577	M_mn2_e	1	1	1	1
F0.397	F0.577	M_nh4_e	1	0.75	1	0.75
F0.397	F0.577	M_orn_e	1	0.05	1	0.05
F0.397	F0.577	M_rib__D_e	1	1	1	1
F0.432	F0.619	M_asn__L_e	1	0.06	1	0.06
F0.432	F0.619	M_asp__L_e	1	0.14	1	0.14
F0.432	F0.619	M_cu2_e	1	1	1	1
F0.432	F0.619	M_fe3_e	1	1	1	1
F0.432	F0.619	M_glu__L_e	1	0.04	1	0.04
F0.432	F0.619	M_h2s_e	1	0.03	1	0.03
F0.432	F0.619	M_h_e	1	0.09	1	0.09
F0.432	F0.619	M_pro__L_e	1	0.01	1	0.01
F0.465	F0.543	M_alaala_e	1	0.06	1	0.06
F0.465	F0.543	M_bz_e	1	0.07	1	0.07
F0.465	F0.543	M_fe2_e	1	1	1	1
F0.465	F0.543	M_h2s_e	1	0.73	1	0.73
F0.465	F0.543	M_indole_e	1	0.08	1	0.08
F0.465	F0.543	M_lys__L_e	1	0.15	1	0.15
F0.465	F0.543	M_man1p_e	1	0.11	1	0.11
F0.465	F0.543	M_phe__L_e	1	0.05	1	0.05
F0.465	F0.543	M_rib__D_e	1	0.02	1	0.02
F0.468	F0.543	M_asn__L_e	1	0.07	1	0.07
F0.468	F0.543	M_asp__L_e	1	0.08	1	0.08
F0.468	F0.543	M_fe2_e	1	1	1	1
F0.468	F0.543	M_glu__L_e	1	0.04	1	0.04
F0.468	F0.543	M_lys__L_e	1	0.03	1	0.03
F0.468	F0.543	M_pro__L_e	1	0.14	1	0.14
F0.468	F0.577	M_ala__L_e	1	0.16	1	0.16
F0.468	F0.577	M_asp__L_e	1	0.04	1	0.04
F0.468	F0.577	M_cu2_e	1	1	1	1
F0.468	F0.577	M_fe3_e	1	1	1	1
F0.468	F0.577	M_glu__L_e	1	0.02	1	0.02
F0.468	F0.577	M_h2s_e	1	0.01	1	0.01
F0.468	F0.577	M_ile__L_e	1	0.03	1	0.03
F0.468	F0.577	M_leu__L_e	1	0.06	1	0.06
F0.468	F0.577	M_mn2_e	1	1	1	1
F0.468	F0.577	M_pro__L_e	1	0.06	1	0.06
F0.468	F0.577	M_val__L_e	1	0.03	1	0.03
F0.468	F0.619	M_ala__L_e	1	0.08	1	0.08
F0.468	F0.619	M_asp__L_e	1	0.05	1	0.05
F0.468	F0.619	M_cu2_e	1	1	1	1
F0.468	F0.619	M_dha_e	1	1	1	1
F0.468	F0.619	M_fe3_e	1	1	1	1
F0.468	F0.619	M_h2s_e	1	0.01	1	0.01
F0.468	F0.619	M_pi_e	1	1	1	1
F0.468	F0.619	M_pro__L_e	1	0.06	1	0.06
F0.626	F0.543	M_asn__L_e	1	0.12	1	0.12
F0.626	F0.543	M_asp__L_e	1	1	1	1
F0.626	F0.543	M_fe2_e	1	1	1	1
F0.626	F0.543	M_glu__L_e	1	0.1	1	0.1
F0.626	F0.543	M_h2s_e	1	0.38	1	0.38
F0.626	F0.543	M_phe__L_e	1	0.05	1	0.05
F0.630	F0.543	M_bz_e	1	0.13	1	0.13
F0.630	F0.543	M_fe2_e	1	1	1	1
F0.630	F0.543	M_glu__L_e	1	0.09	1	0.09
F0.594	F0.577	M_ala__D_e	1	0.16	1	0.16
F0.594	F0.577	M_asp__L_e	1	0.05	1	0.05
F0.594	F0.577	M_cu2_e	1	1	1	1
F0.594	F0.577	M_glu__L_e	1	0.02	1	0.02
F0.594	F0.577	M_h2s_e	1	0.14	1	0.14
F0.594	F0.577	M_ile__L_e	1	0.03	1	0.03
F0.594	F0.577	M_leu__L_e	1	0.03	1	0.03
F0.639	F0.577	M_acald_e	1	0.21	1	0.21
F0.639	F0.577	M_ala__D_e	1	0.14	1	0.14
F0.639	F0.577	M_ala__L_e	1	0.16	1	0.16
F0.639	F0.577	M_co2_e	1	0.03	1	0.03
F0.639	F0.577	M_cu2_e	1	1	1	1
F0.639	F0.577	M_fe2_e	1	0.01	1	0.01
F0.639	F0.577	M_fum_e	1	0.03	1	0.03
F0.639	F0.577	M_gly_e	1	0.15	1	0.15
F0.639	F0.577	M_h2o_e	1	0.1	1	0.1
F0.639	F0.577	M_leu__L_e	1	0.01	1	0.01
F0.639	F0.577	M_mn2_e	1	1	1	1
F0.639	F0.577	M_nh4_e	1	0.71	1	0.71
F0.639	F0.577	M_val__L_e	1	0.01	1	0.01
F0.652	F0.577	M_acald_e	1	0.28	1	0.28
F0.652	F0.577	M_ala__D_e	1	0.85	1	0.85
F0.652	F0.577	M_ala__L_e	1	0.1	1	0.1
F0.652	F0.577	M_asp__L_e	1	0.19	1	0.19
F0.652	F0.577	M_bz_e	1	0.04	1	0.04
F0.652	F0.577	M_co2_e	1	0.03	1	0.03
F0.652	F0.577	M_cu2_e	1	1	1	1
F0.652	F0.577	M_fe3_e	1	1	1	1
F0.652	F0.577	M_glu__L_e	1	0.01	1	0.01
F0.652	F0.577	M_h2_e	1	0.82	1	0.82
F0.652	F0.577	M_h2o_e	1	0.01	1	0.01
F0.652	F0.577	M_h2s_e	1	0.14	1	0.14
F0.652	F0.577	M_h_e	1	0.08	1	0.08
F0.652	F0.577	M_leu__L_e	1	0.07	1	0.07
F0.652	F0.577	M_lys__L_e	1	0.01	1	0.01
F0.652	F0.577	M_mn2_e	1	1	1	1
F0.652	F0.577	M_orn_e	1	0.03	1	0.03
F0.652	F0.577	M_pro__L_e	1	0.04	1	0.04
F0.602	F0.619	M_acald_e	1	0.35	1	0.35
F0.602	F0.619	M_cu2_e	1	1	1	1
F0.602	F0.619	M_fe3_e	1	1	1	1
F0.602	F0.619	M_g3pg_e	1	1	1	1
F0.602	F0.619	M_h2s_e	1	0.25	1	0.25
F0.602	F0.619	M_indole_e	1	0.14	1	0.14
F0.602	F0.619	M_pro__L_e	1	0.13	1	0.13
F0.652	F0.619	M_acald_e	1	0.35	1	0.35
F0.652	F0.619	M_ala__D_e	1	0.91	1	0.91
F0.652	F0.619	M_ala__L_e	1	0.11	1	0.11
F0.652	F0.619	M_asp__L_e	1	0.11	1	0.11
F0.652	F0.619	M_co2_e	1	0.08	1	0.08
F0.652	F0.619	M_cu2_e	1	1	1	1
F0.652	F0.619	M_cys__L_e	1	0.01	1	0.01
F0.652	F0.619	M_h2s_e	1	0.1	1	0.1
F0.652	F0.619	M_h_e	1	0.04	1	0.04
F0.652	F0.619	M_pi_e	1	0.74	1	0.74
F0.652	F0.619	M_pro__L_e	1	0.04	1	0.04
F0.665	F0.619	M_asp__L_e	1	0.73	1	0.73
F0.665	F0.619	M_cu2_e	1	1	1	1
F0.665	F0.619	M_fe3_e	1	1	1	1
F0.665	F0.619	M_h_e	1	1	1	1
F0.665	F0.619	M_mal__L_e	1	0.27	1	0.27
F0.051	F0.344	M_acald_e	1	0.09	1	0.09
F0.051	F0.344	M_fe2_e	1	1	1	1
F0.051	F0.344	M_for_e	1	0.04	1	0.04
F0.051	F0.344	M_h2o_e	1	1	1	1
F0.051	F0.344	M_h2s_e	1	0.02	1	0.02
F0.051	F0.344	M_leu__L_e	1	0.18	1	0.18
F0.051	F0.344	M_lys__L_e	1	0.04	1	0.04
F0.051	F0.354	M_acald_e	1	0.11	1	0.11
F0.051	F0.354	M_fe2_e	1	1	1	1
F0.051	F0.354	M_h2o_e	1	0.15	1	0.15
F0.291	F0.263	M_alaala_e	1	0.01	1	0.01
F0.291	F0.263	M_asp__L_e	1	0.04	1	0.04
F0.291	F0.263	M_cu2_e	1	1	1	1
F0.291	F0.263	M_fe3_e	1	1	1	1
F0.291	F0.344	M_akg_e	1	0.04	1	0.04
F0.291	F0.344	M_cu2_e	1	1	1	1
F0.291	F0.344	M_fe3_e	1	1	1	1
F0.291	F0.344	M_leu__L_e	1	0.06	1	0.06
F0.291	F0.344	M_lys__L_e	1	0.04	1	0.04
F0.291	F0.344	M_pyr_e	1	0.09	1	0.09
F0.291	F0.577	M_akg_e	1	0.04	1	0.04
F0.291	F0.577	M_asp__L_e	1	0.04	1	0.04
F0.291	F0.577	M_cu2_e	1	1	1	1
F0.291	F0.577	M_leu__L_e	1	0.06	1	0.06
F0.291	F0.577	M_lys__L_e	1	0.04	1	0.04
F0.291	F0.577	M_mn2_e	1	1	1	1
F0.291	F0.577	M_pyr_e	1	0.08	1	0.08
F0.291	F0.619	M_akg_e	1	0.04	1	0.04
F0.291	F0.619	M_asp__L_e	1	0.04	1	0.04
F0.291	F0.619	M_cu2_e	1	1	1	1
F0.291	F0.619	M_fe3_e	1	1	1	1
F0.291	F0.619	M_pi_e	1	0.8	1	0.8

## Sheet: Asgard archaea
Receiver	Donor	Compound	SCS (Species coupling score)	MUS (Metabolic uptake score)	MPS (Metabolite production score)	SMETANA
F0.009	F0.014	M_acald_e	1	0.02	1	0.02
F0.009	F0.014	M_arg__L_e	1	0.23	1	0.23
F0.009	F0.014	M_bz_e	1	0.02	1	0.02
F0.009	F0.014	M_fe2_e	1	0.47	1	0.47
F0.009	F0.014	M_h2o_e	1	0.15	1	0.15
F0.009	F0.014	M_h_e	1	0.61	1	0.61
F0.009	F0.014	M_orn_e	1	0.77	1	0.77
F0.009	F0.045	M_acald_e	1	0.38	1	0.38
F0.009	F0.045	M_ac_e	1	0.16	1	0.16
F0.009	F0.045	M_bz_e	1	0.04	1	0.04
F0.009	F0.045	M_for_e	1	0.09	1	0.09
F0.009	F0.045	M_glcur_e	1	1	1	1
F0.009	F0.045	M_nh4_e	1	1	1	1
F0.037	F0.014	M_acald_e	1	1	1	1
F0.037	F0.014	M_fe2_e	1	1	1	1
F0.037	F0.014	M_gua_e	1	1	1	1
F0.037	F0.014	M_orn_e	1	0.02	1	0.02
F0.213	F0.014	M_acald_e	1	0.53	1	0.53
F0.213	F0.014	M_arg__L_e	1	0.09	1	0.09
F0.213	F0.014	M_h2o_e	1	0.02	1	0.02
F0.213	F0.014	M_h2s_e	1	0.03	1	0.03
F0.213	F0.014	M_h_e	1	0.13	1	0.13
F0.213	F0.014	M_lys__L_e	1	0.21	1	0.21
F0.213	F0.014	M_orn_e	1	0.35	1	0.35
F0.213	F0.014	M_pi_e	1	1	1	1
F0.332	F0.045	M_acald_e	1	0.64	1	0.64
F0.332	F0.045	M_ac_e	1	0.36	1	0.36
F0.332	F0.045	M_h_e	1	0.18	1	0.18
F0.332	F0.045	M_nh4_e	1	1	1	1
F0.354	F0.045	M_acald_e	1	1	1	1
F0.354	F0.045	M_co2_e	1	0.25	1	0.25
F0.354	F0.045	M_h2s_e	1	0.01	1	0.01
F0.354	F0.045	M_h_e	1	0.08	1	0.08
F0.354	F0.045	M_hxan_e	1	0.05	1	0.05
F0.354	F0.045	M_nh4_e	1	1	1	1
F0.619	F0.045	M_acald_e	1	1	1	1
F0.619	F0.045	M_asn__L_e	1	0.34	1	0.34
F0.619	F0.045	M_h2s_e	1	0.12	1	0.12
F0.619	F0.045	M_h_e	1	0.12	1	0.12
F0.619	F0.045	M_lac__L_e	1	0.02	1	0.02
F0.619	F0.045	M_nh4_e	1	0.8	1	0.8
F0.213	F0.085	M_abt__L_e	1	0.04	1	0.04
F0.213	F0.085	M_acald_e	1	1	1	1
F0.213	F0.085	M_fe2_e	1	0.42	1	0.42
F0.213	F0.085	M_h2s_e	1	0.01	1	0.01
F0.213	F0.085	M_h_e	1	0.02	1	0.02
F0.213	F0.085	M_nh4_e	1	1	1	1
F0.213	F0.085	M_pi_e	1	1	1	1
F0.263	F0.085	M_acald_e	1	0.04	1	0.04
F0.263	F0.085	M_ac_e	1	0.22	1	0.22
F0.263	F0.085	M_h2o_e	1	0.09	1	0.09
F0.263	F0.085	M_h2s_e	1	0.18	1	0.18
F0.263	F0.085	M_h_e	1	0.18	1	0.18
F0.263	F0.085	M_lac__D_e	1	0.01	1	0.01
F0.263	F0.085	M_lac__L_e	1	0.05	1	0.05
F0.263	F0.085	M_nh4_e	1	1	1	1
F0.213	F0.154	M_acald_e	1	0.52	1	0.52
F0.213	F0.154	M_arg__L_e	1	0.06	1	0.06
F0.213	F0.154	M_fe2_e	1	0.49	1	0.49
F0.213	F0.154	M_h2o_e	1	0.04	1	0.04
F0.213	F0.154	M_h_e	1	0.25	1	0.25
F0.213	F0.154	M_lys__L_e	1	0.19	1	0.19
F0.213	F0.154	M_nh4_e	1	0.48	1	0.48
F0.213	F0.154	M_orn_e	1	0.27	1	0.27
F0.213	F0.154	M_pi_e	1	1	1	1
F0.353	F0.154	M_4abz_e	1	0.01	1	0.01
F0.353	F0.154	M_acald_e	1	0.38	1	0.38
F0.353	F0.154	M_bz_e	1	0.04	1	0.04
F0.353	F0.154	M_fe2_e	1	1	1	1
F0.353	F0.154	M_h2o_e	1	0.37	1	0.37
F0.353	F0.154	M_h2s_e	1	0.09	1	0.09
F0.353	F0.154	M_h_e	1	0.24	1	0.24
F0.619	F0.154	M_acald_e	1	0.56	1	0.56
F0.619	F0.154	M_h2s_e	1	0.12	1	0.12
F0.619	F0.154	M_h_e	1	0.29	1	0.29
F0.619	F0.154	M_lac__L_e	1	0.31	1	0.31
F0.619	F0.154	M_lys__L_e	1	0.04	1	0.04
F0.619	F0.154	M_orn_e	1	0.25	1	0.25
F0.619	F0.154	M_pi_e	1	1	1	1
F0.260	F0.417	M_co2_e	1	0.43	1	0.43
F0.260	F0.417	M_fe2_e	1	1	1	1
F0.260	F0.417	M_urea_e	1	0.01	1	0.01
F0.260	F0.540	M_fe2_e	1	1	1	1
F0.260	F0.540	M_h2s_e	1	0.01	1	0.01
F0.260	F0.540	M_h_e	1	0.5	1	0.5
F0.260	F0.540	M_tyr__L_e	1	0.02	1	0.02
F0.263	F0.417	M_acald_e	1	1	1	1
F0.263	F0.417	M_fe2_e	1	0.08	1	0.08
F0.263	F0.417	M_h2o_e	1	0.57	1	0.57
F0.263	F0.417	M_lac__D_e	1	0.42	1	0.42
F0.263	F0.417	M_lac__L_e	1	0.58	1	0.58
F0.353	F0.273	M_4abz_e	1	0.02	1	0.02
F0.353	F0.273	M_acald_e	1	0.5	1	0.5
F0.353	F0.273	M_bz_e	1	0.03	1	0.03
F0.353	F0.273	M_fe2_e	1	1	1	1
F0.353	F0.273	M_glu__L_e	1	0.01	1	0.01
F0.353	F0.273	M_h2o_e	1	0.01	1	0.01
F0.353	F0.273	M_h2s_e	1	0.05	1	0.05
F0.353	F0.273	M_h_e	1	0.14	1	0.14
F0.353	F0.273	M_his__L_e	1	0.07	1	0.07
F0.353	F0.273	M_inost_e	1	0.01	1	0.01
F0.353	F0.273	M_lys__L_e	1	0.08	1	0.08
F0.353	F0.273	M_nh4_e	1	0.46	1	0.46
F0.353	F0.273	M_ptrc_e	1	0.21	1	0.21
F0.353	F0.273	M_so3_e	1	0.01	1	0.01
F0.353	F0.273	M_succ_e	1	0.07	1	0.07
F0.353	F0.273	M_val__L_e	1	0.17	1	0.17
F0.344	F0.666	M_acald_e	1	0.21	1	0.21
F0.344	F0.666	M_arg__L_e	1	0.34	1	0.34
F0.344	F0.666	M_fe2_e	1	0.34	1	0.34
F0.344	F0.666	M_h2o_e	1	0.4	1	0.4
F0.344	F0.666	M_h2s_e	1	0.05	1	0.05
F0.344	F0.666	M_h_e	1	0.12	1	0.12
F0.344	F0.666	M_orn_e	1	0.66	1	0.66
F0.344	F0.666	M_pi_e	1	1	1	1
F0.344	F0.666	M_rib__D_e	1	1	1	1
F0.353	F0.417	M_acald_e	1	0.4	1	0.4
F0.353	F0.417	M_bz_e	1	0.14	1	0.14
F0.353	F0.417	M_fe2_e	1	1	1	1
F0.353	F0.417	M_h_e	1	0.02	1	0.02
F0.353	F0.417	M_lys__L_e	1	0.12	1	0.12
F0.353	F0.604	M_acald_e	1	0.3	1	0.3
F0.353	F0.604	M_fe2_e	1	1	1	1
F0.353	F0.604	M_h2o_e	1	0.32	1	0.32
F0.353	F0.604	M_h2s_e	1	0.12	1	0.12
F0.353	F0.604	M_h_e	1	0.04	1	0.04
F0.353	F0.604	M_ura_e	1	0.1	1	0.1
F0.353	F0.666	M_fe2_e	1	1	1	1
F0.353	F0.666	M_h_e	1	0.15	1	0.15
F0.353	F0.666	M_rib__D_e	1	0.03	1	0.03
F0.378	F0.540	M_4abz_e	1	0.03	1	0.03
F0.378	F0.540	M_fe2_e	1	1	1	1
F0.378	F0.666	M_acald_e	1	0.3	1	0.3
F0.378	F0.666	M_arg__L_e	1	0.04	1	0.04
F0.378	F0.666	M_fe2_e	1	1	1	1
F0.378	F0.666	M_orn_e	1	0.12	1	0.12
F0.378	F0.666	M_rib__D_e	1	0.05	1	0.05
F0.577	F0.417	M_acald_e	1	1	1	1
F0.577	F0.417	M_bz_e	1	0.05	1	0.05
F0.577	F0.417	M_fe2_e	1	0.51	1	0.51
F0.577	F0.417	M_h2o_e	1	0.29	1	0.29
F0.577	F0.417	M_h_e	1	0.29	1	0.29
F0.577	F0.417	M_nh4_e	1	1	1	1
F0.014	F0.009	M_4abz_e	1	0.05	1	0.05
F0.014	F0.009	M_acac_e	1	0.04	1	0.04
F0.014	F0.009	M_acald_e	1	0.83	1	0.83
F0.014	F0.009	M_arg__L_e	1	0.06	1	0.06
F0.014	F0.009	M_cu2_e	1	1	1	1
F0.014	F0.009	M_g3pe_e	1	0.12	1	0.12
F0.014	F0.009	M_h2o_e	1	0.17	1	0.17
F0.014	F0.009	M_h_e	1	0.05	1	0.05
F0.014	F0.009	M_nh4_e	1	0.76	1	0.76
F0.014	F0.009	M_rib__D_e	1	1	1	1
F0.540	F0.009	M_4abz_e	1	0.02	1	0.02
F0.540	F0.009	M_co2_e	1	0.15	1	0.15
F0.540	F0.009	M_cu2_e	1	1	1	1
F0.540	F0.009	M_fe3_e	1	0.83	1	0.83
F0.540	F0.009	M_glu__L_e	1	0.04	1	0.04
F0.540	F0.009	M_h2_e	1	0.04	1	0.04
F0.540	F0.009	M_h2o_e	1	0.48	1	0.48
F0.540	F0.009	M_lac__L_e	1	0.05	1	0.05
F0.540	F0.009	M_orn_e	1	0.07	1	0.07
F0.540	F0.009	M_ptrc_e	1	0.18	1	0.18
F0.540	F0.009	M_rib__D_e	1	1	1	1
F0.014	F0.037	M_alaala_e	1	0.04	1	0.04
F0.014	F0.037	M_asp__L_e	1	0.19	1	0.19
F0.014	F0.037	M_h2s_e	1	0.12	1	0.12
F0.014	F0.037	M_h_e	1	0.09	1	0.09
F0.014	F0.037	M_inost_e	1	1	1	1
F0.014	F0.037	M_lys__L_e	1	0.02	1	0.02
F0.014	F0.037	M_pro__L_e	1	0.06	1	0.06
F0.014	F0.037	M_rib__D_e	1	1	1	1
F0.014	F0.213	M_asp__L_e	1	0.07	1	0.07
F0.014	F0.213	M_cu2_e	1	1	1	1
F0.014	F0.213	M_fe3_e	1	1	1	1
F0.014	F0.213	M_glu__L_e	1	0.04	1	0.04
F0.014	F0.213	M_h2o_e	1	0.02	1	0.02
F0.014	F0.213	M_h_e	1	0.01	1	0.01
F0.014	F0.213	M_pro__L_e	1	0.04	1	0.04
F0.014	F0.263	M_acald_e	1	0.13	1	0.13
F0.014	F0.263	M_asp__L_e	1	0.03	1	0.03
F0.014	F0.263	M_but_e	1	0.05	1	0.05
F0.014	F0.263	M_cu2_e	1	1	1	1
F0.014	F0.263	M_g3pe_e	1	0.01	1	0.01
F0.014	F0.263	M_glu__L_e	1	0.01	1	0.01
F0.014	F0.263	M_h2o_e	1	0.14	1	0.14
F0.014	F0.263	M_h_e	1	0.02	1	0.02
F0.014	F0.263	M_lac__L_e	1	0.01	1	0.01
F0.014	F0.263	M_man1p_e	1	0.67	1	0.67
F0.014	F0.263	M_nh4_e	1	0.76	1	0.76
F0.014	F0.263	M_orn_e	1	0.06	1	0.06
F0.014	F0.263	M_pro__L_e	1	0.03	1	0.03
F0.014	F0.263	M_ptrc_e	1	0.13	1	0.13
F0.014	F0.353	M_4abz_e	1	0.04	1	0.04
F0.014	F0.353	M_acald_e	1	1	1	1
F0.014	F0.353	M_bz_e	1	0.1	1	0.1
F0.014	F0.353	M_h2o_e	1	0.02	1	0.02
F0.014	F0.353	M_rib__D_e	1	1	1	1
F0.014	F0.577	M_acac_e	1	0.17	1	0.17
F0.014	F0.577	M_acald_e	1	0.16	1	0.16
F0.014	F0.577	M_arg__L_e	1	0.02	1	0.02
F0.014	F0.577	M_cu2_e	1	1	1	1
F0.014	F0.577	M_g3pe_e	1	0.06	1	0.06
F0.014	F0.577	M_h2o_e	1	0.3	1	0.3
F0.014	F0.577	M_h2s_e	1	0.03	1	0.03
F0.014	F0.577	M_h_e	1	0.01	1	0.01
F0.014	F0.577	M_his__L_e	1	0.02	1	0.02
F0.014	F0.577	M_mn2_e	1	1	1	1
F0.014	F0.577	M_nh4_e	1	0.66	1	0.66
F0.014	F0.577	M_orn_e	1	0.06	1	0.06
F0.014	F0.577	M_pro__L_e	1	0.03	1	0.03
F0.014	F0.577	M_rib__D_e	1	1	1	1
F0.014	F0.577	M_val__L_e	1	0.1	1	0.1
F0.045	F0.178	M_ala__L_e	1	0.27	1	0.27
F0.045	F0.178	M_arg__L_e	1	0.02	1	0.02
F0.045	F0.178	M_asp__L_e	1	0.03	1	0.03
F0.045	F0.178	M_bz_e	1	0.02	1	0.02
F0.045	F0.178	M_fe2_e	1	1	1	1
F0.045	F0.178	M_glu__L_e	1	0.02	1	0.02
F0.045	F0.178	M_h_e	1	0.08	1	0.08
F0.045	F0.178	M_orn_e	1	0.13	1	0.13
F0.045	F0.178	M_ser__D_e	1	0.1	1	0.1
F0.045	F0.332	M_ala__L_e	1	0.08	1	0.08
F0.045	F0.332	M_bz_e	1	0.02	1	0.02
F0.045	F0.332	M_fe2_e	1	1	1	1
F0.045	F0.332	M_h2s_e	1	0.11	1	0.11
F0.045	F0.332	M_h_e	1	0.04	1	0.04
F0.045	F0.332	M_pro__L_e	1	0.02	1	0.02
F0.045	F0.354	M_fe2_e	1	1	1	1
F0.085	F0.213	M_cu2_e	1	1	1	1
F0.085	F0.213	M_h2o_e	1	0.34	1	0.34
F0.085	F0.263	M_acald_e	1	0.38	1	0.38
F0.085	F0.263	M_co2_e	1	0.01	1	0.01
F0.085	F0.263	M_cu2_e	1	1	1	1
F0.085	F0.263	M_fe3_e	1	1	1	1
F0.085	F0.263	M_glyc3p_e	1	0.11	1	0.11
F0.085	F0.263	M_h2o_e	1	0.13	1	0.13
F0.085	F0.263	M_lac__D_e	1	0.01	1	0.01
F0.085	F0.263	M_lac__L_e	1	0.02	1	0.02
F0.154	F0.213	M_ala__L_e	1	0.09	1	0.09
F0.154	F0.213	M_co2_e	1	0.01	1	0.01
F0.154	F0.213	M_cu2_e	1	1	1	1
F0.154	F0.213	M_fe2_e	1	0.12	1	0.12
F0.154	F0.213	M_h2_e	1	0.01	1	0.01
F0.154	F0.213	M_h2o_e	1	0.12	1	0.12
F0.154	F0.213	M_h2s_e	1	0.12	1	0.12
F0.154	F0.213	M_h_e	1	0.04	1	0.04
F0.154	F0.213	M_nh4_e	1	0.01	1	0.01
F0.154	F0.213	M_pro__L_e	1	0.03	1	0.03
F0.154	F0.577	M_acald_e	1	0.03	1	0.03
F0.154	F0.577	M_arg__L_e	1	1	1	1
F0.154	F0.577	M_bz_e	1	0.01	1	0.01
F0.154	F0.577	M_cu2_e	1	1	1	1
F0.154	F0.577	M_glu__L_e	1	0.02	1	0.02
F0.154	F0.577	M_h2o_e	1	0.69	1	0.69
F0.154	F0.577	M_h2s_e	1	0.06	1	0.06
F0.154	F0.577	M_h_e	1	0.19	1	0.19
F0.154	F0.577	M_indole_e	1	0.01	1	0.01
F0.154	F0.577	M_lys__L_e	1	0.01	1	0.01
F0.154	F0.577	M_mn2_e	1	1	1	1
F0.154	F0.577	M_rib__D_e	1	1	1	1
F0.154	F0.619	M_ala__L_e	1	0.03	1	0.03
F0.154	F0.619	M_fe3_e	1	1	1	1
F0.154	F0.619	M_glu__L_e	1	0.01	1	0.01
F0.273	F0.213	M_co2_e	1	0.34	1	0.34
F0.273	F0.213	M_cu2_e	1	1	1	1
F0.273	F0.213	M_fe3_e	1	1	1	1
F0.273	F0.213	M_glu__L_e	1	0.08	1	0.08
F0.273	F0.213	M_h2o_e	1	0.02	1	0.02
F0.273	F0.213	M_h2s_e	1	0.31	1	0.31
F0.273	F0.213	M_inost_e	1	1	1	1
F0.273	F0.213	M_nh4_e	1	0.76	1	0.76
F0.540	F0.213	M_ala__L_e	1	0.25	1	0.25
F0.540	F0.213	M_cu2_e	1	1	1	1
F0.540	F0.213	M_fe3_e	1	0.48	1	0.48
F0.540	F0.213	M_glyc3p_e	1	0.16	1	0.16
F0.540	F0.213	M_h2o_e	1	0.15	1	0.15
F0.540	F0.213	M_h2s_e	1	0.17	1	0.17
F0.540	F0.213	M_lac__L_e	1	0.01	1	0.01
F0.540	F0.263	M_cu2_e	1	1	1	1
F0.540	F0.263	M_fe2_e	1	0.18	1	0.18
F0.540	F0.263	M_glyc3p_e	1	0.66	1	0.66
F0.540	F0.263	M_h2o_e	1	0.71	1	0.71
F0.540	F0.263	M_h2s_e	1	0.08	1	0.08
F0.540	F0.263	M_lac__L_e	1	0.35	1	0.35
F0.540	F0.263	M_orn_e	1	0.03	1	0.03
F0.540	F0.263	M_ptrc_e	1	0.06	1	0.06
F0.604	F0.263	M_arg__L_e	1	0.01	1	0.01
F0.604	F0.263	M_cu2_e	1	1	1	1
F0.604	F0.263	M_fe3_e	1	1	1	1
F0.604	F0.263	M_glyc3p_e	1	1	1	1
F0.604	F0.263	M_h2s_e	1	0.23	1	0.23
F0.604	F0.263	M_h_e	1	0.03	1	0.03
F0.604	F0.263	M_lys__L_e	1	0.02	1	0.02
F0.604	F0.263	M_nh4_e	1	0.95	1	0.95
F0.604	F0.263	M_orn_e	1	0.05	1	0.05
F0.273	F0.577	M_bz_e	1	0.04	1	0.04
F0.273	F0.577	M_cu2_e	1	1	1	1
F0.273	F0.577	M_fum_e	1	0.06	1	0.06
F0.273	F0.577	M_glu__L_e	1	0.03	1	0.03
F0.273	F0.577	M_h2s_e	1	0.14	1	0.14
F0.273	F0.577	M_his__L_e	1	0.01	1	0.01
F0.273	F0.577	M_ile__L_e	1	0.03	1	0.03
F0.273	F0.577	M_inost_e	1	1	1	1
F0.273	F0.577	M_leu__L_e	1	0.04	1	0.04
F0.273	F0.577	M_mal__L_e	1	0.04	1	0.04
F0.273	F0.577	M_mn2_e	1	1	1	1
F0.273	F0.577	M_nh4_e	1	0.87	1	0.87
F0.273	F0.577	M_orn_e	1	0.03	1	0.03
F0.273	F0.577	M_pyr_e	1	0.06	1	0.06
F0.273	F0.577	M_val__L_e	1	0.1	1	0.1
F0.273	F0.619	M_6pgc_e	1	1	1	1
F0.273	F0.619	M_acald_e	1	0.18	1	0.18
F0.273	F0.619	M_asn__L_e	1	0.14	1	0.14
F0.273	F0.619	M_cu2_e	1	1	1	1
F0.273	F0.619	M_cys__L_e	1	0.05	1	0.05
F0.273	F0.619	M_fum_e	1	0.04	1	0.04
F0.273	F0.619	M_glu__L_e	1	0.11	1	0.11
F0.273	F0.619	M_h2o_e	1	0.13	1	0.13
F0.273	F0.619	M_h2s_e	1	0.18	1	0.18
F0.666	F0.344	M_ala__L_e	1	1	1	1
F0.666	F0.344	M_cu2_e	1	1	1	1
F0.666	F0.344	M_fe2_e	1	0.37	1	0.37
F0.666	F0.344	M_lys__L_e	1	0.04	1	0.04
F0.417	F0.577	M_arg__L_e	1	1	1	1
F0.417	F0.577	M_bz_e	1	0.03	1	0.03
F0.417	F0.577	M_cu2_e	1	1	1	1
F0.417	F0.577	M_h2o_e	1	0.02	1	0.02
F0.417	F0.577	M_his__L_e	1	0.02	1	0.02
F0.417	F0.577	M_ile__L_e	1	0.04	1	0.04
F0.417	F0.577	M_inost_e	1	1	1	1
F0.417	F0.577	M_mn2_e	1	1	1	1
F0.417	F0.577	M_pi_e	1	1	1	1
F0.417	F0.577	M_rib__D_e	1	1	1	1
F0.604	F0.577	M_ala__L_e	1	0.15	1	0.15
F0.604	F0.577	M_asp__L_e	1	0.01	1	0.01
F0.604	F0.577	M_cu2_e	1	1	1	1
F0.604	F0.577	M_gly_e	1	0.2	1	0.2
F0.604	F0.577	M_h_e	1	0.08	1	0.08
F0.604	F0.577	M_his__L_e	1	0.02	1	0.02
F0.604	F0.577	M_mn2_e	1	1	1	1
F0.604	F0.577	M_orn_e	1	0.06	1	0.06
F0.604	F0.577	M_pro__L_e	1	0.02	1	0.02
F0.604	F0.577	M_val__L_e	1	0.02	1	0.02

## Sheet: Bathyarchaeota
Receiver	Donor	Compound	SCS (Species coupling score)	MUS (Metabolic uptake score)	MPS (Metabolite production score)	SMETANA
F0.213	F0.006	M_acald_e	1	0.52	1	0.52
F0.213	F0.006	M_cys__L_e	1	0.3	1	0.3
F0.213	F0.006	M_h2s_e	1	0.23	1	0.23
F0.213	F0.006	M_h_e	1	0.33	1	0.33
F0.213	F0.006	M_lys__L_e	1	0.32	1	0.32
F0.213	F0.006	M_pi_e	1	1	1	1
F0.378	F0.006	M_acald_e	1	0.61	1	0.61
F0.378	F0.006	M_co2_e	1	0.61	1	0.61
F0.378	F0.006	M_fe2_e	1	1	1	1
F0.378	F0.006	M_h2o_e	1	0.1	1	0.1
F0.009	F0.166	M_fe3_e	1	0.51	1	0.51
F0.009	F0.166	M_orn_e	1	1	1	1
F0.009	F0.166	M_succ_e	1	0.03	1	0.03
F0.037	F0.199	M_acald_e	1	0.32	1	0.32
F0.037	F0.199	M_cu2_e	1	1	1	1
F0.037	F0.199	M_fe2_e	1	1	1	1
F0.037	F0.199	M_h2s_e	1	0.24	1	0.24
F0.353	F0.166	M_acald_e	1	0.3	1	0.3
F0.353	F0.166	M_bz_e	1	0.01	1	0.01
F0.353	F0.166	M_fe3_e	1	1	1	1
F0.353	F0.166	M_h_e	1	0.61	1	0.61
F0.353	F0.166	M_succ_e	1	0.18	1	0.18
F0.353	F0.166	M_val__L_e	1	0.82	1	0.82
F0.354	F0.166	M_acald_e	1	0.38	1	0.38
F0.354	F0.166	M_h2o_e	1	0.45	1	0.45
F0.354	F0.166	M_h2s_e	1	0.1	1	0.1
F0.354	F0.166	M_h_e	1	0.49	1	0.49
F0.354	F0.166	M_orn_e	1	0.06	1	0.06
F0.354	F0.166	M_val__L_e	1	1	1	1
F0.178	F0.330	M_4abut_e	1	0.22	1	0.22
F0.178	F0.330	M_cu2_e	1	1	1	1
F0.178	F0.330	M_fum_e	1	0.04	1	0.04
F0.178	F0.330	M_orn_e	1	0.04	1	0.04
F0.213	F0.452	M_acald_e	1	0.5	1	0.5
F0.213	F0.452	M_fe2_e	1	0.5	1	0.5
F0.213	F0.452	M_h2s_e	1	0.08	1	0.08
F0.213	F0.452	M_h_e	1	0.31	1	0.31
F0.213	F0.452	M_lys__L_e	1	0.19	1	0.19
F0.213	F0.452	M_so3_e	1	0.08	1	0.08
F0.213	F0.452	M_val__L_e	1	0.38	1	0.38
F0.263	F0.399	M_arg__L_e	1	0.02	1	0.02
F0.263	F0.399	M_fe2_e	1	0.12	1	0.12
F0.263	F0.399	M_fum_e	1	1	1	1
F0.263	F0.399	M_h2o_e	1	1	1	1
F0.263	F0.399	M_h2s_e	1	0.12	1	0.12
F0.263	F0.399	M_h_e	1	0.37	1	0.37
F0.263	F0.399	M_skm_e	1	0.01	1	0.01
F0.263	F0.452	M_lac__D_e	1	1	1	1
F0.263	F0.452	M_lys__L_e	1	0.03	1	0.03
F0.353	F0.450	M_4abz_e	1	0.12	1	0.12
F0.353	F0.450	M_acald_e	1	0.34	1	0.34
F0.353	F0.450	M_fe2_e	1	1	1	1
F0.353	F0.450	M_h2o_e	1	0.29	1	0.29
F0.353	F0.450	M_h2s_e	1	0.03	1	0.03
F0.353	F0.450	M_h_e	1	0.07	1	0.07
F0.353	F0.450	M_ile__L_e	1	0.01	1	0.01
F0.353	F0.452	M_acald_e	1	0.34	1	0.34
F0.353	F0.452	M_bz_e	1	0.03	1	0.03
F0.353	F0.452	M_fe2_e	1	1	1	1
F0.353	F0.452	M_h2s_e	1	0.38	1	0.38
F0.353	F0.452	M_h_e	1	1	1	1
F0.353	F0.452	M_so3_e	1	0.04	1	0.04
F0.353	F0.452	M_val__L_e	1	1	1	1
F0.378	F0.452	M_acald_e	1	0.18	1	0.18
F0.378	F0.452	M_asn__L_e	1	0.47	1	0.47
F0.378	F0.452	M_fe2_e	1	1	1	1
F0.378	F0.452	M_h2o_e	1	0.24	1	0.24
F0.378	F0.452	M_h2s_e	1	0.15	1	0.15
F0.378	F0.452	M_h_e	1	0.35	1	0.35
F0.378	F0.452	M_succ_e	1	0.53	1	0.53
F0.378	F0.452	M_urea_e	1	0.13	1	0.13
F0.378	F0.452	M_val__L_e	1	0.04	1	0.04
F0.619	F0.450	M_acald_e	1	0.65	1	0.65
F0.619	F0.450	M_asn__L_e	1	0.25	1	0.25
F0.619	F0.450	M_fe2_e	1	1	1	1
F0.619	F0.450	M_h2s_e	1	0.23	1	0.23
F0.619	F0.450	M_h_e	1	0.27	1	0.27
F0.619	F0.450	M_pi_e	1	1	1	1
F0.619	F0.450	M_succ_e	1	0.19	1	0.19
F0.006	F0.213	M_ala__L_e	1	0.28	1	0.28
F0.006	F0.213	M_cu2_e	1	1	1	1
F0.006	F0.213	M_fe3_e	1	0.8	1	0.8
F0.006	F0.213	M_h_e	1	0.1	1	0.1
F0.006	F0.213	M_pro__L_e	1	0.02	1	0.02
F0.006	F0.263	M_cu2_e	1	1	1	1
F0.006	F0.263	M_fe2_e	1	0.17	1	0.17
F0.006	F0.263	M_lac__D_e	1	0.01	1	0.01
F0.006	F0.378	M_ala__L_e	1	0.17	1	0.17
F0.006	F0.378	M_h2o_e	1	0.05	1	0.05
F0.006	F0.378	M_h2s_e	1	0.09	1	0.09
F0.006	F0.378	M_man1p_e	1	1	1	1
F0.199	F0.009	M_asp__L_e	1	0.01	1	0.01
F0.199	F0.009	M_cu2_e	1	0.75	1	0.75
F0.199	F0.009	M_fe3_e	1	0.39	1	0.39
F0.199	F0.009	M_glu__L_e	1	0.02	1	0.02
F0.199	F0.009	M_h2s_e	1	0.03	1	0.03
F0.199	F0.009	M_h_e	1	0.01	1	0.01
F0.199	F0.009	M_rib__D_e	1	1	1	1
F0.199	F0.009	M_urea_e	1	0.13	1	0.13
F0.199	F0.037	M_rib__D_e	1	1	1	1
F0.478	F0.128	M_acald_e	1	0.76	1	0.76
F0.478	F0.128	M_ala__D_e	1	0.12	1	0.12
F0.478	F0.128	M_ala__L_e	1	0.62	1	0.62
F0.478	F0.128	M_arg__L_e	1	0.03	1	0.03
F0.478	F0.128	M_bz_e	1	0.02	1	0.02
F0.478	F0.128	M_cu2_e	1	1	1	1
F0.478	F0.128	M_fe3_e	1	1	1	1
F0.478	F0.128	M_glu__L_e	1	0.54	1	0.54
F0.478	F0.128	M_h2s_e	1	0.26	1	0.26
F0.478	F0.128	M_hxan_e	1	0.09	1	0.09
F0.478	F0.128	M_inost_e	1	0.01	1	0.01
F0.478	F0.128	M_lys__L_e	1	0.1	1	0.1
F0.478	F0.128	M_nh4_e	1	0.23	1	0.23
F0.478	F0.128	M_orn_e	1	0.13	1	0.13
F0.478	F0.128	M_pro__L_e	1	0.05	1	0.05
F0.166	F0.213	M_cu2_e	1	1	1	1
F0.166	F0.213	M_fe2_e	1	1	1	1
F0.166	F0.213	M_h2s_e	1	0.01	1	0.01
F0.166	F0.213	M_pro__L_e	1	0.05	1	0.05
F0.166	F0.332	M_arg__L_e	1	0.13	1	0.13
F0.166	F0.332	M_bz_e	1	0.01	1	0.01
F0.166	F0.332	M_fe2_e	1	1	1	1
F0.166	F0.332	M_nh4_e	1	0.66	1	0.66
F0.166	F0.332	M_orn_e	1	0.23	1	0.23
F0.166	F0.332	M_ptrc_e	1	0.64	1	0.64
F0.166	F0.354	M_arg__L_e	1	0.21	1	0.21
F0.166	F0.354	M_fe2_e	1	1	1	1
F0.166	F0.354	M_h2s_e	1	0.05	1	0.05
F0.166	F0.354	M_nh4_e	1	0.63	1	0.63
F0.166	F0.354	M_orn_e	1	0.25	1	0.25
F0.166	F0.354	M_pro__L_e	1	0.01	1	0.01
F0.166	F0.354	M_xan_e	1	0.54	1	0.54
F0.330	F0.178	M_arg__L_e	1	1	1	1
F0.330	F0.178	M_bz_e	1	0.04	1	0.04
F0.330	F0.178	M_fe2_e	1	1	1	1
F0.330	F0.178	M_h2s_e	1	0.61	1	0.61
F0.330	F0.178	M_inost_e	1	0.03	1	0.03
F0.330	F0.178	M_lys__L_e	1	0.16	1	0.16
F0.330	F0.178	M_orn_e	1	0.11	1	0.11
F0.330	F0.178	M_pro__L_e	1	0.1	1	0.1
F0.478	F0.178	M_akg_e	1	0.14	1	0.14
F0.478	F0.178	M_ala__L_e	1	0.8	1	0.8
F0.478	F0.178	M_arg__L_e	1	0.14	1	0.14
F0.478	F0.178	M_bz_e	1	0.07	1	0.07
F0.478	F0.178	M_fe2_e	1	1	1	1
F0.478	F0.178	M_glu__L_e	1	0.1	1	0.1
F0.478	F0.178	M_h2s_e	1	0.55	1	0.55
F0.478	F0.178	M_h_e	1	0.03	1	0.03
F0.478	F0.178	M_mal__L_e	1	1	1	1
F0.478	F0.178	M_orn_e	1	0.13	1	0.13
F0.478	F0.178	M_pro__L_e	1	0.21	1	0.21
F0.452	F0.213	M_cu2_e	1	1	1	1
F0.452	F0.213	M_fe2_e	1	0.23	1	0.23
F0.478	F0.213	M_ala__D_e	1	0.16	1	0.16
F0.478	F0.213	M_ala__L_e	1	0.48	1	0.48
F0.478	F0.213	M_cu2_e	1	1	1	1
F0.478	F0.213	M_fe2_e	1	1	1	1
F0.478	F0.213	M_glu__L_e	1	0.82	1	0.82
F0.478	F0.213	M_h2s_e	1	0.51	1	0.51
F0.478	F0.213	M_h_e	1	1	1	1
F0.478	F0.213	M_inost_e	1	0.01	1	0.01
F0.478	F0.213	M_pro__L_e	1	0.04	1	0.04
F0.478	F0.260	M_acald_e	1	1	1	1
F0.478	F0.260	M_akg_e	1	1	1	1
F0.478	F0.260	M_for_e	1	1	1	1
F0.478	F0.260	M_gam6p_e	1	0.5	1	0.5
F0.478	F0.260	M_h2s_e	1	0.5	1	0.5
F0.478	F0.260	M_h_e	1	1	1	1
F0.450	F0.263	M_co2_e	1	0.22	1	0.22
F0.450	F0.263	M_cu2_e	1	1	1	1
F0.450	F0.263	M_fe3_e	1	1	1	1
F0.450	F0.263	M_glyc3p_e	1	1	1	1
F0.450	F0.263	M_h2s_e	1	0.13	1	0.13
F0.450	F0.263	M_indole_e	1	0.03	1	0.03
F0.450	F0.263	M_ptrc_e	1	0.03	1	0.03
F0.478	F0.263	M_acald_e	1	0.47	1	0.47
F0.478	F0.263	M_fe2_e	1	1	1	1
F0.478	F0.263	M_glu__L_e	1	0.15	1	0.15
F0.478	F0.263	M_h2s_e	1	0.21	1	0.21
F0.478	F0.263	M_h_e	1	0.75	1	0.75
F0.478	F0.263	M_hxan_e	1	0.03	1	0.03
F0.478	F0.263	M_lys__L_e	1	0.04	1	0.04
F0.478	F0.263	M_mal__L_e	1	1	1	1
F0.478	F0.263	M_skm_e	1	0.02	1	0.02
F0.330	F0.344	M_arg__L_e	1	1	1	1
F0.330	F0.344	M_cu2_e	1	0.49	1	0.49
F0.330	F0.344	M_fe2_e	1	1	1	1
F0.330	F0.344	M_h2s_e	1	0.89	1	0.89
F0.330	F0.344	M_his__L_e	1	0.06	1	0.06
F0.330	F0.344	M_man6p_e	1	0.05	1	0.05
F0.330	F0.344	M_nh4_e	1	1	1	1
F0.330	F0.344	M_pser__L_e	1	0.12	1	0.12
F0.478	F0.344	M_acald_e	1	0.79	1	0.79
F0.478	F0.344	M_akg_e	1	0.06	1	0.06
F0.478	F0.344	M_ala__D_e	1	0.16	1	0.16
F0.478	F0.344	M_ala__L_e	1	0.63	1	0.63
F0.478	F0.344	M_arg__L_e	1	0.05	1	0.05
F0.478	F0.344	M_cu2_e	1	1	1	1
F0.478	F0.344	M_fe2_e	1	1	1	1
F0.478	F0.344	M_for_e	1	1	1	1
F0.478	F0.344	M_glu__L_e	1	0.29	1	0.29
F0.478	F0.344	M_h2s_e	1	0.39	1	0.39
F0.478	F0.344	M_h_e	1	1	1	1
F0.478	F0.344	M_hxan_e	1	0.06	1	0.06
F0.478	F0.344	M_ile__L_e	1	0.06	1	0.06
F0.478	F0.344	M_leu__L_e	1	0.05	1	0.05
F0.478	F0.344	M_lys__L_e	1	0.04	1	0.04
F0.478	F0.344	M_orn_e	1	0.05	1	0.05
F0.478	F0.344	M_pro__L_e	1	0.03	1	0.03
F0.478	F0.344	M_pser__L_e	1	0.32	1	0.32
F0.452	F0.353	M_nh4_e	1	1	1	1
F0.399	F0.577	M_acald_e	1	1	1	1
F0.399	F0.577	M_bz_e	1	0.08	1	0.08
F0.399	F0.577	M_co2_e	1	0.21	1	0.21
F0.399	F0.577	M_cu2_e	1	1	1	1
F0.399	F0.577	M_fe2_e	1	0.04	1	0.04
F0.399	F0.577	M_h2o_e	1	1	1	1
F0.399	F0.577	M_h2s_e	1	0.2	1	0.2
F0.399	F0.577	M_mn2_e	1	1	1	1
F0.399	F0.619	M_6pgc_e	1	0.12	1	0.12
F0.399	F0.619	M_ala__D_e	1	1	1	1
F0.399	F0.619	M_ala__L_e	1	0.07	1	0.07
F0.399	F0.619	M_asn__L_e	1	0.88	1	0.88
F0.399	F0.619	M_cu2_e	1	1	1	1
F0.399	F0.619	M_h2o_e	1	0.7	1	0.7
F0.399	F0.619	M_h2s_e	1	0.2	1	0.2
F0.399	F0.619	M_h_e	1	0.31	1	0.31
F0.450	F0.577	M_cu2_e	1	1	1	1
F0.450	F0.577	M_ile__L_e	1	0.02	1	0.02
F0.450	F0.577	M_indole_e	1	0.04	1	0.04
F0.450	F0.577	M_mn2_e	1	1	1	1
F0.450	F0.619	M_asn__L_e	1	0.04	1	0.04
F0.450	F0.619	M_cu2_e	1	1	1	1
F0.450	F0.619	M_h2o_e	1	0.02	1	0.02
F0.450	F0.619	M_indole_e	1	0.02	1	0.02
F0.478	F0.543	M_5mtr_e	1	0.06	1	0.06
F0.478	F0.543	M_acald_e	1	0.74	1	0.74
F0.478	F0.543	M_ala__D_e	1	0.09	1	0.09
F0.478	F0.543	M_ala__L_e	1	0.75	1	0.75
F0.478	F0.543	M_bz_e	1	0.06	1	0.06
F0.478	F0.543	M_fe2_e	1	1	1	1
F0.478	F0.543	M_for_e	1	1	1	1
F0.478	F0.543	M_glu__L_e	1	0.59	1	0.59
F0.478	F0.543	M_h2s_e	1	0.57	1	0.57
F0.478	F0.543	M_inost_e	1	0.02	1	0.02
F0.478	F0.543	M_lys__L_e	1	0.14	1	0.14
F0.478	F0.543	M_nh4_e	1	0.22	1	0.22
F0.478	F0.543	M_pro__L_e	1	0.08	1	0.08
F0.478	F0.577	M_acald_e	1	0.4	1	0.4
F0.478	F0.577	M_ala__D_e	1	0.18	1	0.18
F0.478	F0.577	M_ala__L_e	1	0.19	1	0.19
F0.478	F0.577	M_arg__L_e	1	0.01	1	0.01
F0.478	F0.577	M_bz_e	1	0.03	1	0.03
F0.478	F0.577	M_cu2_e	1	1	1	1
F0.478	F0.577	M_fe3_e	1	1	1	1
F0.478	F0.577	M_glu__L_e	1	0.06	1	0.06
F0.478	F0.577	M_h2s_e	1	0.04	1	0.04
F0.478	F0.577	M_h_e	1	0.81	1	0.81
F0.478	F0.577	M_leu__L_e	1	0.04	1	0.04
F0.478	F0.577	M_mal__L_e	1	1	1	1
F0.478	F0.577	M_mn2_e	1	1	1	1
F0.478	F0.577	M_nh4_e	1	0.61	1	0.61
F0.478	F0.577	M_orn_e	1	0.01	1	0.01
F0.478	F0.619	M_6pgc_e	1	0.01	1	0.01
F0.478	F0.619	M_acald_e	1	0.52	1	0.52
F0.478	F0.619	M_akg_e	1	0.02	1	0.02
F0.478	F0.619	M_ala__D_e	1	0.16	1	0.16
F0.478	F0.619	M_cu2_e	1	1	1	1
F0.478	F0.619	M_fe3_e	1	1	1	1
F0.478	F0.619	M_glu__L_e	1	0.08	1	0.08
F0.478	F0.619	M_h2s_e	1	0.35	1	0.35
F0.478	F0.619	M_h_e	1	0.64	1	0.64
F0.478	F0.619	M_mal__L_e	1	1	1	1
F0.478	F0.619	M_nh4_e	1	0.61	1	0.61

## Sheet: Actinobacteriota
Receiver	Donor	Compound	SCS (Species coupling score)	MUS (Metabolic uptake score)	MPS (Metabolite production score)	SMETANA
F0.263	F0.008	M_ac_e	1	0.22	1	0.22
F0.263	F0.008	M_anhgm_e	1	1	1	1
F0.263	F0.008	M_co2_e	1	0.04	1	0.04
F0.263	F0.008	M_cu2_e	1	0.86	1	0.86
F0.263	F0.008	M_etoh_e	1	0.06	1	0.06
F0.263	F0.008	M_fe2_e	1	0.47	1	0.47
F0.263	F0.008	M_h2o_e	1	0.18	1	0.18
F0.354	F0.008	M_cu2_e	1	1	1	1
F0.354	F0.008	M_etoh_e	1	0.41	1	0.41
F0.354	F0.008	M_h2_e	1	0.02	1	0.02
F0.354	F0.008	M_h2o_e	1	0.02	1	0.02
F0.354	F0.008	M_h2s_e	1	0.02	1	0.02
F0.354	F0.008	M_h_e	1	0.21	1	0.21
F0.610	F0.008	M_cu2_e	1	1	1	1
F0.610	F0.008	M_cys__L_e	1	0.09	1	0.09
F0.610	F0.008	M_etoh_e	1	0.16	1	0.16
F0.610	F0.008	M_fe2_e	1	1	1	1
F0.610	F0.008	M_glu__L_e	1	0.04	1	0.04
F0.610	F0.008	M_h2_e	1	0.02	1	0.02
F0.610	F0.008	M_h2s_e	1	0.16	1	0.16
F0.610	F0.008	M_orn_e	1	0.01	1	0.01
F0.610	F0.008	M_pi_e	1	1	1	1
F0.009	F0.070	M_acac_e	1	0.14	1	0.14
F0.009	F0.070	M_acald_e	1	0.04	1	0.04
F0.009	F0.070	M_ala__D_e	1	0.1	1	0.1
F0.009	F0.070	M_co2_e	1	1	1	1
F0.009	F0.070	M_h2s_e	1	0.23	1	0.23
F0.009	F0.070	M_h_e	1	0.1	1	0.1
F0.009	F0.070	M_leu__L_e	1	0.05	1	0.05
F0.009	F0.070	M_lys__L_e	1	0.09	1	0.09
F0.009	F0.070	M_val__L_e	1	0.21	1	0.21
F0.009	F0.161	M_ala__D_e	1	0.73	1	0.73
F0.009	F0.161	M_arg__L_e	1	0.05	1	0.05
F0.009	F0.161	M_fe2_e	1	0.43	1	0.43
F0.009	F0.161	M_h2o_e	1	0.23	1	0.23
F0.009	F0.161	M_h2s_e	1	0.04	1	0.04
F0.009	F0.161	M_h_e	1	0.33	1	0.33
F0.009	F0.161	M_hxan_e	1	0.01	1	0.01
F0.009	F0.161	M_nh4_e	1	0.04	1	0.04
F0.009	F0.161	M_orn_e	1	0.21	1	0.21
F0.009	F0.583	M_ala__D_e	1	0.61	1	0.61
F0.009	F0.583	M_fe2_e	1	0.41	1	0.41
F0.009	F0.583	M_h2o_e	1	0.27	1	0.27
F0.009	F0.583	M_h2s_e	1	0.04	1	0.04
F0.009	F0.583	M_h_e	1	0.38	1	0.38
F0.009	F0.583	M_nh4_e	1	0.34	1	0.34
F0.009	F0.583	M_pyr_e	1	0.41	1	0.41
F0.037	F0.460	M_acald_e	1	0.52	1	0.52
F0.037	F0.460	M_asp__L_e	1	0.46	1	0.46
F0.037	F0.460	M_cu2_e	1	1	1	1
F0.037	F0.460	M_fe2_e	1	1	1	1
F0.037	F0.460	M_h2o_e	1	0.2	1	0.2
F0.037	F0.460	M_h2s_e	1	0.07	1	0.07
F0.037	F0.460	M_h_e	1	0.51	1	0.51
F0.037	F0.460	M_lys__L_e	1	0.05	1	0.05
F0.037	F0.460	M_orn_e	1	0.03	1	0.03
F0.037	F0.460	M_pyr_e	1	0.58	1	0.58
F0.037	F0.460	M_rib__D_e	1	1	1	1
F0.037	F0.583	M_fe2_e	1	1	1	1
F0.037	F0.583	M_h2o_e	1	0.17	1	0.17
F0.037	F0.583	M_h2s_e	1	0.01	1	0.01
F0.037	F0.583	M_h_e	1	0.01	1	0.01
F0.037	F0.583	M_lys__L_e	1	0.21	1	0.21
F0.037	F0.583	M_pyr_e	1	1	1	1
F0.037	F0.583	M_rib__D_e	1	1	1	1
F0.263	F0.161	M_acald_e	1	0.02	1	0.02
F0.263	F0.161	M_anhgm_e	1	1	1	1
F0.263	F0.161	M_arg__L_e	1	0.01	1	0.01
F0.263	F0.161	M_fe2_e	1	0.21	1	0.21
F0.263	F0.161	M_h2o_e	1	0.14	1	0.14
F0.263	F0.161	M_h2s_e	1	0.04	1	0.04
F0.263	F0.161	M_leu__L_e	1	0.06	1	0.06
F0.263	F0.161	M_lys__L_e	1	0.01	1	0.01
F0.263	F0.161	M_orn_e	1	0.02	1	0.02
F0.263	F0.359	M_2dhglcn_e	1	0.13	1	0.13
F0.263	F0.359	M_glc__D_e	1	0.14	1	0.14
F0.263	F0.359	M_h_e	1	0.18	1	0.18
F0.263	F0.359	M_nh4_e	1	0.74	1	0.74
F0.263	F0.359	M_rib__D_e	1	0.73	1	0.73
F0.263	F0.583	M_acald_e	1	0.3	1	0.3
F0.263	F0.583	M_h_e	1	0.03	1	0.03
F0.263	F0.583	M_nh4_e	1	0.84	1	0.84
F0.263	F0.583	M_pyr_e	1	0.08	1	0.08
F0.263	F0.583	M_rib__D_e	1	1	1	1
F0.263	F0.593	M_acald_e	1	0.03	1	0.03
F0.263	F0.593	M_btd_RR_e	1	0.02	1	0.02
F0.263	F0.593	M_cu2_e	1	0.56	1	0.56
F0.263	F0.593	M_etoh_e	1	0.16	1	0.16
F0.263	F0.593	M_h2o_e	1	0.05	1	0.05
F0.263	F0.593	M_h2s_e	1	0.13	1	0.13
F0.263	F0.593	M_ile__L_e	1	0.06	1	0.06
F0.263	F0.593	M_nh4_e	1	0.63	1	0.63
F0.263	F0.593	M_rib__D_e	1	1	1	1
F0.354	F0.593	M_acald_e	1	0.38	1	0.38
F0.354	F0.593	M_arg__L_e	1	0.02	1	0.02
F0.354	F0.593	M_co2_e	1	0.08	1	0.08
F0.354	F0.593	M_cu2_e	1	1	1	1
F0.354	F0.593	M_etoh_e	1	0.4	1	0.4
F0.354	F0.593	M_h2o_e	1	0.08	1	0.08
F0.354	F0.593	M_h2s_e	1	0.06	1	0.06
F0.354	F0.593	M_h_e	1	0.04	1	0.04
F0.354	F0.593	M_ile__L_e	1	0.2	1	0.2
F0.354	F0.593	M_lys__L_e	1	0.02	1	0.02
F0.354	F0.593	M_nh4_e	1	0.53	1	0.53
F0.354	F0.593	M_orn_e	1	0.09	1	0.09
F0.354	F0.593	M_val__L_e	1	0.21	1	0.21
F0.378	F0.460	M_acald_e	1	0.02	1	0.02
F0.378	F0.460	M_arg__L_e	1	0.03	1	0.03
F0.378	F0.460	M_asp__L_e	1	0.08	1	0.08
F0.378	F0.460	M_cu2_e	1	1	1	1
F0.378	F0.460	M_fe2_e	1	1	1	1
F0.378	F0.460	M_h2o_e	1	0.59	1	0.59
F0.378	F0.460	M_h_e	1	0.03	1	0.03
F0.378	F0.460	M_hxan_e	1	0.02	1	0.02
F0.378	F0.460	M_lys__L_e	1	0.03	1	0.03
F0.378	F0.460	M_nh4_e	1	0.72	1	0.72
F0.378	F0.460	M_urea_e	1	0.21	1	0.21
F0.543	F0.593	M_acald_e	1	0.21	1	0.21
F0.543	F0.593	M_btd_RR_e	1	0.03	1	0.03
F0.543	F0.593	M_bz_e	1	0.01	1	0.01
F0.543	F0.593	M_cu2_e	1	1	1	1
F0.543	F0.593	M_etoh_e	1	0.16	1	0.16
F0.543	F0.593	M_h2o_e	1	0.02	1	0.02
F0.543	F0.593	M_h2s_e	1	0.14	1	0.14
F0.543	F0.593	M_h_e	1	0.03	1	0.03
F0.543	F0.593	M_ile__L_e	1	0.02	1	0.02
F0.543	F0.593	M_leu__L_e	1	0.04	1	0.04
F0.543	F0.593	M_lys__L_e	1	0.03	1	0.03
F0.543	F0.593	M_phe__L_e	1	0.01	1	0.01
F0.543	F0.593	M_val__L_e	1	0.15	1	0.15
F0.008	F0.213	M_4abut_e	1	0.07	1	0.07
F0.008	F0.213	M_acald_e	1	0.15	1	0.15
F0.008	F0.213	M_ala__L_e	1	0.69	1	0.69
F0.008	F0.213	M_asp__L_e	1	0.03	1	0.03
F0.008	F0.213	M_co2_e	1	0.01	1	0.01
F0.008	F0.213	M_cu2_e	1	0.76	1	0.76
F0.008	F0.213	M_fe2_e	1	0.36	1	0.36
F0.008	F0.213	M_glyc3p_e	1	0.25	1	0.25
F0.008	F0.213	M_h2_e	1	0.25	1	0.25
F0.008	F0.213	M_h2o_e	1	0.24	1	0.24
F0.008	F0.213	M_h_e	1	0.19	1	0.19
F0.008	F0.263	M_acald_e	1	0.14	1	0.14
F0.008	F0.263	M_asp__L_e	1	0.35	1	0.35
F0.008	F0.263	M_cu2_e	1	0.93	1	0.93
F0.008	F0.263	M_etha_e	1	0.15	1	0.15
F0.008	F0.263	M_etoh_e	1	0.03	1	0.03
F0.008	F0.263	M_fe2_e	1	0.09	1	0.09
F0.008	F0.263	M_fum_e	1	0.27	1	0.27
F0.008	F0.263	M_glu__L_e	1	0.2	1	0.2
F0.008	F0.263	M_glyc3p_e	1	0.04	1	0.04
F0.008	F0.263	M_h2_e	1	0.01	1	0.01
F0.008	F0.263	M_h2o_e	1	0.35	1	0.35
F0.008	F0.263	M_h2s_e	1	0.04	1	0.04
F0.008	F0.263	M_h_e	1	0.11	1	0.11
F0.008	F0.263	M_mal__L_e	1	0.09	1	0.09
F0.008	F0.263	M_nh4_e	1	0.3	1	0.3
F0.008	F0.263	M_succ_e	1	0.09	1	0.09
F0.008	F0.354	M_ala__L_e	1	0.5	1	0.5
F0.008	F0.354	M_etoh_e	1	0.05	1	0.05
F0.008	F0.354	M_fe2_e	1	0.44	1	0.44
F0.008	F0.354	M_g3pe_e	1	0.25	1	0.25
F0.008	F0.354	M_glu__L_e	1	0.03	1	0.03
F0.008	F0.354	M_glyc_e	1	0.24	1	0.24
F0.008	F0.354	M_h2o_e	1	0.04	1	0.04
F0.008	F0.354	M_h_e	1	0.26	1	0.26
F0.008	F0.354	M_orn_e	1	0.02	1	0.02
F0.161	F0.009	M_acald_e	1	0.57	1	0.57
F0.161	F0.009	M_arg__L_e	1	0.02	1	0.02
F0.161	F0.009	M_cu2_e	1	1	1	1
F0.161	F0.009	M_fe2_e	1	0.1	1	0.1
F0.161	F0.009	M_g3pe_e	1	0.07	1	0.07
F0.161	F0.009	M_h_e	1	0.01	1	0.01
F0.161	F0.009	M_hxan_e	1	0.03	1	0.03
F0.161	F0.009	M_nh4_e	1	0.51	1	0.51
F0.359	F0.009	M_arg__L_e	1	0.01	1	0.01
F0.359	F0.009	M_asp__L_e	1	1	1	1
F0.359	F0.009	M_fe2_e	1	1	1	1
F0.359	F0.009	M_g3pe_e	1	1	1	1
F0.359	F0.009	M_h_e	1	1	1	1
F0.359	F0.009	M_his__L_e	1	0.06	1	0.06
F0.359	F0.009	M_indole_e	1	0.03	1	0.03
F0.359	F0.009	M_lys__L_e	1	0.01	1	0.01
F0.583	F0.009	M_acald_e	1	0.62	1	0.62
F0.583	F0.009	M_asp__L_e	1	0.05	1	0.05
F0.583	F0.009	M_co2_e	1	0.08	1	0.08
F0.583	F0.009	M_cu2_e	1	1	1	1
F0.583	F0.009	M_fe2_e	1	0.01	1	0.01
F0.583	F0.009	M_h2o_e	1	0.1	1	0.1
F0.583	F0.009	M_h2s_e	1	0.04	1	0.04
F0.583	F0.009	M_h_e	1	0.01	1	0.01
F0.583	F0.009	M_nh4_e	1	0.27	1	0.27
F0.593	F0.009	M_acald_e	1	0.39	1	0.39
F0.593	F0.009	M_asp__L_e	1	0.05	1	0.05
F0.593	F0.009	M_cu2_e	1	0.79	1	0.79
F0.593	F0.009	M_fe2_e	1	1	1	1
F0.593	F0.009	M_g3pe_e	1	0.5	1	0.5
F0.593	F0.009	M_h2s_e	1	0.01	1	0.01
F0.593	F0.009	M_h_e	1	0.4	1	0.4
F0.593	F0.009	M_lys__L_e	1	0.04	1	0.04
F0.593	F0.009	M_nh4_e	1	0.59	1	0.59
F0.593	F0.009	M_orn_e	1	0.05	1	0.05
F0.593	F0.009	M_pro__L_e	1	0.05	1	0.05
F0.593	F0.009	M_rib__D_e	1	0.5	1	0.5
F0.070	F0.427	M_fe2_e	1	1	1	1
F0.070	F0.427	M_glyc3p_e	1	1	1	1
F0.070	F0.427	M_h2s_e	1	0.2	1	0.2
F0.070	F0.427	M_met__L_e	1	0.04	1	0.04
F0.161	F0.263	M_acald_e	1	0.65	1	0.65
F0.161	F0.263	M_asp__L_e	1	0.08	1	0.08
F0.161	F0.263	M_cu2_e	1	1	1	1
F0.161	F0.263	M_fe2_e	1	0.1	1	0.1
F0.161	F0.263	M_g3pe_e	1	0.06	1	0.06
F0.161	F0.263	M_glu__L_e	1	0.02	1	0.02
F0.161	F0.263	M_glyc3p_e	1	0.09	1	0.09
F0.161	F0.263	M_h2o_e	1	0.06	1	0.06
F0.161	F0.263	M_h2s_e	1	0.08	1	0.08
F0.161	F0.263	M_hxan_e	1	0.02	1	0.02
F0.161	F0.263	M_lys__L_e	1	0.02	1	0.02
F0.161	F0.263	M_orn_e	1	0.03	1	0.03
F0.161	F0.263	M_pi_e	1	0.6	1	0.6
F0.161	F0.263	M_pro__L_e	1	0.07	1	0.07
F0.161	F0.263	M_ptrc_e	1	0.21	1	0.21
F0.292	F0.213	M_acald_e	1	0.13	1	0.13
F0.292	F0.213	M_ala__D_e	1	0.83	1	0.83
F0.292	F0.213	M_ala__L_e	1	0.05	1	0.05
F0.292	F0.213	M_asp__L_e	1	0.02	1	0.02
F0.292	F0.213	M_glu__L_e	1	0.01	1	0.01
F0.292	F0.213	M_h2o_e	1	1	1	1
F0.292	F0.213	M_h2s_e	1	0.24	1	0.24
F0.292	F0.213	M_pro__L_e	1	0.03	1	0.03
F0.292	F0.213	M_ser__D_e	1	0.27	1	0.27
F0.359	F0.213	M_asp__L_e	1	1	1	1
F0.359	F0.213	M_fe2_e	1	1	1	1
F0.359	F0.213	M_g3pe_e	1	0.01	1	0.01
F0.359	F0.213	M_glyc3p_e	1	0.99	1	0.99
F0.359	F0.213	M_h_e	1	1	1	1
F0.359	F0.213	M_indole_e	1	0.01	1	0.01
F0.359	F0.213	M_pro__L_e	1	0.04	1	0.04
F0.583	F0.213	M_acald_e	1	0.38	1	0.38
F0.583	F0.213	M_ala__L_e	1	0.48	1	0.48
F0.583	F0.213	M_asp__L_e	1	0.02	1	0.02
F0.583	F0.213	M_cu2_e	1	1	1	1
F0.583	F0.213	M_etha_e	1	0.03	1	0.03
F0.583	F0.213	M_fe2_e	1	0.05	1	0.05
F0.583	F0.213	M_g3pe_e	1	0.02	1	0.02
F0.583	F0.213	M_glyc3p_e	1	0.15	1	0.15
F0.583	F0.213	M_gly_e	1	0.07	1	0.07
F0.583	F0.213	M_h2o_e	1	0.07	1	0.07
F0.583	F0.213	M_h2s_e	1	0.09	1	0.09
F0.583	F0.213	M_h_e	1	0.29	1	0.29
F0.583	F0.213	M_pro__L_e	1	0.08	1	0.08
F0.593	F0.213	M_acald_e	1	0.39	1	0.39
F0.593	F0.213	M_asp__L_e	1	0.03	1	0.03
F0.593	F0.213	M_cu2_e	1	0.65	1	0.65
F0.593	F0.213	M_etoh_e	1	0.4	1	0.4
F0.593	F0.213	M_fe3_e	1	0.02	1	0.02
F0.593	F0.213	M_g3pe_e	1	0.2	1	0.2
F0.593	F0.213	M_glyc3p_e	1	0.8	1	0.8
F0.593	F0.213	M_gly_e	1	0.04	1	0.04
F0.593	F0.213	M_h2s_e	1	0.04	1	0.04
F0.593	F0.213	M_h_e	1	0.11	1	0.11
F0.593	F0.213	M_nh4_e	1	0.73	1	0.73
F0.593	F0.213	M_pro__L_e	1	0.06	1	0.06
F0.292	F0.263	M_acald_e	1	0.56	1	0.56
F0.292	F0.263	M_alaala_e	1	0.05	1	0.05
F0.292	F0.263	M_asp__L_e	1	0.22	1	0.22
F0.292	F0.263	M_cu2_e	1	1	1	1
F0.292	F0.263	M_fe3_e	1	0.76	1	0.76
F0.292	F0.263	M_glu__L_e	1	0.09	1	0.09
F0.292	F0.263	M_h2o_e	1	0.03	1	0.03
F0.292	F0.263	M_h2s_e	1	0.1	1	0.1
F0.292	F0.263	M_h_e	1	0.02	1	0.02
F0.292	F0.263	M_lys__L_e	1	0.02	1	0.02
F0.292	F0.263	M_ptrc_e	1	0.08	1	0.08
F0.359	F0.263	M_asp__L_e	1	0.04	1	0.04
F0.359	F0.263	M_cu2_e	1	1	1	1
F0.359	F0.263	M_fe3_e	1	1	1	1
F0.359	F0.263	M_g3pe_e	1	0.01	1	0.01
F0.359	F0.263	M_glu__L_e	1	0.01	1	0.01
F0.359	F0.263	M_glyc3p_e	1	0.11	1	0.11
F0.359	F0.263	M_h2s_e	1	0.01	1	0.01
F0.359	F0.263	M_h_e	1	0.01	1	0.01
F0.359	F0.263	M_indole_e	1	0.02	1	0.02
F0.359	F0.263	M_lys__L_e	1	0.04	1	0.04
F0.359	F0.263	M_nh4_e	1	0.38	1	0.38
F0.359	F0.263	M_orn_e	1	0.07	1	0.07
F0.359	F0.263	M_pro__L_e	1	0.02	1	0.02
F0.359	F0.263	M_ptrc_e	1	0.18	1	0.18
F0.460	F0.263	M_asp__L_e	1	0.08	1	0.08
F0.460	F0.263	M_co2_e	1	0.06	1	0.06
F0.460	F0.263	M_cu2_e	1	0.7	1	0.7
F0.460	F0.263	M_fe3_e	1	0.75	1	0.75
F0.460	F0.263	M_glu__L_e	1	0.02	1	0.02
F0.460	F0.263	M_glyclt_e	1	0.01	1	0.01
F0.460	F0.263	M_h2o_e	1	0.05	1	0.05
F0.460	F0.263	M_h2s_e	1	0.11	1	0.11
F0.460	F0.263	M_lac__L_e	1	0.06	1	0.06
F0.460	F0.263	M_lys__L_e	1	0.03	1	0.03
F0.460	F0.263	M_nh4_e	1	0.67	1	0.67
F0.460	F0.263	M_orn_e	1	0.01	1	0.01
F0.460	F0.263	M_ptrc_e	1	0.19	1	0.19
F0.583	F0.263	M_acald_e	1	0.32	1	0.32
F0.583	F0.263	M_arg__L_e	1	0.02	1	0.02
F0.583	F0.263	M_asp__L_e	1	0.05	1	0.05
F0.583	F0.263	M_co2_e	1	0.01	1	0.01
F0.583	F0.263	M_cu2_e	1	1	1	1
F0.583	F0.263	M_etha_e	1	0.42	1	0.42
F0.583	F0.263	M_fe3_e	1	1	1	1
F0.583	F0.263	M_glu__L_e	1	0.04	1	0.04
F0.583	F0.263	M_glyc3p_e	1	0.08	1	0.08
F0.583	F0.263	M_h2o_e	1	0.05	1	0.05
F0.583	F0.263	M_h2s_e	1	0.06	1	0.06
F0.583	F0.263	M_h_e	1	0.35	1	0.35
F0.583	F0.263	M_lys__L_e	1	0.04	1	0.04
F0.583	F0.263	M_nh4_e	1	0.14	1	0.14
F0.583	F0.263	M_orn_e	1	0.05	1	0.05
F0.583	F0.263	M_pro__L_e	1	0.11	1	0.11
F0.583	F0.263	M_pyr_e	1	0.04	1	0.04
F0.593	F0.263	M_acald_e	1	0.42	1	0.42
F0.593	F0.263	M_alaala_e	1	0.01	1	0.01
F0.593	F0.263	M_arg__L_e	1	0.02	1	0.02
F0.593	F0.263	M_asp__L_e	1	0.04	1	0.04
F0.593	F0.263	M_cu2_e	1	0.46	1	0.46
F0.593	F0.263	M_etoh_e	1	0.32	1	0.32
F0.593	F0.263	M_fe2_e	1	1	1	1
F0.593	F0.263	M_g3pe_e	1	0.05	1	0.05
F0.593	F0.263	M_glu__L_e	1	0.03	1	0.03
F0.593	F0.263	M_glyc3p_e	1	0.95	1	0.95
F0.593	F0.263	M_h2s_e	1	0.06	1	0.06
F0.593	F0.263	M_h_e	1	0.41	1	0.41
F0.593	F0.263	M_lys__L_e	1	0.02	1	0.02
F0.593	F0.263	M_nh4_e	1	0.64	1	0.64
F0.593	F0.263	M_orn_e	1	0.07	1	0.07
F0.593	F0.263	M_pro__L_e	1	0.04	1	0.04
F0.292	F0.332	M_ala__D_e	1	1	1	1
F0.292	F0.332	M_h2o_e	1	1	1	1
F0.292	F0.332	M_h2s_e	1	0.22	1	0.22
F0.292	F0.332	M_lys__L_e	1	0.01	1	0.01
F0.292	F0.332	M_orn_e	1	0.02	1	0.02
F0.359	F0.344	M_fe2_e	1	1	1	1
F0.359	F0.344	M_h2s_e	1	0.08	1	0.08
F0.359	F0.344	M_h_e	1	0.44	1	0.44
F0.359	F0.344	M_nh4_e	1	0.26	1	0.26
F0.359	F0.344	M_orn_e	1	0.02	1	0.02
F0.593	F0.354	M_acald_e	1	0.26	1	0.26
F0.593	F0.354	M_chor_e	1	0.02	1	0.02
F0.593	F0.354	M_fe2_e	1	1	1	1
F0.593	F0.354	M_g3pe_e	1	1	1	1
F0.593	F0.354	M_h2o_e	1	0.28	1	0.28
F0.593	F0.354	M_h_e	1	0.08	1	0.08
F0.593	F0.354	M_orn_e	1	0.01	1	0.01
F0.593	F0.354	M_pro__L_e	1	0.01	1	0.01
F0.359	F0.543	M_asn__L_e	1	0.57	1	0.57
F0.359	F0.543	M_asp__L_e	1	1	1	1
F0.359	F0.543	M_fe2_e	1	1	1	1
F0.359	F0.543	M_glu__L_e	1	0.9	1	0.9
F0.359	F0.543	M_h_e	1	1	1	1
F0.359	F0.543	M_id3acald_e	1	0.16	1	0.16
F0.359	F0.543	M_indole_e	1	0.71	1	0.71
F0.359	F0.543	M_lys__L_e	1	0.04	1	0.04
F0.359	F0.543	M_phe__L_e	1	0.97	1	0.97
F0.359	F0.543	M_pro__L_e	1	0.09	1	0.09
F0.359	F0.543	M_rib__D_e	1	0.7	1	0.7
F0.460	F0.378	M_asp__L_e	1	0.02	1	0.02
F0.460	F0.378	M_co2_e	1	0.15	1	0.15
F0.460	F0.378	M_glc__D_e	1	1	1	1
F0.460	F0.378	M_h2s_e	1	0.23	1	0.23
F0.460	F0.378	M_pyr_e	1	0.03	1	0.03
F0.593	F0.543	M_acald_e	1	0.3	1	0.3
F0.593	F0.543	M_ala__L_e	1	0.15	1	0.15
F0.593	F0.543	M_etoh_e	1	0.07	1	0.07
F0.593	F0.543	M_fe2_e	1	1	1	1
F0.593	F0.543	M_gly_e	1	0.04	1	0.04
F0.593	F0.543	M_h_e	1	0.13	1	0.13
F0.593	F0.543	M_pi_e	1	0.9	1	0.9
F0.593	F0.543	M_pro__L_e	1	0.02	1	0.02
F0.593	F0.543	M_rib__D_e	1	1	1	1

## Sheet: Zixibacteria
Receiver	Donor	Compound	SCS (Species coupling score)	MUS (Metabolic uptake score)	MPS (Metabolite production score)	SMETANA
F0.009	F0.228	M_cu2_e	1	0.8	1	0.8
F0.009	F0.228	M_glyc_e	1	0.01	1	0.01
F0.009	F0.228	M_h2o_e	1	0.47	1	0.47
F0.009	F0.228	M_h2s_e	1	0.03	1	0.03
F0.009	F0.228	M_h_e	1	0.14	1	0.14
F0.009	F0.228	M_pi_e	1	1	1	1
F0.009	F0.228	M_pyr_e	1	0.75	1	0.75
F0.009	F0.228	M_ser__L_e	1	0.32	1	0.32
F0.353	F0.022	M_4abz_e	1	0.02	1	0.02
F0.353	F0.022	M_acald_e	1	0.41	1	0.41
F0.353	F0.022	M_co2_e	1	0.02	1	0.02
F0.353	F0.022	M_cu2_e	1	1	1	1
F0.353	F0.022	M_etoh_e	1	0.06	1	0.06
F0.353	F0.022	M_fe2_e	1	1	1	1
F0.353	F0.022	M_h2_e	1	0.16	1	0.16
F0.353	F0.022	M_h2o_e	1	0.25	1	0.25
F0.353	F0.022	M_h2s_e	1	0.03	1	0.03
F0.353	F0.022	M_h_e	1	0.17	1	0.17
F0.353	F0.022	M_orn_e	1	0.03	1	0.03
F0.353	F0.022	M_pro__L_e	1	0.05	1	0.05
F0.353	F0.022	M_succ_e	1	0.03	1	0.03
F0.543	F0.022	M_acald_e	1	0.5	1	0.5
F0.543	F0.022	M_co2_e	1	0.04	1	0.04
F0.543	F0.022	M_etoh_e	1	0.45	1	0.45
F0.543	F0.022	M_glu__L_e	1	0.02	1	0.02
F0.543	F0.022	M_h2_e	1	0.27	1	0.27
F0.543	F0.022	M_h2o_e	1	0.54	1	0.54
F0.543	F0.022	M_h2s_e	1	0.1	1	0.1
F0.543	F0.022	M_pro__L_e	1	0.01	1	0.01
F0.543	F0.022	M_pyr_e	1	0.95	1	0.95
F0.543	F0.022	M_rib__D_e	1	0.07	1	0.07
F0.378	F0.037	M_ac_e	1	1	1	1
F0.378	F0.037	M_asp__L_e	1	0.05	1	0.05
F0.378	F0.037	M_co2_e	1	0.19	1	0.19
F0.378	F0.037	M_h2o_e	1	0.35	1	0.35
F0.378	F0.037	M_nh4_e	1	0.97	1	0.97
F0.378	F0.037	M_pyr_e	1	0.11	1	0.11
F0.548	F0.037	M_acald_e	1	0.18	1	0.18
F0.548	F0.037	M_asp__L_e	1	1	1	1
F0.548	F0.037	M_etoh_e	1	0.01	1	0.01
F0.548	F0.037	M_glu__L_e	1	0.49	1	0.49
F0.548	F0.037	M_h2o_e	1	0.37	1	0.37
F0.548	F0.037	M_h2s_e	1	0.36	1	0.36
F0.548	F0.037	M_h_e	1	0.57	1	0.57
F0.548	F0.037	M_inost_e	1	0.51	1	0.51
F0.548	F0.037	M_pi_e	1	0.71	1	0.71
F0.037	F0.562	M_acald_e	1	0.61	1	0.61
F0.037	F0.562	M_ala__L_e	1	0.44	1	0.44
F0.037	F0.562	M_asp__L_e	1	0.07	1	0.07
F0.037	F0.562	M_co2_e	1	0.01	1	0.01
F0.037	F0.562	M_cu2_e	1	1	1	1
F0.037	F0.562	M_fe3_e	1	1	1	1
F0.037	F0.562	M_h2s_e	1	0.16	1	0.16
F0.037	F0.562	M_lys__L_e	1	0.03	1	0.03
F0.037	F0.562	M_orn_e	1	0.07	1	0.07
F0.037	F0.562	M_pro__L_e	1	0.01	1	0.01
F0.260	F0.075	M_acald_e	1	0.06	1	0.06
F0.260	F0.075	M_ala__L_e	1	0.19	1	0.19
F0.260	F0.075	M_asp__L_e	1	0.03	1	0.03
F0.260	F0.075	M_co2_e	1	0.28	1	0.28
F0.260	F0.075	M_fe2_e	1	1	1	1
F0.260	F0.075	M_for_e	1	0.21	1	0.21
F0.260	F0.075	M_h2s_e	1	0.12	1	0.12
F0.260	F0.075	M_urea_e	1	0.19	1	0.19
F0.378	F0.075	M_acald_e	1	0.47	1	0.47
F0.378	F0.075	M_ala__D_e	1	0.53	1	0.53
F0.378	F0.075	M_ala__L_e	1	0.22	1	0.22
F0.378	F0.075	M_etoh_e	1	0.01	1	0.01
F0.378	F0.075	M_fe2_e	1	1	1	1
F0.378	F0.075	M_gly_e	1	0.14	1	0.14
F0.378	F0.075	M_h2o_e	1	0.62	1	0.62
F0.378	F0.075	M_h2s_e	1	0.2	1	0.2
F0.378	F0.075	M_h_e	1	0.08	1	0.08
F0.378	F0.075	M_ser__D_e	1	0.17	1	0.17
F0.610	F0.075	M_acald_e	1	0.31	1	0.31
F0.610	F0.075	M_ala__D_e	1	0.1	1	0.1
F0.610	F0.075	M_ala__L_e	1	0.14	1	0.14
F0.610	F0.075	M_fe2_e	1	1	1	1
F0.610	F0.075	M_h2_e	1	0.03	1	0.03
F0.610	F0.075	M_h2o_e	1	0.09	1	0.09
F0.610	F0.075	M_h_e	1	0.41	1	0.41
F0.610	F0.075	M_pro__L_e	1	0.03	1	0.03
F0.260	F0.112	M_acald_e	1	0.14	1	0.14
F0.260	F0.112	M_asp__L_e	1	0.1	1	0.1
F0.260	F0.112	M_co2_e	1	0.28	1	0.28
F0.260	F0.112	M_fe2_e	1	1	1	1
F0.260	F0.112	M_h2s_e	1	0.06	1	0.06
F0.260	F0.112	M_ptrc_e	1	0.02	1	0.02
F0.260	F0.112	M_urea_e	1	0.23	1	0.23
F0.378	F0.112	M_ac_e	1	0.4	1	0.4
F0.378	F0.112	M_asp__L_e	1	0.29	1	0.29
F0.378	F0.112	M_fe2_e	1	1	1	1
F0.378	F0.112	M_glu__L_e	1	0.11	1	0.11
F0.378	F0.112	M_h2_e	1	0.06	1	0.06
F0.378	F0.112	M_h2o_e	1	0.02	1	0.02
F0.378	F0.112	M_h2s_e	1	0.02	1	0.02
F0.378	F0.112	M_h_e	1	0.48	1	0.48
F0.378	F0.112	M_orn_e	1	0.12	1	0.12
F0.378	F0.112	M_pyr_e	1	0.48	1	0.48
F0.378	F0.112	M_urea_e	1	0.04	1	0.04
F0.610	F0.112	M_alaala_e	1	0.03	1	0.03
F0.610	F0.112	M_fe2_e	1	1	1	1
F0.610	F0.112	M_glu__L_e	1	0.04	1	0.04
F0.610	F0.112	M_h2o_e	1	1	1	1
F0.610	F0.112	M_h_e	1	0.04	1	0.04
F0.610	F0.112	M_nh4_e	1	0.81	1	0.81
F0.610	F0.112	M_pro__L_e	1	0.01	1	0.01
F0.610	F0.112	M_ptrc_e	1	0.13	1	0.13
F0.315	F0.120	M_4abz_e	1	0.04	1	0.04
F0.315	F0.120	M_alaala_e	1	0.02	1	0.02
F0.315	F0.120	M_ala__D_e	1	0.22	1	0.22
F0.315	F0.120	M_cu2_e	1	1	1	1
F0.315	F0.120	M_fe3_e	1	1	1	1
F0.315	F0.120	M_h_e	1	0.03	1	0.03
F0.315	F0.120	M_his__L_e	1	0.04	1	0.04
F0.315	F0.120	M_thr__L_e	1	0.07	1	0.07
F0.378	F0.120	M_acald_e	1	0.04	1	0.04
F0.378	F0.120	M_alaala_e	1	0.03	1	0.03
F0.378	F0.120	M_ala__D_e	1	0.23	1	0.23
F0.378	F0.120	M_ala__L_e	1	0.09	1	0.09
F0.378	F0.120	M_asp__L_e	1	0.1	1	0.1
F0.378	F0.120	M_cu2_e	1	1	1	1
F0.378	F0.120	M_etoh_e	1	0.05	1	0.05
F0.378	F0.120	M_fe2_e	1	1	1	1
F0.378	F0.120	M_glu__L_e	1	0.06	1	0.06
F0.378	F0.120	M_gly_e	1	0.13	1	0.13
F0.378	F0.120	M_h2_e	1	0.06	1	0.06
F0.378	F0.120	M_h2o_e	1	0.06	1	0.06
F0.378	F0.120	M_h_e	1	0.32	1	0.32
F0.378	F0.120	M_his__L_e	1	0.02	1	0.02
F0.378	F0.120	M_orn_e	1	0.06	1	0.06
F0.378	F0.120	M_pi_e	1	1	1	1
F0.378	F0.120	M_ser__D_e	1	0.18	1	0.18
F0.378	F0.120	M_succ_e	1	0.03	1	0.03
F0.378	F0.120	M_thr__L_e	1	0.1	1	0.1
F0.548	F0.120	M_acac_e	1	0.36	1	0.36
F0.548	F0.120	M_acald_e	1	0.01	1	0.01
F0.548	F0.120	M_akg_e	1	0.45	1	0.45
F0.548	F0.120	M_ala__L_e	1	0.16	1	0.16
F0.548	F0.120	M_asp__L_e	1	0.05	1	0.05
F0.548	F0.120	M_cu2_e	1	1	1	1
F0.548	F0.120	M_etoh_e	1	0.02	1	0.02
F0.548	F0.120	M_fe3_e	1	1	1	1
F0.548	F0.120	M_glu__L_e	1	0.15	1	0.15
F0.548	F0.120	M_gly_e	1	0.12	1	0.12
F0.548	F0.120	M_h2_e	1	0.05	1	0.05
F0.548	F0.120	M_h2o_e	1	0.68	1	0.68
F0.548	F0.120	M_h2s_e	1	0.32	1	0.32
F0.548	F0.120	M_h_e	1	0.04	1	0.04
F0.548	F0.120	M_mal__L_e	1	0.24	1	0.24
F0.548	F0.120	M_pi_e	1	1	1	1
F0.548	F0.120	M_ser__D_e	1	0.73	1	0.73
F0.548	F0.120	M_thr__L_e	1	0.02	1	0.02
F0.548	F0.120	M_val__L_e	1	0.03	1	0.03
F0.610	F0.120	M_acald_e	1	0.14	1	0.14
F0.610	F0.120	M_ala__D_e	1	0.04	1	0.04
F0.610	F0.120	M_ala__L_e	1	0.14	1	0.14
F0.610	F0.120	M_cu2_e	1	1	1	1
F0.610	F0.120	M_cys__L_e	1	0.07	1	0.07
F0.610	F0.120	M_etoh_e	1	0.03	1	0.03
F0.610	F0.120	M_fe2_e	1	1	1	1
F0.610	F0.120	M_glu__L_e	1	0.04	1	0.04
F0.610	F0.120	M_glyc_e	1	0.03	1	0.03
F0.610	F0.120	M_h2_e	1	0.11	1	0.11
F0.610	F0.120	M_h2s_e	1	0.01	1	0.01
F0.610	F0.120	M_mal__L_e	1	0.04	1	0.04
F0.610	F0.120	M_pro__L_e	1	0.12	1	0.12
F0.610	F0.120	M_thr__L_e	1	0.08	1	0.08
F0.128	F0.228	M_acald_e	1	0.37	1	0.37
F0.128	F0.228	M_glyc_e	1	1	1	1
F0.128	F0.228	M_pi_e	1	1	1	1
F0.178	F0.228	M_acald_e	1	0.04	1	0.04
F0.178	F0.228	M_cu2_e	1	1	1	1
F0.178	F0.228	M_fum_e	1	0.01	1	0.01
F0.178	F0.228	M_h2o_e	1	0.01	1	0.01
F0.178	F0.228	M_h2s_e	1	0.19	1	0.19
F0.260	F0.178	M_akg_e	1	0.04	1	0.04
F0.260	F0.178	M_ala__L_e	1	0.22	1	0.22
F0.260	F0.178	M_asp__L_e	1	0.05	1	0.05
F0.260	F0.178	M_co2_e	1	0.04	1	0.04
F0.260	F0.178	M_fe2_e	1	1	1	1
F0.260	F0.178	M_h2s_e	1	0.12	1	0.12
F0.260	F0.178	M_lys__L_e	1	0.03	1	0.03
F0.260	F0.178	M_pro__L_e	1	0.02	1	0.02
F0.260	F0.178	M_urea_e	1	0.24	1	0.24
F0.378	F0.178	M_acald_e	1	0.33	1	0.33
F0.378	F0.178	M_ala__D_e	1	0.41	1	0.41
F0.378	F0.178	M_ala__L_e	1	0.33	1	0.33
F0.378	F0.178	M_co2_e	1	0.01	1	0.01
F0.378	F0.178	M_etoh_e	1	0.07	1	0.07
F0.378	F0.178	M_fe2_e	1	1	1	1
F0.378	F0.178	M_gly_e	1	0.11	1	0.11
F0.378	F0.178	M_h2_e	1	0.22	1	0.22
F0.378	F0.178	M_h2o_e	1	0.48	1	0.48
F0.378	F0.178	M_h2s_e	1	0.04	1	0.04
F0.378	F0.178	M_h_e	1	0.19	1	0.19
F0.378	F0.178	M_ser__D_e	1	0.44	1	0.44
F0.378	F0.178	M_urea_e	1	0.06	1	0.06
F0.548	F0.178	M_acac_e	1	0.76	1	0.76
F0.548	F0.178	M_akg_e	1	0.21	1	0.21
F0.548	F0.178	M_ala__L_e	1	0.01	1	0.01
F0.548	F0.178	M_asp__L_e	1	0.06	1	0.06
F0.548	F0.178	M_bz_e	1	0.03	1	0.03
F0.548	F0.178	M_glu__L_e	1	0.04	1	0.04
F0.548	F0.178	M_gly_e	1	0.06	1	0.06
F0.548	F0.178	M_h2_e	1	0.04	1	0.04
F0.548	F0.178	M_h2o_e	1	0.93	1	0.93
F0.548	F0.178	M_h2s_e	1	0.1	1	0.1
F0.548	F0.178	M_h_e	1	0.08	1	0.08
F0.548	F0.178	M_inost_e	1	0.06	1	0.06
F0.548	F0.178	M_mal__L_e	1	0.18	1	0.18
F0.548	F0.178	M_nh4_e	1	0.18	1	0.18
F0.548	F0.178	M_orn_e	1	0.02	1	0.02
F0.548	F0.178	M_pro__L_e	1	0.04	1	0.04
F0.548	F0.178	M_ser__D_e	1	0.73	1	0.73
F0.610	F0.178	M_acald_e	1	0.32	1	0.32
F0.610	F0.178	M_ala__D_e	1	0.11	1	0.11
F0.610	F0.178	M_ala__L_e	1	0.22	1	0.22
F0.610	F0.178	M_fe2_e	1	1	1	1
F0.610	F0.178	M_glu__L_e	1	0.03	1	0.03
F0.610	F0.178	M_h2o_e	1	0.08	1	0.08
F0.610	F0.178	M_h2s_e	1	0.03	1	0.03
F0.610	F0.178	M_nh4_e	1	0.64	1	0.64
F0.610	F0.178	M_pro__L_e	1	0.02	1	0.02
F0.260	F0.204	M_co2_e	1	0.15	1	0.15
F0.260	F0.204	M_cu2_e	1	1	1	1
F0.260	F0.204	M_fe3_e	1	0.4	1	0.4
F0.260	F0.204	M_h2s_e	1	0.24	1	0.24
F0.260	F0.204	M_h_e	1	0.03	1	0.03
F0.260	F0.204	M_urea_e	1	0.24	1	0.24
F0.315	F0.204	M_acald_e	1	0.23	1	0.23
F0.315	F0.204	M_alaala_e	1	0.01	1	0.01
F0.315	F0.204	M_ala__D_e	1	0.13	1	0.13
F0.315	F0.204	M_cu2_e	1	1	1	1
F0.315	F0.204	M_h2o_e	1	0.06	1	0.06
F0.315	F0.204	M_h_e	1	0.03	1	0.03
F0.315	F0.204	M_lys__L_e	1	0.02	1	0.02
F0.378	F0.204	M_acald_e	1	0.03	1	0.03
F0.378	F0.204	M_alaala_e	1	0.02	1	0.02
F0.378	F0.204	M_ala__D_e	1	0.29	1	0.29
F0.378	F0.204	M_cu2_e	1	1	1	1
F0.378	F0.204	M_etoh_e	1	0.07	1	0.07
F0.378	F0.204	M_fe3_e	1	1	1	1
F0.378	F0.204	M_h2o_e	1	0.29	1	0.29
F0.378	F0.204	M_h2s_e	1	0.07	1	0.07
F0.378	F0.204	M_h_e	1	0.52	1	0.52
F0.378	F0.204	M_nh4_e	1	0.23	1	0.23
F0.378	F0.204	M_pi_e	1	1	1	1
F0.378	F0.204	M_pyr_e	1	0.35	1	0.35
F0.378	F0.204	M_ser__D_e	1	0.38	1	0.38
F0.378	F0.204	M_urea_e	1	0.09	1	0.09
F0.548	F0.204	M_acald_e	1	0.12	1	0.12
F0.548	F0.204	M_cu2_e	1	1	1	1
F0.548	F0.204	M_etoh_e	1	0.04	1	0.04
F0.548	F0.204	M_h2o_e	1	0.74	1	0.74
F0.548	F0.204	M_h2s_e	1	0.09	1	0.09
F0.548	F0.204	M_inost_e	1	0.81	1	0.81
F0.548	F0.204	M_phe__L_e	1	0.22	1	0.22
F0.548	F0.204	M_pi_e	1	1	1	1
F0.548	F0.204	M_ser__D_e	1	0.97	1	0.97
F0.213	F0.228	M_acald_e	1	0.39	1	0.39
F0.213	F0.228	M_cu2_e	1	0.77	1	0.77
F0.213	F0.228	M_for_e	1	0.04	1	0.04
F0.213	F0.228	M_glyc_e	1	0.35	1	0.35
F0.213	F0.228	M_h2s_e	1	0.11	1	0.11
F0.213	F0.228	M_h_e	1	0.02	1	0.02
F0.213	F0.228	M_pi_e	1	1	1	1
F0.213	F0.228	M_thr__L_e	1	0.3	1	0.3
F0.213	F0.562	M_acald_e	1	0.24	1	0.24
F0.213	F0.562	M_ala__D_e	1	0.12	1	0.12
F0.213	F0.562	M_ala__L_e	1	0.3	1	0.3
F0.213	F0.562	M_arg__L_e	1	0.08	1	0.08
F0.213	F0.562	M_asp__L_e	1	0.1	1	0.1
F0.213	F0.562	M_etoh_e	1	0.03	1	0.03
F0.213	F0.562	M_glyc_e	1	0.64	1	0.64
F0.213	F0.562	M_gly_e	1	0.21	1	0.21
F0.213	F0.562	M_h2_e	1	0.17	1	0.17
F0.213	F0.562	M_h2o_e	1	0.32	1	0.32
F0.213	F0.562	M_h_e	1	0.25	1	0.25
F0.213	F0.562	M_pi_e	1	1	1	1
F0.213	F0.562	M_pro__L_e	1	0.01	1	0.01
F0.213	F0.562	M_ptrc_e	1	0.02	1	0.02
F0.213	F0.562	M_ser__D_e	1	0.28	1	0.28
F0.263	F0.228	M_acald_e	1	0.21	1	0.21
F0.263	F0.228	M_anhgm_e	1	1	1	1
F0.263	F0.228	M_cu2_e	1	0.63	1	0.63
F0.263	F0.228	M_fum_e	1	0.01	1	0.01
F0.263	F0.228	M_glyclt_e	1	0.08	1	0.08
F0.263	F0.228	M_h2o_e	1	0.41	1	0.41
F0.263	F0.228	M_h2s_e	1	0.13	1	0.13
F0.263	F0.228	M_h_e	1	0.14	1	0.14
F0.263	F0.228	M_pi_e	1	1	1	1
F0.263	F0.228	M_pyr_e	1	0.02	1	0.02
F0.263	F0.228	M_succ_e	1	0.01	1	0.01
F0.260	F0.354	M_fe2_e	1	1	1	1
F0.260	F0.354	M_h2s_e	1	0.01	1	0.01
F0.260	F0.354	M_h_e	1	0.51	1	0.51
F0.260	F0.407	M_ala__L_e	1	0.34	1	0.34
F0.260	F0.407	M_asn__L_e	1	0.03	1	0.03
F0.260	F0.407	M_asp__L_e	1	0.03	1	0.03
F0.260	F0.407	M_co2_e	1	0.2	1	0.2
F0.260	F0.407	M_fe2_e	1	1	1	1
F0.260	F0.407	M_for_e	1	0.11	1	0.11
F0.260	F0.407	M_glyc3p_e	1	0.21	1	0.21
F0.260	F0.407	M_h2s_e	1	0.06	1	0.06
F0.260	F0.543	M_acald_e	1	0.36	1	0.36
F0.260	F0.543	M_fe2_e	1	1	1	1
F0.260	F0.543	M_for_e	1	0.28	1	0.28
F0.260	F0.543	M_h2s_e	1	0.01	1	0.01
F0.260	F0.543	M_h_e	1	0.47	1	0.47
F0.260	F0.615	M_ala__L_e	1	0.39	1	0.39
F0.260	F0.615	M_asp__L_e	1	0.13	1	0.13
F0.260	F0.615	M_co2_e	1	0.03	1	0.03
F0.260	F0.615	M_fe2_e	1	1	1	1
F0.260	F0.615	M_for_e	1	0.22	1	0.22
F0.260	F0.615	M_h2s_e	1	0.11	1	0.11
F0.260	F0.615	M_id3acald_e	1	0.01	1	0.01
F0.260	F0.615	M_leu__L_e	1	0.01	1	0.01
F0.263	F0.393	M_ala__L_e	1	1	1	1
F0.263	F0.393	M_anhgm_e	1	1	1	1
F0.263	F0.393	M_succ_e	1	1	1	1
F0.263	F0.562	M_acald_e	1	0.28	1	0.28
F0.263	F0.562	M_ala__L_e	1	0.37	1	0.37
F0.263	F0.562	M_asp__L_e	1	0.02	1	0.02
F0.263	F0.562	M_co2_e	1	0.06	1	0.06
F0.263	F0.562	M_glu__L_e	1	0.02	1	0.02
F0.263	F0.562	M_h2_e	1	0.95	1	0.95
F0.263	F0.562	M_h2o_e	1	0.36	1	0.36
F0.263	F0.562	M_h2s_e	1	0.1	1	0.1
F0.263	F0.562	M_h_e	1	0.01	1	0.01
F0.263	F0.562	M_rib__D_e	1	0.29	1	0.29
F0.263	F0.562	M_ser__D_e	1	0.62	1	0.62
F0.353	F0.562	M_acald_e	1	0.18	1	0.18
F0.353	F0.562	M_cu2_e	1	1	1	1
F0.353	F0.562	M_fe2_e	1	1	1	1
F0.353	F0.562	M_gly_e	1	0.12	1	0.12
F0.353	F0.562	M_h2_e	1	0.01	1	0.01
F0.353	F0.562	M_h2o_e	1	0.13	1	0.13
F0.353	F0.562	M_h_e	1	0.12	1	0.12
F0.353	F0.562	M_pro__L_e	1	0.02	1	0.02
F0.353	F0.578	M_acald_e	1	0.04	1	0.04
F0.353	F0.578	M_akg_e	1	0.01	1	0.01
F0.353	F0.578	M_alaala_e	1	0.01	1	0.01
F0.353	F0.578	M_asp__L_e	1	0.03	1	0.03
F0.353	F0.578	M_bz_e	1	0.03	1	0.03
F0.353	F0.578	M_etoh_e	1	0.06	1	0.06
F0.353	F0.578	M_fe2_e	1	1	1	1
F0.353	F0.578	M_glu__L_e	1	0.02	1	0.02
F0.353	F0.578	M_h2_e	1	0.08	1	0.08
F0.353	F0.578	M_h_e	1	0.04	1	0.04
F0.353	F0.578	M_his__L_e	1	0.02	1	0.02
F0.353	F0.578	M_mal__L_e	1	0.05	1	0.05
F0.353	F0.578	M_nh4_e	1	0.92	1	0.92
F0.353	F0.578	M_pro__L_e	1	0.01	1	0.01
F0.378	F0.354	M_acald_e	1	0.31	1	0.31
F0.378	F0.354	M_ala__D_e	1	0.2	1	0.2
F0.378	F0.354	M_ala__L_e	1	0.16	1	0.16
F0.378	F0.354	M_co2_e	1	0.02	1	0.02
F0.378	F0.354	M_fe2_e	1	1	1	1
F0.378	F0.354	M_gly_e	1	0.21	1	0.21
F0.378	F0.354	M_h2o_e	1	0.19	1	0.19
F0.378	F0.354	M_h2s_e	1	0.03	1	0.03
F0.378	F0.354	M_pi_e	1	0.17	1	0.17
F0.378	F0.354	M_ser__D_e	1	0.12	1	0.12
F0.354	F0.489	M_acald_e	1	0.06	1	0.06
F0.354	F0.489	M_ala__D_e	1	0.1	1	0.1
F0.354	F0.489	M_ala__L_e	1	0.03	1	0.03
F0.354	F0.489	M_co2_e	1	0.03	1	0.03
F0.354	F0.489	M_etoh_e	1	0.06	1	0.06
F0.354	F0.489	M_glyc3p_e	1	1	1	1
F0.354	F0.489	M_gly_e	1	0.33	1	0.33
F0.354	F0.489	M_h2_e	1	0.06	1	0.06
F0.354	F0.489	M_h2o_e	1	0.11	1	0.11
F0.354	F0.489	M_h2s_e	1	0.01	1	0.01
F0.354	F0.489	M_pro__L_e	1	0.01	1	0.01
F0.354	F0.489	M_ser__D_e	1	0.05	1	0.05
F0.548	F0.354	M_acac_e	1	0.85	1	0.85
F0.548	F0.354	M_ala__L_e	1	0.51	1	0.51
F0.548	F0.354	M_arg__L_e	1	0.02	1	0.02
F0.548	F0.354	M_chor_e	1	0.15	1	0.15
F0.548	F0.354	M_fe2_e	1	0.08	1	0.08
F0.548	F0.354	M_glu__L_e	1	0.88	1	0.88
F0.548	F0.354	M_gly_e	1	0.2	1	0.2
F0.548	F0.354	M_h2_e	1	0.79	1	0.79
F0.548	F0.354	M_h2o_e	1	0.99	1	0.99
F0.548	F0.354	M_h2s_e	1	0.43	1	0.43
F0.548	F0.354	M_orn_e	1	0.09	1	0.09
F0.548	F0.354	M_ser__D_e	1	0.9	1	0.9
F0.610	F0.354	M_acald_e	1	0.13	1	0.13
F0.610	F0.354	M_ade_e	1	0.03	1	0.03
F0.610	F0.354	M_ala__D_e	1	0.08	1	0.08
F0.610	F0.354	M_ala__L_e	1	0.17	1	0.17
F0.610	F0.354	M_fe2_e	1	1	1	1
F0.610	F0.354	M_h2_e	1	0.01	1	0.01
F0.610	F0.354	M_h2o_e	1	0.63	1	0.63
F0.610	F0.354	M_h_e	1	0.29	1	0.29
F0.610	F0.354	M_nh4_e	1	0.35	1	0.35
F0.610	F0.354	M_pro__L_e	1	0.01	1	0.01
F0.378	F0.407	M_4abut_e	1	0.01	1	0.01
F0.378	F0.407	M_acald_e	1	0.12	1	0.12
F0.378	F0.407	M_ala__D_e	1	0.26	1	0.26
F0.378	F0.407	M_ala__L_e	1	0.18	1	0.18
F0.378	F0.407	M_asn__L_e	1	0.04	1	0.04
F0.378	F0.407	M_asp__L_e	1	0.05	1	0.05
F0.378	F0.407	M_co2_e	1	0.05	1	0.05
F0.378	F0.407	M_etoh_e	1	0.16	1	0.16
F0.378	F0.407	M_fe2_e	1	1	1	1
F0.378	F0.407	M_glyc3p_e	1	0.55	1	0.55
F0.378	F0.407	M_gly_e	1	0.36	1	0.36
F0.378	F0.407	M_h2o_e	1	0.45	1	0.45
F0.378	F0.407	M_h2s_e	1	0.03	1	0.03
F0.378	F0.407	M_h_e	1	0.13	1	0.13
F0.378	F0.407	M_pro__L_e	1	0.01	1	0.01
F0.378	F0.407	M_ser__D_e	1	0.12	1	0.12
F0.378	F0.407	M_thr__L_e	1	0.01	1	0.01
F0.378	F0.407	M_val__L_e	1	0.01	1	0.01
F0.378	F0.489	M_acald_e	1	0.12	1	0.12
F0.378	F0.489	M_ala__D_e	1	0.13	1	0.13
F0.378	F0.489	M_ala__L_e	1	0.23	1	0.23
F0.378	F0.489	M_co2_e	1	0.02	1	0.02
F0.378	F0.489	M_etoh_e	1	0.05	1	0.05
F0.378	F0.489	M_glu__L_e	1	0.01	1	0.01
F0.378	F0.489	M_glyc3p_e	1	0.26	1	0.26
F0.378	F0.489	M_gly_e	1	0.25	1	0.25
F0.378	F0.489	M_h2_e	1	0.06	1	0.06
F0.378	F0.489	M_h2o_e	1	0.18	1	0.18
F0.378	F0.489	M_h2s_e	1	0.05	1	0.05
F0.378	F0.489	M_h_e	1	0.26	1	0.26
F0.378	F0.489	M_pi_e	1	0.74	1	0.74
F0.378	F0.489	M_ser__D_e	1	0.17	1	0.17
F0.378	F0.489	M_urea_e	1	0.1	1	0.1
F0.378	F0.502	M_acald_e	1	0.13	1	0.13
F0.378	F0.502	M_ala__D_e	1	0.13	1	0.13
F0.378	F0.502	M_asn__L_e	1	0.02	1	0.02
F0.378	F0.502	M_etoh_e	1	0.1	1	0.1
F0.378	F0.502	M_h2_e	1	0.23	1	0.23
F0.378	F0.502	M_h2s_e	1	0.09	1	0.09
F0.378	F0.502	M_h_e	1	0.4	1	0.4
F0.378	F0.502	M_nh4_e	1	0.82	1	0.82
F0.378	F0.502	M_orn_e	1	0.02	1	0.02
F0.378	F0.502	M_pro__L_e	1	0.02	1	0.02
F0.378	F0.502	M_pyr_e	1	0.02	1	0.02
F0.378	F0.502	M_ser__D_e	1	0.07	1	0.07
F0.378	F0.502	M_succ_e	1	1	1	1
F0.378	F0.543	M_acald_e	1	0.01	1	0.01
F0.378	F0.543	M_ala__D_e	1	0.08	1	0.08
F0.378	F0.543	M_ala__L_e	1	0.16	1	0.16
F0.378	F0.543	M_asn__L_e	1	0.05	1	0.05
F0.378	F0.543	M_asp__L_e	1	0.03	1	0.03
F0.378	F0.543	M_etoh_e	1	0.29	1	0.29
F0.378	F0.543	M_fe2_e	1	1	1	1
F0.378	F0.543	M_glu__L_e	1	0.02	1	0.02
F0.378	F0.543	M_gly_e	1	0.23	1	0.23
F0.378	F0.543	M_h2_e	1	0.01	1	0.01
F0.378	F0.543	M_h2o_e	1	0.16	1	0.16
F0.378	F0.543	M_h_e	1	0.11	1	0.11
F0.378	F0.543	M_man1p_e	1	0.02	1	0.02
F0.378	F0.543	M_pi_e	1	0.27	1	0.27
F0.378	F0.543	M_ser__D_e	1	0.4	1	0.4
F0.378	F0.562	M_acald_e	1	0.15	1	0.15
F0.378	F0.562	M_ala__D_e	1	0.28	1	0.28
F0.378	F0.562	M_ala__L_e	1	0.18	1	0.18
F0.378	F0.562	M_arg__L_e	1	0.01	1	0.01
F0.378	F0.562	M_asp__L_e	1	0.09	1	0.09
F0.378	F0.562	M_cu2_e	1	1	1	1
F0.378	F0.562	M_etoh_e	1	0.06	1	0.06
F0.378	F0.562	M_fe2_e	1	1	1	1
F0.378	F0.562	M_for_e	1	0.01	1	0.01
F0.378	F0.562	M_glu__L_e	1	0.05	1	0.05
F0.378	F0.562	M_gly_e	1	0.43	1	0.43
F0.378	F0.562	M_h2_e	1	0.05	1	0.05
F0.378	F0.562	M_h2o_e	1	0.32	1	0.32
F0.378	F0.562	M_h2s_e	1	0.01	1	0.01
F0.378	F0.562	M_h_e	1	0.25	1	0.25
F0.378	F0.562	M_pi_e	1	1	1	1
F0.378	F0.562	M_ser__D_e	1	0.19	1	0.19
F0.378	F0.615	M_acald_e	1	0.22	1	0.22
F0.378	F0.615	M_ala__D_e	1	0.21	1	0.21
F0.378	F0.615	M_ala__L_e	1	0.23	1	0.23
F0.378	F0.615	M_asp__L_e	1	0.18	1	0.18
F0.378	F0.615	M_etoh_e	1	0.04	1	0.04
F0.378	F0.615	M_fe2_e	1	1	1	1
F0.378	F0.615	M_gly_e	1	0.37	1	0.37
F0.378	F0.615	M_h2o_e	1	0.68	1	0.68
F0.378	F0.615	M_h2s_e	1	0.06	1	0.06
F0.378	F0.615	M_h_e	1	0.26	1	0.26
F0.378	F0.615	M_pyr_e	1	0.25	1	0.25
F0.378	F0.615	M_ser__D_e	1	0.11	1	0.11
F0.378	F0.615	M_val__L_e	1	0.05	1	0.05
F0.548	F0.407	M_4abut_e	1	0.07	1	0.07
F0.548	F0.407	M_acald_e	1	0.04	1	0.04
F0.548	F0.407	M_ala__L_e	1	0.08	1	0.08
F0.548	F0.407	M_asp__L_e	1	0.01	1	0.01
F0.548	F0.407	M_bz_e	1	0.02	1	0.02
F0.548	F0.407	M_etoh_e	1	0.02	1	0.02
F0.548	F0.407	M_fe2_e	1	0.04	1	0.04
F0.548	F0.407	M_glyc3p_e	1	0.79	1	0.79
F0.548	F0.407	M_gly_e	1	0.09	1	0.09
F0.548	F0.407	M_h2o_e	1	0.35	1	0.35
F0.548	F0.407	M_inost_e	1	0.02	1	0.02
F0.548	F0.407	M_pi_e	1	0.21	1	0.21
F0.548	F0.407	M_ser__D_e	1	0.02	1	0.02
F0.610	F0.407	M_acald_e	1	0.23	1	0.23
F0.610	F0.407	M_ala__D_e	1	0.02	1	0.02
F0.610	F0.407	M_ala__L_e	1	0.18	1	0.18
F0.610	F0.407	M_etoh_e	1	0.02	1	0.02
F0.610	F0.407	M_fe2_e	1	1	1	1
F0.610	F0.407	M_glyc3p_e	1	0.14	1	0.14
F0.610	F0.407	M_h2o_e	1	0.19	1	0.19
F0.610	F0.407	M_h_e	1	0.27	1	0.27
F0.610	F0.407	M_pro__L_e	1	0.01	1	0.01
F0.548	F0.489	M_acald_e	1	0.74	1	0.74
F0.548	F0.489	M_akg_e	1	0.05	1	0.05
F0.548	F0.489	M_ala__L_e	1	0.3	1	0.3
F0.548	F0.489	M_bz_e	1	0.05	1	0.05
F0.548	F0.489	M_glu__L_e	1	0.67	1	0.67
F0.548	F0.489	M_glyc3p_e	1	0.18	1	0.18
F0.548	F0.489	M_gly_e	1	0.23	1	0.23
F0.548	F0.489	M_h2o_e	1	1	1	1
F0.548	F0.489	M_h2s_e	1	0.33	1	0.33
F0.548	F0.489	M_inost_e	1	0.39	1	0.39
F0.548	F0.489	M_lys__L_e	1	0.02	1	0.02
F0.548	F0.489	M_mal__L_e	1	0.09	1	0.09
F0.548	F0.489	M_pi_e	1	0.82	1	0.82
F0.548	F0.489	M_pro__L_e	1	0.04	1	0.04
F0.548	F0.489	M_ser__D_e	1	1	1	1
F0.610	F0.489	M_acald_e	1	0.12	1	0.12
F0.610	F0.489	M_ala__D_e	1	0.37	1	0.37
F0.610	F0.489	M_ala__L_e	1	0.12	1	0.12
F0.610	F0.489	M_co2_e	1	0.02	1	0.02
F0.610	F0.489	M_etoh_e	1	0.17	1	0.17
F0.610	F0.489	M_glu__L_e	1	0.02	1	0.02
F0.610	F0.489	M_glyc3p_e	1	0.22	1	0.22
F0.610	F0.489	M_glyc_e	1	0.22	1	0.22
F0.610	F0.489	M_h2_e	1	0.64	1	0.64
F0.610	F0.489	M_h2o_e	1	0.01	1	0.01
F0.610	F0.489	M_h2s_e	1	0.08	1	0.08
F0.610	F0.489	M_h_e	1	0.49	1	0.49
F0.610	F0.489	M_nh4_e	1	0.12	1	0.12
F0.610	F0.489	M_pro__L_e	1	0.08	1	0.08
F0.610	F0.489	M_rib__D_e	1	1	1	1
F0.548	F0.502	M_glu__L_e	1	1	1	1
F0.548	F0.502	M_h2o_e	1	0.43	1	0.43
F0.548	F0.502	M_mal__L_e	1	1	1	1
F0.646	F0.502	M_fe2_e	1	1	1	1
F0.646	F0.502	M_h2_e	1	0.01	1	0.01
F0.646	F0.502	M_h2o_e	1	0.74	1	0.74
F0.646	F0.502	M_h2s_e	1	0.1	1	0.1
F0.646	F0.502	M_mal__L_e	1	0.16	1	0.16
F0.646	F0.502	M_omcho_e	1	1	1	1
F0.646	F0.502	M_pro__L_e	1	0.01	1	0.01
F0.646	F0.502	M_rib__D_e	1	0.1	1	0.1
F0.548	F0.543	M_5mtr_e	1	0.02	1	0.02
F0.548	F0.543	M_acald_e	1	0.08	1	0.08
F0.548	F0.543	M_ala__L_e	1	1	1	1
F0.548	F0.543	M_asn__L_e	1	0.06	1	0.06
F0.548	F0.543	M_asp__L_e	1	0.79	1	0.79
F0.548	F0.543	M_bz_e	1	0.02	1	0.02
F0.548	F0.543	M_cys__L_e	1	0.03	1	0.03
F0.548	F0.543	M_fum_e	1	0.09	1	0.09
F0.548	F0.543	M_glu__L_e	1	1	1	1
F0.548	F0.543	M_gly_e	1	0.81	1	0.81
F0.548	F0.543	M_h2o_e	1	1	1	1
F0.548	F0.543	M_h2s_e	1	0.46	1	0.46
F0.548	F0.543	M_inost_e	1	0.17	1	0.17
F0.548	F0.543	M_lys__L_e	1	0.02	1	0.02
F0.548	F0.543	M_phe__L_e	1	0.32	1	0.32
F0.548	F0.543	M_pi_e	1	0.17	1	0.17
F0.548	F0.543	M_rib__D_e	1	1	1	1
F0.548	F0.543	M_ser__D_e	1	1	1	1
F0.548	F0.543	M_uaagmda_e	1	1	1	1
F0.543	F0.562	M_ala__D_e	1	0.13	1	0.13
F0.543	F0.562	M_ala__L_e	1	0.24	1	0.24
F0.543	F0.562	M_cu2_e	1	1	1	1
F0.543	F0.562	M_etoh_e	1	0.21	1	0.21
F0.543	F0.562	M_fe3_e	1	1	1	1
F0.543	F0.562	M_gly_e	1	0.27	1	0.27
F0.543	F0.562	M_h2o_e	1	0.3	1	0.3
F0.543	F0.562	M_h_e	1	0.14	1	0.14
F0.543	F0.562	M_ser__D_e	1	0.42	1	0.42
F0.610	F0.543	M_acald_e	1	0.28	1	0.28
F0.610	F0.543	M_ala__D_e	1	0.04	1	0.04
F0.610	F0.543	M_ala__L_e	1	0.1	1	0.1
F0.610	F0.543	M_etoh_e	1	0.08	1	0.08
F0.610	F0.543	M_fe2_e	1	1	1	1
F0.610	F0.543	M_for_e	1	0.02	1	0.02
F0.610	F0.543	M_glu__L_e	1	0.01	1	0.01
F0.610	F0.543	M_h2_e	1	0.72	1	0.72
F0.610	F0.543	M_h2o_e	1	0.01	1	0.01
F0.610	F0.543	M_h2s_e	1	0.07	1	0.07
F0.610	F0.543	M_h_e	1	0.02	1	0.02
F0.610	F0.543	M_lys__L_e	1	0.02	1	0.02
F0.610	F0.543	M_nh4_e	1	0.03	1	0.03
F0.610	F0.543	M_pi_e	1	0.78	1	0.78
F0.610	F0.543	M_pro__L_e	1	0.03	1	0.03
F0.610	F0.543	M_rib__D_e	1	1	1	1
F0.548	F0.615	M_acac_e	1	0.96	1	0.96
F0.548	F0.615	M_acald_e	1	0.01	1	0.01
F0.548	F0.615	M_ala__L_e	1	0.12	1	0.12
F0.548	F0.615	M_asp__L_e	1	0.07	1	0.07
F0.548	F0.615	M_etoh_e	1	0.06	1	0.06
F0.548	F0.615	M_fe2_e	1	0.04	1	0.04
F0.548	F0.615	M_glu__L_e	1	0.8	1	0.8
F0.548	F0.615	M_gly_e	1	0.26	1	0.26
F0.548	F0.615	M_h2o_e	1	1	1	1
F0.548	F0.615	M_h2s_e	1	0.43	1	0.43
F0.548	F0.615	M_h_e	1	0.01	1	0.01
F0.548	F0.615	M_inost_e	1	0.22	1	0.22
F0.548	F0.615	M_leu__L_e	1	0.02	1	0.02
F0.548	F0.615	M_ser__D_e	1	0.06	1	0.06
F0.577	F0.578	M_12ppd__S_e	1	0.14	1	0.14
F0.577	F0.578	M_acald_e	1	0.3	1	0.3
F0.577	F0.578	M_akg_e	1	0.01	1	0.01
F0.577	F0.578	M_ala__D_e	1	0.35	1	0.35
F0.577	F0.578	M_asp__L_e	1	0.09	1	0.09
F0.577	F0.578	M_bz_e	1	0.01	1	0.01
F0.577	F0.578	M_co2_e	1	0.05	1	0.05
F0.577	F0.578	M_etoh_e	1	0.17	1	0.17
F0.577	F0.578	M_glu__L_e	1	0.04	1	0.04
F0.577	F0.578	M_h2_e	1	0.17	1	0.17
F0.577	F0.578	M_h2o_e	1	0.01	1	0.01
F0.577	F0.578	M_h2s_e	1	0.02	1	0.02
F0.577	F0.578	M_h_e	1	0.22	1	0.22
F0.577	F0.578	M_mal__L_e	1	0.01	1	0.01
F0.577	F0.578	M_pro__L_e	1	0.09	1	0.09
F0.577	F0.578	M_succ_e	1	0.01	1	0.01
F0.610	F0.615	M_acald_e	1	0.25	1	0.25
F0.610	F0.615	M_ala__D_e	1	0.02	1	0.02
F0.610	F0.615	M_ala__L_e	1	0.37	1	0.37
F0.610	F0.615	M_fe2_e	1	1	1	1
F0.610	F0.615	M_glu__L_e	1	0.04	1	0.04
F0.610	F0.615	M_h2_e	1	0.04	1	0.04
F0.610	F0.615	M_h2o_e	1	0.03	1	0.03
F0.610	F0.615	M_h2s_e	1	0.07	1	0.07
F0.610	F0.615	M_leu__L_e	1	0.05	1	0.05
F0.228	F0.009	M_asp__L_e	1	0.15	1	0.15
F0.228	F0.009	M_co2_e	1	0.09	1	0.09
F0.228	F0.009	M_cu2_e	1	0.94	1	0.94
F0.228	F0.009	M_fe2_e	1	1	1	1
F0.228	F0.009	M_glu__L_e	1	0.03	1	0.03
F0.228	F0.009	M_h2s_e	1	0.02	1	0.02
F0.393	F0.009	M_4abz_e	1	0.05	1	0.05
F0.393	F0.009	M_arg__L_e	1	0.04	1	0.04
F0.393	F0.009	M_asp__L_e	1	1	1	1
F0.393	F0.009	M_coa_e	1	0.04	1	0.04
F0.393	F0.009	M_cu2_e	1	1	1	1
F0.393	F0.009	M_fe2_e	1	1	1	1
F0.393	F0.009	M_g3pe_e	1	1	1	1
F0.393	F0.009	M_glu__L_e	1	1	1	1
F0.393	F0.009	M_h2s_e	1	0.64	1	0.64
F0.393	F0.009	M_his__L_e	1	1	1	1
F0.393	F0.009	M_indole_e	1	1	1	1
F0.393	F0.009	M_pro__L_e	1	0.14	1	0.14
F0.562	F0.009	M_acald_e	1	0.12	1	0.12
F0.562	F0.009	M_ala__D_e	1	0.08	1	0.08
F0.562	F0.009	M_asp__L_e	1	0.03	1	0.03
F0.562	F0.009	M_cu2_e	1	0.89	1	0.89
F0.562	F0.009	M_fe3_e	1	0.64	1	0.64
F0.562	F0.009	M_h2_e	1	0.03	1	0.03
F0.562	F0.009	M_h2o_e	1	0.04	1	0.04
F0.562	F0.009	M_h2s_e	1	0.05	1	0.05
F0.562	F0.009	M_h_e	1	0.05	1	0.05
F0.562	F0.009	M_pi_e	1	0.78	1	0.78
F0.562	F0.009	M_pro__L_e	1	0.05	1	0.05
F0.562	F0.009	M_rib__D_e	1	1	1	1
F0.578	F0.009	M_arg__L_e	1	0.01	1	0.01
F0.578	F0.009	M_asp__L_e	1	0.07	1	0.07
F0.578	F0.009	M_cu2_e	1	1	1	1
F0.578	F0.009	M_h2o_e	1	0.42	1	0.42
F0.578	F0.009	M_h_e	1	0.01	1	0.01
F0.578	F0.009	M_his__L_e	1	0.04	1	0.04
F0.578	F0.009	M_hxan_e	1	0.02	1	0.02
F0.578	F0.009	M_orn_e	1	0.04	1	0.04
F0.578	F0.009	M_pi_e	1	1	1	1
F0.578	F0.009	M_pro__L_e	1	0.03	1	0.03
F0.022	F0.213	M_arab__L_e	1	1	1	1
F0.022	F0.213	M_asp__L_e	1	0.04	1	0.04
F0.022	F0.213	M_glu__L_e	1	0.01	1	0.01
F0.022	F0.213	M_glyc3p_e	1	0.23	1	0.23
F0.022	F0.213	M_h2_e	1	0.2	1	0.2
F0.022	F0.213	M_h_e	1	0.02	1	0.02
F0.022	F0.213	M_nh4_e	1	0.95	1	0.95
F0.022	F0.353	M_4abz_e	1	0.02	1	0.02
F0.022	F0.353	M_acald_e	1	0.34	1	0.34
F0.022	F0.353	M_co2_e	1	0.1	1	0.1
F0.022	F0.353	M_h2_e	1	0.27	1	0.27
F0.022	F0.353	M_nh4_e	1	0.92	1	0.92
F0.022	F0.353	M_orn_e	1	0.08	1	0.08
F0.037	F0.315	M_4abz_e	1	0.04	1	0.04
F0.037	F0.315	M_acald_e	1	0.28	1	0.28
F0.037	F0.315	M_actn__R_e	1	0.06	1	0.06
F0.037	F0.315	M_co2_e	1	0.14	1	0.14
F0.037	F0.315	M_etoh_e	1	0.14	1	0.14
F0.037	F0.315	M_fe2_e	1	1	1	1
F0.037	F0.315	M_h2o_e	1	0.29	1	0.29
F0.037	F0.315	M_h2s_e	1	0.01	1	0.01
F0.037	F0.315	M_h_e	1	0.01	1	0.01
F0.037	F0.315	M_his__L_e	1	0.68	1	0.68
F0.037	F0.315	M_pro__L_e	1	0.01	1	0.01
F0.037	F0.315	M_rib__D_e	1	0.47	1	0.47
F0.037	F0.315	M_val__L_e	1	0.02	1	0.02
F0.037	F0.378	M_4abz_e	1	0.04	1	0.04
F0.037	F0.378	M_acald_e	1	1	1	1
F0.037	F0.378	M_asp__L_e	1	0.03	1	0.03
F0.037	F0.378	M_etoh_e	1	1	1	1
F0.037	F0.378	M_glu__L_e	1	0.03	1	0.03
F0.037	F0.378	M_h2s_e	1	0.02	1	0.02
F0.037	F0.378	M_h_e	1	0.9	1	0.9
F0.037	F0.378	M_pro__L_e	1	0.03	1	0.03
F0.037	F0.378	M_pyr_e	1	0.1	1	0.1
F0.037	F0.548	M_co2_e	1	0.01	1	0.01
F0.037	F0.548	M_etoh_e	1	0.21	1	0.21
F0.037	F0.548	M_fe2_e	1	1	1	1
F0.037	F0.548	M_h2_e	1	0.3	1	0.3
F0.562	F0.037	M_acald_e	1	0.65	1	0.65
F0.562	F0.037	M_actn__R_e	1	0.02	1	0.02
F0.562	F0.037	M_asp__L_e	1	0.04	1	0.04
F0.562	F0.037	M_co2_e	1	0.05	1	0.05
F0.562	F0.037	M_g3pe_e	1	0.04	1	0.04
F0.562	F0.037	M_h2s_e	1	0.07	1	0.07
F0.562	F0.037	M_lys__L_e	1	0.02	1	0.02
F0.562	F0.037	M_pi_e	1	0.65	1	0.65
F0.562	F0.037	M_pro__L_e	1	0.04	1	0.04
F0.562	F0.037	M_rib__D_e	1	1	1	1
F0.075	F0.315	M_acald_e	1	0.39	1	0.39
F0.075	F0.315	M_ala__D_e	1	0.05	1	0.05
F0.075	F0.315	M_h2_e	1	0.16	1	0.16
F0.075	F0.315	M_h2o_e	1	0.04	1	0.04
F0.075	F0.315	M_h2s_e	1	0.12	1	0.12
F0.075	F0.315	M_hxan_e	1	0.81	1	0.81
F0.075	F0.315	M_leu__L_e	1	0.06	1	0.06
F0.075	F0.315	M_pro__L_e	1	0.04	1	0.04
F0.075	F0.315	M_rib__D_e	1	1	1	1
F0.075	F0.315	M_val__L_e	1	0.01	1	0.01
F0.112	F0.378	M_acald_e	1	0.72	1	0.72
F0.112	F0.378	M_ala__L_e	1	0.04	1	0.04
F0.112	F0.378	M_asp__L_e	1	0.05	1	0.05
F0.112	F0.378	M_co2_e	1	0.13	1	0.13
F0.112	F0.378	M_glu__L_e	1	0.06	1	0.06
F0.112	F0.378	M_h2o_e	1	0.37	1	0.37
F0.112	F0.378	M_h2s_e	1	0.04	1	0.04
F0.112	F0.378	M_man1p_e	1	1	1	1
F0.112	F0.378	M_ser__D_e	1	0.08	1	0.08
F0.393	F0.112	M_4abz_e	1	0.14	1	0.14
F0.393	F0.112	M_ade_e	1	0.49	1	0.49
F0.393	F0.112	M_arg__L_e	1	0.1	1	0.1
F0.393	F0.112	M_asp__L_e	1	0.41	1	0.41
F0.393	F0.112	M_bz_e	1	0.18	1	0.18
F0.393	F0.112	M_fe2_e	1	1	1	1
F0.393	F0.112	M_g3pe_e	1	1	1	1
F0.393	F0.112	M_glu__L_e	1	1	1	1
F0.393	F0.112	M_h2s_e	1	0.15	1	0.15
F0.393	F0.112	M_nh4_e	1	0.2	1	0.2
F0.393	F0.112	M_orn_e	1	0.03	1	0.03
F0.393	F0.112	M_pro__L_e	1	0.07	1	0.07
F0.393	F0.112	M_pydxn_e	1	0.01	1	0.01
F0.112	F0.548	M_co2_e	1	0.05	1	0.05
F0.112	F0.548	M_etoh_e	1	0.19	1	0.19
F0.112	F0.548	M_fe2_e	1	0.19	1	0.19
F0.112	F0.548	M_h2_e	1	0.23	1	0.23
F0.112	F0.548	M_nh4_e	1	1	1	1
F0.112	F0.548	M_ser__D_e	1	0.03	1	0.03
F0.120	F0.646	M_acald_e	1	1	1	1
F0.120	F0.646	M_co2_e	1	1	1	1
F0.120	F0.646	M_fum_e	1	1	1	1
F0.120	F0.646	M_h2_e	1	1	1	1
F0.120	F0.646	M_mal__L_e	1	1	1	1
F0.120	F0.646	M_orn_e	1	1	1	1
F0.120	F0.646	M_succ_e	1	0.14	1	0.14
F0.393	F0.128	M_ala__L_e	1	0.29	1	0.29
F0.393	F0.128	M_asp__L_e	1	0.03	1	0.03
F0.393	F0.128	M_bz_e	1	0.03	1	0.03
F0.393	F0.128	M_cu2_e	1	1	1	1
F0.393	F0.128	M_fe3_e	1	1	1	1
F0.393	F0.128	M_glu__L_e	1	1	1	1
F0.393	F0.128	M_h2s_e	1	0.05	1	0.05
F0.393	F0.128	M_indole_e	1	1	1	1
F0.393	F0.128	M_pro__L_e	1	0.05	1	0.05
F0.228	F0.178	M_alaala_e	1	0.05	1	0.05
F0.228	F0.178	M_ala__L_e	1	0.36	1	0.36
F0.228	F0.178	M_arg__L_e	1	0.02	1	0.02
F0.228	F0.178	M_asp__L_e	1	0.1	1	0.1
F0.228	F0.178	M_bz_e	1	0.03	1	0.03
F0.228	F0.178	M_co2_e	1	0.15	1	0.15
F0.228	F0.178	M_fe2_e	1	1	1	1
F0.228	F0.178	M_glu__L_e	1	0.05	1	0.05
F0.228	F0.178	M_h2s_e	1	0.11	1	0.11
F0.228	F0.178	M_h_e	1	0.06	1	0.06
F0.228	F0.178	M_lys__L_e	1	0.03	1	0.03
F0.204	F0.315	M_acald_e	1	0.17	1	0.17
F0.204	F0.315	M_etoh_e	1	0.02	1	0.02
F0.204	F0.315	M_fe2_e	1	1	1	1
F0.204	F0.315	M_h2_e	1	0.21	1	0.21
F0.204	F0.315	M_h_e	1	0.59	1	0.59
F0.204	F0.315	M_ile__L_e	1	0.03	1	0.03
F0.204	F0.315	M_rib__D_e	1	0.72	1	0.72
F0.204	F0.315	M_val__L_e	1	0.11	1	0.11
F0.204	F0.548	M_acald_e	1	0.09	1	0.09
F0.204	F0.548	M_ac_e	1	0.02	1	0.02
F0.204	F0.548	M_co2_e	1	0.01	1	0.01
F0.204	F0.548	M_etoh_e	1	0.1	1	0.1
F0.204	F0.548	M_fe2_e	1	1	1	1
F0.204	F0.548	M_h2_e	1	0.26	1	0.26
F0.204	F0.548	M_h_e	1	0.33	1	0.33
F0.204	F0.548	M_ser__D_e	1	0.06	1	0.06
F0.228	F0.213	M_ala__L_e	1	0.16	1	0.16
F0.228	F0.213	M_asp__L_e	1	0.02	1	0.02
F0.228	F0.213	M_co2_e	1	0.38	1	0.38
F0.228	F0.213	M_cu2_e	1	0.65	1	0.65
F0.228	F0.213	M_fe2_e	1	1	1	1
F0.393	F0.213	M_ala__D_e	1	0.03	1	0.03
F0.393	F0.213	M_ala__L_e	1	0.19	1	0.19
F0.393	F0.213	M_asp__L_e	1	0.04	1	0.04
F0.393	F0.213	M_cu2_e	1	1	1	1
F0.393	F0.213	M_fe2_e	1	1	1	1
F0.393	F0.213	M_glu__L_e	1	1	1	1
F0.393	F0.213	M_glyc3p_e	1	0.6	1	0.6
F0.393	F0.213	M_gly_e	1	0.04	1	0.04
F0.393	F0.213	M_h2s_e	1	0.06	1	0.06
F0.393	F0.213	M_indole_e	1	0.4	1	0.4
F0.393	F0.213	M_nh4_e	1	0.4	1	0.4
F0.393	F0.213	M_pro__L_e	1	0.04	1	0.04
F0.228	F0.263	M_asp__L_e	1	0.07	1	0.07
F0.228	F0.263	M_cu2_e	1	0.79	1	0.79
F0.228	F0.263	M_fe2_e	1	1	1	1
F0.228	F0.263	M_fum_e	1	0.04	1	0.04
F0.228	F0.344	M_ala__L_e	1	0.13	1	0.13
F0.228	F0.344	M_co2_e	1	0.26	1	0.26
F0.228	F0.344	M_cu2_e	1	0.8	1	0.8
F0.228	F0.344	M_fe2_e	1	1	1	1
F0.228	F0.344	M_glu__L_e	1	0.02	1	0.02
F0.354	F0.260	M_acald_e	1	1	1	1
F0.354	F0.260	M_h2o_e	1	0.47	1	0.47
F0.354	F0.260	M_h2s_e	1	0.22	1	0.22
F0.354	F0.260	M_h_e	1	0.18	1	0.18
F0.354	F0.260	M_nh4_e	1	0.07	1	0.07
F0.502	F0.260	M_acald_e	1	0.14	1	0.14
F0.502	F0.260	M_asn__L_e	1	1	1	1
F0.502	F0.260	M_h2o_e	1	0.4	1	0.4
F0.502	F0.260	M_h2s_e	1	0.04	1	0.04
F0.502	F0.260	M_h_e	1	0.86	1	0.86
F0.502	F0.260	M_succ_e	1	0.08	1	0.08
F0.543	F0.260	M_acald_e	1	0.58	1	0.58
F0.543	F0.260	M_asn__L_e	1	1	1	1
F0.543	F0.260	M_h2o_e	1	0.48	1	0.48
F0.543	F0.260	M_h2s_e	1	0.09	1	0.09
F0.489	F0.315	M_ala__D_e	1	0.06	1	0.06
F0.489	F0.315	M_etoh_e	1	0.19	1	0.19
F0.489	F0.315	M_fe2_e	1	1	1	1
F0.489	F0.315	M_h_e	1	0.03	1	0.03
F0.489	F0.315	M_leu__L_e	1	0.07	1	0.07
F0.489	F0.315	M_pro__L_e	1	0.07	1	0.07
F0.502	F0.315	M_asn__L_e	1	0.11	1	0.11
F0.502	F0.315	M_fe2_e	1	1	1	1
F0.502	F0.315	M_h2_e	1	0.01	1	0.01
F0.502	F0.315	M_h2o_e	1	0.4	1	0.4
F0.502	F0.315	M_h2s_e	1	0.04	1	0.04
F0.502	F0.315	M_his__L_e	1	0.03	1	0.03
F0.502	F0.315	M_pro__L_e	1	0.08	1	0.08
F0.502	F0.315	M_val__L_e	1	0.11	1	0.11
F0.393	F0.344	M_4abz_e	1	0.08	1	0.08
F0.393	F0.344	M_ala__D_e	1	0.03	1	0.03
F0.393	F0.344	M_ala__L_e	1	0.14	1	0.14
F0.393	F0.344	M_arg__L_e	1	0.09	1	0.09
F0.393	F0.344	M_cu2_e	1	1	1	1
F0.393	F0.344	M_fe2_e	1	1	1	1
F0.393	F0.344	M_glu__L_e	1	0.93	1	0.93
F0.393	F0.344	M_gly_e	1	0.06	1	0.06
F0.393	F0.344	M_gthrd_e	1	0.07	1	0.07
F0.393	F0.344	M_h2s_e	1	0.06	1	0.06
F0.393	F0.344	M_h_e	1	0.11	1	0.11
F0.393	F0.344	M_his__L_e	1	1	1	1
F0.393	F0.344	M_man6p_e	1	1	1	1
F0.393	F0.344	M_phe__L_e	1	1	1	1
F0.393	F0.344	M_pro__L_e	1	0.02	1	0.02
F0.562	F0.344	M_acald_e	1	0.01	1	0.01
F0.562	F0.344	M_ala__D_e	1	0.09	1	0.09
F0.562	F0.344	M_ala__L_e	1	0.31	1	0.31
F0.562	F0.344	M_co2_e	1	0.35	1	0.35
F0.562	F0.344	M_cu2_e	1	0.88	1	0.88
F0.562	F0.344	M_etoh_e	1	0.08	1	0.08
F0.562	F0.344	M_fe3_e	1	0.62	1	0.62
F0.562	F0.344	M_for_e	1	0.23	1	0.23
F0.562	F0.344	M_gly_e	1	0.13	1	0.13
F0.562	F0.344	M_h2_e	1	0.55	1	0.55
F0.562	F0.344	M_h2o_e	1	0.2	1	0.2
F0.562	F0.344	M_h_e	1	0.15	1	0.15
F0.562	F0.344	M_lys__L_e	1	0.01	1	0.01
F0.562	F0.344	M_man6p_e	1	0.69	1	0.69
F0.562	F0.344	M_meoh_e	1	0.04	1	0.04
F0.562	F0.344	M_orn_e	1	0.01	1	0.01
F0.562	F0.344	M_pi_e	1	0.31	1	0.31
F0.562	F0.344	M_rib__D_e	1	0.31	1	0.31
F0.562	F0.353	M_acald_e	1	0.36	1	0.36
F0.562	F0.353	M_akg_e	1	0.03	1	0.03
F0.562	F0.353	M_bz_e	1	0.03	1	0.03
F0.562	F0.353	M_co2_e	1	0.01	1	0.01
F0.562	F0.353	M_etoh_e	1	0.16	1	0.16
F0.562	F0.353	M_h2_e	1	0.23	1	0.23
F0.562	F0.353	M_h2o_e	1	0.03	1	0.03
F0.562	F0.353	M_h2s_e	1	0.09	1	0.09
F0.562	F0.353	M_h_e	1	0.1	1	0.1
F0.562	F0.353	M_nh4_e	1	0.86	1	0.86
F0.562	F0.353	M_orn_e	1	0.16	1	0.16
F0.562	F0.353	M_rib__D_e	1	1	1	1
F0.354	F0.610	M_acald_e	1	0.48	1	0.48
F0.354	F0.610	M_ala__D_e	1	0.06	1	0.06
F0.354	F0.610	M_etoh_e	1	0.5	1	0.5
F0.354	F0.610	M_h2_e	1	0.28	1	0.28
F0.354	F0.610	M_h2o_e	1	0.06	1	0.06
F0.354	F0.610	M_h2s_e	1	0.06	1	0.06
F0.354	F0.610	M_h_e	1	0.24	1	0.24
F0.354	F0.610	M_nh4_e	1	0.12	1	0.12
F0.354	F0.610	M_no2_e	1	0.46	1	0.46
F0.354	F0.610	M_pi_e	1	1	1	1
F0.502	F0.378	M_acald_e	1	0.03	1	0.03
F0.502	F0.378	M_ac_e	1	0.03	1	0.03
F0.502	F0.378	M_asp__L_e	1	0.03	1	0.03
F0.502	F0.378	M_co2_e	1	0.06	1	0.06
F0.502	F0.378	M_for_e	1	0.02	1	0.02
F0.502	F0.378	M_glu__L_e	1	0.04	1	0.04
F0.502	F0.378	M_glyc_e	1	0.38	1	0.38
F0.502	F0.378	M_h2_e	1	0.07	1	0.07
F0.502	F0.378	M_h2o_e	1	0.31	1	0.31
F0.502	F0.378	M_h2s_e	1	0.05	1	0.05
F0.502	F0.378	M_pyr_e	1	0.32	1	0.32
F0.502	F0.378	M_ser__D_e	1	0.23	1	0.23
F0.393	F0.427	M_alaala_e	1	0.08	1	0.08
F0.393	F0.427	M_cmp_e	1	0.78	1	0.78
F0.393	F0.427	M_fe2_e	1	1	1	1
F0.393	F0.427	M_glyc3p_e	1	0.02	1	0.02
F0.393	F0.427	M_h2s_e	1	0.28	1	0.28
F0.393	F0.427	M_h_e	1	0.18	1	0.18
F0.393	F0.427	M_met__L_e	1	0.03	1	0.03
F0.393	F0.427	M_succ_e	1	0.07	1	0.07
F0.393	F0.427	M_ump_e	1	0.22	1	0.22
F0.393	F0.543	M_ala__L_e	1	0.34	1	0.34
F0.393	F0.543	M_bz_e	1	0.05	1	0.05
F0.393	F0.543	M_fe2_e	1	1	1	1
F0.393	F0.543	M_glu__L_e	1	1	1	1
F0.393	F0.543	M_gly_e	1	0.01	1	0.01
F0.393	F0.543	M_h2s_e	1	0.1	1	0.1
F0.393	F0.543	M_indole_e	1	0.82	1	0.82
F0.393	F0.543	M_phe__L_e	1	0.18	1	0.18
F0.393	F0.543	M_pro__L_e	1	0.06	1	0.06
F0.393	F0.577	M_ala__D_e	1	0.04	1	0.04
F0.393	F0.577	M_arg__L_e	1	0.02	1	0.02
F0.393	F0.577	M_asp__L_e	1	0.04	1	0.04
F0.393	F0.577	M_bz_e	1	0.04	1	0.04
F0.393	F0.577	M_fe3_e	1	1	1	1
F0.393	F0.577	M_g3pe_e	1	0.09	1	0.09
F0.393	F0.577	M_glu__L_e	1	1	1	1
F0.393	F0.577	M_gthrd_e	1	1	1	1
F0.393	F0.577	M_h2o_e	1	0.34	1	0.34
F0.393	F0.577	M_h2s_e	1	0.13	1	0.13
F0.393	F0.577	M_his__L_e	1	0.04	1	0.04
F0.393	F0.577	M_indole_e	1	0.04	1	0.04
F0.393	F0.577	M_pro__L_e	1	0.08	1	0.08
F0.393	F0.577	M_val__L_e	1	0.03	1	0.03
F0.407	F0.577	M_acald_e	1	0.01	1	0.01
F0.407	F0.577	M_akg_e	1	0.04	1	0.04
F0.407	F0.577	M_ala__D_e	1	0.15	1	0.15
F0.407	F0.577	M_ala__L_e	1	0.24	1	0.24
F0.407	F0.577	M_asp__L_e	1	0.02	1	0.02
F0.407	F0.577	M_cu2_e	1	1	1	1
F0.407	F0.577	M_gly_e	1	0.21	1	0.21
F0.407	F0.577	M_h2o_e	1	0.02	1	0.02
F0.407	F0.577	M_h_e	1	0.05	1	0.05
F0.407	F0.577	M_lys__L_e	1	0.01	1	0.01
F0.407	F0.577	M_mal__L_e	1	0.04	1	0.04
F0.407	F0.577	M_mn2_e	1	1	1	1
F0.407	F0.577	M_nh4_e	1	0.63	1	0.63
F0.407	F0.577	M_no2_e	1	0.05	1	0.05
F0.407	F0.577	M_orn_e	1	0.04	1	0.04
F0.407	F0.577	M_pro__L_e	1	0.01	1	0.01
F0.407	F0.577	M_val__L_e	1	0.04	1	0.04
F0.489	F0.548	M_etoh_e	1	0.29	1	0.29
F0.489	F0.548	M_fe2_e	1	1	1	1
F0.489	F0.548	M_h_e	1	0.92	1	0.92
F0.489	F0.548	M_nh4_e	1	0.02	1	0.02
F0.502	F0.548	M_ac_e	1	0.61	1	0.61
F0.502	F0.548	M_asn__L_e	1	0.06	1	0.06
F0.502	F0.548	M_asp__L_e	1	0.55	1	0.55
F0.502	F0.548	M_bz_e	1	0.03	1	0.03
F0.502	F0.548	M_co2_e	1	0.06	1	0.06
F0.502	F0.548	M_fe2_e	1	1	1	1
F0.502	F0.548	M_fum_e	1	0.31	1	0.31
F0.502	F0.548	M_h2_e	1	0.55	1	0.55
F0.502	F0.548	M_h2o_e	1	0.02	1	0.02
F0.502	F0.548	M_h_e	1	0.89	1	0.89
F0.502	F0.548	M_ser__D_e	1	0.39	1	0.39
F0.502	F0.548	M_succ_e	1	0.25	1	0.25
F0.502	F0.646	M_4hba_e	1	0.07	1	0.07
F0.502	F0.646	M_bz_e	1	0.03	1	0.03
F0.502	F0.646	M_fum_e	1	0.03	1	0.03
F0.502	F0.646	M_h2o_e	1	0.56	1	0.56
F0.502	F0.646	M_mal__L_e	1	0.06	1	0.06
F0.502	F0.646	M_omchr_e	1	1	1	1
F0.562	F0.543	M_ala__D_e	1	0.08	1	0.08
F0.562	F0.543	M_ala__L_e	1	0.16	1	0.16
F0.562	F0.543	M_asp__L_e	1	0.02	1	0.02
F0.562	F0.543	M_bz_e	1	0.02	1	0.02
F0.562	F0.543	M_etoh_e	1	0.24	1	0.24
F0.562	F0.543	M_glu__L_e	1	0.02	1	0.02
F0.562	F0.543	M_h2o_e	1	0.02	1	0.02
F0.562	F0.543	M_h2s_e	1	0.01	1	0.01
F0.562	F0.543	M_h_e	1	0.47	1	0.47
F0.562	F0.543	M_lys__L_e	1	0.03	1	0.03
F0.562	F0.543	M_pro__L_e	1	0.01	1	0.01
F0.562	F0.543	M_rib__D_e	1	1	1	1
F0.562	F0.543	M_urate_e	1	0.03	1	0.03
F0.562	F0.577	M_ala__D_e	1	0.06	1	0.06
F0.562	F0.577	M_ala__L_e	1	0.09	1	0.09
F0.562	F0.577	M_cu2_e	1	0.93	1	0.93
F0.562	F0.577	M_etoh_e	1	0.02	1	0.02
F0.562	F0.577	M_fe3_e	1	0.9	1	0.9
F0.562	F0.577	M_g3pe_e	1	0.02	1	0.02
F0.562	F0.577	M_gly_e	1	0.25	1	0.25
F0.562	F0.577	M_h2o_e	1	0.02	1	0.02
F0.562	F0.577	M_h_e	1	0.01	1	0.01
F0.562	F0.577	M_mn2_e	1	1	1	1
F0.562	F0.577	M_nh4_e	1	0.63	1	0.63
F0.562	F0.577	M_orn_e	1	0.02	1	0.02
F0.562	F0.577	M_pi_e	1	0.73	1	0.73
F0.562	F0.577	M_pro__L_e	1	0.02	1	0.02
F0.562	F0.577	M_rib__D_e	1	1	1	1
F0.578	F0.577	M_acald_e	1	0.27	1	0.27
F0.578	F0.577	M_akg_e	1	0.01	1	0.01
F0.578	F0.577	M_asp__L_e	1	0.02	1	0.02
F0.578	F0.577	M_bz_e	1	0.04	1	0.04
F0.578	F0.577	M_cu2_e	1	1	1	1
F0.578	F0.577	M_fe3_e	1	1	1	1
F0.578	F0.577	M_gly_e	1	0.1	1	0.1
F0.578	F0.577	M_h2_e	1	0.05	1	0.05
F0.578	F0.577	M_h2o_e	1	0.06	1	0.06
F0.578	F0.577	M_leu__L_e	1	0.02	1	0.02
F0.578	F0.577	M_mal__L_e	1	0.02	1	0.02
F0.578	F0.577	M_pro__L_e	1	0.04	1	0.04
F0.578	F0.577	M_val__L_e	1	0.03	1	0.03
