# Supplementary material for: Microbial active functional modules derived from network analysis and metabolic interactions decipher the complex microbiome assembly in mangrove sediments
Source: Microbiome. 2022 Dec 13;10:224. doi: 10.1186/s40168-022-01421-w (PMC9746113; doi:10.1186/s40168-022-01421-w)
Supplement: Supplementary file 8 — Additional file 7: Table S6. The compounds exchanged between the six selected phyla and the hubs in the transcriptomic analysis. [file 40168_2022_1421_MOESM7_ESM.xlsx]

## Sheet: DPANN
Receiver	Donor	Compound	SCS (Species coupling score)	MUS (Metabolic uptake score)	MPS (Metabolite production score)	SMETANA
F0.009	F0.102	M_acald_e	1	0.16	1	0.16
F0.009	F0.102	M_ac_e	1	0.03	1	0.03
F0.009	F0.102	M_bz_e	1	0.05	1	0.05
F0.009	F0.102	M_for_e	1	0.02	1	0.02
F0.009	F0.102	M_glcur_e	1	0.23	1	0.23
F0.009	F0.102	M_h2o_e	1	0.04	1	0.04
F0.009	F0.102	M_h2s_e	1	0.01	1	0.01
F0.009	F0.102	M_h_e	1	0.18	1	0.18
F0.009	F0.102	M_ile__L_e	1	0.29	1	0.29
F0.009	F0.102	M_inost_e	1	0.41	1	0.41
F0.009	F0.102	M_pi_e	1	1	1	1
F0.009	F0.102	M_so3_e	1	0.01	1	0.01
F0.009	F0.102	M_val__L_e	1	0.02	1	0.02
F0.102	F0.009	M_arg__L_e	1	0.08	1	0.08
F0.102	F0.009	M_asp__L_e	1	0.33	1	0.33
F0.102	F0.009	M_cu2_e	1	1	1	1
F0.102	F0.009	M_fe2_e	1	1	1	1
F0.102	F0.009	M_fum_e	1	0.01	1	0.01
F0.102	F0.009	M_h2o_e	1	0.17	1	0.17
F0.102	F0.009	M_h2s_e	1	0.01	1	0.01
F0.102	F0.009	M_nh4_e	1	0.68	1	0.68
F0.218	F0.009	M_6pgc_e	1	0.55	1	0.55
F0.218	F0.009	M_co2_e	1	0.05	1	0.05
F0.218	F0.009	M_coa_e	1	0.04	1	0.04
F0.218	F0.009	M_fe2_e	1	1	1	1
F0.218	F0.009	M_glc__D_e	1	1	1	1
F0.218	F0.009	M_his__L_e	1	0.02	1	0.02
F0.218	F0.009	M_lys__L_e	1	0.14	1	0.14
F0.218	F0.009	M_nh4_e	1	0.41	1	0.41
F0.218	F0.009	M_orn_e	1	0.6	1	0.6
F0.218	F0.009	M_pi_e	1	0.45	1	0.45
F0.218	F0.009	M_xtsn_e	1	0.01	1	0.01
F0.009	F0.293	M_ac_e	1	0.04	1	0.04
F0.009	F0.293	M_ala__L_e	1	0.15	1	0.15
F0.009	F0.293	M_arg__L_e	1	0.03	1	0.03
F0.009	F0.293	M_asp__L_e	1	0.08	1	0.08
F0.009	F0.293	M_bz_e	1	0.05	1	0.05
F0.009	F0.293	M_for_e	1	0.01	1	0.01
F0.009	F0.293	M_gly_e	1	0.03	1	0.03
F0.009	F0.293	M_h2o_e	1	0.15	1	0.15
F0.009	F0.293	M_h2s_e	1	0.01	1	0.01
F0.009	F0.293	M_h_e	1	0.09	1	0.09
F0.009	F0.293	M_his__L_e	1	0.07	1	0.07
F0.009	F0.293	M_inost_e	1	0.37	1	0.37
F0.009	F0.293	M_leu__L_e	1	0.03	1	0.03
F0.009	F0.293	M_lys__L_e	1	0.02	1	0.02
F0.009	F0.293	M_orn_e	1	0.24	1	0.24
F0.009	F0.293	M_pi_e	1	1	1	1
F0.009	F0.293	M_val__L_e	1	0.15	1	0.15
F0.293	F0.009	M_ac_e	1	0.01	1	0.01
F0.293	F0.009	M_arg__L_e	1	0.04	1	0.04
F0.293	F0.009	M_asp__L_e	1	0.32	1	0.32
F0.293	F0.009	M_cu2_e	1	1	1	1
F0.293	F0.009	M_fe2_e	1	1	1	1
F0.293	F0.009	M_glu__L_e	1	0.24	1	0.24
F0.293	F0.009	M_h2o_e	1	0.07	1	0.07
F0.293	F0.009	M_his__L_e	1	0.03	1	0.03
F0.293	F0.009	M_lys__L_e	1	0.06	1	0.06
F0.293	F0.009	M_nh4_e	1	0.47	1	0.47
F0.293	F0.009	M_orn_e	1	0.03	1	0.03
F0.293	F0.009	M_pro__L_e	1	0.01	1	0.01
F0.306	F0.009	M_arg__L_e	1	0.7	1	0.7
F0.306	F0.009	M_asp__L_e	1	0.08	1	0.08
F0.306	F0.009	M_coa_e	1	0.02	1	0.02
F0.306	F0.009	M_cu2_e	1	1	1	1
F0.306	F0.009	M_fe2_e	1	1	1	1
F0.306	F0.009	M_glc__D_e	1	1	1	1
F0.306	F0.009	M_h2s_e	1	0.04	1	0.04
F0.306	F0.009	M_h_e	1	0.15	1	0.15
F0.306	F0.009	M_his__L_e	1	0.07	1	0.07
F0.306	F0.009	M_lys__L_e	1	0.28	1	0.28
F0.306	F0.009	M_nh4_e	1	0.42	1	0.42
F0.306	F0.009	M_orn_e	1	0.03	1	0.03
F0.306	F0.009	M_pi_e	1	1	1	1
F0.309	F0.009	M_6pgc_e	1	0.88	1	0.88
F0.309	F0.009	M_acac_e	1	0.43	1	0.43
F0.309	F0.009	M_co2_e	1	0.03	1	0.03
F0.309	F0.009	M_coa_e	1	0.01	1	0.01
F0.309	F0.009	M_cu2_e	1	1	1	1
F0.309	F0.009	M_fe2_e	1	1	1	1
F0.309	F0.009	M_glc__D_e	1	0.58	1	0.58
F0.309	F0.009	M_h2o_e	1	0.13	1	0.13
F0.309	F0.009	M_hxan_e	1	0.02	1	0.02
F0.309	F0.009	M_lys__L_e	1	0.01	1	0.01
F0.309	F0.009	M_nh4_e	1	0.74	1	0.74
F0.309	F0.009	M_orn_e	1	0.31	1	0.31
F0.309	F0.009	M_pi_e	1	0.12	1	0.12
F0.309	F0.009	M_pro__L_e	1	0.03	1	0.03
F0.329	F0.009	M_ac_e	1	0.2	1	0.2
F0.329	F0.009	M_cu2_e	1	1	1	1
F0.329	F0.009	M_fe2_e	1	1	1	1
F0.329	F0.009	M_glc__D_e	1	1	1	1
F0.329	F0.009	M_h_e	1	0.04	1	0.04
F0.329	F0.009	M_lys__L_e	1	0.09	1	0.09
F0.329	F0.009	M_nh4_e	1	1	1	1
F0.329	F0.009	M_pi_e	1	1	1	1
F0.350	F0.009	M_acald_e	1	1	1	1
F0.350	F0.009	M_arg__L_e	1	1	1	1
F0.350	F0.009	M_co2_e	1	1	1	1
F0.350	F0.009	M_coa_e	1	0.41	1	0.41
F0.350	F0.009	M_fe2_e	1	1	1	1
F0.350	F0.009	M_h2o_e	1	1	1	1
F0.350	F0.009	M_his__L_e	1	0.73	1	0.73
F0.350	F0.009	M_inost_e	1	0.33	1	0.33
F0.350	F0.009	M_lys__L_e	1	0.28	1	0.28
F0.350	F0.009	M_pi_e	1	1	1	1
F0.350	F0.009	M_pro__L_e	1	0.33	1	0.33
F0.431	F0.009	M_arg__L_e	1	0.13	1	0.13
F0.431	F0.009	M_coa_e	1	0.21	1	0.21
F0.431	F0.009	M_fe2_e	1	1	1	1
F0.431	F0.009	M_glc__D_e	1	1	1	1
F0.431	F0.009	M_glu__L_e	1	0.96	1	0.96
F0.431	F0.009	M_h_e	1	0.07	1	0.07
F0.431	F0.009	M_his__L_e	1	0.01	1	0.01
F0.431	F0.009	M_lys__L_e	1	0.12	1	0.12
F0.431	F0.009	M_nh4_e	1	0.16	1	0.16
F0.431	F0.009	M_orn_e	1	0.13	1	0.13
F0.431	F0.009	M_pi_e	1	1	1	1
F0.431	F0.009	M_xan_e	1	0.02	1	0.02
F0.483	F0.009	M_arg__L_e	1	0.02	1	0.02
F0.483	F0.009	M_asp__L_e	1	1	1	1
F0.483	F0.009	M_coa_e	1	0.1	1	0.1
F0.483	F0.009	M_cu2_e	1	1	1	1
F0.483	F0.009	M_fe2_e	1	1	1	1
F0.483	F0.009	M_fe3_e	1	1	1	1
F0.483	F0.009	M_h_e	1	1	1	1
F0.483	F0.009	M_orn_e	1	0.01	1	0.01
F0.483	F0.009	M_pi_e	1	1	1	1
F0.009	F0.487	M_arg__L_e	1	0.05	1	0.05
F0.009	F0.487	M_h2o_e	1	0.3	1	0.3
F0.009	F0.487	M_h_e	1	0.1	1	0.1
F0.009	F0.487	M_hxan_e	1	1	1	1
F0.009	F0.487	M_leu__L_e	1	0.16	1	0.16
F0.009	F0.487	M_pi_e	1	1	1	1
F0.009	F0.487	M_val__L_e	1	0.09	1	0.09
F0.487	F0.009	M_cu2_e	1	1	1	1
F0.487	F0.009	M_fe2_e	1	1	1	1
F0.487	F0.009	M_glc__D_e	1	1	1	1
F0.487	F0.009	M_h2s_e	1	0.53	1	0.53
F0.487	F0.009	M_his__L_e	1	0.01	1	0.01
F0.487	F0.009	M_lys__L_e	1	0.17	1	0.17
F0.487	F0.009	M_nh4_e	1	1	1	1
F0.487	F0.009	M_ptrc_e	1	0.53	1	0.53
F0.009	F0.498	M_arg__L_e	1	0.48	1	0.48
F0.009	F0.498	M_bz_e	1	0.03	1	0.03
F0.009	F0.498	M_fum_e	1	0.09	1	0.09
F0.009	F0.498	M_glcur_e	1	1	1	1
F0.009	F0.498	M_h_e	1	0.27	1	0.27
F0.009	F0.498	M_inost_e	1	0.21	1	0.21
F0.009	F0.498	M_pi_e	1	1	1	1
F0.009	F0.498	M_pyr_e	1	0.54	1	0.54
F0.009	F0.541	M_h2o_e	1	0.39	1	0.39
F0.009	F0.541	M_h2s_e	1	0.05	1	0.05
F0.009	F0.541	M_h_e	1	0.22	1	0.22
F0.009	F0.541	M_leu__L_e	1	0.02	1	0.02
F0.009	F0.541	M_pi_e	1	1	1	1
F0.541	F0.009	M_asp__L_e	1	0.04	1	0.04
F0.541	F0.009	M_co2_e	1	0.01	1	0.01
F0.541	F0.009	M_cu2_e	1	1	1	1
F0.541	F0.009	M_fe2_e	1	1	1	1
F0.541	F0.009	M_h2o_e	1	0.14	1	0.14
F0.541	F0.009	M_h2s_e	1	0.06	1	0.06
F0.541	F0.009	M_his__L_e	1	0.02	1	0.02
F0.541	F0.009	M_nh4_e	1	1	1	1
F0.541	F0.009	M_orn_e	1	0.01	1	0.01
F0.568	F0.009	M_acald_e	1	0.01	1	0.01
F0.568	F0.009	M_arg__L_e	1	0.63	1	0.63
F0.568	F0.009	M_coa_e	1	0.01	1	0.01
F0.568	F0.009	M_cu2_e	1	1	1	1
F0.568	F0.009	M_fe2_e	1	0.01	1	0.01
F0.568	F0.009	M_glc__D_e	1	1	1	1
F0.568	F0.009	M_glu__L_e	1	0.31	1	0.31
F0.568	F0.009	M_h2o_e	1	0.01	1	0.01
F0.568	F0.009	M_nh4_e	1	0.11	1	0.11
F0.568	F0.009	M_orn_e	1	0.01	1	0.01
F0.568	F0.009	M_pi_e	1	1	1	1
F0.608	F0.009	M_acald_e	1	0.01	1	0.01
F0.608	F0.009	M_cu2_e	1	1	1	1
F0.608	F0.009	M_fe2_e	1	0.01	1	0.01
F0.608	F0.009	M_glc__D_e	1	1	1	1
F0.608	F0.009	M_h2s_e	1	0.04	1	0.04
F0.608	F0.009	M_hxan_e	1	0.01	1	0.01
F0.608	F0.009	M_lys__L_e	1	0.12	1	0.12
F0.608	F0.009	M_nh4_e	1	1	1	1
F0.608	F0.009	M_pi_e	1	1	1	1
F0.608	F0.009	M_pro__L_e	1	0.09	1	0.09
F0.218	F0.109	M_co2_e	1	0.03	1	0.03
F0.218	F0.109	M_coa_e	1	0.02	1	0.02
F0.218	F0.109	M_dtmp_e	1	0.06	1	0.06
F0.218	F0.109	M_fe2_e	1	1	1	1
F0.218	F0.109	M_glyc3p_e	1	0.33	1	0.33
F0.218	F0.109	M_nh4_e	1	0.45	1	0.45
F0.218	F0.109	M_pi_e	1	0.67	1	0.67
F0.218	F0.109	M_thr__L_e	1	0.64	1	0.64
F0.109	F0.224	M_arg__L_e	1	0.03	1	0.03
F0.109	F0.224	M_dtmp_e	1	0.03	1	0.03
F0.109	F0.224	M_fol_e	1	0.02	1	0.02
F0.109	F0.224	M_h2s_e	1	0.01	1	0.01
F0.109	F0.224	M_his__L_e	1	0.07	1	0.07
F0.109	F0.224	M_leu__L_e	1	0.07	1	0.07
F0.109	F0.224	M_lys__L_e	1	0.04	1	0.04
F0.109	F0.224	M_nh4_e	1	0.32	1	0.32
F0.109	F0.224	M_phe__L_e	1	0.01	1	0.01
F0.109	F0.224	M_pi_e	1	0.49	1	0.49
F0.109	F0.224	M_pro__L_e	1	0.01	1	0.01
F0.109	F0.224	M_thr__L_e	1	0.54	1	0.54
F0.109	F0.224	M_trp__L_e	1	0.05	1	0.05
F0.109	F0.224	M_val__L_e	1	0.18	1	0.18
F0.224	F0.109	M_coa_e	1	0.04	1	0.04
F0.224	F0.109	M_dtmp_e	1	0.16	1	0.16
F0.224	F0.109	M_fe2_e	1	1	1	1
F0.224	F0.109	M_fol_e	1	0.04	1	0.04
F0.224	F0.109	M_h2o_e	1	0.25	1	0.25
F0.224	F0.109	M_h_e	1	0.35	1	0.35
F0.224	F0.109	M_nh4_e	1	0.71	1	0.71
F0.224	F0.109	M_phe__L_e	1	0.01	1	0.01
F0.224	F0.109	M_ser__L_e	1	0.08	1	0.08
F0.224	F0.109	M_thr__L_e	1	0.02	1	0.02
F0.224	F0.109	M_trp__L_e	1	0.03	1	0.03
F0.293	F0.109	M_2pg_e	1	0.99	1	0.99
F0.293	F0.109	M_fe2_e	1	1	1	1
F0.293	F0.109	M_nh4_e	1	1	1	1
F0.293	F0.109	M_pi_e	1	0.01	1	0.01
F0.293	F0.109	M_ser__L_e	1	0.18	1	0.18
F0.293	F0.109	M_thr__L_e	1	0.19	1	0.19
F0.293	F0.109	M_ura_e	1	0.01	1	0.01
F0.109	F0.309	M_2pg_e	1	0.44	1	0.44
F0.109	F0.309	M_h_e	1	0.04	1	0.04
F0.109	F0.309	M_nh4_e	1	0.59	1	0.59
F0.309	F0.109	M_acac_e	1	1	1	1
F0.309	F0.109	M_bz_e	1	0.22	1	0.22
F0.309	F0.109	M_co2_e	1	1	1	1
F0.309	F0.109	M_coa_e	1	0.25	1	0.25
F0.309	F0.109	M_dtmp_e	1	0.05	1	0.05
F0.309	F0.109	M_fe2_e	1	1	1	1
F0.309	F0.109	M_fol_e	1	0.01	1	0.01
F0.309	F0.109	M_glyc3p_e	1	0.01	1	0.01
F0.309	F0.109	M_h2o_e	1	1	1	1
F0.309	F0.109	M_h2s_e	1	0.07	1	0.07
F0.309	F0.109	M_phe__L_e	1	0.29	1	0.29
F0.309	F0.109	M_thr__L_e	1	1	1	1
F0.309	F0.109	M_trp__L_e	1	0.07	1	0.07
F0.324	F0.109	M_acac_e	1	0.99	1	0.99
F0.324	F0.109	M_coa_e	1	0.04	1	0.04
F0.324	F0.109	M_fe2_e	1	1	1	1
F0.324	F0.109	M_fol_e	1	0.01	1	0.01
F0.324	F0.109	M_glyc3p_e	1	0.24	1	0.24
F0.324	F0.109	M_nh4_e	1	1	1	1
F0.324	F0.109	M_phe__L_e	1	0.16	1	0.16
F0.324	F0.109	M_pi_e	1	0.22	1	0.22
F0.324	F0.109	M_ser__L_e	1	0.07	1	0.07
F0.324	F0.109	M_thr__L_e	1	0.83	1	0.83
F0.324	F0.109	M_trp__L_e	1	0.22	1	0.22
F0.329	F0.109	M_coa_e	1	0.11	1	0.11
F0.329	F0.109	M_dtmp_e	1	0.04	1	0.04
F0.329	F0.109	M_fe2_e	1	1	1	1
F0.329	F0.109	M_nh4_e	1	1	1	1
F0.329	F0.109	M_pi_e	1	1	1	1
F0.329	F0.109	M_ser__L_e	1	0.17	1	0.17
F0.329	F0.109	M_thr__L_e	1	0.17	1	0.17
F0.109	F0.441	M_bz_e	1	0.24	1	0.24
F0.109	F0.441	M_h2s_e	1	0.01	1	0.01
F0.109	F0.441	M_h_e	1	0.05	1	0.05
F0.109	F0.441	M_lys__L_e	1	0.38	1	0.38
F0.109	F0.441	M_nh4_e	1	0.07	1	0.07
F0.109	F0.441	M_pi_e	1	1	1	1
F0.109	F0.441	M_trp__L_e	1	0.18	1	0.18
F0.109	F0.441	M_val__L_e	1	0.15	1	0.15
F0.441	F0.109	M_acald_e	1	0.01	1	0.01
F0.441	F0.109	M_bz_e	1	0.01	1	0.01
F0.441	F0.109	M_fe2_e	1	1	1	1
F0.441	F0.109	M_h2o_e	1	0.6	1	0.6
F0.441	F0.109	M_h2s_e	1	0.01	1	0.01
F0.441	F0.109	M_h_e	1	0.09	1	0.09
F0.441	F0.109	M_nh4_e	1	0.13	1	0.13
F0.441	F0.109	M_ser__L_e	1	0.29	1	0.29
F0.441	F0.109	M_thr__L_e	1	0.16	1	0.16
F0.483	F0.109	M_coa_e	1	0.02	1	0.02
F0.483	F0.109	M_dtmp_e	1	0.01	1	0.01
F0.483	F0.109	M_fe2_e	1	1	1	1
F0.483	F0.109	M_glyc3p_e	1	0.19	1	0.19
F0.483	F0.109	M_h2s_e	1	0.01	1	0.01
F0.483	F0.109	M_h_e	1	0.01	1	0.01
F0.483	F0.109	M_nh4_e	1	0.21	1	0.21
F0.483	F0.109	M_phe__L_e	1	0.02	1	0.02
F0.483	F0.109	M_pi_e	1	0.18	1	0.18
F0.483	F0.109	M_thr__L_e	1	0.23	1	0.23
F0.483	F0.109	M_ura_e	1	0.03	1	0.03
F0.483	F0.109	M_uri_e	1	0.01	1	0.01
F0.109	F0.503	M_h2o_e	1	0.01	1	0.01
F0.109	F0.503	M_h_e	1	0.05	1	0.05
F0.109	F0.503	M_ile__L_e	1	0.01	1	0.01
F0.109	F0.503	M_pi_e	1	0.23	1	0.23
F0.109	F0.503	M_ser__L_e	1	0.82	1	0.82
F0.109	F0.503	M_thr__L_e	1	1	1	1
F0.109	F0.503	M_val__L_e	1	0.2	1	0.2
F0.503	F0.109	M_2pg_e	1	1	1	1
F0.503	F0.109	M_acald_e	1	0.27	1	0.27
F0.503	F0.109	M_fe2_e	1	1	1	1
F0.503	F0.109	M_h2s_e	1	1	1	1
F0.503	F0.109	M_nh4_e	1	1	1	1
F0.503	F0.109	M_ser__L_e	1	0.01	1	0.01
F0.109	F0.541	M_2pg_e	1	0.19	1	0.19
F0.109	F0.541	M_amp_e	1	0.68	1	0.68
F0.109	F0.541	M_arg__L_e	1	0.01	1	0.01
F0.109	F0.541	M_asp__L_e	1	0.23	1	0.23
F0.109	F0.541	M_coa_e	1	0.06	1	0.06
F0.109	F0.541	M_dtmp_e	1	0.01	1	0.01
F0.109	F0.541	M_fol_e	1	0.06	1	0.06
F0.109	F0.541	M_glyc_e	1	1	1	1
F0.109	F0.541	M_h2s_e	1	0.04	1	0.04
F0.109	F0.541	M_his__L_e	1	0.03	1	0.03
F0.109	F0.541	M_leu__L_e	1	0.05	1	0.05
F0.109	F0.541	M_nh4_e	1	0.05	1	0.05
F0.109	F0.541	M_phe__L_e	1	0.07	1	0.07
F0.109	F0.541	M_pi_e	1	0.16	1	0.16
F0.109	F0.541	M_thr__L_e	1	0.54	1	0.54
F0.109	F0.541	M_trp__L_e	1	0.03	1	0.03
F0.109	F0.541	M_ura_e	1	0.01	1	0.01
F0.109	F0.541	M_val__L_e	1	0.04	1	0.04
F0.218	F0.112	M_4abz_e	1	0.02	1	0.02
F0.218	F0.112	M_5mtr_e	1	0.05	1	0.05
F0.218	F0.112	M_arg__L_e	1	0.06	1	0.06
F0.218	F0.112	M_co2_e	1	0.05	1	0.05
F0.218	F0.112	M_fe2_e	1	1	1	1
F0.218	F0.112	M_gam6p_e	1	0.03	1	0.03
F0.218	F0.112	M_leu__L_e	1	0.2	1	0.2
F0.218	F0.112	M_nh4_e	1	0.72	1	0.72
F0.218	F0.112	M_orn_e	1	0.32	1	0.32
F0.218	F0.112	M_pi_e	1	0.52	1	0.52
F0.224	F0.112	M_arg__L_e	1	0.12	1	0.12
F0.224	F0.112	M_coa_e	1	0.07	1	0.07
F0.224	F0.112	M_fe2_e	1	1	1	1
F0.224	F0.112	M_h2o_e	1	0.32	1	0.32
F0.224	F0.112	M_h2s_e	1	0.01	1	0.01
F0.224	F0.112	M_h_e	1	0.74	1	0.74
F0.224	F0.112	M_ile__L_e	1	0.04	1	0.04
F0.224	F0.112	M_inost_e	1	0.05	1	0.05
F0.224	F0.112	M_leu__L_e	1	0.03	1	0.03
F0.224	F0.112	M_lys__L_e	1	0.09	1	0.09
F0.224	F0.112	M_nh4_e	1	0.28	1	0.28
F0.224	F0.112	M_pro__L_e	1	0.09	1	0.09
F0.112	F0.293	M_ala__L_e	1	1	1	1
F0.112	F0.293	M_h2o_e	1	1	1	1
F0.112	F0.293	M_h2s_e	1	0.06	1	0.06
F0.112	F0.293	M_h_e	1	1	1	1
F0.112	F0.293	M_pi_e	1	1	1	1
F0.112	F0.306	M_asp__L_e	1	0.06	1	0.06
F0.112	F0.306	M_gly_e	1	1	1	1
F0.112	F0.306	M_h2o_e	1	0.01	1	0.01
F0.112	F0.306	M_h2s_e	1	0.07	1	0.07
F0.112	F0.306	M_h_e	1	0.18	1	0.18
F0.112	F0.306	M_met__L_e	1	0.01	1	0.01
F0.112	F0.306	M_orn_e	1	0.06	1	0.06
F0.306	F0.112	M_arg__L_e	1	0.77	1	0.77
F0.306	F0.112	M_asp__L_e	1	0.09	1	0.09
F0.306	F0.112	M_fe2_e	1	1	1	1
F0.306	F0.112	M_h2s_e	1	0.01	1	0.01
F0.306	F0.112	M_h_e	1	0.07	1	0.07
F0.306	F0.112	M_nh4_e	1	0.26	1	0.26
F0.306	F0.112	M_orn_e	1	0.01	1	0.01
F0.306	F0.112	M_pi_e	1	1	1	1
F0.306	F0.112	M_thr__L_e	1	1	1	1
F0.329	F0.112	M_arg__L_e	1	0.24	1	0.24
F0.329	F0.112	M_coa_e	1	0.01	1	0.01
F0.329	F0.112	M_fe2_e	1	1	1	1
F0.329	F0.112	M_h_e	1	0.04	1	0.04
F0.329	F0.112	M_leu__L_e	1	0.06	1	0.06
F0.329	F0.112	M_nh4_e	1	1	1	1
F0.329	F0.112	M_orn_e	1	0.05	1	0.05
F0.329	F0.112	M_pi_e	1	1	1	1
F0.329	F0.112	M_pro__L_e	1	0.12	1	0.12
F0.350	F0.112	M_acald_e	1	0.14	1	0.14
F0.350	F0.112	M_arg__L_e	1	0.08	1	0.08
F0.350	F0.112	M_coa_e	1	0.23	1	0.23
F0.350	F0.112	M_fe2_e	1	1	1	1
F0.350	F0.112	M_leu__L_e	1	0.2	1	0.2
F0.350	F0.112	M_nh4_e	1	1	1	1
F0.350	F0.112	M_pi_e	1	1	1	1
F0.350	F0.112	M_pro__L_e	1	0.01	1	0.01
F0.431	F0.112	M_4abz_e	1	0.05	1	0.05
F0.431	F0.112	M_coa_e	1	0.03	1	0.03
F0.431	F0.112	M_fe2_e	1	1	1	1
F0.431	F0.112	M_glu__L_e	1	0.61	1	0.61
F0.431	F0.112	M_h_e	1	1	1	1
F0.431	F0.112	M_ile__L_e	1	0.07	1	0.07
F0.431	F0.112	M_inost_e	1	0.03	1	0.03
F0.431	F0.112	M_leu__L_e	1	0.03	1	0.03
F0.431	F0.112	M_lys__L_e	1	0.09	1	0.09
F0.431	F0.112	M_nh4_e	1	0.39	1	0.39
F0.431	F0.112	M_orn_e	1	0.07	1	0.07
F0.431	F0.112	M_pi_e	1	1	1	1
F0.112	F0.441	M_fol_e	1	0.16	1	0.16
F0.112	F0.441	M_h_e	1	0.1	1	0.1
F0.112	F0.441	M_nh4_e	1	0.59	1	0.59
F0.112	F0.441	M_pi_e	1	1	1	1
F0.441	F0.112	M_fe2_e	1	1	1	1
F0.441	F0.112	M_h2o_e	1	1	1	1
F0.441	F0.112	M_h2s_e	1	0.06	1	0.06
F0.441	F0.112	M_h_e	1	0.19	1	0.19
F0.441	F0.112	M_inost_e	1	0.06	1	0.06
F0.483	F0.112	M_asp__L_e	1	0.36	1	0.36
F0.483	F0.112	M_coa_e	1	0.05	1	0.05
F0.483	F0.112	M_fe2_e	1	1	1	1
F0.483	F0.112	M_gam6p_e	1	0.04	1	0.04
F0.483	F0.112	M_leu__L_e	1	0.01	1	0.01
F0.483	F0.112	M_nh4_e	1	0.64	1	0.64
F0.483	F0.112	M_pi_e	1	1	1	1
F0.487	F0.112	M_arg__L_e	1	0.19	1	0.19
F0.487	F0.112	M_coa_e	1	0.07	1	0.07
F0.487	F0.112	M_fe2_e	1	1	1	1
F0.487	F0.112	M_h2s_e	1	0.29	1	0.29
F0.487	F0.112	M_ile__L_e	1	0.23	1	0.23
F0.487	F0.112	M_inost_e	1	0.11	1	0.11
F0.487	F0.112	M_lys__L_e	1	0.17	1	0.17
F0.487	F0.112	M_nh4_e	1	1	1	1
F0.487	F0.112	M_orn_e	1	0.24	1	0.24
F0.487	F0.112	M_pi_e	1	0.29	1	0.29
F0.498	F0.112	M_acald_e	1	1	1	1
F0.498	F0.112	M_arg__L_e	1	0.22	1	0.22
F0.498	F0.112	M_co2_e	1	0.02	1	0.02
F0.498	F0.112	M_coa_e	1	0.05	1	0.05
F0.498	F0.112	M_fe2_e	1	1	1	1
F0.498	F0.112	M_leu__L_e	1	0.09	1	0.09
F0.498	F0.112	M_nh4_e	1	1	1	1
F0.498	F0.112	M_orn_e	1	0.17	1	0.17
F0.498	F0.112	M_pi_e	1	1	1	1
F0.112	F0.541	M_4abz_e	1	0.18	1	0.18
F0.112	F0.541	M_amp_e	1	0.05	1	0.05
F0.112	F0.541	M_arg__L_e	1	0.23	1	0.23
F0.112	F0.541	M_asp__L_e	1	0.35	1	0.35
F0.112	F0.541	M_coa_e	1	0.05	1	0.05
F0.112	F0.541	M_fol_e	1	0.03	1	0.03
F0.112	F0.541	M_gam6p_e	1	0.04	1	0.04
F0.112	F0.541	M_h2o_e	1	0.12	1	0.12
F0.112	F0.541	M_h_e	1	0.03	1	0.03
F0.112	F0.541	M_his__L_e	1	0.07	1	0.07
F0.112	F0.541	M_ile__L_e	1	0.06	1	0.06
F0.112	F0.541	M_leu__L_e	1	0.13	1	0.13
F0.112	F0.541	M_nh4_e	1	0.42	1	0.42
F0.541	F0.112	M_4abz_e	1	0.01	1	0.01
F0.541	F0.112	M_amp_e	1	0.01	1	0.01
F0.541	F0.112	M_arg__L_e	1	0.01	1	0.01
F0.541	F0.112	M_co2_e	1	0.02	1	0.02
F0.541	F0.112	M_coa_e	1	0.02	1	0.02
F0.541	F0.112	M_fe2_e	1	1	1	1
F0.541	F0.112	M_gam6p_e	1	0.09	1	0.09
F0.541	F0.112	M_h2s_e	1	0.06	1	0.06
F0.541	F0.112	M_lys__L_e	1	0.01	1	0.01
F0.541	F0.112	M_nh4_e	1	0.01	1	0.01
F0.608	F0.112	M_4abz_e	1	0.14	1	0.14
F0.608	F0.112	M_acald_e	1	0.01	1	0.01
F0.608	F0.112	M_arg__L_e	1	0.01	1	0.01
F0.608	F0.112	M_chor_e	1	0.01	1	0.01
F0.608	F0.112	M_coa_e	1	0.03	1	0.03
F0.608	F0.112	M_hxan_e	1	1	1	1
F0.608	F0.112	M_leu__L_e	1	0.23	1	0.23
F0.608	F0.112	M_nh4_e	1	1	1	1
F0.608	F0.112	M_pi_e	1	1	1	1
F0.456	F0.483	M_nh4_e	1	0.6	1	0.6
F0.456	F0.483	M_pi_e	1	1	1	1
F0.483	F0.456	M_fe2_e	1	1	1	1
F0.483	F0.456	M_h2o_e	1	0.33	1	0.33
F0.483	F0.456	M_inost_e	1	1	1	1
F0.487	F0.456	M_fe2_e	1	1	1	1
F0.487	F0.456	M_h2s_e	1	0.415385	1	0.415385
F0.487	F0.456	M_inost_e	1	0.246154	1	0.246154
F0.487	F0.456	M_nh4_e	1	1	1	1
F0.456	F0.498	M_fum_e	1	0.12	1	0.12
F0.456	F0.498	M_h2o_e	1	0.23	1	0.23
F0.456	F0.498	M_pi_e	1	1	1	1
F0.498	F0.456	M_acald_e	1	0.26	1	0.26
F0.498	F0.456	M_akg_e	1	0.02	1	0.02
F0.498	F0.456	M_fe2_e	1	1	1	1
F0.498	F0.456	M_h2o_e	1	0.17	1	0.17
F0.498	F0.456	M_h2s_e	1	0.11	1	0.11
F0.498	F0.456	M_inost_e	1	0.09	1	0.09
F0.498	F0.456	M_nh4_e	1	1	1	1
F0.456	F0.503	M_h_e	1	0.01	1	0.01
F0.456	F0.503	M_his__L_e	1	0.13	1	0.13
F0.456	F0.503	M_ile__L_e	1	0.01	1	0.01
F0.456	F0.503	M_leu__L_e	1	0.13	1	0.13
F0.456	F0.503	M_pi_e	1	1	1	1
F0.456	F0.503	M_pro__L_e	1	0.01	1	0.01
F0.456	F0.503	M_thym_e	1	0.01	1	0.01
F0.456	F0.503	M_val__L_e	1	0.4	1	0.4
F0.503	F0.456	M_acald_e	1	0.5	1	0.5
F0.503	F0.456	M_fe2_e	1	1	1	1
F0.503	F0.456	M_h2o_e	1	0.11	1	0.11
F0.503	F0.456	M_h2s_e	1	0.06	1	0.06
F0.503	F0.456	M_inost_e	1	0.18	1	0.18
F0.503	F0.456	M_nh4_e	1	0.66	1	0.66
F0.456	F0.541	M_arg__L_e	1	0.01	1	0.01
F0.456	F0.541	M_asp__L_e	1	0.01	1	0.01
F0.456	F0.541	M_h_e	1	0.19	1	0.19
F0.456	F0.541	M_his__L_e	1	0.02	1	0.02
F0.456	F0.541	M_leu__L_e	1	0.01	1	0.01
F0.456	F0.541	M_pi_e	1	1	1	1
F0.456	F0.541	M_thr__L_e	1	0.16	1	0.16
F0.541	F0.456	M_cgly_e	1	0.63	1	0.63
F0.541	F0.456	M_fe2_e	1	1	1	1
F0.541	F0.456	M_h2o_e	1	0.04	1	0.04
F0.541	F0.456	M_h2s_e	1	0.01	1	0.01
F0.541	F0.456	M_nh4_e	1	0.37	1	0.37
F0.456	F0.608	M_chor_e	1	0.04	1	0.04
F0.456	F0.608	M_leu__L_e	1	0.01	1	0.01
F0.456	F0.608	M_pi_e	1	1	1	1
F0.608	F0.456	M_chor_e	1	0.19	1	0.19
F0.608	F0.456	M_gua_e	1	0.01	1	0.01
F0.608	F0.456	M_h2s_e	1	0.07	1	0.07
F0.608	F0.456	M_nh4_e	1	1	1	1
F0.608	F0.563	M_fol_e	1	0.09	1	0.09
F0.608	F0.563	M_h2s_e	1	0.09	1	0.09
F0.608	F0.563	M_ile__L_e	1	0.08	1	0.08
F0.608	F0.563	M_lys__L_e	1	0.12	1	0.12
F0.608	F0.563	M_nh4_e	1	1	1	1
F0.563	F0.658	M_acald_e	1	0.19	1	0.19
F0.563	F0.658	M_h2s_e	1	0.04	1	0.04
F0.563	F0.658	M_indole_e	1	0.03	1	0.03
F0.563	F0.658	M_pi_e	1	1	1	1
F0.563	F0.658	M_val__L_e	1	0.03	1	0.03
F0.658	F0.563	M_acald_e	1	0.08	1	0.08
F0.658	F0.563	M_ac_e	1	0.04	1	0.04
F0.658	F0.563	M_fol_e	1	0.02	1	0.02
F0.658	F0.563	M_h2o_e	1	0.02	1	0.02
F0.658	F0.563	M_his__L_e	1	0.02	1	0.02
F0.658	F0.563	M_nh4_e	1	0.54	1	0.54
F0.658	F0.563	M_no2_e	1	0.5	1	0.5
F0.658	F0.563	M_pro__L_e	1	0.3	1	0.3
F0.658	F0.563	M_pyr_e	1	0.02	1	0.02
F0.102	F0.109	M_acald_e	1	0.15	1	0.15
F0.102	F0.109	M_bz_e	1	0.01	1	0.01
F0.102	F0.109	M_coa_e	1	0.03	1	0.03
F0.102	F0.109	M_dtmp_e	1	0.02	1	0.02
F0.102	F0.109	M_fe2_e	1	1	1	1
F0.102	F0.109	M_fol_e	1	0.01	1	0.01
F0.102	F0.109	M_glyc3p_e	1	0.6	1	0.6
F0.102	F0.109	M_nh4_e	1	1	1	1
F0.102	F0.109	M_phe__L_e	1	0.01	1	0.01
F0.102	F0.109	M_pi_e	1	0.4	1	0.4
F0.102	F0.109	M_ser__L_e	1	0.19	1	0.19
F0.102	F0.109	M_thr__L_e	1	0.01	1	0.01
F0.102	F0.112	M_5mtr_e	1	0.01	1	0.01
F0.102	F0.112	M_acald_e	1	0.33	1	0.33
F0.102	F0.112	M_arg__L_e	1	0.03	1	0.03
F0.102	F0.112	M_asp__L_e	1	0.28	1	0.28
F0.102	F0.112	M_coa_e	1	0.01	1	0.01
F0.102	F0.112	M_fe2_e	1	1	1	1
F0.102	F0.112	M_ile__L_e	1	0.04	1	0.04
F0.102	F0.112	M_inost_e	1	0.03	1	0.03
F0.102	F0.112	M_leu__L_e	1	0.2	1	0.2
F0.102	F0.112	M_lys__L_e	1	0.01	1	0.01
F0.102	F0.112	M_nh4_e	1	0.9	1	0.9
F0.102	F0.112	M_pi_e	1	1	1	1
F0.102	F0.456	M_acald_e	1	0.24	1	0.24
F0.102	F0.456	M_fe2_e	1	1	1	1
F0.102	F0.456	M_h2o_e	1	0.17	1	0.17
F0.456	F0.102	M_akg_e	1	0.07	1	0.07
F0.456	F0.102	M_fum_e	1	0.03	1	0.03
F0.456	F0.102	M_h2o_e	1	0.01	1	0.01
F0.456	F0.102	M_ile__L_e	1	0.08	1	0.08
F0.456	F0.102	M_leu__L_e	1	0.27	1	0.27
F0.456	F0.102	M_nh4_e	1	0.52	1	0.52
F0.456	F0.102	M_pi_e	1	1	1	1
F0.456	F0.102	M_val__L_e	1	0.48	1	0.48
F0.102	F0.563	M_fe2_e	1	1	1	1
F0.102	F0.563	M_h2o_e	1	0.09	1	0.09
F0.102	F0.563	M_inost_e	1	0.05	1	0.05
F0.102	F0.563	M_nh4_e	1	0.6	1	0.6
F0.111	F0.563	M_acald_e	1	0.19	1	0.19
F0.111	F0.563	M_ile__L_e	1	0.04	1	0.04
F0.111	F0.563	M_lys__L_e	1	0.08	1	0.08
F0.111	F0.563	M_nh4_e	1	1	1	1
F0.114	F0.563	M_h_e	1	0.29	1	0.29
F0.114	F0.563	M_nh4_e	1	1	1	1
F0.114	F0.563	M_skm_e	1	0.02	1	0.02
F0.218	F0.456	M_co2_e	1	0.15	1	0.15
F0.218	F0.456	M_fe2_e	1	1	1	1
F0.218	F0.456	M_h2o_e	1	0.32	1	0.32
F0.218	F0.456	M_inost_e	1	0.08	1	0.08
F0.456	F0.218	M_fum_e	1	0.12	1	0.12
F0.456	F0.218	M_h2s_e	1	0.11	1	0.11
F0.456	F0.218	M_nh4_e	1	1	1	1
F0.218	F0.563	M_coa_e	1	0.07	1	0.07
F0.218	F0.563	M_fe2_e	1	1	1	1
F0.218	F0.563	M_fol_e	1	0.17	1	0.17
F0.218	F0.563	M_gam6p_e	1	0.12	1	0.12
F0.218	F0.563	M_his__L_e	1	0.01	1	0.01
F0.218	F0.563	M_inost_e	1	0.01	1	0.01
F0.563	F0.218	M_acald_e	1	1	1	1
F0.563	F0.218	M_coa_e	1	0.04	1	0.04
F0.563	F0.218	M_fol_e	1	0.12	1	0.12
F0.563	F0.218	M_gam6p_e	1	0.1	1	0.1
F0.563	F0.218	M_his__L_e	1	0.11	1	0.11
F0.563	F0.218	M_nh4_e	1	0.33	1	0.33
F0.563	F0.218	M_so3_e	1	0.15	1	0.15
F0.563	F0.218	M_thr__L_e	1	0.86	1	0.86
F0.224	F0.456	M_alaala_e	1	0.01	1	0.01
F0.224	F0.456	M_fe2_e	1	1	1	1
F0.224	F0.456	M_h2o_e	1	0.13	1	0.13
F0.224	F0.456	M_h_e	1	0.62	1	0.62
F0.224	F0.456	M_inost_e	1	0.01	1	0.01
F0.224	F0.456	M_nh4_e	1	0.5	1	0.5
F0.456	F0.224	M_acald_e	1	0.02	1	0.02
F0.456	F0.224	M_arg__L_e	1	0.05	1	0.05
F0.456	F0.224	M_h2o_e	1	0.02	1	0.02
F0.456	F0.224	M_h2s_e	1	0.04	1	0.04
F0.456	F0.224	M_his__L_e	1	0.01	1	0.01
F0.456	F0.224	M_leu__L_e	1	0.13	1	0.13
F0.456	F0.224	M_nh4_e	1	0.5	1	0.5
F0.456	F0.224	M_pi_e	1	1	1	1
F0.456	F0.224	M_pro__L_e	1	0.05	1	0.05
F0.456	F0.224	M_thr__L_e	1	0.01	1	0.01
F0.456	F0.224	M_val__L_e	1	0.5	1	0.5
F0.224	F0.563	M_fe2_e	1	1	1	1
F0.224	F0.563	M_h2o_e	1	1	1	1
F0.224	F0.563	M_h_e	1	1	1	1
F0.224	F0.563	M_ile__L_e	1	0.13	1	0.13
F0.563	F0.229	M_acald_e	1	1	1	1
F0.563	F0.229	M_bz_e	1	0.02	1	0.02
F0.563	F0.229	M_fol_e	1	0.03	1	0.03
F0.563	F0.229	M_his__L_e	1	0.04	1	0.04
F0.563	F0.229	M_leu__L_e	1	0.09	1	0.09
F0.563	F0.229	M_nh4_e	1	1	1	1
F0.563	F0.229	M_pi_e	1	1	1	1
F0.563	F0.229	M_pro__L_e	1	0.33	1	0.33
F0.563	F0.229	M_so3_e	1	0.12	1	0.12
F0.563	F0.229	M_thr__L_e	1	0.36	1	0.36
F0.563	F0.229	M_val__L_e	1	0.04	1	0.04
F0.235	F0.563	M_coa_e	1	0.02	1	0.02
F0.235	F0.563	M_fol_e	1	0.15	1	0.15
F0.235	F0.563	M_h2s_e	1	0.1	1	0.1
F0.235	F0.563	M_his__L_e	1	0.01	1	0.01
F0.235	F0.563	M_lys__L_e	1	0.17	1	0.17
F0.235	F0.563	M_nh4_e	1	1	1	1
F0.235	F0.563	M_pro__L_e	1	0.02	1	0.02
F0.293	F0.456	M_fe2_e	1	1	1	1
F0.293	F0.456	M_h2s_e	1	0.09	1	0.09
F0.293	F0.456	M_inost_e	1	0.13	1	0.13
F0.293	F0.456	M_nh4_e	1	0.02	1	0.02
F0.293	F0.456	M_succ_e	1	0.02	1	0.02
F0.456	F0.293	M_ala__L_e	1	0.03	1	0.03
F0.456	F0.293	M_asp__L_e	1	0.03	1	0.03
F0.456	F0.293	M_h2o_e	1	0.01	1	0.01
F0.456	F0.293	M_h2s_e	1	0.03	1	0.03
F0.456	F0.293	M_h_e	1	0.1	1	0.1
F0.456	F0.293	M_his__L_e	1	0.13	1	0.13
F0.456	F0.293	M_leu__L_e	1	0.15	1	0.15
F0.456	F0.293	M_nh4_e	1	0.38	1	0.38
F0.456	F0.293	M_pi_e	1	1	1	1
F0.456	F0.293	M_thr__L_e	1	0.01	1	0.01
F0.456	F0.293	M_val__L_e	1	0.57	1	0.57
F0.293	F0.563	M_fe2_e	1	1	1	1
F0.293	F0.563	M_h2s_e	1	0.02	1	0.02
F0.293	F0.563	M_lys__L_e	1	0.06	1	0.06
F0.293	F0.563	M_nh4_e	1	1	1	1
F0.293	F0.563	M_pro__L_e	1	0.01	1	0.01
F0.306	F0.456	M_fe2_e	1	1	1	1
F0.306	F0.456	M_inost_e	1	0.16	1	0.16
F0.306	F0.456	M_nh4_e	1	1	1	1
F0.456	F0.306	M_acald_e	1	0.02	1	0.02
F0.456	F0.306	M_h2_e	1	0.13	1	0.13
F0.456	F0.306	M_h2o_e	1	0.3	1	0.3
F0.456	F0.306	M_h_e	1	0.02	1	0.02
F0.456	F0.306	M_ile__L_e	1	0.01	1	0.01
F0.456	F0.306	M_pi_e	1	1	1	1
F0.306	F0.563	M_fe2_e	1	1	1	1
F0.306	F0.563	M_fol_e	1	0.04	1	0.04
F0.306	F0.563	M_h2o_e	1	0.05	1	0.05
F0.306	F0.563	M_his__L_e	1	0.03	1	0.03
F0.306	F0.563	M_lys__L_e	1	0.15	1	0.15
F0.306	F0.563	M_nh4_e	1	0.03	1	0.03
F0.563	F0.306	M_acald_e	1	1	1	1
F0.563	F0.306	M_asp__L_e	1	0.77	1	0.77
F0.563	F0.306	M_bz_e	1	0.01	1	0.01
F0.563	F0.306	M_coa_e	1	0.01	1	0.01
F0.563	F0.306	M_fol_e	1	0.06	1	0.06
F0.563	F0.306	M_h2o_e	1	0.17	1	0.17
F0.563	F0.306	M_lys__L_e	1	0.05	1	0.05
F0.563	F0.306	M_met__L_e	1	0.02	1	0.02
F0.563	F0.306	M_nh4_e	1	0.32	1	0.32
F0.563	F0.306	M_orn_e	1	0.27	1	0.27
F0.563	F0.306	M_pi_e	1	1	1	1
F0.309	F0.456	M_co2_e	1	0.12	1	0.12
F0.309	F0.456	M_fe2_e	1	1	1	1
F0.309	F0.456	M_h2o_e	1	0.26	1	0.26
F0.309	F0.456	M_h2s_e	1	0.01	1	0.01
F0.309	F0.456	M_inost_e	1	0.11	1	0.11
F0.309	F0.456	M_pi_e	1	0.54	1	0.54
F0.456	F0.309	M_arg__L_e	1	0.01	1	0.01
F0.456	F0.309	M_h2s_e	1	0.05	1	0.05
F0.456	F0.309	M_h_e	1	0.22	1	0.22
F0.456	F0.309	M_nh4_e	1	1	1	1
F0.456	F0.309	M_orn_e	1	0.01	1	0.01
F0.456	F0.309	M_pi_e	1	0.62	1	0.62
F0.456	F0.309	M_thr__L_e	1	0.12	1	0.12
F0.309	F0.563	M_co2_e	1	0.02	1	0.02
F0.309	F0.563	M_fe2_e	1	1	1	1
F0.309	F0.563	M_h2o_e	1	0.01	1	0.01
F0.309	F0.563	M_ile__L_e	1	0.01	1	0.01
F0.309	F0.563	M_inost_e	1	0.01	1	0.01
F0.309	F0.563	M_lys__L_e	1	0.21	1	0.21
F0.309	F0.563	M_nh4_e	1	0.48	1	0.48
F0.309	F0.563	M_no2_e	1	0.25	1	0.25
F0.309	F0.563	M_pro__L_e	1	0.04	1	0.04
F0.563	F0.309	M_acald_e	1	0.02	1	0.02
F0.563	F0.309	M_for_e	1	0.02	1	0.02
F0.563	F0.309	M_h2s_e	1	0.01	1	0.01
F0.563	F0.309	M_orn_e	1	0.14	1	0.14
F0.563	F0.309	M_pi_e	1	1	1	1
F0.563	F0.309	M_thr__L_e	1	0.02	1	0.02
F0.329	F0.456	M_fe2_e	1	1	1	1
F0.329	F0.456	M_nh4_e	1	0.46	1	0.46
F0.329	F0.456	M_no2_e	1	0.54	1	0.54
F0.329	F0.563	M_ac_e	1	0.07	1	0.07
F0.329	F0.563	M_fe2_e	1	1	1	1
F0.329	F0.563	M_h2s_e	1	0.01	1	0.01
F0.329	F0.563	M_ile__L_e	1	0.18	1	0.18
F0.329	F0.563	M_skm_e	1	0.07	1	0.07
F0.563	F0.329	M_acald_e	1	1	1	1
F0.563	F0.329	M_ala__L_e	1	0.83	1	0.83
F0.563	F0.329	M_arg__L_e	1	0.17	1	0.17
F0.563	F0.329	M_coa_e	1	0.03	1	0.03
F0.563	F0.329	M_fol_e	1	0.04	1	0.04
F0.563	F0.329	M_lys__L_e	1	0.19	1	0.19
F0.563	F0.329	M_nh4_e	1	0.22	1	0.22
F0.563	F0.329	M_orn_e	1	0.24	1	0.24
F0.350	F0.456	M_acald_e	1	0.28	1	0.28
F0.350	F0.456	M_fe2_e	1	1	1	1
F0.350	F0.456	M_nh4_e	1	1	1	1
F0.456	F0.350	M_h2o_e	1	0.19	1	0.19
F0.456	F0.350	M_met__L_e	1	0.06	1	0.06
F0.456	F0.350	M_pi_e	1	1	1	1
F0.350	F0.563	M_acald_e	1	0.18	1	0.18
F0.350	F0.563	M_coa_e	1	0.03	1	0.03
F0.350	F0.563	M_fe2_e	1	1	1	1
F0.350	F0.563	M_ile__L_e	1	0.04	1	0.04
F0.350	F0.563	M_nh4_e	1	0.47	1	0.47
F0.350	F0.563	M_pro__L_e	1	0.06	1	0.06
F0.563	F0.382	M_acald_e	1	0.12	1	0.12
F0.563	F0.382	M_arg__L_e	1	0.11	1	0.11
F0.563	F0.382	M_asp__L_e	1	0.45	1	0.45
F0.563	F0.382	M_h2o_e	1	0.06	1	0.06
F0.563	F0.382	M_leu__L_e	1	0.02	1	0.02
F0.563	F0.382	M_nh4_e	1	0.05	1	0.05
F0.563	F0.382	M_pi_e	1	1	1	1
F0.563	F0.382	M_so3_e	1	0.03	1	0.03
F0.563	F0.382	M_thr__L_e	1	0.09	1	0.09
F0.563	F0.390	M_arg__L_e	1	0.04	1	0.04
F0.563	F0.390	M_asp__L_e	1	1	1	1
F0.563	F0.390	M_coa_e	1	0.01	1	0.01
F0.563	F0.390	M_fol_e	1	0.02	1	0.02
F0.563	F0.390	M_glu__L_e	1	0.21	1	0.21
F0.563	F0.390	M_nh4_e	1	0.21	1	0.21
F0.563	F0.390	M_orn_e	1	0.1	1	0.1
F0.563	F0.390	M_pi_e	1	1	1	1
F0.563	F0.390	M_pyr_e	1	0.02	1	0.02
F0.563	F0.390	M_thr__L_e	1	0.08	1	0.08
F0.563	F0.390	M_xtsn_e	1	0.01	1	0.01
F0.431	F0.456	M_akg_e	1	0.31	1	0.31
F0.431	F0.456	M_fe2_e	1	1	1	1
F0.431	F0.456	M_h_e	1	1	1	1
F0.431	F0.456	M_inost_e	1	0.06	1	0.06
F0.431	F0.456	M_nh4_e	1	1	1	1
F0.431	F0.563	M_coa_e	1	0.01	1	0.01
F0.431	F0.563	M_fe2_e	1	1	1	1
F0.431	F0.563	M_fol_e	1	0.15	1	0.15
F0.431	F0.563	M_h_e	1	1	1	1
F0.431	F0.563	M_ile__L_e	1	0.12	1	0.12
F0.431	F0.563	M_lys__L_e	1	0.07	1	0.07
F0.563	F0.431	M_acald_e	1	0.18	1	0.18
F0.563	F0.431	M_arg__L_e	1	0.15	1	0.15
F0.563	F0.431	M_coa_e	1	0.02	1	0.02
F0.563	F0.431	M_fol_e	1	0.01	1	0.01
F0.563	F0.431	M_leu__L_e	1	0.16	1	0.16
F0.563	F0.431	M_lys__L_e	1	0.09	1	0.09
F0.563	F0.431	M_nh4_e	1	1	1	1
F0.563	F0.431	M_orn_e	1	0.23	1	0.23
F0.563	F0.431	M_so3_e	1	0.9	1	0.9
F0.563	F0.431	M_val__L_e	1	0.01	1	0.01
F0.441	F0.456	M_acald_e	1	0.21	1	0.21
F0.441	F0.456	M_chor_e	1	0.15	1	0.15
F0.441	F0.456	M_fe2_e	1	1	1	1
F0.441	F0.456	M_h2o_e	1	1	1	1
F0.441	F0.456	M_h2s_e	1	0.02	1	0.02
F0.441	F0.456	M_h_e	1	0.16	1	0.16
F0.441	F0.456	M_inost_e	1	0.01	1	0.01
F0.456	F0.441	M_akg_e	1	0.02	1	0.02
F0.456	F0.441	M_fum_e	1	0.11	1	0.11
F0.456	F0.441	M_h_e	1	0.06	1	0.06
F0.456	F0.441	M_nh4_e	1	0.2	1	0.2
F0.456	F0.441	M_pi_e	1	1	1	1
F0.456	F0.441	M_val__L_e	1	0.49	1	0.49
F0.441	F0.563	M_ac_e	1	0.04	1	0.04
F0.441	F0.563	M_fe2_e	1	1	1	1
F0.441	F0.563	M_h2o_e	1	1	1	1
F0.441	F0.563	M_h2s_e	1	0.14	1	0.14
F0.441	F0.563	M_h_e	1	0.02	1	0.02
F0.441	F0.563	M_his__L_e	1	0.01	1	0.01
F0.441	F0.563	M_ile__L_e	1	0.01	1	0.01
F0.441	F0.563	M_inost_e	1	0.23	1	0.23
F0.441	F0.563	M_skm_e	1	0.05	1	0.05
F0.483	F0.563	M_fe2_e	1	1	1	1
F0.483	F0.563	M_for_e	1	0.08	1	0.08
F0.483	F0.563	M_h2o_e	1	0.59	1	0.59
F0.483	F0.563	M_his__L_e	1	0.14	1	0.14
F0.483	F0.563	M_ile__L_e	1	0.18	1	0.18
F0.483	F0.563	M_inost_e	1	0.38	1	0.38
F0.563	F0.483	M_acald_e	1	1	1	1
F0.563	F0.483	M_bz_e	1	0.01	1	0.01
F0.563	F0.483	M_coa_e	1	0.02	1	0.02
F0.563	F0.483	M_fol_e	1	0.19	1	0.19
F0.563	F0.483	M_gam6p_e	1	0.1	1	0.1
F0.563	F0.483	M_his__L_e	1	0.02	1	0.02
F0.563	F0.483	M_nh4_e	1	1	1	1
F0.563	F0.483	M_orn_e	1	1	1	1
F0.563	F0.483	M_pi_e	1	1	1	1
F0.487	F0.563	M_coa_e	1	0.14	1	0.14
F0.487	F0.563	M_fe2_e	1	1	1	1
F0.487	F0.563	M_fol_e	1	0.08	1	0.08
F0.487	F0.563	M_h2s_e	1	0.07	1	0.07
F0.487	F0.563	M_his__L_e	1	0.01	1	0.01
F0.487	F0.563	M_ile__L_e	1	0.08	1	0.08
F0.487	F0.563	M_inost_e	1	0.02	1	0.02
F0.487	F0.563	M_lys__L_e	1	0.03	1	0.03
F0.487	F0.563	M_nh4_e	1	1	1	1
F0.498	F0.563	M_acald_e	1	0.05	1	0.05
F0.498	F0.563	M_co2_e	1	0.05	1	0.05
F0.498	F0.563	M_coa_e	1	0.02	1	0.02
F0.498	F0.563	M_fe2_e	1	1	1	1
F0.498	F0.563	M_h2s_e	1	0.02	1	0.02
F0.498	F0.563	M_ile__L_e	1	0.01	1	0.01
F0.498	F0.563	M_nh4_e	1	0.39	1	0.39
F0.503	F0.563	M_co2_e	1	0.01	1	0.01
F0.503	F0.563	M_fe2_e	1	1	1	1
F0.503	F0.563	M_h2s_e	1	0.02	1	0.02
F0.503	F0.563	M_inost_e	1	0.06	1	0.06
F0.503	F0.563	M_nh4_e	1	0.29	1	0.29
F0.503	F0.563	M_no2_e	1	0.99	1	0.99
F0.563	F0.513	M_arg__L_e	1	0.12	1	0.12
F0.563	F0.513	M_fol_e	1	0.03	1	0.03
F0.563	F0.513	M_gam6p_e	1	0.02	1	0.02
F0.563	F0.513	M_his__L_e	1	0.01	1	0.01
F0.563	F0.513	M_leu__L_e	1	0.2	1	0.2
F0.563	F0.513	M_lys__L_e	1	0.06	1	0.06
F0.563	F0.513	M_nh4_e	1	0.58	1	0.58
F0.563	F0.513	M_orn_e	1	0.27	1	0.27
F0.563	F0.513	M_pi_e	1	1	1	1
F0.563	F0.513	M_pro__L_e	1	0.11	1	0.11
F0.563	F0.513	M_so3_e	1	1	1	1
F0.563	F0.513	M_thr__L_e	1	0.23	1	0.23
F0.541	F0.563	M_fe2_e	1	1	1	1
F0.541	F0.563	M_h2s_e	1	0.02	1	0.02
F0.541	F0.563	M_h_e	1	0.13	1	0.13
F0.541	F0.563	M_ile__L_e	1	0.15	1	0.15
F0.541	F0.563	M_lys__L_e	1	0.44	1	0.44
F0.541	F0.563	M_pro__L_e	1	0.01	1	0.01

## Sheet: Patescibacteria
Receiver	Donor	Compound	SCS (Species coupling score)	MUS (Metabolic uptake score)	MPS (Metabolite production score)	SMETANA
F0.009	F0.051	M_acald_e	1	0.02	1	0.02
F0.009	F0.051	M_ac_e	1	0.23	1	0.23
F0.009	F0.051	M_alaala_e	1	0.08	1	0.08
F0.009	F0.051	M_bz_e	1	0.06	1	0.06
F0.009	F0.051	M_coa_e	1	0.03	1	0.03
F0.009	F0.051	M_fum_e	1	0.16	1	0.16
F0.009	F0.051	M_h2o_e	1	0.24	1	0.24
F0.009	F0.051	M_h2s_e	1	0.05	1	0.05
F0.009	F0.051	M_h_e	1	0.23	1	0.23
F0.009	F0.051	M_his__L_e	1	0.04	1	0.04
F0.009	F0.051	M_pi_e	1	1	1	1
F0.009	F0.051	M_pyr_e	1	0.06	1	0.06
F0.009	F0.051	M_uaagmda_e	1	0.04	1	0.04
F0.051	F0.009	M_cu2_e	1	1	1	1
F0.051	F0.009	M_fe2_e	1	1	1	1
F0.051	F0.009	M_glu__L_e	1	0.62	1	0.62
F0.051	F0.009	M_nh4_e	1	0.43	1	0.43
F0.051	F0.009	M_orn_e	1	0.02	1	0.02
F0.054	F0.009	M_arg__L_e	1	0.01	1	0.01
F0.054	F0.009	M_asp__L_e	1	0.28	1	0.28
F0.054	F0.009	M_coa_e	1	0.08	1	0.08
F0.054	F0.009	M_fe2_e	1	1	1	1
F0.054	F0.009	M_fum_e	1	0.05	1	0.05
F0.054	F0.009	M_glc__D_e	1	1	1	1
F0.054	F0.009	M_his__L_e	1	0.04	1	0.04
F0.054	F0.009	M_nh4_e	1	1	1	1
F0.054	F0.009	M_pi_e	1	1	1	1
F0.054	F0.009	M_pro__L_e	1	0.32	1	0.32
F0.054	F0.009	M_uaagmda_e	1	0.01	1	0.01
F0.162	F0.009	M_alaala_e	1	0.22	1	0.22
F0.162	F0.009	M_arg__L_e	1	0.02	1	0.02
F0.162	F0.009	M_asp__L_e	1	0.27	1	0.27
F0.162	F0.009	M_coa_e	1	0.04	1	0.04
F0.162	F0.009	M_cu2_e	1	1	1	1
F0.162	F0.009	M_fe2_e	1	1	1	1
F0.162	F0.009	M_glc__D_e	1	0.77	1	0.77
F0.162	F0.009	M_glu__L_e	1	0.32	1	0.32
F0.162	F0.009	M_h2o_e	1	0.01	1	0.01
F0.162	F0.009	M_h2s_e	1	0.02	1	0.02
F0.162	F0.009	M_h_e	1	0.05	1	0.05
F0.162	F0.009	M_his__L_e	1	0.03	1	0.03
F0.162	F0.009	M_indole_e	1	0.02	1	0.02
F0.162	F0.009	M_lys__L_e	1	0.04	1	0.04
F0.162	F0.009	M_malt_e	1	0.26	1	0.26
F0.162	F0.009	M_nh4_e	1	0.21	1	0.21
F0.162	F0.009	M_pi_e	1	1	1	1
F0.162	F0.009	M_pro__L_e	1	0.02	1	0.02
F0.162	F0.009	M_uaagmda_e	1	0.03	1	0.03
F0.009	F0.217	M_h2o_e	1	0.23	1	0.23
F0.009	F0.217	M_his__L_e	1	0.68	1	0.68
F0.009	F0.217	M_hxan_e	1	0.33	1	0.33
F0.009	F0.217	M_pi_e	1	1	1	1
F0.009	F0.217	M_uaagmda_e	1	0.01	1	0.01
F0.217	F0.009	M_acac_e	1	0.04	1	0.04
F0.217	F0.009	M_alaala_e	1	0.18	1	0.18
F0.217	F0.009	M_asp__L_e	1	0.02	1	0.02
F0.217	F0.009	M_cu2_e	1	1	1	1
F0.217	F0.009	M_fe2_e	1	0.17	1	0.17
F0.217	F0.009	M_glc__D_e	1	1	1	1
F0.217	F0.009	M_h2_e	1	0.01	1	0.01
F0.217	F0.009	M_h_e	1	0.11	1	0.11
F0.217	F0.009	M_lys__L_e	1	0.05	1	0.05
F0.217	F0.009	M_nh4_e	1	0.84	1	0.84
F0.217	F0.009	M_pro__L_e	1	0.03	1	0.03
F0.254	F0.009	M_asp__L_e	1	0.01	1	0.01
F0.254	F0.009	M_coa_e	1	0.15	1	0.15
F0.254	F0.009	M_fe2_e	1	1	1	1
F0.254	F0.009	M_glc__D_e	1	1	1	1
F0.254	F0.009	M_h2s_e	1	0.12	1	0.12
F0.254	F0.009	M_lys__L_e	1	0.04	1	0.04
F0.254	F0.009	M_nh4_e	1	1	1	1
F0.254	F0.009	M_pi_e	1	1	1	1
F0.254	F0.009	M_uaagmda_e	1	0.01	1	0.01
F0.282	F0.009	M_arg__L_e	1	0.28	1	0.28
F0.282	F0.009	M_coa_e	1	0.03	1	0.03
F0.282	F0.009	M_glc__D_e	1	1	1	1
F0.282	F0.009	M_glu__L_e	1	0.01	1	0.01
F0.282	F0.009	M_lys__L_e	1	0.02	1	0.02
F0.282	F0.009	M_nh4_e	1	0.36	1	0.36
F0.282	F0.009	M_orn_e	1	0.68	1	0.68
F0.282	F0.009	M_pi_e	1	1	1	1
F0.282	F0.009	M_rib__D_e	1	0.01	1	0.01
F0.291	F0.009	M_asp__L_e	1	0.01	1	0.01
F0.291	F0.009	M_coa_e	1	0.04	1	0.04
F0.291	F0.009	M_fe2_e	1	1	1	1
F0.291	F0.009	M_glc__D_e	1	1	1	1
F0.291	F0.009	M_his__L_e	1	0.04	1	0.04
F0.291	F0.009	M_lys__L_e	1	0.01	1	0.01
F0.291	F0.009	M_malt_e	1	0.48	1	0.48
F0.291	F0.009	M_nh4_e	1	1	1	1
F0.291	F0.009	M_pi_e	1	1	1	1
F0.291	F0.009	M_pro__L_e	1	0.05	1	0.05
F0.291	F0.009	M_uaagmda_e	1	0.03	1	0.03
F0.313	F0.009	M_6pgc_e	1	0.2	1	0.2
F0.313	F0.009	M_alaala_e	1	0.32	1	0.32
F0.313	F0.009	M_ala__D_e	1	0.25	1	0.25
F0.313	F0.009	M_asp__L_e	1	0.02	1	0.02
F0.313	F0.009	M_coa_e	1	0.03	1	0.03
F0.313	F0.009	M_cu2_e	1	1	1	1
F0.313	F0.009	M_fe2_e	1	1	1	1
F0.313	F0.009	M_glc__D_e	1	1	1	1
F0.313	F0.009	M_glu__L_e	1	0.02	1	0.02
F0.313	F0.009	M_his__L_e	1	0.01	1	0.01
F0.313	F0.009	M_indole_e	1	0.02	1	0.02
F0.313	F0.009	M_lys__L_e	1	0.14	1	0.14
F0.313	F0.009	M_nh4_e	1	0.43	1	0.43
F0.313	F0.009	M_orn_e	1	0.07	1	0.07
F0.313	F0.009	M_uaagmda_e	1	0.05	1	0.05
F0.337	F0.009	M_cu2_e	1	1	1	1
F0.337	F0.009	M_fe2_e	1	1	1	1
F0.337	F0.009	M_glc__D_e	1	1	1	1
F0.337	F0.009	M_glu__L_e	1	0.33	1	0.33
F0.337	F0.009	M_h2s_e	1	0.66	1	0.66
F0.337	F0.009	M_indole_e	1	0.08	1	0.08
F0.337	F0.009	M_nh4_e	1	0.7	1	0.7
F0.337	F0.009	M_pi_e	1	1	1	1
F0.337	F0.009	M_uaagmda_e	1	0.01	1	0.01
F0.394	F0.009	M_co2_e	1	0.01	1	0.01
F0.394	F0.009	M_coa_e	1	0.07	1	0.07
F0.394	F0.009	M_fe2_e	1	1	1	1
F0.394	F0.009	M_glc__D_e	1	1	1	1
F0.394	F0.009	M_indole_e	1	0.1	1	0.1
F0.394	F0.009	M_nh4_e	1	1	1	1
F0.394	F0.009	M_pi_e	1	1	1	1
F0.009	F0.397	M_acald_e	1	0.04	1	0.04
F0.009	F0.397	M_ac_e	1	0.02	1	0.02
F0.009	F0.397	M_alaala_e	1	0.01	1	0.01
F0.009	F0.397	M_ala__L_e	1	0.01	1	0.01
F0.009	F0.397	M_asp__L_e	1	0.64	1	0.64
F0.009	F0.397	M_bz_e	1	0.1	1	0.1
F0.009	F0.397	M_coa_e	1	0.05	1	0.05
F0.009	F0.397	M_fum_e	1	0.39	1	0.39
F0.009	F0.397	M_h2o_e	1	0.63	1	0.63
F0.009	F0.397	M_h2s_e	1	0.02	1	0.02
F0.009	F0.397	M_h_e	1	0.08	1	0.08
F0.009	F0.397	M_his__L_e	1	0.03	1	0.03
F0.009	F0.397	M_pi_e	1	1	1	1
F0.009	F0.397	M_ser__L_e	1	0.04	1	0.04
F0.397	F0.009	M_acald_e	1	0.01	1	0.01
F0.397	F0.009	M_alaala_e	1	0.36	1	0.36
F0.397	F0.009	M_asp__L_e	1	0.28	1	0.28
F0.397	F0.009	M_co2_e	1	0.14	1	0.14
F0.397	F0.009	M_cu2_e	1	1	1	1
F0.397	F0.009	M_fe2_e	1	1	1	1
F0.397	F0.009	M_glu__L_e	1	0.11	1	0.11
F0.397	F0.009	M_his__L_e	1	0.03	1	0.03
F0.397	F0.009	M_lys__L_e	1	0.01	1	0.01
F0.397	F0.009	M_nh4_e	1	0.46	1	0.46
F0.397	F0.009	M_orn_e	1	0.09	1	0.09
F0.009	F0.432	M_h2_e	1	0.05	1	0.05
F0.009	F0.432	M_h2o_e	1	0.01	1	0.01
F0.009	F0.432	M_his__L_e	1	0.07	1	0.07
F0.009	F0.432	M_hxan_e	1	0.11	1	0.11
F0.009	F0.432	M_pi_e	1	1	1	1
F0.009	F0.432	M_ser__L_e	1	0.14	1	0.14
F0.009	F0.432	M_val__L_e	1	0.07	1	0.07
F0.432	F0.009	M_ala__D_e	1	0.02	1	0.02
F0.432	F0.009	M_arg__L_e	1	0.01	1	0.01
F0.432	F0.009	M_cu2_e	1	1	1	1
F0.432	F0.009	M_fe2_e	1	1	1	1
F0.432	F0.009	M_glc__D_e	1	1	1	1
F0.432	F0.009	M_h2o_e	1	0.02	1	0.02
F0.432	F0.009	M_h2s_e	1	0.01	1	0.01
F0.432	F0.009	M_h_e	1	0.09	1	0.09
F0.432	F0.009	M_lys__L_e	1	0.03	1	0.03
F0.432	F0.009	M_nh4_e	1	0.39	1	0.39
F0.435	F0.009	M_alaala_e	1	0.15	1	0.15
F0.435	F0.009	M_arg__L_e	1	0.02	1	0.02
F0.435	F0.009	M_asp__L_e	1	0.2	1	0.2
F0.435	F0.009	M_coa_e	1	0.04	1	0.04
F0.435	F0.009	M_cu2_e	1	1	1	1
F0.435	F0.009	M_fe2_e	1	1	1	1
F0.435	F0.009	M_glu__L_e	1	0.25	1	0.25
F0.435	F0.009	M_h_e	1	0.01	1	0.01
F0.435	F0.009	M_his__L_e	1	0.06	1	0.06
F0.435	F0.009	M_lys__L_e	1	0.05	1	0.05
F0.435	F0.009	M_nh4_e	1	0.76	1	0.76
F0.435	F0.009	M_orn_e	1	0.04	1	0.04
F0.435	F0.009	M_pi_e	1	1	1	1
F0.435	F0.009	M_pro__L_e	1	0.01	1	0.01
F0.435	F0.009	M_rib__D_e	1	1	1	1
F0.435	F0.009	M_uaagmda_e	1	0.07	1	0.07
F0.446	F0.009	M_arg__L_e	1	0.03	1	0.03
F0.446	F0.009	M_asp__L_e	1	0.08	1	0.08
F0.446	F0.009	M_coa_e	1	0.03	1	0.03
F0.446	F0.009	M_cu2_e	1	1	1	1
F0.446	F0.009	M_fe2_e	1	1	1	1
F0.446	F0.009	M_glc__D_e	1	1	1	1
F0.446	F0.009	M_h2s_e	1	0.08	1	0.08
F0.446	F0.009	M_his__L_e	1	0.01	1	0.01
F0.446	F0.009	M_lys__L_e	1	0.04	1	0.04
F0.446	F0.009	M_nh4_e	1	1	1	1
F0.446	F0.009	M_orn_e	1	0.13	1	0.13
F0.446	F0.009	M_pi_e	1	1	1	1
F0.446	F0.009	M_pro__L_e	1	0.07	1	0.07
F0.465	F0.009	M_coa_e	1	0.07	1	0.07
F0.465	F0.009	M_cu2_e	1	1	1	1
F0.465	F0.009	M_fe2_e	1	1	1	1
F0.465	F0.009	M_glc__D_e	1	1	1	1
F0.465	F0.009	M_glu__L_e	1	0.04	1	0.04
F0.465	F0.009	M_h2s_e	1	0.01	1	0.01
F0.465	F0.009	M_h_e	1	0.16	1	0.16
F0.465	F0.009	M_malt_e	1	0.32	1	0.32
F0.465	F0.009	M_nh4_e	1	1	1	1
F0.465	F0.009	M_orn_e	1	0.43	1	0.43
F0.465	F0.009	M_pi_e	1	1	1	1
F0.465	F0.009	M_pro__L_e	1	0.01	1	0.01
F0.465	F0.009	M_rib__D_e	1	0.11	1	0.11
F0.465	F0.009	M_uaagmda_e	1	0.01	1	0.01
F0.009	F0.468	M_acald_e	1	0.06	1	0.06
F0.009	F0.468	M_alaala_e	1	0.12	1	0.12
F0.009	F0.468	M_asp__L_e	1	0.18	1	0.18
F0.009	F0.468	M_coa_e	1	0.03	1	0.03
F0.009	F0.468	M_for_e	1	0.01	1	0.01
F0.009	F0.468	M_h2o_e	1	0.05	1	0.05
F0.009	F0.468	M_h2s_e	1	0.04	1	0.04
F0.009	F0.468	M_h_e	1	0.06	1	0.06
F0.009	F0.468	M_ile__L_e	1	0.01	1	0.01
F0.009	F0.468	M_leu__L_e	1	0.08	1	0.08
F0.009	F0.468	M_lys__L_e	1	0.08	1	0.08
F0.009	F0.468	M_pi_e	1	1	1	1
F0.009	F0.468	M_pro__L_e	1	0.15	1	0.15
F0.009	F0.468	M_skm_e	1	0.16	1	0.16
F0.009	F0.468	M_uaagmda_e	1	0.06	1	0.06
F0.009	F0.468	M_val__L_e	1	0.16	1	0.16
F0.468	F0.009	M_alaala_e	1	0.22	1	0.22
F0.468	F0.009	M_asp__L_e	1	0.05	1	0.05
F0.468	F0.009	M_cu2_e	1	1	1	1
F0.468	F0.009	M_fe2_e	1	1	1	1
F0.468	F0.009	M_glu__L_e	1	0.3	1	0.3
F0.468	F0.009	M_h_e	1	0.05	1	0.05
F0.468	F0.009	M_his__L_e	1	0.05	1	0.05
F0.468	F0.009	M_lys__L_e	1	0.03	1	0.03
F0.468	F0.009	M_nh4_e	1	0.77	1	0.77
F0.468	F0.009	M_pro__L_e	1	0.07	1	0.07
F0.468	F0.009	M_rib__D_e	1	0.02	1	0.02
F0.495	F0.009	M_acald_e	1	0.04	1	0.04
F0.495	F0.009	M_alaala_e	1	0.37	1	0.37
F0.495	F0.009	M_arg__L_e	1	0.06	1	0.06
F0.495	F0.009	M_asp__L_e	1	0.77	1	0.77
F0.495	F0.009	M_coa_e	1	0.02	1	0.02
F0.495	F0.009	M_glc__D_e	1	1	1	1
F0.495	F0.009	M_h_e	1	0.18	1	0.18
F0.495	F0.009	M_his__L_e	1	0.05	1	0.05
F0.495	F0.009	M_lys__L_e	1	0.09	1	0.09
F0.495	F0.009	M_nh4_e	1	0.43	1	0.43
F0.495	F0.009	M_orn_e	1	0.13	1	0.13
F0.495	F0.009	M_pi_e	1	1	1	1
F0.495	F0.009	M_pro__L_e	1	0.01	1	0.01
F0.547	F0.009	M_alaala_e	1	0.87	1	0.87
F0.547	F0.009	M_coa_e	1	0.01	1	0.01
F0.547	F0.009	M_cu2_e	1	1	1	1
F0.547	F0.009	M_fe2_e	1	1	1	1
F0.547	F0.009	M_h2o_e	1	0.04	1	0.04
F0.547	F0.009	M_his__L_e	1	0.01	1	0.01
F0.547	F0.009	M_lys__L_e	1	0.01	1	0.01
F0.547	F0.009	M_nh4_e	1	0.32	1	0.32
F0.547	F0.009	M_pi_e	1	1	1	1
F0.547	F0.009	M_pyr_e	1	0.02	1	0.02
F0.547	F0.009	M_rib__D_e	1	0.15	1	0.15
F0.547	F0.009	M_uaagmda_e	1	0.01	1	0.01
F0.602	F0.009	M_acac_e	1	0.1	1	0.1
F0.602	F0.009	M_ala__D_e	1	0.9	1	0.9
F0.602	F0.009	M_arg__L_e	1	0.07	1	0.07
F0.602	F0.009	M_coa_e	1	0.05	1	0.05
F0.602	F0.009	M_cu2_e	1	1	1	1
F0.602	F0.009	M_fe2_e	1	1	1	1
F0.602	F0.009	M_g3pe_e	1	0.64	1	0.64
F0.602	F0.009	M_h2s_e	1	0.09	1	0.09
F0.602	F0.009	M_h_e	1	0.08	1	0.08
F0.602	F0.009	M_indole_e	1	0.02	1	0.02
F0.602	F0.009	M_nh4_e	1	0.01	1	0.01
F0.602	F0.009	M_pi_e	1	0.37	1	0.37
F0.602	F0.009	M_rib__D_e	1	0.15	1	0.15
F0.626	F0.009	M_6pgc_e	1	0.03	1	0.03
F0.626	F0.009	M_alaala_e	1	0.26	1	0.26
F0.626	F0.009	M_coa_e	1	0.05	1	0.05
F0.626	F0.009	M_cu2_e	1	1	1	1
F0.626	F0.009	M_fe2_e	1	1	1	1
F0.626	F0.009	M_glc__D_e	1	1	1	1
F0.626	F0.009	M_glu__L_e	1	0.35	1	0.35
F0.626	F0.009	M_h2s_e	1	0.03	1	0.03
F0.626	F0.009	M_his__L_e	1	0.02	1	0.02
F0.626	F0.009	M_lys__L_e	1	0.19	1	0.19
F0.626	F0.009	M_nh4_e	1	0.61	1	0.61
F0.626	F0.009	M_orn_e	1	0.01	1	0.01
F0.009	F0.630	M_h2o_e	1	0.3	1	0.3
F0.009	F0.630	M_h_e	1	0.01	1	0.01
F0.009	F0.630	M_his__L_e	1	0.35	1	0.35
F0.009	F0.630	M_hxan_e	1	0.06	1	0.06
F0.009	F0.630	M_leu__L_e	1	0.05	1	0.05
F0.009	F0.630	M_nh4_e	1	0.35	1	0.35
F0.009	F0.630	M_pi_e	1	1	1	1
F0.630	F0.009	M_alaala_e	1	0.19	1	0.19
F0.630	F0.009	M_asp__L_e	1	0.05	1	0.05
F0.630	F0.009	M_cu2_e	1	1	1	1
F0.630	F0.009	M_fe2_e	1	1	1	1
F0.630	F0.009	M_glc__D_e	1	1	1	1
F0.630	F0.009	M_glu__L_e	1	0.05	1	0.05
F0.630	F0.009	M_h2o_e	1	0.01	1	0.01
F0.630	F0.009	M_h2s_e	1	0.02	1	0.02
F0.630	F0.009	M_h_e	1	0.03	1	0.03
F0.630	F0.009	M_his__L_e	1	0.01	1	0.01
F0.630	F0.009	M_hxan_e	1	0.02	1	0.02
F0.630	F0.009	M_orn_e	1	0.01	1	0.01
F0.009	F0.652	M_alaala_e	1	0.78	1	0.78
F0.009	F0.652	M_bz_e	1	0.01	1	0.01
F0.009	F0.652	M_h2o_e	1	0.28	1	0.28
F0.009	F0.652	M_h_e	1	0.12	1	0.12
F0.009	F0.652	M_pi_e	1	1	1	1
F0.009	F0.652	M_succ_e	1	0.05	1	0.05
F0.652	F0.009	M_asp__L_e	1	0.31	1	0.31
F0.652	F0.009	M_cu2_e	1	1	1	1
F0.652	F0.009	M_fe2_e	1	1	1	1
F0.652	F0.009	M_glc__D_e	1	0.98	1	0.98
F0.652	F0.009	M_glu__L_e	1	0.24	1	0.24
F0.652	F0.009	M_h2s_e	1	0.03	1	0.03
F0.652	F0.009	M_nh4_e	1	0.61	1	0.61
F0.652	F0.009	M_rib__D_e	1	0.05	1	0.05
F0.156	F0.109	M_coa_e	1	0.01	1	0.01
F0.156	F0.109	M_dtmp_e	1	0.01	1	0.01
F0.156	F0.109	M_fe2_e	1	1	1	1
F0.156	F0.109	M_glyc3p_e	1	0.58	1	0.58
F0.156	F0.109	M_h_e	1	0.01	1	0.01
F0.156	F0.109	M_nh4_e	1	1	1	1
F0.156	F0.109	M_pi_e	1	0.42	1	0.42
F0.156	F0.109	M_ser__L_e	1	0.01	1	0.01
F0.156	F0.109	M_thr__L_e	1	0.16	1	0.16
F0.156	F0.109	M_uaagmda_e	1	0.02	1	0.02
F0.162	F0.109	M_2pg_e	1	0.26	1	0.26
F0.162	F0.109	M_coa_e	1	0.03	1	0.03
F0.162	F0.109	M_fe2_e	1	1	1	1
F0.162	F0.109	M_h2o_e	1	0.02	1	0.02
F0.162	F0.109	M_h2s_e	1	0.01	1	0.01
F0.162	F0.109	M_nh4_e	1	0.65	1	0.65
F0.162	F0.109	M_phe__L_e	1	0.01	1	0.01
F0.162	F0.109	M_pi_e	1	0.74	1	0.74
F0.162	F0.109	M_ser__L_e	1	0.22	1	0.22
F0.162	F0.109	M_thr__L_e	1	0.18	1	0.18
F0.162	F0.109	M_uaagmda_e	1	0.05	1	0.05
F0.313	F0.109	M_amp_e	1	0.15	1	0.15
F0.313	F0.109	M_coa_e	1	0.14	1	0.14
F0.313	F0.109	M_fe2_e	1	1	1	1
F0.313	F0.109	M_nh4_e	1	1	1	1
F0.313	F0.109	M_pi_e	1	1	1	1
F0.313	F0.109	M_ser__L_e	1	0.01	1	0.01
F0.313	F0.109	M_thr__L_e	1	0.16	1	0.16
F0.313	F0.109	M_uaagmda_e	1	0.08	1	0.08
F0.337	F0.109	M_coa_e	1	0.01	1	0.01
F0.337	F0.109	M_fe2_e	1	1	1	1
F0.337	F0.109	M_h2_e	1	0.01	1	0.01
F0.337	F0.109	M_nh4_e	1	1	1	1
F0.337	F0.109	M_pi_e	1	1	1	1
F0.394	F0.109	M_co2_e	1	0.07	1	0.07
F0.394	F0.109	M_dtmp_e	1	0.01	1	0.01
F0.394	F0.109	M_fe2_e	1	1	1	1
F0.394	F0.109	M_glyc3p_e	1	0.42	1	0.42
F0.394	F0.109	M_indole_e	1	0.01	1	0.01
F0.394	F0.109	M_nh4_e	1	1	1	1
F0.394	F0.109	M_pi_e	1	0.58	1	0.58
F0.109	F0.397	M_glc__D_e	1	0.98	1	0.98
F0.109	F0.397	M_h2o_e	1	0.02	1	0.02
F0.109	F0.397	M_h_e	1	0.42	1	0.42
F0.109	F0.397	M_malt_e	1	1	1	1
F0.109	F0.397	M_phe__L_e	1	0.1	1	0.1
F0.109	F0.397	M_pi_e	1	0.79	1	0.79
F0.109	F0.397	M_uaagmda_e	1	0.07	1	0.07
F0.432	F0.109	M_amp_e	1	0.03	1	0.03
F0.432	F0.109	M_coa_e	1	0.02	1	0.02
F0.432	F0.109	M_dtmp_e	1	0.01	1	0.01
F0.432	F0.109	M_fe2_e	1	1	1	1
F0.432	F0.109	M_glyc3p_e	1	0.3	1	0.3
F0.432	F0.109	M_LalaDgluMdap_e	1	0.44	1	0.44
F0.432	F0.109	M_nh4_e	1	0.45	1	0.45
F0.432	F0.109	M_pi_e	1	0.71	1	0.71
F0.432	F0.109	M_ser__L_e	1	0.64	1	0.64
F0.432	F0.109	M_thr__L_e	1	0.03	1	0.03
F0.109	F0.435	M_alaala_e	1	0.21	1	0.21
F0.109	F0.435	M_bz_e	1	0.27	1	0.27
F0.109	F0.435	M_coa_e	1	0.03	1	0.03
F0.109	F0.435	M_fol_e	1	0.04	1	0.04
F0.109	F0.435	M_h2s_e	1	0.03	1	0.03
F0.109	F0.435	M_his__L_e	1	0.34	1	0.34
F0.109	F0.435	M_hxan_e	1	0.01	1	0.01
F0.109	F0.435	M_indole_e	1	0.04	1	0.04
F0.109	F0.435	M_nh4_e	1	0.73	1	0.73
F0.109	F0.435	M_phe__L_e	1	0.17	1	0.17
F0.109	F0.435	M_pi_e	1	0.03	1	0.03
F0.109	F0.435	M_uaagmda_e	1	0.04	1	0.04
F0.547	F0.109	M_coa_e	1	0.09	1	0.09
F0.547	F0.109	M_fe2_e	1	1	1	1
F0.547	F0.109	M_nh4_e	1	1	1	1
F0.547	F0.109	M_pi_e	1	1	1	1
F0.547	F0.109	M_ser__L_e	1	0.14	1	0.14
F0.547	F0.109	M_thr__L_e	1	0.33	1	0.33
F0.109	F0.602	M_2pg_e	1	1	1	1
F0.109	F0.602	M_amp_e	1	0.01	1	0.01
F0.109	F0.602	M_h_e	1	0.02	1	0.02
F0.109	F0.602	M_indole_e	1	0.01	1	0.01
F0.109	F0.602	M_LalaDgluMdap_e	1	0.01	1	0.01
F0.109	F0.602	M_nh4_e	1	1	1	1
F0.109	F0.602	M_phe__L_e	1	0.01	1	0.01
F0.626	F0.109	M_2pg_e	1	0.72	1	0.72
F0.626	F0.109	M_alaala_e	1	0.08	1	0.08
F0.626	F0.109	M_bz_e	1	0.01	1	0.01
F0.626	F0.109	M_co2_e	1	0.01	1	0.01
F0.626	F0.109	M_coa_e	1	0.05	1	0.05
F0.626	F0.109	M_dtmp_e	1	0.09	1	0.09
F0.626	F0.109	M_fe2_e	1	1	1	1
F0.626	F0.109	M_glyc3p_e	1	0.19	1	0.19
F0.626	F0.109	M_h2s_e	1	0.08	1	0.08
F0.626	F0.109	M_nh4_e	1	1	1	1
F0.626	F0.109	M_pi_e	1	0.09	1	0.09
F0.626	F0.109	M_ser__L_e	1	0.22	1	0.22
F0.626	F0.109	M_thr__L_e	1	0.24	1	0.24
F0.626	F0.109	M_uaagmda_e	1	0.16	1	0.16
F0.156	F0.112	M_arg__L_e	1	0.01	1	0.01
F0.156	F0.112	M_asp__L_e	1	0.14	1	0.14
F0.156	F0.112	M_coa_e	1	0.16	1	0.16
F0.156	F0.112	M_fe2_e	1	1	1	1
F0.156	F0.112	M_h_e	1	0.76	1	0.76
F0.156	F0.112	M_nh4_e	1	0.86	1	0.86
F0.156	F0.112	M_pi_e	1	0.58	1	0.58
F0.156	F0.112	M_uaagmda_e	1	0.03	1	0.03
F0.112	F0.162	M_arg__L_e	1	0.32	1	0.32
F0.112	F0.162	M_h2_e	1	0.01	1	0.01
F0.112	F0.162	M_h2o_e	1	0.07	1	0.07
F0.112	F0.162	M_h_e	1	0.13	1	0.13
F0.112	F0.162	M_nh4_e	1	0.48	1	0.48
F0.162	F0.112	M_5mtr_e	1	0.02	1	0.02
F0.162	F0.112	M_arg__L_e	1	0.01	1	0.01
F0.162	F0.112	M_fe2_e	1	1	1	1
F0.162	F0.112	M_gam6p_e	1	0.57	1	0.57
F0.162	F0.112	M_h2o_e	1	0.06	1	0.06
F0.162	F0.112	M_h2s_e	1	0.02	1	0.02
F0.162	F0.112	M_leu__L_e	1	0.18	1	0.18
F0.162	F0.112	M_lys__L_e	1	0.01	1	0.01
F0.162	F0.112	M_nh4_e	1	0.03	1	0.03
F0.162	F0.112	M_pi_e	1	0.45	1	0.45
F0.162	F0.112	M_pro__L_e	1	0.04	1	0.04
F0.162	F0.112	M_thr__L_e	1	1	1	1
F0.162	F0.112	M_uaagmda_e	1	0.02	1	0.02
F0.112	F0.254	M_chor_e	1	0.04	1	0.04
F0.112	F0.254	M_h2o_e	1	0.15	1	0.15
F0.112	F0.254	M_h_e	1	0.19	1	0.19
F0.112	F0.254	M_lys__L_e	1	0.04	1	0.04
F0.112	F0.254	M_pi_e	1	0.35	1	0.35
F0.112	F0.254	M_uaagmda_e	1	0.14	1	0.14
F0.112	F0.254	M_val__L_e	1	0.01	1	0.01
F0.254	F0.112	M_4abz_e	1	0.15	1	0.15
F0.254	F0.112	M_asp__L_e	1	0.92	1	0.92
F0.254	F0.112	M_chor_e	1	0.09	1	0.09
F0.254	F0.112	M_fe2_e	1	1	1	1
F0.254	F0.112	M_h2s_e	1	0.06	1	0.06
F0.254	F0.112	M_ile__L_e	1	0.08	1	0.08
F0.254	F0.112	M_nh4_e	1	1	1	1
F0.291	F0.112	M_asp__L_e	1	0.01	1	0.01
F0.291	F0.112	M_fe2_e	1	1	1	1
F0.291	F0.112	M_for_e	1	0.02	1	0.02
F0.291	F0.112	M_lys__L_e	1	0.01	1	0.01
F0.291	F0.112	M_nh4_e	1	1	1	1
F0.291	F0.112	M_pi_e	1	1	1	1
F0.291	F0.112	M_uaagmda_e	1	0.01	1	0.01
F0.313	F0.112	M_4abz_e	1	0.12	1	0.12
F0.313	F0.112	M_arg__L_e	1	0.01	1	0.01
F0.313	F0.112	M_coa_e	1	0.03	1	0.03
F0.313	F0.112	M_fe2_e	1	1	1	1
F0.313	F0.112	M_for_e	1	0.03	1	0.03
F0.313	F0.112	M_h_e	1	0.12	1	0.12
F0.313	F0.112	M_ile__L_e	1	0.02	1	0.02
F0.313	F0.112	M_leu__L_e	1	0.05	1	0.05
F0.313	F0.112	M_lys__L_e	1	0.15	1	0.15
F0.313	F0.112	M_nh4_e	1	1	1	1
F0.313	F0.112	M_orn_e	1	0.07	1	0.07
F0.313	F0.112	M_pi_e	1	1	1	1
F0.313	F0.112	M_uaagmda_e	1	0.02	1	0.02
F0.394	F0.112	M_co2_e	1	0.86	1	0.86
F0.394	F0.112	M_coa_e	1	0.05	1	0.05
F0.394	F0.112	M_fe2_e	1	1	1	1
F0.394	F0.112	M_nh4_e	1	1	1	1
F0.394	F0.112	M_pi_e	1	1	1	1
F0.112	F0.432	M_amp_e	1	0.2	1	0.2
F0.112	F0.432	M_asp__L_e	1	0.06	1	0.06
F0.112	F0.432	M_coa_e	1	0.04	1	0.04
F0.112	F0.432	M_fol_e	1	0.02	1	0.02
F0.112	F0.432	M_gam6p_e	1	0.48	1	0.48
F0.112	F0.432	M_h2_e	1	0.03	1	0.03
F0.112	F0.432	M_h2o_e	1	0.02	1	0.02
F0.112	F0.432	M_h2s_e	1	0.01	1	0.01
F0.112	F0.432	M_h_e	1	0.01	1	0.01
F0.112	F0.432	M_ile__L_e	1	0.03	1	0.03
F0.112	F0.432	M_leu__L_e	1	0.09	1	0.09
F0.112	F0.432	M_lys__L_e	1	0.01	1	0.01
F0.112	F0.432	M_pi_e	1	0.32	1	0.32
F0.112	F0.432	M_uaagmda_e	1	0.02	1	0.02
F0.432	F0.112	M_amp_e	1	0.21	1	0.21
F0.432	F0.112	M_asp__L_e	1	0.28	1	0.28
F0.432	F0.112	M_coa_e	1	0.02	1	0.02
F0.432	F0.112	M_fe2_e	1	1	1	1
F0.432	F0.112	M_gam6p_e	1	0.05	1	0.05
F0.432	F0.112	M_glu__L_e	1	0.01	1	0.01
F0.432	F0.112	M_h2s_e	1	0.02	1	0.02
F0.432	F0.112	M_leu__L_e	1	0.23	1	0.23
F0.432	F0.112	M_lys__L_e	1	0.02	1	0.02
F0.432	F0.112	M_nh4_e	1	0.53	1	0.53
F0.432	F0.112	M_pro__L_e	1	0.02	1	0.02
F0.432	F0.112	M_s_e	1	0.02	1	0.02
F0.432	F0.112	M_uaagmda_e	1	0.01	1	0.01
F0.112	F0.435	M_4abz_e	1	0.17	1	0.17
F0.112	F0.435	M_alaala_e	1	0.06	1	0.06
F0.112	F0.435	M_amp_e	1	0.72	1	0.72
F0.112	F0.435	M_coa_e	1	0.05	1	0.05
F0.112	F0.435	M_fol_e	1	0.15	1	0.15
F0.112	F0.435	M_h2s_e	1	0.04	1	0.04
F0.112	F0.435	M_h_e	1	0.16	1	0.16
F0.112	F0.435	M_his__L_e	1	0.13	1	0.13
F0.112	F0.435	M_nh4_e	1	0.21	1	0.21
F0.112	F0.435	M_pi_e	1	0.29	1	0.29
F0.112	F0.435	M_uaagmda_e	1	0.06	1	0.06
F0.435	F0.112	M_4abz_e	1	0.28	1	0.28
F0.435	F0.112	M_coa_e	1	0.02	1	0.02
F0.435	F0.112	M_fe2_e	1	1	1	1
F0.435	F0.112	M_for_e	1	0.02	1	0.02
F0.435	F0.112	M_leu__L_e	1	0.07	1	0.07
F0.435	F0.112	M_nh4_e	1	0.52	1	0.52
F0.435	F0.112	M_pro__L_e	1	0.01	1	0.01
F0.435	F0.112	M_uaagmda_e	1	0.01	1	0.01
F0.112	F0.468	M_asp__L_e	1	1	1	1
F0.112	F0.468	M_chor_e	1	0.07	1	0.07
F0.112	F0.468	M_h2o_e	1	1	1	1
F0.112	F0.468	M_h2s_e	1	0.07	1	0.07
F0.112	F0.468	M_h_e	1	0.25	1	0.25
F0.112	F0.468	M_pi_e	1	1	1	1
F0.495	F0.112	M_4abz_e	1	0.06	1	0.06
F0.495	F0.112	M_alaala_e	1	0.07	1	0.07
F0.495	F0.112	M_asp__L_e	1	0.73	1	0.73
F0.495	F0.112	M_coa_e	1	0.02	1	0.02
F0.495	F0.112	M_h_e	1	0.03	1	0.03
F0.495	F0.112	M_leu__L_e	1	0.04	1	0.04
F0.495	F0.112	M_nh4_e	1	0.29	1	0.29
F0.495	F0.112	M_orn_e	1	0.04	1	0.04
F0.495	F0.112	M_pi_e	1	0.38	1	0.38
F0.495	F0.112	M_pro__L_e	1	0.05	1	0.05
F0.547	F0.112	M_4abz_e	1	0.01	1	0.01
F0.547	F0.112	M_coa_e	1	0.07	1	0.07
F0.547	F0.112	M_fe2_e	1	1	1	1
F0.547	F0.112	M_nh4_e	1	1	1	1
F0.547	F0.112	M_pi_e	1	1	1	1
F0.112	F0.602	M_4abz_e	1	0.1	1	0.1
F0.112	F0.602	M_amp_e	1	0.49	1	0.49
F0.112	F0.602	M_arg__L_e	1	1	1	1
F0.112	F0.602	M_chor_e	1	0.16	1	0.16
F0.112	F0.602	M_coa_e	1	0.07	1	0.07
F0.112	F0.602	M_fol_e	1	0.01	1	0.01
F0.112	F0.602	M_h2o_e	1	0.99	1	0.99
F0.112	F0.602	M_h2s_e	1	0.08	1	0.08
F0.112	F0.602	M_h_e	1	0.2	1	0.2
F0.112	F0.602	M_leu__L_e	1	0.01	1	0.01
F0.630	F0.112	M_arg__L_e	1	0.05	1	0.05
F0.630	F0.112	M_asp__L_e	1	0.23	1	0.23
F0.630	F0.112	M_fe2_e	1	1	1	1
F0.630	F0.112	M_glu__L_e	1	0.81	1	0.81
F0.630	F0.112	M_h_e	1	0.03	1	0.03
F0.630	F0.112	M_ile__L_e	1	0.03	1	0.03
F0.630	F0.112	M_leu__L_e	1	0.25	1	0.25
F0.630	F0.112	M_nh4_e	1	0.06	1	0.06
F0.630	F0.112	M_orn_e	1	0.27	1	0.27
F0.112	F0.652	M_4abz_e	1	0.02	1	0.02
F0.112	F0.652	M_alaala_e	1	1	1	1
F0.112	F0.652	M_chor_e	1	0.16	1	0.16
F0.112	F0.652	M_fol_e	1	0.02	1	0.02
F0.112	F0.652	M_h2o_e	1	0.22	1	0.22
F0.112	F0.652	M_h_e	1	0.22	1	0.22
F0.112	F0.652	M_ile__L_e	1	0.04	1	0.04
F0.112	F0.652	M_pi_e	1	0.43	1	0.43
F0.112	F0.652	M_udcpdp_e	1	0.57	1	0.57
F0.652	F0.112	M_4abz_e	1	0.19	1	0.19
F0.652	F0.112	M_asp__L_e	1	0.42	1	0.42
F0.652	F0.112	M_chor_e	1	0.03	1	0.03
F0.652	F0.112	M_fe2_e	1	1	1	1
F0.652	F0.112	M_glu__L_e	1	0.08	1	0.08
F0.652	F0.112	M_h_e	1	0.01	1	0.01
F0.652	F0.112	M_leu__L_e	1	0.07	1	0.07
F0.652	F0.112	M_nh4_e	1	0.52	1	0.52
F0.652	F0.112	M_pi_e	1	0.03	1	0.03
F0.456	F0.465	M_akg_e	1	0.07	1	0.07
F0.456	F0.465	M_fum_e	1	0.05	1	0.05
F0.456	F0.465	M_h2o_e	1	0.2	1	0.2
F0.456	F0.465	M_h_e	1	0.22	1	0.22
F0.456	F0.465	M_leu__L_e	1	0.27	1	0.27
F0.456	F0.465	M_pi_e	1	1	1	1
F0.456	F0.465	M_uaagmda_e	1	0.05	1	0.05
F0.465	F0.456	M_akg_e	1	0.21	1	0.21
F0.465	F0.456	M_alaala_e	1	0.29	1	0.29
F0.465	F0.456	M_chor_e	1	0.09	1	0.09
F0.465	F0.456	M_fe2_e	1	1	1	1
F0.465	F0.456	M_h2o_e	1	0.13	1	0.13
F0.465	F0.456	M_nh4_e	1	0.87	1	0.87
F0.456	F0.468	M_acald_e	1	0.15	1	0.15
F0.456	F0.468	M_asp__L_e	1	0.12	1	0.12
F0.456	F0.468	M_chor_e	1	0.01	1	0.01
F0.456	F0.468	M_h2o_e	1	0.01	1	0.01
F0.456	F0.468	M_pi_e	1	1	1	1
F0.456	F0.468	M_thr__L_e	1	0.01	1	0.01
F0.456	F0.468	M_uaagmda_e	1	0.15	1	0.15
F0.468	F0.456	M_alaala_e	1	0.32	1	0.32
F0.468	F0.456	M_cgly_e	1	0.08	1	0.08
F0.468	F0.456	M_chor_e	1	0.15	1	0.15
F0.468	F0.456	M_fe2_e	1	1	1	1
F0.468	F0.456	M_glu__L_e	1	0.23	1	0.23
F0.468	F0.456	M_h2s_e	1	0.01	1	0.01
F0.468	F0.456	M_h_e	1	0.02	1	0.02
F0.468	F0.456	M_nh4_e	1	0.83	1	0.83
F0.468	F0.456	M_uaagmda_e	1	0.07	1	0.07
F0.456	F0.495	M_acald_e	1	0.01	1	0.01
F0.456	F0.495	M_chor_e	1	0.05	1	0.05
F0.456	F0.495	M_co2_e	1	0.04	1	0.04
F0.456	F0.495	M_h2s_e	1	0.08	1	0.08
F0.456	F0.495	M_pi_e	1	1	1	1
F0.456	F0.495	M_val__L_e	1	0.41	1	0.41
F0.495	F0.456	M_acald_e	1	0.32	1	0.32
F0.495	F0.456	M_nh4_e	1	1	1	1
F0.547	F0.456	M_chor_e	1	0.14	1	0.14
F0.547	F0.456	M_fe2_e	1	1	1	1
F0.547	F0.456	M_gua_e	1	0.06	1	0.06
F0.547	F0.456	M_h2s_e	1	0.21	1	0.21
F0.547	F0.456	M_nh4_e	1	1	1	1
F0.547	F0.456	M_uaagmda_e	1	0.04	1	0.04
F0.456	F0.602	M_co2_e	1	0.15	1	0.15
F0.456	F0.602	M_indole_e	1	0.12	1	0.12
F0.456	F0.602	M_nh4_e	1	1	1	1
F0.456	F0.602	M_pi_e	1	1	1	1
F0.626	F0.456	M_akg_e	1	1	1	1
F0.626	F0.456	M_fe2_e	1	1	1	1
F0.626	F0.456	M_h2s_e	1	0.2	1	0.2
F0.626	F0.456	M_nh4_e	1	1	1	1
F0.456	F0.630	M_akg_e	1	0.02	1	0.02
F0.456	F0.630	M_alaala_e	1	0.01	1	0.01
F0.456	F0.630	M_fum_e	1	0.02	1	0.02
F0.456	F0.630	M_his__L_e	1	0.15	1	0.15
F0.456	F0.630	M_leu__L_e	1	0.01	1	0.01
F0.456	F0.630	M_nh4_e	1	1	1	1
F0.456	F0.630	M_pi_e	1	1	1	1
F0.630	F0.456	M_akg_e	1	0.17	1	0.17
F0.630	F0.456	M_alaala_e	1	1	1	1
F0.630	F0.456	M_fe2_e	1	1	1	1
F0.630	F0.456	M_fum_e	1	0.02	1	0.02
F0.630	F0.456	M_h2o_e	1	0.16	1	0.16
F0.630	F0.456	M_h2s_e	1	0.89	1	0.89
F0.630	F0.456	M_h_e	1	0.31	1	0.31
F0.456	F0.652	M_alaala_e	1	1	1	1
F0.456	F0.652	M_chor_e	1	0.01	1	0.01
F0.456	F0.652	M_h2o_e	1	0.22	1	0.22
F0.456	F0.652	M_h2s_e	1	0.1	1	0.1
F0.456	F0.652	M_pi_e	1	1	1	1
F0.652	F0.456	M_chor_e	1	0.43	1	0.43
F0.652	F0.456	M_fe2_e	1	1	1	1
F0.652	F0.456	M_nh4_e	1	1	1	1
F0.563	F0.626	M_acald_e	1	0.08	1	0.08
F0.563	F0.626	M_ala__L_e	1	0.19	1	0.19
F0.563	F0.626	M_coa_e	1	0.04	1	0.04
F0.563	F0.626	M_fol_e	1	0.03	1	0.03
F0.563	F0.626	M_gam6p_e	1	0.17	1	0.17
F0.563	F0.626	M_h2s_e	1	0.02	1	0.02
F0.563	F0.626	M_lys__L_e	1	0.01	1	0.01
F0.563	F0.626	M_orn_e	1	0.07	1	0.07
F0.563	F0.626	M_pi_e	1	1	1	1
F0.563	F0.626	M_uaagmda_e	1	0.07	1	0.07
F0.626	F0.563	M_fe2_e	1	1	1	1
F0.626	F0.563	M_fol_e	1	0.02	1	0.02
F0.626	F0.563	M_h2s_e	1	0.04	1	0.04
F0.626	F0.563	M_h_e	1	0.15	1	0.15
F0.563	F0.652	M_acald_e	1	1	1	1
F0.563	F0.652	M_h2o_e	1	1	1	1
F0.563	F0.652	M_h2s_e	1	0.17	1	0.17
F0.563	F0.652	M_h_e	1	0.33	1	0.33
F0.563	F0.652	M_pi_e	1	1	1	1
F0.652	F0.563	M_fe2_e	1	1	1	1
F0.652	F0.563	M_nh4_e	1	1	1	1
F0.051	F0.109	M_fe2_e	1	1	1	1
F0.051	F0.109	M_h2s_e	1	0.04	1	0.04
F0.051	F0.109	M_nh4_e	1	1	1	1
F0.051	F0.109	M_ser__L_e	1	1	1	1
F0.109	F0.051	M_bz_e	1	0.02	1	0.02
F0.109	F0.051	M_h2o_e	1	0.21	1	0.21
F0.109	F0.051	M_h_e	1	0.01	1	0.01
F0.109	F0.051	M_his__L_e	1	1	1	1
F0.051	F0.112	M_acald_e	1	0.01	1	0.01
F0.051	F0.112	M_fe2_e	1	1	1	1
F0.051	F0.112	M_glu__L_e	1	0.84	1	0.84
F0.051	F0.112	M_nh4_e	1	0.17	1	0.17
F0.051	F0.112	M_orn_e	1	0.02	1	0.02
F0.051	F0.112	M_pi_e	1	0.68	1	0.68
F0.051	F0.112	M_thr__L_e	1	1	1	1
F0.112	F0.051	M_4abz_e	1	0.02	1	0.02
F0.112	F0.051	M_arg__L_e	1	0.86	1	0.86
F0.112	F0.051	M_chor_e	1	0.06	1	0.06
F0.112	F0.051	M_h2o_e	1	0.27	1	0.27
F0.112	F0.051	M_h_e	1	0.01	1	0.01
F0.112	F0.051	M_his__L_e	1	0.17	1	0.17
F0.051	F0.456	M_acald_e	1	0.02	1	0.02
F0.051	F0.456	M_alaala_e	1	0.01	1	0.01
F0.051	F0.456	M_chor_e	1	0.07	1	0.07
F0.051	F0.456	M_fe2_e	1	1	1	1
F0.051	F0.456	M_h2o_e	1	0.01	1	0.01
F0.051	F0.456	M_nh4_e	1	1	1	1
F0.456	F0.051	M_chor_e	1	0.12	1	0.12
F0.456	F0.051	M_fum_e	1	0.1	1	0.1
F0.456	F0.051	M_h2o_e	1	0.1	1	0.1
F0.456	F0.051	M_h_e	1	0.21	1	0.21
F0.456	F0.051	M_pi_e	1	1	1	1
F0.054	F0.109	M_fe2_e	1	1	1	1
F0.054	F0.109	M_fol_e	1	0.08	1	0.08
F0.054	F0.109	M_h2s_e	1	0.03	1	0.03
F0.054	F0.109	M_nh4_e	1	1	1	1
F0.054	F0.109	M_ser__L_e	1	1	1	1
F0.054	F0.109	M_thr__L_e	1	1	1	1
F0.109	F0.054	M_h2o_e	1	1	1	1
F0.109	F0.054	M_h_e	1	0.24	1	0.24
F0.054	F0.112	M_arg__L_e	1	0.03	1	0.03
F0.054	F0.112	M_asp__L_e	1	0.06	1	0.06
F0.054	F0.112	M_coa_e	1	0.07	1	0.07
F0.054	F0.112	M_fe2_e	1	1	1	1
F0.054	F0.112	M_gam6p_e	1	0.06	1	0.06
F0.054	F0.112	M_ile__L_e	1	0.01	1	0.01
F0.054	F0.112	M_lys__L_e	1	0.02	1	0.02
F0.054	F0.112	M_nh4_e	1	1	1	1
F0.054	F0.112	M_pi_e	1	0.93	1	0.93
F0.054	F0.112	M_pro__L_e	1	0.07	1	0.07
F0.054	F0.112	M_uaagmda_e	1	0.07	1	0.07
F0.054	F0.456	M_akg_e	1	0.23	1	0.23
F0.054	F0.456	M_co2_e	1	0.01	1	0.01
F0.054	F0.456	M_fe2_e	1	1	1	1
F0.054	F0.456	M_fum_e	1	0.25	1	0.25
F0.054	F0.456	M_h2s_e	1	0.01	1	0.01
F0.054	F0.456	M_nh4_e	1	1	1	1
F0.054	F0.456	M_uaagmda_e	1	0.17	1	0.17
F0.054	F0.563	M_coa_e	1	0.02	1	0.02
F0.054	F0.563	M_fe2_e	1	1	1	1
F0.054	F0.563	M_fol_e	1	0.09	1	0.09
F0.054	F0.563	M_for_e	1	0.01	1	0.01
F0.054	F0.563	M_gam6p_e	1	0.08	1	0.08
F0.054	F0.563	M_h2s_e	1	0.03	1	0.03
F0.054	F0.563	M_his__L_e	1	0.01	1	0.01
F0.054	F0.563	M_lys__L_e	1	0.04	1	0.04
F0.054	F0.563	M_nh4_e	1	1	1	1
F0.054	F0.563	M_pro__L_e	1	0.14	1	0.14
F0.054	F0.563	M_skm_e	1	0.01	1	0.01
F0.054	F0.563	M_uaagmda_e	1	0.07	1	0.07
F0.156	F0.456	M_akg_e	1	0.23	1	0.23
F0.156	F0.456	M_alaala_e	1	0.02	1	0.02
F0.156	F0.456	M_fe2_e	1	1	1	1
F0.156	F0.456	M_h_e	1	0.13	1	0.13
F0.156	F0.456	M_mal__L_e	1	0.08	1	0.08
F0.156	F0.456	M_nh4_e	1	1	1	1
F0.156	F0.456	M_uaagmda_e	1	0.09	1	0.09
F0.156	F0.563	M_coa_e	1	0.01	1	0.01
F0.156	F0.563	M_fe2_e	1	1	1	1
F0.156	F0.563	M_fol_e	1	0.01	1	0.01
F0.156	F0.563	M_h_e	1	0.16	1	0.16
F0.156	F0.563	M_his__L_e	1	0.13	1	0.13
F0.156	F0.563	M_ile__L_e	1	0.04	1	0.04
F0.156	F0.563	M_lys__L_e	1	0.02	1	0.02
F0.156	F0.563	M_nh4_e	1	0.77	1	0.77
F0.156	F0.563	M_uaagmda_e	1	0.07	1	0.07
F0.162	F0.456	M_alaala_e	1	0.4	1	0.4
F0.162	F0.456	M_fe2_e	1	1	1	1
F0.162	F0.456	M_h2s_e	1	0.14	1	0.14
F0.162	F0.456	M_nh4_e	1	0.6	1	0.6
F0.456	F0.162	M_4hbz_e	1	0.01	1	0.01
F0.456	F0.162	M_arg__L_e	1	0.01	1	0.01
F0.456	F0.162	M_h2o_e	1	0.08	1	0.08
F0.456	F0.162	M_pi_e	1	1	1	1
F0.456	F0.162	M_uaagmda_e	1	0.05	1	0.05
F0.162	F0.563	M_fe2_e	1	1	1	1
F0.162	F0.563	M_h2s_e	1	0.08	1	0.08
F0.563	F0.162	M_acald_e	1	1	1	1
F0.563	F0.162	M_arg__L_e	1	0.43	1	0.43
F0.563	F0.162	M_fol_e	1	0.03	1	0.03
F0.563	F0.162	M_gam6p_e	1	0.04	1	0.04
F0.563	F0.162	M_leu__L_e	1	0.1	1	0.1
F0.563	F0.162	M_lys__L_e	1	0.1	1	0.1
F0.563	F0.162	M_nh4_e	1	1	1	1
F0.563	F0.162	M_pi_e	1	1	1	1
F0.563	F0.162	M_pro__L_e	1	0.24	1	0.24
F0.563	F0.162	M_uaagmda_e	1	0.57	1	0.57
F0.563	F0.162	M_val__L_e	1	0.02	1	0.02
F0.563	F0.217	M_acald_e	1	1	1	1
F0.563	F0.217	M_coa_e	1	0.22	1	0.22
F0.563	F0.217	M_fol_e	1	0.2	1	0.2
F0.563	F0.217	M_his__L_e	1	0.14	1	0.14
F0.563	F0.217	M_nh4_e	1	1	1	1
F0.563	F0.217	M_pi_e	1	1	1	1
F0.563	F0.217	M_pro__L_e	1	0.36	1	0.36
F0.563	F0.217	M_uaagmda_e	1	1	1	1
F0.254	F0.456	M_chor_e	1	0.17	1	0.17
F0.254	F0.456	M_fe2_e	1	1	1	1
F0.254	F0.456	M_h2s_e	1	0.1	1	0.1
F0.254	F0.456	M_nh4_e	1	1	1	1
F0.254	F0.456	M_pi_e	1	0.38	1	0.38
F0.254	F0.456	M_uaagmda_e	1	0.08	1	0.08
F0.254	F0.563	M_coa_e	1	0.17	1	0.17
F0.254	F0.563	M_fe2_e	1	1	1	1
F0.254	F0.563	M_fol_e	1	0.03	1	0.03
F0.254	F0.563	M_for_e	1	0.16	1	0.16
F0.254	F0.563	M_gam6p_e	1	0.15	1	0.15
F0.254	F0.563	M_h2s_e	1	0.47	1	0.47
F0.254	F0.563	M_his__L_e	1	0.34	1	0.34
F0.254	F0.563	M_ile__L_e	1	0.83	1	0.83
F0.254	F0.563	M_lys__L_e	1	0.48	1	0.48
F0.254	F0.563	M_nh4_e	1	1	1	1
F0.254	F0.563	M_uaagmda_e	1	1	1	1
F0.282	F0.563	M_lys__L_e	1	0.01	1	0.01
F0.282	F0.563	M_nh4_e	1	1	1	1
F0.282	F0.563	M_pro__L_e	1	0.08	1	0.08
F0.563	F0.282	M_fe2_e	1	0.05	1	0.05
F0.563	F0.282	M_leu__L_e	1	0.02	1	0.02
F0.563	F0.282	M_pi_e	1	1	1	1
F0.291	F0.456	M_akg_e	1	0.23	1	0.23
F0.291	F0.456	M_chor_e	1	0.32	1	0.32
F0.291	F0.456	M_fe2_e	1	1	1	1
F0.291	F0.456	M_nh4_e	1	1	1	1
F0.291	F0.456	M_pi_e	1	1	1	1
F0.291	F0.456	M_uaagmda_e	1	0.21	1	0.21
F0.291	F0.563	M_coa_e	1	0.01	1	0.01
F0.291	F0.563	M_fe2_e	1	1	1	1
F0.291	F0.563	M_fol_e	1	0.01	1	0.01
F0.291	F0.563	M_for_e	1	0.01	1	0.01
F0.291	F0.563	M_ile__L_e	1	0.05	1	0.05
F0.291	F0.563	M_nh4_e	1	1	1	1
F0.291	F0.563	M_pro__L_e	1	0.23	1	0.23
F0.291	F0.563	M_skm_e	1	0.06	1	0.06
F0.291	F0.563	M_uaagmda_e	1	0.01	1	0.01
F0.313	F0.456	M_alaala_e	1	0.39	1	0.39
F0.313	F0.456	M_chor_e	1	1	1	1
F0.313	F0.456	M_fe2_e	1	1	1	1
F0.313	F0.456	M_nh4_e	1	0.61	1	0.61
F0.456	F0.313	M_h2o_e	1	0.02	1	0.02
F0.456	F0.313	M_pi_e	1	1	1	1
F0.456	F0.313	M_uaagmda_e	1	0.01	1	0.01
F0.313	F0.563	M_fe2_e	1	1	1	1
F0.313	F0.563	M_fol_e	1	0.11	1	0.11
F0.313	F0.563	M_ile__L_e	1	0.11	1	0.11
F0.313	F0.563	M_lys__L_e	1	0.42	1	0.42
F0.313	F0.563	M_nh4_e	1	1	1	1
F0.563	F0.313	M_acald_e	1	0.09	1	0.09
F0.563	F0.313	M_h2o_e	1	0.19	1	0.19
F0.563	F0.313	M_pi_e	1	1	1	1
F0.337	F0.456	M_acald_e	1	1	1	1
F0.337	F0.456	M_co2_e	1	1	1	1
F0.337	F0.456	M_fe2_e	1	1	1	1
F0.337	F0.456	M_h2_e	1	1	1	1
F0.337	F0.456	M_h2s_e	1	0.0625	1	0.0625
F0.337	F0.456	M_mal__L_e	1	1	1	1
F0.337	F0.456	M_nh4_e	1	1	1	1
F0.337	F0.456	M_pi_e	1	1	1	1
F0.337	F0.456	M_uaagmda_e	1	1	1	1
F0.337	F0.563	M_fe2_e	1	1	1	1
F0.563	F0.337	M_acald_e	1	1	1	1
F0.563	F0.337	M_fol_e	1	0.15	1	0.15
F0.563	F0.337	M_gam6p_e	1	0.09	1	0.09
F0.563	F0.337	M_nh4_e	1	1	1	1
F0.563	F0.337	M_pi_e	1	1	1	1
F0.563	F0.337	M_uaagmda_e	1	1	1	1
F0.394	F0.456	M_akg_e	1	0.39	1	0.39
F0.394	F0.456	M_co2_e	1	0.43	1	0.43
F0.394	F0.456	M_fe2_e	1	1	1	1
F0.394	F0.456	M_nh4_e	1	1	1	1
F0.456	F0.394	M_acald_e	1	0.03	1	0.03
F0.456	F0.394	M_h2o_e	1	0.16	1	0.16
F0.456	F0.394	M_h_e	1	0.28	1	0.28
F0.456	F0.394	M_pi_e	1	1	1	1
F0.394	F0.563	M_co2_e	1	0.11	1	0.11
F0.394	F0.563	M_fe2_e	1	1	1	1
F0.394	F0.563	M_nh4_e	1	1	1	1
F0.394	F0.563	M_skm_e	1	0.06	1	0.06
F0.397	F0.563	M_acald_e	1	0.26	1	0.26
F0.397	F0.563	M_fe2_e	1	1	1	1
F0.397	F0.563	M_h2o_e	1	0.42	1	0.42
F0.397	F0.563	M_nh4_e	1	1	1	1
F0.432	F0.456	M_akg_e	1	0.01	1	0.01
F0.432	F0.456	M_fe2_e	1	1	1	1
F0.432	F0.456	M_h2o_e	1	0.29	1	0.29
F0.432	F0.456	M_h2s_e	1	0.12	1	0.12
F0.432	F0.456	M_nh4_e	1	0.01	1	0.01
F0.456	F0.432	M_akg_e	1	0.1	1	0.1
F0.456	F0.432	M_asp__L_e	1	0.18	1	0.18
F0.456	F0.432	M_h2o_e	1	0.06	1	0.06
F0.456	F0.432	M_h_e	1	0.01	1	0.01
F0.456	F0.432	M_his__L_e	1	0.02	1	0.02
F0.456	F0.432	M_ile__L_e	1	0.16	1	0.16
F0.456	F0.432	M_leu__L_e	1	0.02	1	0.02
F0.456	F0.432	M_nh4_e	1	0.64	1	0.64
F0.456	F0.432	M_pi_e	1	1	1	1
F0.456	F0.432	M_uaagmda_e	1	0.04	1	0.04
F0.456	F0.432	M_val__L_e	1	0.18	1	0.18
F0.432	F0.563	M_fe2_e	1	1	1	1
F0.432	F0.563	M_h2s_e	1	0.12	1	0.12
F0.432	F0.563	M_s_e	1	0.06	1	0.06
F0.563	F0.432	M_acald_e	1	1	1	1
F0.563	F0.432	M_asp__L_e	1	0.61	1	0.61
F0.563	F0.432	M_coa_e	1	0.02	1	0.02
F0.563	F0.432	M_fol_e	1	0.04	1	0.04
F0.563	F0.432	M_gam6p_e	1	0.03	1	0.03
F0.563	F0.432	M_h2o_e	1	0.11	1	0.11
F0.563	F0.432	M_his__L_e	1	0.04	1	0.04
F0.563	F0.432	M_leu__L_e	1	0.1	1	0.1
F0.563	F0.432	M_lys__L_e	1	0.07	1	0.07
F0.563	F0.432	M_nh4_e	1	0.13	1	0.13
F0.563	F0.432	M_pi_e	1	1	1	1
F0.563	F0.432	M_pro__L_e	1	0.03	1	0.03
F0.563	F0.432	M_thr__L_e	1	0.39	1	0.39
F0.563	F0.432	M_uaagmda_e	1	0.02	1	0.02
F0.563	F0.432	M_val__L_e	1	0.01	1	0.01
F0.435	F0.456	M_fe2_e	1	1	1	1
F0.435	F0.456	M_fum_e	1	0.09	1	0.09
F0.435	F0.456	M_nh4_e	1	0.2	1	0.2
F0.456	F0.435	M_acald_e	1	0.01	1	0.01
F0.456	F0.435	M_alaala_e	1	1	1	1
F0.456	F0.435	M_co2_e	1	0.05	1	0.05
F0.456	F0.435	M_h2s_e	1	0.02	1	0.02
F0.456	F0.435	M_his__L_e	1	0.01	1	0.01
F0.456	F0.435	M_indole_e	1	0.01	1	0.01
F0.456	F0.435	M_pi_e	1	1	1	1
F0.456	F0.435	M_uaagmda_e	1	0.03	1	0.03
F0.435	F0.563	M_fe2_e	1	1	1	1
F0.435	F0.563	M_for_e	1	0.02	1	0.02
F0.435	F0.563	M_h_e	1	0.15	1	0.15
F0.435	F0.563	M_skm_e	1	0.04	1	0.04
F0.563	F0.435	M_acald_e	1	1	1	1
F0.563	F0.435	M_coa_e	1	0.01	1	0.01
F0.563	F0.435	M_fol_e	1	0.11	1	0.11
F0.563	F0.435	M_his__L_e	1	0.11	1	0.11
F0.563	F0.435	M_nh4_e	1	1	1	1
F0.563	F0.435	M_pi_e	1	1	1	1
F0.563	F0.435	M_uaagmda_e	1	1	1	1
F0.438	F0.563	M_fol_e	1	0.08	1	0.08
F0.438	F0.563	M_glyclt_e	1	0.01	1	0.01
F0.438	F0.563	M_h2s_e	1	0.06	1	0.06
F0.438	F0.563	M_his__L_e	1	0.06	1	0.06
F0.438	F0.563	M_ile__L_e	1	0.07	1	0.07
F0.438	F0.563	M_lys__L_e	1	0.15	1	0.15
F0.438	F0.563	M_nh4_e	1	0.76	1	0.76
F0.438	F0.563	M_no2_e	1	0.29	1	0.29
F0.438	F0.563	M_pro__L_e	1	0.02	1	0.02
F0.563	F0.438	M_acald_e	1	0.09	1	0.09
F0.563	F0.438	M_arg__L_e	1	0.05	1	0.05
F0.563	F0.438	M_coa_e	1	0.01	1	0.01
F0.563	F0.438	M_orn_e	1	0.07	1	0.07
F0.563	F0.438	M_pi_e	1	1	1	1
F0.563	F0.438	M_uaagmda_e	1	0.03	1	0.03
F0.446	F0.456	M_alaala_e	1	0.24	1	0.24
F0.446	F0.456	M_chor_e	1	0.13	1	0.13
F0.446	F0.456	M_fe2_e	1	1	1	1
F0.446	F0.456	M_h2o_e	1	0.01	1	0.01
F0.446	F0.456	M_h_e	1	0.04	1	0.04
F0.446	F0.456	M_nh4_e	1	0.83	1	0.83
F0.456	F0.446	M_acald_e	1	0.23	1	0.23
F0.456	F0.446	M_h2o_e	1	0.3	1	0.3
F0.456	F0.446	M_pi_e	1	1	1	1
F0.446	F0.563	M_fe2_e	1	1	1	1
F0.446	F0.563	M_fol_e	1	0.1	1	0.1
F0.446	F0.563	M_h2s_e	1	0.08	1	0.08
F0.446	F0.563	M_nh4_e	1	1	1	1
F0.563	F0.446	M_acald_e	1	0.21	1	0.21
F0.563	F0.446	M_h2o_e	1	0.1	1	0.1
F0.563	F0.446	M_pi_e	1	1	1	1
F0.465	F0.563	M_fe2_e	1	1	1	1
F0.465	F0.563	M_his__L_e	1	0.01	1	0.01
F0.563	F0.465	M_acald_e	1	1	1	1
F0.563	F0.465	M_coa_e	1	0.02	1	0.02
F0.563	F0.465	M_fol_e	1	0.15	1	0.15
F0.563	F0.465	M_leu__L_e	1	0.15	1	0.15
F0.563	F0.465	M_nh4_e	1	0.47	1	0.47
F0.563	F0.465	M_orn_e	1	0.29	1	0.29
F0.563	F0.465	M_pi_e	1	1	1	1
F0.563	F0.465	M_thr__L_e	1	0.86	1	0.86
F0.563	F0.465	M_uaagmda_e	1	0.39	1	0.39
F0.468	F0.563	M_arg__L_e	1	0.22	1	0.22
F0.468	F0.563	M_coa_e	1	0.03	1	0.03
F0.468	F0.563	M_fe2_e	1	1	1	1
F0.468	F0.563	M_fol_e	1	0.11	1	0.11
F0.468	F0.563	M_his__L_e	1	0.15	1	0.15
F0.468	F0.563	M_ile__L_e	1	0.14	1	0.14
F0.468	F0.563	M_lys__L_e	1	0.34	1	0.34
F0.468	F0.563	M_nh4_e	1	1	1	1
F0.468	F0.563	M_pro__L_e	1	0.16	1	0.16
F0.468	F0.563	M_uaagmda_e	1	0.25	1	0.25
F0.495	F0.563	M_acald_e	1	0.21	1	0.21
F0.495	F0.563	M_fol_e	1	0.15	1	0.15
F0.495	F0.563	M_his__L_e	1	0.87	1	0.87
F0.495	F0.563	M_ile__L_e	1	0.25	1	0.25
F0.495	F0.563	M_lys__L_e	1	0.7	1	0.7
F0.495	F0.563	M_nh4_e	1	1	1	1
F0.495	F0.563	M_pro__L_e	1	0.49	1	0.49
F0.563	F0.495	M_h2s_e	1	0.06	1	0.06
F0.563	F0.495	M_h_e	1	0.01	1	0.01
F0.563	F0.495	M_pi_e	1	1	1	1
F0.547	F0.563	M_coa_e	1	0.06	1	0.06
F0.547	F0.563	M_fe2_e	1	1	1	1
F0.547	F0.563	M_gam6p_e	1	0.41	1	0.41
F0.547	F0.563	M_h2s_e	1	0.08	1	0.08
F0.547	F0.563	M_ile__L_e	1	0.06	1	0.06
F0.547	F0.563	M_skm_e	1	0.07	1	0.07
F0.563	F0.547	M_acald_e	1	0.1	1	0.1
F0.563	F0.547	M_coa_e	1	0.05	1	0.05
F0.563	F0.547	M_fol_e	1	0.07	1	0.07
F0.563	F0.547	M_gam6p_e	1	0.04	1	0.04
F0.563	F0.547	M_his__L_e	1	0.05	1	0.05
F0.563	F0.547	M_lys__L_e	1	0.74	1	0.74
F0.563	F0.547	M_nh4_e	1	0.91	1	0.91
F0.563	F0.547	M_pyr_e	1	1	1	1
F0.563	F0.547	M_thr__L_e	1	0.37	1	0.37
F0.563	F0.547	M_uaagmda_e	1	0.3	1	0.3
F0.563	F0.547	M_val__L_e	1	0.02	1	0.02

## Sheet: Asgard archaea
Receiver	Donor	Compound	SCS (Species coupling score)	MUS (Metabolic uptake score)	MPS (Metabolite production score)	SMETANA
F0.014	F0.009	M_acac_e	1	0.02	1	0.02
F0.014	F0.009	M_acald_e	1	0.08	1	0.08
F0.014	F0.009	M_alaala_e	1	0.02	1	0.02
F0.014	F0.009	M_arg__L_e	1	0.38	1	0.38
F0.014	F0.009	M_asp__L_e	1	0.06	1	0.06
F0.014	F0.009	M_coa_e	1	0.02	1	0.02
F0.014	F0.009	M_cu2_e	1	1	1	1
F0.014	F0.009	M_g3pe_e	1	0.58	1	0.58
F0.014	F0.009	M_glu__L_e	1	0.09	1	0.09
F0.014	F0.009	M_h2o_e	1	0.22	1	0.22
F0.014	F0.009	M_h2s_e	1	0.03	1	0.03
F0.014	F0.009	M_h_e	1	0.04	1	0.04
F0.014	F0.009	M_his__L_e	1	0.28	1	0.28
F0.014	F0.009	M_inost_e	1	0.38	1	0.38
F0.014	F0.009	M_lys__L_e	1	0.05	1	0.05
F0.014	F0.009	M_nh4_e	1	0.03	1	0.03
F0.014	F0.009	M_orn_e	1	0.13	1	0.13
F0.014	F0.009	M_pi_e	1	0.42	1	0.42
F0.014	F0.009	M_pro__L_e	1	0.01	1	0.01
F0.014	F0.009	M_ptrc_e	1	0.1	1	0.1
F0.014	F0.009	M_rib__D_e	1	1	1	1
F0.154	F0.009	M_arg__L_e	1	0.1	1	0.1
F0.154	F0.009	M_asp__L_e	1	0.2	1	0.2
F0.154	F0.009	M_coa_e	1	0.01	1	0.01
F0.154	F0.009	M_cu2_e	1	1	1	1
F0.154	F0.009	M_etha_e	1	0.01	1	0.01
F0.154	F0.009	M_fe2_e	1	0.05	1	0.05
F0.154	F0.009	M_g3pe_e	1	0.17	1	0.17
F0.154	F0.009	M_glc__D_e	1	0.02	1	0.02
F0.154	F0.009	M_glu__L_e	1	0.01	1	0.01
F0.154	F0.009	M_h2s_e	1	0.04	1	0.04
F0.154	F0.009	M_his__L_e	1	0.16	1	0.16
F0.154	F0.009	M_indole_e	1	0.02	1	0.02
F0.154	F0.009	M_lys__L_e	1	0.02	1	0.02
F0.154	F0.009	M_malt_e	1	0.03	1	0.03
F0.154	F0.009	M_malttr_e	1	0.95	1	0.95
F0.154	F0.009	M_nh4_e	1	0.03	1	0.03
F0.154	F0.009	M_orn_e	1	0.07	1	0.07
F0.154	F0.009	M_pi_e	1	0.42	1	0.42
F0.154	F0.009	M_pro__L_e	1	0.01	1	0.01
F0.154	F0.009	M_ptrc_e	1	0.05	1	0.05
F0.154	F0.009	M_urea_e	1	0.28	1	0.28
F0.574	F0.009	M_arg__L_e	1	0.01	1	0.01
F0.574	F0.009	M_coa_e	1	0.04	1	0.04
F0.574	F0.009	M_fe2_e	1	1	1	1
F0.574	F0.009	M_glc__D_e	1	1	1	1
F0.574	F0.009	M_h2s_e	1	0.07	1	0.07
F0.574	F0.009	M_h_e	1	0.03	1	0.03
F0.574	F0.009	M_his__L_e	1	0.28	1	0.28
F0.574	F0.009	M_lys__L_e	1	0.05	1	0.05
F0.574	F0.009	M_nh4_e	1	0.78	1	0.78
F0.574	F0.009	M_pi_e	1	1	1	1
F0.574	F0.009	M_xan_e	1	0.06	1	0.06
F0.604	F0.009	M_arg__L_e	1	0.26	1	0.26
F0.604	F0.009	M_fum_e	1	0.02	1	0.02
F0.604	F0.009	M_glcur_e	1	1	1	1
F0.604	F0.009	M_glu__L_e	1	0.99	1	0.99
F0.604	F0.009	M_h2o_e	1	0.02	1	0.02
F0.604	F0.009	M_h2s_e	1	0.03	1	0.03
F0.604	F0.009	M_h_e	1	0.22	1	0.22
F0.604	F0.009	M_his__L_e	1	0.02	1	0.02
F0.604	F0.009	M_indole_e	1	0.02	1	0.02
F0.604	F0.009	M_lys__L_e	1	0.3	1	0.3
F0.604	F0.009	M_nh4_e	1	0.01	1	0.01
F0.604	F0.009	M_orn_e	1	0.05	1	0.05
F0.604	F0.009	M_pi_e	1	1	1	1
F0.604	F0.009	M_pro__L_e	1	0.05	1	0.05
F0.604	F0.009	M_rib__D_e	1	0.01	1	0.01
F0.666	F0.009	M_acald_e	1	0.24	1	0.24
F0.666	F0.009	M_arg__L_e	1	0.05	1	0.05
F0.666	F0.009	M_asp__L_e	1	0.2	1	0.2
F0.666	F0.009	M_coa_e	1	0.03	1	0.03
F0.666	F0.009	M_cu2_e	1	1	1	1
F0.666	F0.009	M_fe2_e	1	0.01	1	0.01
F0.666	F0.009	M_for_e	1	0.02	1	0.02
F0.666	F0.009	M_glc__D_e	1	0.12	1	0.12
F0.666	F0.009	M_glu__L_e	1	0.27	1	0.27
F0.666	F0.009	M_glyc_e	1	0.31	1	0.31
F0.666	F0.009	M_h2o_e	1	0.02	1	0.02
F0.666	F0.009	M_h2s_e	1	0.02	1	0.02
F0.666	F0.009	M_h_e	1	0.02	1	0.02
F0.666	F0.009	M_his__L_e	1	0.3	1	0.3
F0.666	F0.009	M_lys__L_e	1	0.18	1	0.18
F0.666	F0.009	M_malt_e	1	0.17	1	0.17
F0.666	F0.009	M_nh4_e	1	0.01	1	0.01
F0.666	F0.009	M_orn_e	1	0.28	1	0.28
F0.666	F0.009	M_pi_e	1	1	1	1
F0.666	F0.009	M_pro__L_e	1	0.02	1	0.02
F0.154	F0.109	M_bz_e	1	0.03	1	0.03
F0.154	F0.109	M_coa_e	1	0.01	1	0.01
F0.154	F0.109	M_etha_e	1	0.18	1	0.18
F0.154	F0.109	M_glyc3p_e	1	0.5	1	0.5
F0.154	F0.109	M_indole_e	1	0.01	1	0.01
F0.154	F0.109	M_nh4_e	1	0.56	1	0.56
F0.154	F0.109	M_pi_e	1	0.5	1	0.5
F0.154	F0.109	M_thr__L_e	1	0.26	1	0.26
F0.273	F0.109	M_coa_e	1	0.01	1	0.01
F0.273	F0.109	M_fe2_e	1	1	1	1
F0.273	F0.109	M_glyc3p_e	1	0.38	1	0.38
F0.273	F0.109	M_h2o_e	1	1	1	1
F0.273	F0.109	M_nh4_e	1	1	1	1
F0.273	F0.109	M_pi_e	1	0.62	1	0.62
F0.273	F0.109	M_ser__L_e	1	0.02	1	0.02
F0.273	F0.109	M_thr__L_e	1	0.04	1	0.04
F0.109	F0.574	M_coa_e	1	0.11	1	0.11
F0.109	F0.574	M_h2s_e	1	0.26	1	0.26
F0.109	F0.574	M_ile__L_e	1	0.01	1	0.01
F0.109	F0.574	M_nh4_e	1	1	1	1
F0.109	F0.574	M_phe__L_e	1	0.43	1	0.43
F0.109	F0.574	M_pi_e	1	1	1	1
F0.574	F0.109	M_fe2_e	1	1	1	1
F0.574	F0.109	M_h2s_e	1	0.01	1	0.01
F0.574	F0.109	M_h_e	1	0.31	1	0.31
F0.112	F0.273	M_arg__L_e	1	0.23	1	0.23
F0.112	F0.273	M_h2_e	1	0.12	1	0.12
F0.112	F0.273	M_h_e	1	0.22	1	0.22
F0.112	F0.574	M_4abz_e	1	0.2	1	0.2
F0.112	F0.574	M_chor_e	1	0.03	1	0.03
F0.112	F0.574	M_coa_e	1	0.03	1	0.03
F0.112	F0.574	M_cu2_e	1	1	1	1
F0.112	F0.574	M_h2s_e	1	0.09	1	0.09
F0.112	F0.574	M_ile__L_e	1	0.2	1	0.2
F0.112	F0.574	M_nh4_e	1	0.91	1	0.91
F0.112	F0.574	M_pi_e	1	1	1	1
F0.574	F0.112	M_4abz_e	1	0.2	1	0.2
F0.574	F0.112	M_chor_e	1	0.01	1	0.01
F0.574	F0.112	M_fe2_e	1	1	1	1
F0.574	F0.112	M_h2o_e	1	0.01	1	0.01
F0.574	F0.112	M_h2s_e	1	0.01	1	0.01
F0.574	F0.112	M_h_e	1	0.22	1	0.22
F0.574	F0.112	M_inost_e	1	0.07	1	0.07
F0.574	F0.112	M_lys__L_e	1	0.06	1	0.06
F0.456	F0.574	M_acald_e	1	0.07	1	0.07
F0.456	F0.574	M_h2s_e	1	0.26	1	0.26
F0.456	F0.574	M_ile__L_e	1	0.01	1	0.01
F0.456	F0.574	M_nh4_e	1	1	1	1
F0.456	F0.574	M_pi_e	1	1	1	1
F0.574	F0.456	M_chor_e	1	0.04	1	0.04
F0.574	F0.456	M_fe2_e	1	1	1	1
F0.574	F0.456	M_h2o_e	1	0.1	1	0.1
F0.574	F0.456	M_h2s_e	1	0.01	1	0.01
F0.574	F0.456	M_h_e	1	0.29	1	0.29
F0.563	F0.604	M_acald_e	1	1	1	1
F0.563	F0.604	M_arg__L_e	1	0.19	1	0.19
F0.563	F0.604	M_fe2_e	1	0.11	1	0.11
F0.563	F0.604	M_fol_e	1	0.09	1	0.09
F0.563	F0.604	M_glyc_e	1	1	1	1
F0.563	F0.604	M_h2s_e	1	0.01	1	0.01
F0.563	F0.604	M_orn_e	1	0.18	1	0.18
F0.563	F0.604	M_pi_e	1	1	1	1
F0.604	F0.563	M_nh4_e	1	1	1	1
F0.604	F0.563	M_skm_e	1	0.09	1	0.09
F0.563	F0.666	M_acald_e	1	1	1	1
F0.563	F0.666	M_arg__L_e	1	0.03	1	0.03
F0.563	F0.666	M_fe2_e	1	0.02	1	0.02
F0.563	F0.666	M_h2o_e	1	1	1	1
F0.563	F0.666	M_h_e	1	0.27	1	0.27
F0.563	F0.666	M_orn_e	1	0.01	1	0.01
F0.563	F0.666	M_pi_e	1	1	1	1
F0.009	F0.417	M_acald_e	1	0.02	1	0.02
F0.009	F0.417	M_bz_e	1	0.17	1	0.17
F0.009	F0.417	M_h2o_e	1	0.1	1	0.1
F0.009	F0.417	M_nh4_e	1	1	1	1
F0.417	F0.009	M_cu2_e	1	1	1	1
F0.417	F0.009	M_etha_e	1	1	1	1
F0.417	F0.009	M_fe2_e	1	0.01	1	0.01
F0.417	F0.009	M_fe3_e	1	1	1	1
F0.417	F0.009	M_h2s_e	1	0.04	1	0.04
F0.417	F0.009	M_h_e	1	0.21	1	0.21
F0.417	F0.009	M_his__L_e	1	0.22	1	0.22
F0.417	F0.009	M_pi_e	1	1	1	1
F0.417	F0.009	M_rib__D_e	1	0.65	1	0.65
F0.014	F0.109	M_acac_e	1	0.02	1	0.02
F0.014	F0.109	M_acald_e	1	0.07	1	0.07
F0.014	F0.109	M_bz_e	1	0.01	1	0.01
F0.014	F0.109	M_coa_e	1	0.04	1	0.04
F0.014	F0.109	M_glyc3p_e	1	0.63	1	0.63
F0.014	F0.109	M_h2o_e	1	0.44	1	0.44
F0.014	F0.109	M_h2s_e	1	0.05	1	0.05
F0.014	F0.109	M_indole_e	1	0.57	1	0.57
F0.014	F0.109	M_nh4_e	1	1	1	1
F0.014	F0.109	M_pi_e	1	0.37	1	0.37
F0.563	F0.014	M_acald_e	1	1	1	1
F0.563	F0.014	M_coa_e	1	0.01	1	0.01
F0.563	F0.014	M_lys__L_e	1	0.04	1	0.04
F0.563	F0.014	M_nh4_e	1	0.59	1	0.59
F0.563	F0.014	M_orn_e	1	0.52	1	0.52
F0.563	F0.014	M_pi_e	1	1	1	1
F0.563	F0.014	M_pnto__R_e	1	0.01	1	0.01
F0.045	F0.109	M_amp_e	1	0.17	1	0.17
F0.045	F0.109	M_bz_e	1	0.04	1	0.04
F0.045	F0.109	M_fe2_e	1	1	1	1
F0.045	F0.109	M_h2o_e	1	1	1	1
F0.045	F0.109	M_h_e	1	1	1	1
F0.045	F0.109	M_trp__L_e	1	0.09	1	0.09
F0.109	F0.045	M_dtmp_e	1	0.04	1	0.04
F0.109	F0.045	M_h2s_e	1	0.01	1	0.01
F0.109	F0.045	M_nh4_e	1	0.41	1	0.41
F0.109	F0.045	M_pi_e	1	0.56	1	0.56
F0.109	F0.045	M_ura_e	1	0.01	1	0.01
F0.045	F0.112	M_4abz_e	1	0.39	1	0.39
F0.045	F0.112	M_amp_e	1	0.06	1	0.06
F0.045	F0.112	M_arg__L_e	1	0.46	1	0.46
F0.045	F0.112	M_fe2_e	1	1	1	1
F0.045	F0.112	M_h2o_e	1	1	1	1
F0.045	F0.112	M_h_e	1	1	1	1
F0.045	F0.112	M_inost_e	1	0.01	1	0.01
F0.045	F0.112	M_lys__L_e	1	0.01	1	0.01
F0.112	F0.045	M_nh4_e	1	1	1	1
F0.112	F0.045	M_pi_e	1	0.59	1	0.59
F0.045	F0.456	M_fe2_e	1	1	1	1
F0.045	F0.456	M_h2o_e	1	1	1	1
F0.045	F0.456	M_h_e	1	1	1	1
F0.456	F0.045	M_acald_e	1	0.492308	1	0.492308
F0.456	F0.045	M_nh4_e	1	1	1	1
F0.456	F0.045	M_pi_e	1	1	1	1
F0.045	F0.563	M_ac_e	1	0.25	1	0.25
F0.045	F0.563	M_fe2_e	1	1	1	1
F0.045	F0.563	M_h2o_e	1	1	1	1
F0.045	F0.563	M_h_e	1	1	1	1
F0.045	F0.563	M_inost_e	1	0.01	1	0.01
F0.563	F0.045	M_acald_e	1	1	1	1
F0.563	F0.045	M_nh4_e	1	1	1	1
F0.563	F0.045	M_pi_e	1	1	1	1
F0.563	F0.154	M_acald_e	1	1	1	1
F0.563	F0.154	M_arg__L_e	1	1	1	1
F0.563	F0.154	M_coa_e	1	0.2	1	0.2
F0.563	F0.154	M_h2o_e	1	1	1	1
F0.563	F0.154	M_h2s_e	1	0.14	1	0.14
F0.563	F0.154	M_lys__L_e	1	0.57	1	0.57
F0.563	F0.154	M_nh4_e	1	1	1	1
F0.563	F0.154	M_orn_e	1	0.57	1	0.57
F0.563	F0.154	M_pi_e	1	1	1	1
F0.563	F0.154	M_pyr_e	1	1	1	1
F0.273	F0.456	M_fe2_e	1	1	1	1
F0.273	F0.456	M_fum_e	1	1	1	1
F0.273	F0.456	M_h2o_e	1	1	1	1
F0.273	F0.456	M_h2s_e	1	0.25	1	0.25
F0.273	F0.456	M_inost_e	1	1	1	1
F0.456	F0.273	M_arg__L_e	1	0.01	1	0.01
F0.456	F0.273	M_nh4_e	1	1	1	1
F0.456	F0.273	M_pi_e	1	1	1	1
F0.273	F0.563	M_fe2_e	1	1	1	1
F0.273	F0.563	M_fol_e	1	0.09	1	0.09
F0.273	F0.563	M_gam6p_e	1	0.08	1	0.08
F0.273	F0.563	M_h2o_e	1	1	1	1
F0.273	F0.563	M_inost_e	1	0.01	1	0.01
F0.273	F0.563	M_nh4_e	1	1	1	1
F0.273	F0.563	M_pro__L_e	1	0.06	1	0.06
F0.540	F0.563	M_coa_e	1	0.16	1	0.16
F0.540	F0.563	M_fe2_e	1	0.45	1	0.45
F0.540	F0.563	M_glyc_e	1	0.09	1	0.09
F0.540	F0.563	M_nh4_e	1	1	1	1

## Sheet: Bathyarchaeota
Receiver	Donor	Compound	SCS (Species coupling score)	MUS (Metabolic uptake score)	MPS (Metabolite production score)	SMETANA
F0.009	F0.452	M_asp__L_e	1	0.17	1	0.17
F0.009	F0.452	M_coa_e	1	0.01	1	0.01
F0.009	F0.452	M_fe2_e	1	0.24	1	0.24
F0.009	F0.452	M_fum_e	1	0.02	1	0.02
F0.009	F0.452	M_h2o_e	1	0.2	1	0.2
F0.009	F0.452	M_his__L_e	1	0.01	1	0.01
F0.009	F0.452	M_nh4_e	1	0.82	1	0.82
F0.009	F0.452	M_pi_e	1	1	1	1
F0.009	F0.452	M_pro__L_e	1	0.02	1	0.02
F0.009	F0.452	M_succ_e	1	0.02	1	0.02
F0.452	F0.009	M_arg__L_e	1	0.03	1	0.03
F0.452	F0.009	M_asp__L_e	1	0.21	1	0.21
F0.452	F0.009	M_cu2_e	1	1	1	1
F0.452	F0.009	M_fe2_e	1	0.15	1	0.15
F0.452	F0.009	M_glc__D_e	1	0.44	1	0.44
F0.452	F0.009	M_h2o_e	1	0.01	1	0.01
F0.452	F0.009	M_h2s_e	1	0.02	1	0.02
F0.452	F0.009	M_h_e	1	0.01	1	0.01
F0.452	F0.009	M_malt_e	1	0.42	1	0.42
F0.452	F0.009	M_nh4_e	1	0.01	1	0.01
F0.452	F0.009	M_orn_e	1	0.03	1	0.03
F0.452	F0.009	M_pro__L_e	1	0.01	1	0.01
F0.478	F0.009	M_arg__L_e	1	0.01	1	0.01
F0.478	F0.009	M_coa_e	1	0.07	1	0.07
F0.478	F0.009	M_cu2_e	1	1	1	1
F0.478	F0.009	M_fe2_e	1	1	1	1
F0.478	F0.009	M_fum_e	1	0.39	1	0.39
F0.478	F0.009	M_glc__D_e	1	1	1	1
F0.478	F0.009	M_glu__L_e	1	0.14	1	0.14
F0.478	F0.009	M_h2s_e	1	0.04	1	0.04
F0.478	F0.009	M_h_e	1	0.01	1	0.01
F0.478	F0.009	M_lys__L_e	1	0.01	1	0.01
F0.478	F0.009	M_nh4_e	1	0.9	1	0.9
F0.478	F0.009	M_orn_e	1	0.05	1	0.05
F0.478	F0.009	M_pi_e	1	1	1	1
F0.478	F0.009	M_pro__L_e	1	0.01	1	0.01
F0.478	F0.009	M_xtsn_e	1	0.06	1	0.06
F0.166	F0.109	M_coa_e	1	0.26	1	0.26
F0.166	F0.109	M_fe2_e	1	1	1	1
F0.166	F0.109	M_fol_e	1	0.26	1	0.26
F0.166	F0.109	M_hxan_e	1	1	1	1
F0.166	F0.109	M_nh4_e	1	1	1	1
F0.166	F0.109	M_pi_e	1	1	1	1
F0.109	F0.330	M_4abut_e	1	0.57	1	0.57
F0.109	F0.330	M_bz_e	1	0.18	1	0.18
F0.109	F0.330	M_coa_e	1	0.02	1	0.02
F0.109	F0.330	M_cu2_e	1	1	1	1
F0.109	F0.330	M_fol_e	1	0.09	1	0.09
F0.109	F0.330	M_h2o_e	1	0.02	1	0.02
F0.109	F0.330	M_h_e	1	0.13	1	0.13
F0.109	F0.330	M_nh4_e	1	0.43	1	0.43
F0.109	F0.330	M_pi_e	1	1	1	1
F0.330	F0.109	M_fe2_e	1	1	1	1
F0.330	F0.109	M_h2o_e	1	0.03	1	0.03
F0.330	F0.109	M_h_e	1	0.02	1	0.02
F0.330	F0.109	M_hxan_e	1	0.01	1	0.01
F0.330	F0.109	M_thr__L_e	1	0.08	1	0.08
F0.330	F0.109	M_ura_e	1	0.01	1	0.01
F0.109	F0.478	M_h2o_e	1	0.05	1	0.05
F0.109	F0.478	M_pi_e	1	1	1	1
F0.112	F0.166	M_fol_e	1	0.16	1	0.16
F0.112	F0.166	M_h2o_e	1	0.31	1	0.31
F0.112	F0.166	M_h_e	1	0.02	1	0.02
F0.112	F0.166	M_his__L_e	1	0.18	1	0.18
F0.112	F0.166	M_met__L_e	1	0.19	1	0.19
F0.112	F0.166	M_nh4_e	1	0.96	1	0.96
F0.112	F0.166	M_val__L_e	1	0.03	1	0.03
F0.166	F0.112	M_arg__L_e	1	0.02	1	0.02
F0.166	F0.112	M_coa_e	1	0.1	1	0.1
F0.166	F0.112	M_fe2_e	1	1	1	1
F0.166	F0.112	M_hxan_e	1	1	1	1
F0.166	F0.112	M_ile__L_e	1	0.01	1	0.01
F0.166	F0.112	M_inost_e	1	0.01	1	0.01
F0.166	F0.112	M_pi_e	1	1	1	1
F0.166	F0.112	M_pro__L_e	1	0.01	1	0.01
F0.478	F0.112	M_4abz_e	1	0.2	1	0.2
F0.478	F0.112	M_acald_e	1	0.01	1	0.01
F0.478	F0.112	M_coa_e	1	0.05	1	0.05
F0.478	F0.112	M_fe2_e	1	1	1	1
F0.478	F0.112	M_glu__L_e	1	0.13	1	0.13
F0.478	F0.112	M_h2s_e	1	0.04	1	0.04
F0.478	F0.112	M_inost_e	1	0.03	1	0.03
F0.478	F0.112	M_leu__L_e	1	0.18	1	0.18
F0.478	F0.112	M_nh4_e	1	0.89	1	0.89
F0.478	F0.112	M_pi_e	1	1	1	1
F0.456	F0.478	M_h2o_e	1	0.24	1	0.24
F0.456	F0.478	M_h_e	1	0.3	1	0.3
F0.456	F0.478	M_pi_e	1	1	1	1
F0.478	F0.456	M_cgly_e	1	0.32	1	0.32
F0.478	F0.456	M_fe2_e	1	1	1	1
F0.478	F0.456	M_fum_e	1	1	1	1
F0.478	F0.456	M_gua_e	1	0.03	1	0.03
F0.478	F0.456	M_h2s_e	1	0.1	1	0.1
F0.478	F0.456	M_inost_e	1	0.12	1	0.12
F0.478	F0.456	M_nh4_e	1	1	1	1
F0.563	F0.662	M_bz_e	1	0.27	1	0.27
F0.563	F0.662	M_fol_e	1	0.05	1	0.05
F0.563	F0.662	M_nh4_e	1	0.14	1	0.14
F0.563	F0.662	M_pi_e	1	1	1	1
F0.563	F0.662	M_so3_e	1	0.18	1	0.18
F0.563	F0.199	M_acald_e	1	1	1	1
F0.563	F0.199	M_arg__L_e	1	1	1	1
F0.563	F0.199	M_nh4_e	1	1	1	1
F0.563	F0.199	M_pi_e	1	1	1	1
F0.330	F0.563	M_fe2_e	1	1	1	1
F0.330	F0.563	M_inost_e	1	0.05	1	0.05
F0.563	F0.330	M_acald_e	1	0.3	1	0.3
F0.563	F0.330	M_fol_e	1	0.01	1	0.01
F0.563	F0.330	M_nh4_e	1	1	1	1
F0.563	F0.330	M_pi_e	1	1	1	1
F0.563	F0.330	M_so3_e	1	1	1	1
F0.452	F0.563	M_h2s_e	1	1	1	1
F0.452	F0.563	M_ile__L_e	1	0.08	1	0.08

## Sheet: Actinobacteriota
Receiver	Donor	Compound	SCS (Species coupling score)	MUS (Metabolic uptake score)	MPS (Metabolite production score)	SMETANA
F0.070	F0.009	M_acald_e	1	0.17	1	0.17
F0.070	F0.009	M_arg__L_e	1	0.4	1	0.4
F0.070	F0.009	M_asp__L_e	1	0.03	1	0.03
F0.070	F0.009	M_cu2_e	1	1	1	1
F0.070	F0.009	M_fe2_e	1	0.53	1	0.53
F0.070	F0.009	M_fe3_e	1	0.07	1	0.07
F0.070	F0.009	M_glu__L_e	1	0.01	1	0.01
F0.070	F0.009	M_h2o_e	1	0.01	1	0.01
F0.070	F0.009	M_h2s_e	1	0.03	1	0.03
F0.070	F0.009	M_h_e	1	0.11	1	0.11
F0.070	F0.009	M_his__L_e	1	0.04	1	0.04
F0.070	F0.009	M_nh4_e	1	0.34	1	0.34
F0.070	F0.009	M_orn_e	1	0.2	1	0.2
F0.070	F0.009	M_pi_e	1	1	1	1
F0.070	F0.009	M_pro__L_e	1	0.04	1	0.04
F0.070	F0.009	M_ptrc_e	1	0.05	1	0.05
F0.070	F0.009	M_rib__D_e	1	0.23	1	0.23
F0.009	F0.161	M_acald_e	1	0.01	1	0.01
F0.009	F0.161	M_arg__L_e	1	0.04	1	0.04
F0.009	F0.161	M_bz_e	1	0.01	1	0.01
F0.009	F0.161	M_fe2_e	1	0.27	1	0.27
F0.009	F0.161	M_h2o_e	1	0.1	1	0.1
F0.009	F0.161	M_h2s_e	1	0.02	1	0.02
F0.009	F0.161	M_h_e	1	0.19	1	0.19
F0.009	F0.161	M_leu__L_e	1	0.01	1	0.01
F0.009	F0.161	M_lys__L_e	1	0.08	1	0.08
F0.009	F0.161	M_orn_e	1	0.17	1	0.17
F0.009	F0.161	M_pi_e	1	1	1	1
F0.009	F0.161	M_uaagmda_e	1	0.06	1	0.06
F0.009	F0.161	M_val__L_e	1	0.04	1	0.04
F0.161	F0.009	M_arg__L_e	1	0.32	1	0.32
F0.161	F0.009	M_asp__L_e	1	0.15	1	0.15
F0.161	F0.009	M_cu2_e	1	1	1	1
F0.161	F0.009	M_h2o_e	1	0.01	1	0.01
F0.161	F0.009	M_h2s_e	1	0.02	1	0.02
F0.161	F0.009	M_his__L_e	1	0.11	1	0.11
F0.161	F0.009	M_hxan_e	1	0.16	1	0.16
F0.161	F0.009	M_lys__L_e	1	0.02	1	0.02
F0.161	F0.009	M_nh4_e	1	0.34	1	0.34
F0.161	F0.009	M_orn_e	1	0.11	1	0.11
F0.161	F0.009	M_pro__L_e	1	0.02	1	0.02
F0.161	F0.009	M_rib__D_e	1	0.03	1	0.03
F0.009	F0.359	M_acac_e	1	0.02	1	0.02
F0.009	F0.359	M_acald_e	1	0.1	1	0.1
F0.009	F0.359	M_bz_e	1	0.26	1	0.26
F0.009	F0.359	M_co2_e	1	0.01	1	0.01
F0.009	F0.359	M_h2o_e	1	0.16	1	0.16
F0.009	F0.359	M_h2s_e	1	0.06	1	0.06
F0.009	F0.359	M_indole_e	1	0.05	1	0.05
F0.009	F0.359	M_nh4_e	1	1	1	1
F0.009	F0.359	M_oxa_e	1	0.02	1	0.02
F0.009	F0.359	M_pi_e	1	1	1	1
F0.359	F0.009	M_cu2_e	1	1	1	1
F0.359	F0.009	M_fe2_e	1	1	1	1
F0.359	F0.009	M_h2s_e	1	0.01	1	0.01
F0.359	F0.009	M_h_e	1	0.2	1	0.2
F0.359	F0.009	M_malttr_e	1	1	1	1
F0.009	F0.460	M_arg__L_e	1	0.2	1	0.2
F0.009	F0.460	M_bz_e	1	0.04	1	0.04
F0.009	F0.460	M_cu2_e	1	0.91	1	0.91
F0.009	F0.460	M_fe2_e	1	0.55	1	0.55
F0.009	F0.460	M_h2o_e	1	0.04	1	0.04
F0.009	F0.460	M_h2s_e	1	0.02	1	0.02
F0.009	F0.460	M_lys__L_e	1	0.16	1	0.16
F0.009	F0.460	M_nh4_e	1	0.07	1	0.07
F0.009	F0.460	M_orn_e	1	0.45	1	0.45
F0.009	F0.460	M_pyr_e	1	0.22	1	0.22
F0.009	F0.460	M_succ_e	1	0.01	1	0.01
F0.009	F0.460	M_xan_e	1	0.01	1	0.01
F0.460	F0.009	M_arg__L_e	1	0.23	1	0.23
F0.460	F0.009	M_co2_e	1	0.03	1	0.03
F0.460	F0.009	M_cu2_e	1	0.96	1	0.96
F0.460	F0.009	M_etha_e	1	1	1	1
F0.460	F0.009	M_fe2_e	1	0.09	1	0.09
F0.460	F0.009	M_glu__L_e	1	0.22	1	0.22
F0.460	F0.009	M_h2o_e	1	0.01	1	0.01
F0.460	F0.009	M_h2s_e	1	0.03	1	0.03
F0.460	F0.009	M_lys__L_e	1	0.01	1	0.01
F0.460	F0.009	M_nh4_e	1	0.01	1	0.01
F0.460	F0.009	M_orn_e	1	0.03	1	0.03
F0.460	F0.009	M_pi_e	1	1	1	1
F0.460	F0.009	M_uaagmda_e	1	0.03	1	0.03
F0.460	F0.009	M_urea_e	1	0.03	1	0.03
F0.009	F0.583	M_acald_e	1	0.11	1	0.11
F0.009	F0.583	M_bz_e	1	0.1	1	0.1
F0.009	F0.583	M_glcur_e	1	0.2	1	0.2
F0.009	F0.583	M_h2o_e	1	0.26	1	0.26
F0.009	F0.583	M_h2s_e	1	0.06	1	0.06
F0.009	F0.583	M_h_e	1	0.12	1	0.12
F0.009	F0.583	M_indole_e	1	0.06	1	0.06
F0.009	F0.583	M_lys__L_e	1	0.25	1	0.25
F0.009	F0.583	M_nh4_e	1	0.15	1	0.15
F0.009	F0.583	M_pi_e	1	1	1	1
F0.009	F0.583	M_pyr_e	1	0.61	1	0.61
F0.009	F0.583	M_succ_e	1	0.01	1	0.01
F0.009	F0.583	M_uaagmda_e	1	0.3	1	0.3
F0.009	F0.583	M_val__L_e	1	0.2	1	0.2
F0.583	F0.009	M_arg__L_e	1	0.07	1	0.07
F0.583	F0.009	M_asp__L_e	1	0.13	1	0.13
F0.583	F0.009	M_chol_e	1	0.06	1	0.06
F0.583	F0.009	M_cu2_e	1	1	1	1
F0.583	F0.009	M_fe2_e	1	1	1	1
F0.583	F0.009	M_glu__L_e	1	0.1	1	0.1
F0.583	F0.009	M_h_e	1	0.01	1	0.01
F0.583	F0.009	M_his__L_e	1	0.13	1	0.13
F0.583	F0.009	M_indole_e	1	0.06	1	0.06
F0.583	F0.009	M_lys__L_e	1	0.07	1	0.07
F0.583	F0.009	M_nh4_e	1	0.31	1	0.31
F0.583	F0.009	M_orn_e	1	0.05	1	0.05
F0.583	F0.009	M_pro__L_e	1	0.01	1	0.01
F0.583	F0.009	M_ptrc_e	1	0.08	1	0.08
F0.583	F0.009	M_rib__D_e	1	0.04	1	0.04
F0.593	F0.009	M_acald_e	1	0.01	1	0.01
F0.593	F0.009	M_arg__L_e	1	0.25	1	0.25
F0.593	F0.009	M_asp__L_e	1	0.06	1	0.06
F0.593	F0.009	M_cu2_e	1	1	1	1
F0.593	F0.009	M_etha_e	1	0.2	1	0.2
F0.593	F0.009	M_fe2_e	1	0.09	1	0.09
F0.593	F0.009	M_glu__L_e	1	0.03	1	0.03
F0.593	F0.009	M_h2o_e	1	0.02	1	0.02
F0.593	F0.009	M_h2s_e	1	0.01	1	0.01
F0.593	F0.009	M_h_e	1	0.02	1	0.02
F0.593	F0.009	M_his__L_e	1	0.13	1	0.13
F0.593	F0.009	M_lys__L_e	1	0.06	1	0.06
F0.593	F0.009	M_malttr_e	1	0.53	1	0.53
F0.593	F0.009	M_nh4_e	1	0.08	1	0.08
F0.593	F0.009	M_orn_e	1	0.14	1	0.14
F0.593	F0.009	M_pi_e	1	0.48	1	0.48
F0.593	F0.009	M_pro__L_e	1	0.05	1	0.05
F0.593	F0.009	M_ptrc_e	1	0.13	1	0.13
F0.593	F0.009	M_rib__D_e	1	0.07	1	0.07
F0.109	F0.359	M_bz_e	1	0.11	1	0.11
F0.109	F0.359	M_glc__D_e	1	1	1	1
F0.109	F0.359	M_indole_e	1	0.08	1	0.08
F0.109	F0.359	M_nh4_e	1	0.46	1	0.46
F0.109	F0.359	M_phe__L_e	1	0.14	1	0.14
F0.109	F0.359	M_pi_e	1	1	1	1
F0.109	F0.359	M_trp__L_e	1	0.61	1	0.61
F0.583	F0.109	M_co2_e	1	0.06	1	0.06
F0.583	F0.109	M_fe2_e	1	1	1	1
F0.583	F0.109	M_glyc3p_e	1	0.45	1	0.45
F0.583	F0.109	M_h2s_e	1	0.05	1	0.05
F0.583	F0.109	M_h_e	1	0.01	1	0.01
F0.583	F0.109	M_nh4_e	1	0.36	1	0.36
F0.583	F0.109	M_pi_e	1	0.55	1	0.55
F0.583	F0.109	M_ser__L_e	1	0.52	1	0.52
F0.583	F0.109	M_thr__L_e	1	0.26	1	0.26
F0.583	F0.109	M_uaagmda_e	1	0.02	1	0.02
F0.583	F0.109	M_ura_e	1	0.1	1	0.1
F0.112	F0.583	M_h2o_e	1	0.17	1	0.17
F0.112	F0.583	M_h_e	1	0.23	1	0.23
F0.112	F0.583	M_nh4_e	1	1	1	1
F0.583	F0.112	M_fe2_e	1	1	1	1
F0.583	F0.112	M_glu__L_e	1	0.02	1	0.02
F0.583	F0.112	M_pi_e	1	0.66	1	0.66
F0.583	F0.112	M_thr__L_e	1	1	1	1
F0.563	F0.583	M_acald_e	1	1	1	1
F0.563	F0.583	M_h2o_e	1	1	1	1
F0.563	F0.583	M_h2s_e	1	0.12	1	0.12
F0.563	F0.583	M_indole_e	1	0.02	1	0.02
F0.563	F0.583	M_lys__L_e	1	0.56	1	0.56
F0.563	F0.583	M_nh4_e	1	1	1	1
F0.563	F0.583	M_pi_e	1	1	1	1
F0.563	F0.583	M_pyr_e	1	1	1	1
F0.563	F0.583	M_uaagmda_e	1	0.84	1	0.84
F0.563	F0.583	M_val__L_e	1	0.57	1	0.57
F0.583	F0.563	M_fe2_e	1	1	1	1
F0.563	F0.593	M_acald_e	1	1	1	1
F0.563	F0.593	M_arg__L_e	1	0.25	1	0.25
F0.563	F0.593	M_h2o_e	1	0.09	1	0.09
F0.563	F0.593	M_lys__L_e	1	0.02	1	0.02
F0.563	F0.593	M_nh4_e	1	0.51	1	0.51
F0.563	F0.593	M_orn_e	1	0.55	1	0.55
F0.563	F0.593	M_pi_e	1	1	1	1
F0.563	F0.593	M_pnto__R_e	1	0.02	1	0.02
F0.008	F0.563	M_fe2_e	1	1	1	1
F0.008	F0.563	M_h_e	1	0.2	1	0.2
F0.008	F0.563	M_lys__L_e	1	0.03	1	0.03
F0.563	F0.008	M_acald_e	1	0.05	1	0.05
F0.563	F0.008	M_arg__L_e	1	0.2	1	0.2
F0.563	F0.008	M_coa_e	1	0.03	1	0.03
F0.563	F0.008	M_cu2_e	1	1	1	1
F0.563	F0.008	M_etoh_e	1	0.04	1	0.04
F0.563	F0.008	M_glu__L_e	1	0.03	1	0.03
F0.563	F0.008	M_glyc_e	1	0.01	1	0.01
F0.563	F0.008	M_h2s_e	1	0.02	1	0.02
F0.563	F0.008	M_lys__L_e	1	0.14	1	0.14
F0.563	F0.008	M_nh4_e	1	0.59	1	0.59
F0.563	F0.008	M_orn_e	1	0.48	1	0.48
F0.563	F0.008	M_pi_e	1	1	1	1
F0.053	F0.109	M_2pg_e	1	0.47	1	0.47
F0.053	F0.109	M_fe2_e	1	1	1	1
F0.053	F0.109	M_h_e	1	0.06	1	0.06
F0.053	F0.109	M_nh4_e	1	0.8	1	0.8
F0.053	F0.109	M_pi_e	1	0.47	1	0.47
F0.053	F0.109	M_thr__L_e	1	0.3	1	0.3
F0.109	F0.053	M_4hthr_e	1	1	1	1
F0.109	F0.053	M_arg__L_e	1	0.24	1	0.24
F0.109	F0.053	M_fru_e	1	1	1	1
F0.109	F0.053	M_h2o_e	1	0.01	1	0.01
F0.109	F0.053	M_h2s_e	1	0.1	1	0.1
F0.109	F0.053	M_his__L_e	1	0.03	1	0.03
F0.109	F0.053	M_lys__L_e	1	0.1	1	0.1
F0.109	F0.053	M_nh4_e	1	0.07	1	0.07
F0.109	F0.053	M_orn_e	1	0.12	1	0.12
F0.053	F0.112	M_arg__L_e	1	0.06	1	0.06
F0.053	F0.112	M_fe2_e	1	1	1	1
F0.053	F0.112	M_g3pe_e	1	0.54	1	0.54
F0.053	F0.112	M_h2s_e	1	0.05	1	0.05
F0.053	F0.112	M_h_e	1	0.26	1	0.26
F0.053	F0.112	M_lys__L_e	1	0.04	1	0.04
F0.053	F0.112	M_orn_e	1	0.03	1	0.03
F0.053	F0.112	M_pi_e	1	0.46	1	0.46
F0.053	F0.112	M_pro__L_e	1	0.05	1	0.05
F0.053	F0.112	M_thr__L_e	1	1	1	1
F0.112	F0.053	M_arg__L_e	1	0.15	1	0.15
F0.112	F0.053	M_h2o_e	1	0.11	1	0.11
F0.112	F0.053	M_his__L_e	1	0.4	1	0.4
F0.112	F0.053	M_nh4_e	1	0.38	1	0.38
F0.112	F0.053	M_orn_e	1	0.23	1	0.23
F0.053	F0.563	M_fe2_e	1	1	1	1
F0.053	F0.563	M_h2s_e	1	0.07	1	0.07
F0.053	F0.563	M_h_e	1	0.22	1	0.22
F0.053	F0.563	M_ile__L_e	1	0.09	1	0.09
F0.563	F0.053	M_acald_e	1	1	1	1
F0.563	F0.053	M_h2o_e	1	0.01	1	0.01
F0.563	F0.053	M_his__L_e	1	0.15	1	0.15
F0.563	F0.053	M_lys__L_e	1	0.04	1	0.04
F0.563	F0.053	M_nh4_e	1	0.56	1	0.56
F0.563	F0.053	M_orn_e	1	0.57	1	0.57
F0.070	F0.109	M_fe2_e	1	1	1	1
F0.070	F0.109	M_glyc3p_e	1	0.55	1	0.55
F0.070	F0.109	M_h2s_e	1	0.02	1	0.02
F0.070	F0.109	M_h_e	1	0.01	1	0.01
F0.070	F0.109	M_nh4_e	1	0.66	1	0.66
F0.070	F0.109	M_pi_e	1	0.45	1	0.45
F0.070	F0.109	M_thr__L_e	1	0.34	1	0.34
F0.070	F0.109	M_ura_e	1	0.02	1	0.02
F0.563	F0.161	M_acald_e	1	1	1	1
F0.563	F0.161	M_arg__L_e	1	0.47	1	0.47
F0.563	F0.161	M_glc__D_e	1	1	1	1
F0.563	F0.161	M_leu__L_e	1	0.04	1	0.04
F0.563	F0.161	M_lys__L_e	1	0.18	1	0.18
F0.563	F0.161	M_nh4_e	1	0.64	1	0.64
F0.563	F0.161	M_orn_e	1	0.59	1	0.59
F0.563	F0.161	M_pi_e	1	1	1	1
F0.563	F0.161	M_uaagmda_e	1	0.44	1	0.44
F0.563	F0.161	M_val__L_e	1	0.05	1	0.05
F0.563	F0.460	M_acald_e	1	1	1	1
F0.563	F0.460	M_arg__L_e	1	0.27	1	0.27
F0.563	F0.460	M_bz_e	1	0.07	1	0.07
F0.563	F0.460	M_h2o_e	1	1	1	1
F0.563	F0.460	M_h2s_e	1	0.08	1	0.08
F0.563	F0.460	M_lys__L_e	1	0.17	1	0.17
F0.563	F0.460	M_nh4_e	1	0.57	1	0.57
F0.563	F0.460	M_orn_e	1	0.53	1	0.53
F0.563	F0.460	M_pnto__R_e	1	0.01	1	0.01
F0.563	F0.460	M_pyr_e	1	1	1	1
F0.563	F0.460	M_uaagmda_e	1	0.01	1	0.01

## Sheet: Zixibacteria
Receiver	Donor	Compound	SCS (Species coupling score)	MUS (Metabolic uptake score)	MPS (Metabolite production score)	SMETANA
F0.022	F0.009	M_4hba_e	1	0.01	1	0.01
F0.022	F0.009	M_arg__L_e	1	0.34	1	0.34
F0.022	F0.009	M_asp__L_e	1	0.01	1	0.01
F0.022	F0.009	M_cu2_e	1	0.87	1	0.87
F0.022	F0.009	M_fe2_e	1	0.13	1	0.13
F0.022	F0.009	M_glu__L_e	1	0.04	1	0.04
F0.022	F0.009	M_h2_e	1	0.02	1	0.02
F0.022	F0.009	M_h2o_e	1	0.01	1	0.01
F0.022	F0.009	M_h2s_e	1	0.02	1	0.02
F0.022	F0.009	M_his__L_e	1	0.23	1	0.23
F0.022	F0.009	M_hxan_e	1	0.08	1	0.08
F0.022	F0.009	M_lys__L_e	1	0.02	1	0.02
F0.022	F0.009	M_nh4_e	1	0.03	1	0.03
F0.022	F0.009	M_pi_e	1	1	1	1
F0.022	F0.009	M_pro__L_e	1	0.03	1	0.03
F0.022	F0.009	M_uaagmda_e	1	0.04	1	0.04
F0.022	F0.009	M_xan_e	1	0.3	1	0.3
F0.228	F0.009	M_4hba_e	1	0.26	1	0.26
F0.228	F0.009	M_4hbz_e	1	0.04	1	0.04
F0.228	F0.009	M_acald_e	1	0.05	1	0.05
F0.228	F0.009	M_ac_e	1	0.01	1	0.01
F0.228	F0.009	M_alaala_e	1	0.2	1	0.2
F0.228	F0.009	M_bz_e	1	0.02	1	0.02
F0.228	F0.009	M_co2_e	1	0.02	1	0.02
F0.228	F0.009	M_coa_e	1	0.02	1	0.02
F0.228	F0.009	M_cu2_e	1	0.93	1	0.93
F0.228	F0.009	M_glu__L_e	1	0.08	1	0.08
F0.228	F0.009	M_glyc_e	1	1	1	1
F0.228	F0.009	M_h2_e	1	0.03	1	0.03
F0.228	F0.009	M_h2s_e	1	0.04	1	0.04
F0.228	F0.009	M_his__L_e	1	0.02	1	0.02
F0.228	F0.009	M_nh4_e	1	0.06	1	0.06
F0.228	F0.009	M_orn_e	1	0.92	1	0.92
F0.228	F0.009	M_pi_e	1	1	1	1
F0.228	F0.009	M_uaagmda_e	1	0.02	1	0.02
F0.393	F0.009	M_ala__D_e	1	0.26	1	0.26
F0.393	F0.009	M_arg__L_e	1	0.1	1	0.1
F0.393	F0.009	M_coa_e	1	0.01	1	0.01
F0.393	F0.009	M_cu2_e	1	1	1	1
F0.393	F0.009	M_fe2_e	1	1	1	1
F0.393	F0.009	M_glc__D_e	1	1	1	1
F0.393	F0.009	M_h2s_e	1	0.1	1	0.1
F0.393	F0.009	M_his__L_e	1	0.18	1	0.18
F0.393	F0.009	M_lys__L_e	1	0.04	1	0.04
F0.393	F0.009	M_nh4_e	1	0.6	1	0.6
F0.393	F0.009	M_orn_e	1	0.04	1	0.04
F0.393	F0.009	M_pi_e	1	1	1	1
F0.393	F0.009	M_uaagmda_e	1	0.1	1	0.1
F0.562	F0.009	M_arg__L_e	1	0.03	1	0.03
F0.562	F0.009	M_asp__L_e	1	0.37	1	0.37
F0.562	F0.009	M_fe2_e	1	1	1	1
F0.562	F0.009	M_h2o_e	1	0.15	1	0.15
F0.562	F0.009	M_h2s_e	1	0.02	1	0.02
F0.562	F0.009	M_h_e	1	0.13	1	0.13
F0.562	F0.009	M_his__L_e	1	0.14	1	0.14
F0.562	F0.009	M_lys__L_e	1	0.02	1	0.02
F0.562	F0.009	M_nh4_e	1	0.46	1	0.46
F0.562	F0.009	M_orn_e	1	0.06	1	0.06
F0.562	F0.009	M_pi_e	1	1	1	1
F0.393	F0.109	M_amp_e	1	0.34	1	0.34
F0.393	F0.109	M_bz_e	1	0.01	1	0.01
F0.393	F0.109	M_coa_e	1	0.03	1	0.03
F0.393	F0.109	M_fe2_e	1	1	1	1
F0.393	F0.109	M_fol_e	1	0.06	1	0.06
F0.393	F0.109	M_glyc3p_e	1	0.27	1	0.27
F0.393	F0.109	M_h2s_e	1	0.01	1	0.01
F0.393	F0.109	M_nh4_e	1	1	1	1
F0.393	F0.109	M_pi_e	1	0.52	1	0.52
F0.393	F0.109	M_ser__L_e	1	0.15	1	0.15
F0.393	F0.109	M_thr__L_e	1	0.01	1	0.01
F0.393	F0.109	M_trp__L_e	1	0.05	1	0.05
F0.109	F0.562	M_cu2_e	1	1	1	1
F0.109	F0.562	M_glc__D_e	1	0.22	1	0.22
F0.109	F0.562	M_glyc_e	1	0.22	1	0.22
F0.109	F0.562	M_h2_e	1	0.02	1	0.02
F0.109	F0.562	M_h2o_e	1	0.1	1	0.1
F0.109	F0.562	M_h2s_e	1	0.04	1	0.04
F0.109	F0.562	M_malt_e	1	0.8	1	0.8
F0.562	F0.109	M_acald_e	1	0.2	1	0.2
F0.562	F0.109	M_bz_e	1	0.01	1	0.01
F0.562	F0.109	M_etha_e	1	0.21	1	0.21
F0.562	F0.109	M_fe2_e	1	1	1	1
F0.562	F0.109	M_glyc3p_e	1	0.72	1	0.72
F0.562	F0.109	M_h2o_e	1	0.21	1	0.21
F0.562	F0.109	M_h2s_e	1	0.01	1	0.01
F0.562	F0.109	M_h_e	1	0.09	1	0.09
F0.562	F0.109	M_hxan_e	1	0.01	1	0.01
F0.562	F0.109	M_nh4_e	1	0.56	1	0.56
F0.562	F0.109	M_pi_e	1	0.28	1	0.28
F0.562	F0.109	M_thr__L_e	1	0.28	1	0.28
F0.393	F0.112	M_amp_e	1	0.52	1	0.52
F0.393	F0.112	M_arg__L_e	1	0.01	1	0.01
F0.393	F0.112	M_coa_e	1	0.03	1	0.03
F0.393	F0.112	M_fe2_e	1	1	1	1
F0.393	F0.112	M_leu__L_e	1	0.03	1	0.03
F0.393	F0.112	M_nh4_e	1	1	1	1
F0.393	F0.112	M_pi_e	1	0.52	1	0.52
F0.112	F0.407	M_acald_e	1	0.09	1	0.09
F0.112	F0.407	M_ala__L_e	1	0.36	1	0.36
F0.112	F0.407	M_asp__L_e	1	0.02	1	0.02
F0.112	F0.407	M_chor_e	1	1	1	1
F0.112	F0.407	M_coa_e	1	0.02	1	0.02
F0.112	F0.407	M_fol_e	1	0.01	1	0.01
F0.112	F0.407	M_glu__L_e	1	0.12	1	0.12
F0.112	F0.407	M_gly_e	1	0.01	1	0.01
F0.112	F0.407	M_h2_e	1	1	1	1
F0.112	F0.407	M_h2o_e	1	1	1	1
F0.112	F0.407	M_h_e	1	0.91	1	0.91
F0.112	F0.407	M_ile__L_e	1	0.11	1	0.11
F0.112	F0.407	M_leu__L_e	1	0.25	1	0.25
F0.112	F0.407	M_pi_e	1	1	1	1
F0.112	F0.407	M_uaagmda_e	1	0.11	1	0.11
F0.112	F0.407	M_val__L_e	1	0.01	1	0.01
F0.407	F0.112	M_4abz_e	1	0.03	1	0.03
F0.407	F0.112	M_acald_e	1	0.14	1	0.14
F0.407	F0.112	M_nh4_e	1	1	1	1
F0.407	F0.112	M_orn_e	1	0.16	1	0.16
F0.456	F0.562	M_ala__L_e	1	0.43	1	0.43
F0.456	F0.562	M_asp__L_e	1	0.02	1	0.02
F0.456	F0.562	M_cgly_e	1	0.02	1	0.02
F0.456	F0.562	M_cu2_e	1	1	1	1
F0.456	F0.562	M_etoh_e	1	0.02	1	0.02
F0.456	F0.562	M_glu__L_e	1	0.13	1	0.13
F0.456	F0.562	M_h2_e	1	0.03	1	0.03
F0.456	F0.562	M_h2o_e	1	0.06	1	0.06
F0.456	F0.562	M_nh4_e	1	0.24	1	0.24
F0.456	F0.562	M_pi_e	1	0.32	1	0.32
F0.456	F0.562	M_pro__L_e	1	0.01	1	0.01
F0.456	F0.562	M_uaagmda_e	1	0.04	1	0.04
F0.562	F0.456	M_acald_e	1	0.19	1	0.19
F0.562	F0.456	M_co2_e	1	0.01	1	0.01
F0.562	F0.456	M_fe2_e	1	1	1	1
F0.562	F0.456	M_glu__L_e	1	0.05	1	0.05
F0.562	F0.456	M_h2o_e	1	0.02	1	0.02
F0.562	F0.456	M_h_e	1	0.09	1	0.09
F0.562	F0.456	M_nh4_e	1	0.47	1	0.47
F0.562	F0.456	M_pi_e	1	0.57	1	0.57
F0.562	F0.456	M_uaagmda_e	1	0.13	1	0.13
F0.562	F0.456	M_urate_e	1	0.22	1	0.22
F0.456	F0.634	M_cu2_e	1	1	1	1
F0.456	F0.634	M_h2_e	1	0.06	1	0.06
F0.456	F0.634	M_h2s_e	1	0.02	1	0.02
F0.456	F0.634	M_nh4_e	1	0.76	1	0.76
F0.456	F0.634	M_pro__L_e	1	0.01	1	0.01
F0.456	F0.634	M_uaagmda_e	1	0.03	1	0.03
F0.563	F0.615	M_acald_e	1	0.08	1	0.08
F0.563	F0.615	M_ala__L_e	1	0.13	1	0.13
F0.563	F0.615	M_arg__L_e	1	0.09	1	0.09
F0.563	F0.615	M_asp__L_e	1	0.37	1	0.37
F0.563	F0.615	M_bz_e	1	0.07	1	0.07
F0.563	F0.615	M_glu__L_e	1	0.02	1	0.02
F0.563	F0.615	M_h2o_e	1	0.02	1	0.02
F0.563	F0.615	M_leu__L_e	1	0.11	1	0.11
F0.563	F0.615	M_lys__L_e	1	0.06	1	0.06
F0.563	F0.615	M_nh4_e	1	0.11	1	0.11
F0.563	F0.615	M_no2_e	1	0.13	1	0.13
F0.563	F0.615	M_pi_e	1	1	1	1
F0.563	F0.615	M_thymd_e	1	0.01	1	0.01
F0.563	F0.615	M_val__L_e	1	0.01	1	0.01
F0.615	F0.563	M_acald_e	1	0.15	1	0.15
F0.615	F0.563	M_co2_e	1	0.01	1	0.01
F0.615	F0.563	M_etoh_e	1	0.12	1	0.12
F0.615	F0.563	M_fe2_e	1	1	1	1
F0.615	F0.563	M_for_e	1	0.07	1	0.07
F0.615	F0.563	M_h2o_e	1	0.18	1	0.18
F0.615	F0.563	M_h2s_e	1	0.08	1	0.08
F0.615	F0.563	M_h_e	1	0.15	1	0.15
F0.615	F0.563	M_his__L_e	1	0.01	1	0.01
F0.615	F0.563	M_ile__L_e	1	0.07	1	0.07
F0.615	F0.563	M_lys__L_e	1	0.05	1	0.05
F0.615	F0.563	M_nh4_e	1	0.06	1	0.06
F0.615	F0.563	M_no2_e	1	0.24	1	0.24
F0.563	F0.634	M_acald_e	1	1	1	1
F0.563	F0.634	M_coa_e	1	0.01	1	0.01
F0.563	F0.634	M_fol_e	1	0.05	1	0.05
F0.563	F0.634	M_leu__L_e	1	0.21	1	0.21
F0.563	F0.634	M_lys__L_e	1	0.22	1	0.22
F0.563	F0.634	M_nh4_e	1	1	1	1
F0.563	F0.634	M_pro__L_e	1	0.22	1	0.22
F0.022	F0.563	M_ac_e	1	0.01	1	0.01
F0.022	F0.563	M_etoh_e	1	0.07	1	0.07
F0.022	F0.563	M_h2o_e	1	0.86	1	0.86
F0.022	F0.563	M_h2s_e	1	0.03	1	0.03
F0.022	F0.563	M_h_e	1	0.17	1	0.17
F0.022	F0.563	M_pyr_e	1	0.2	1	0.2
F0.563	F0.022	M_acald_e	1	0.52	1	0.52
F0.563	F0.022	M_glu__L_e	1	0.03	1	0.03
F0.563	F0.022	M_lys__L_e	1	0.12	1	0.12
F0.563	F0.022	M_nh4_e	1	1	1	1
F0.563	F0.022	M_pro__L_e	1	0.07	1	0.07
F0.563	F0.022	M_pyr_e	1	0.48	1	0.48
F0.563	F0.022	M_uaagmda_e	1	0.03	1	0.03
F0.563	F0.120	M_acald_e	1	0.22	1	0.22
F0.563	F0.120	M_ala__L_e	1	0.1	1	0.1
F0.563	F0.120	M_arg__L_e	1	0.09	1	0.09
F0.563	F0.120	M_asp__L_e	1	0.91	1	0.91
F0.563	F0.120	M_glu__L_e	1	0.12	1	0.12
F0.563	F0.120	M_h2o_e	1	0.11	1	0.11
F0.563	F0.120	M_his__L_e	1	0.01	1	0.01
F0.563	F0.120	M_lys__L_e	1	0.01	1	0.01
F0.563	F0.120	M_nh4_e	1	0.12	1	0.12
F0.563	F0.120	M_orn_e	1	0.11	1	0.11
F0.563	F0.120	M_pi_e	1	1	1	1
F0.563	F0.120	M_pro__L_e	1	0.07	1	0.07
F0.563	F0.120	M_thr__L_e	1	0.08	1	0.08
F0.563	F0.120	M_uaagmda_e	1	0.02	1	0.02
F0.228	F0.563	M_etoh_e	1	1	1	1
F0.228	F0.563	M_h2s_e	1	1	1	1
F0.228	F0.563	M_ile__L_e	1	0.01	1	0.01
F0.228	F0.563	M_nh4_e	1	1	1	1
F0.228	F0.563	M_pro__L_e	1	0.07	1	0.07
F0.393	F0.456	M_fe2_e	1	1	1	1
F0.393	F0.456	M_h2s_e	1	0.23	1	0.23
F0.393	F0.456	M_h_e	1	0.28	1	0.28
F0.393	F0.456	M_nh4_e	1	0.15	1	0.15
F0.393	F0.456	M_uaagmda_e	1	0.03	1	0.03
F0.456	F0.393	M_ala__L_e	1	0.43	1	0.43
F0.456	F0.393	M_fum_e	1	0.04	1	0.04
F0.456	F0.393	M_h_e	1	0.02	1	0.02
F0.456	F0.393	M_ile__L_e	1	0.12	1	0.12
F0.456	F0.393	M_nh4_e	1	0.34	1	0.34
F0.456	F0.393	M_uaagmda_e	1	0.14	1	0.14
F0.456	F0.393	M_val__L_e	1	0.32	1	0.32
F0.393	F0.563	M_coa_e	1	0.04	1	0.04
F0.393	F0.563	M_fe2_e	1	1	1	1
F0.393	F0.563	M_h_e	1	0.31	1	0.31
F0.393	F0.563	M_his__L_e	1	0.01	1	0.01
F0.393	F0.563	M_lys__L_e	1	0.04	1	0.04
F0.393	F0.563	M_skm_e	1	0.08	1	0.08
F0.393	F0.563	M_uaagmda_e	1	0.01	1	0.01
F0.563	F0.489	M_acald_e	1	1	1	1
F0.563	F0.489	M_ala__L_e	1	0.39	1	0.39
F0.563	F0.489	M_glu__L_e	1	0.14	1	0.14
F0.563	F0.489	M_nh4_e	1	0.64	1	0.64
F0.563	F0.489	M_pi_e	1	1	1	1
F0.563	F0.489	M_pro__L_e	1	0.04	1	0.04
F0.562	F0.563	M_etoh_e	1	0.02	1	0.02
F0.562	F0.563	M_fe2_e	1	1	1	1
F0.562	F0.563	M_h2o_e	1	0.22	1	0.22
F0.562	F0.563	M_h_e	1	0.3	1	0.3
F0.562	F0.563	M_nh4_e	1	0.17	1	0.17
F0.563	F0.562	M_acald_e	1	0.55	1	0.55
F0.563	F0.562	M_ala__L_e	1	0.39	1	0.39
F0.563	F0.562	M_arg__L_e	1	0.12	1	0.12
F0.563	F0.562	M_asp__L_e	1	0.17	1	0.17
F0.563	F0.562	M_cu2_e	1	1	1	1
F0.563	F0.562	M_glc__D_e	1	1	1	1
F0.563	F0.562	M_glu__L_e	1	0.2	1	0.2
F0.563	F0.562	M_h2o_e	1	0.05	1	0.05
F0.563	F0.562	M_lys__L_e	1	0.04	1	0.04
F0.563	F0.562	M_nh4_e	1	0.21	1	0.21
F0.563	F0.562	M_orn_e	1	0.35	1	0.35
F0.563	F0.562	M_pi_e	1	1	1	1
F0.563	F0.562	M_pro__L_e	1	0.02	1	0.02
F0.563	F0.562	M_uaagmda_e	1	0.1	1	0.1
