# Supplementary material for: Microbial active functional modules derived from network analysis and metabolic interactions decipher the complex microbiome assembly in mangrove sediments
Source: Microbiome. 2022 Dec 13;10:224. doi: 10.1186/s40168-022-01421-w (PMC9746113; doi:10.1186/s40168-022-01421-w)
Supplement: Supplementary file 9 — Additional file 8: Table S7. Information of the hubs and the MAGs in the partner-phyla. [file 40168_2022_1421_MOESM8_ESM.xlsx]

## Sheet: Genomic
MAG	Taxonomy		Group	Hydrogenases_header	Hydrogenases_group	Layer of the maximal abundance**	Layer of the maximal transcript abundance**
F0.353*	Desulfobacterota		d1	k127_13790839_6,k127_1439446_5;k127_50952132_3,k127_7072901_2;k127_12297818_10	[NiFe] Group 1b;[NiFe] Group 2c;[NiFe] Group 4e	2	5
F0.548*			d1	absent	absent	2	5
F0.577*			d1	k127_54527307_7,k127_3137824_8,k127_31704378_4;k127_15350799_2	[NiFe] Group 1b;[NiFe] Group 3c	2	5
F0.009*	Planctomycetota		d2	k127_5742886_2;k127_15296086_1,k127_42982359_2	[NiFe] Group 1a; [NiFe] Group 3d	1	4
F0.263*			d2	absent	absent	1	4
F0.213*	Bacteroidota		d3	k127_8442469_9;k127_35692159_40	[NiFe] Group 1d;[NiFe] Group 3d	4	4
F0.378*			d3	k127_13608072_2,k127_28880699_5;k127_2162166_6	[NiFe] Group 1d;[NiFe] Group 3b	3	5
F0.037*	Zixibacteria		d4	k127_6641282_5;k127_526330_4	[NiFe] Group 3b;[NiFe] Group 3c	3	3
F0.260*	Chloroflexota		d4	absent	absent	2	3
F0.315*	Dependentiae		d4	absent	absent	4	4
F0.344*	Acidobacteriota		d4	k127_28404785_4	[NiFe] Group 3d	4	3
F0.610*	Sumerlaeota		d4	k127_6128570_2	[FeFe] Group C3	1	3
F0.038	DPANN	Nanoarchaeota	d5	absent	absent	3	5
F0.079		Woesearchaeales	d5	absent	absent	3	5
F0.102		Nanoarchaeota	d5	absent	absent	4	5
F0.103		Micrarchaeia	d5	absent	absent	5	5
F0.111		Nanoarchaeota	d5	absent	absent	5	5
F0.114		Aenigmatarchaeota	d5	k127_6134444_18	[NiFe] Group 4g	5	5
F0.190		Nanoarchaeota	d5	absent	absent	1	5
F0.201		Pacearchaeales	d5	absent	absent	1	5
F0.218		Micrarchaeota	d5	absent	absent	3	5
F0.224		Woesearchaeales	d5	absent	absent	5	5
F0.229		Nanoarchaeota	d5	absent	absent	5	5
F0.235		Nanoarchaeota	d5	k127_25108133_5	[FeFe] Group A	2	5
F0.293		Nanoarchaeota	d5	absent	absent	5	5
F0.304		Aenigmatarchaeia	d5	absent	absent	4	5
F0.306		Nanoarchaeota	d5	absent	absent	5	5
F0.309		Nanoarchaeota	d5	absent	absent	1	2
F0.324		Woesearchaeales	d5	absent	absent	5	5
F0.329		Nanoarchaeota	d5	absent	absent	3	5
F0.350		Nanoarchaeota	d5	absent	absent	5	3
F0.355		Woesearchaeales	d5	absent	absent	4	5
F0.371		Nanoarchaeota	d5	absent	absent	3	5
F0.382		Iainarchaeia	d5	absent	absent	5	5
F0.421		Micrarchaeota	d5	absent	absent	5	5
F0.431		Micrarchaeota	d5	absent	absent	4	5
F0.441		Micrarchaeota	d5	absent	absent	3	5
F0.445		Woesearchaeales	d5	absent	absent	4	5
F0.464		Nanoarchaeota	d5	k127_2398168_33	[FeFe] Group A	3	3
F0.470		Nanoarchaeota	d5	absent	absent	3	5
F0.479		Nanoarchaeia	d5	absent	absent	5	5
F0.483		Woesearchaeales	d5	absent	absent	5	5
F0.487		Aenigmatarchaeota	d5	absent	absent	5	5
F0.498		Nanoarchaeota	d5	absent	absent	5	5
F0.503		Nanoarchaeota	d5	absent	absent	4	5
F0.517		Aenigmatarchaeota	d5	absent	absent	3	3
F0.532		Woesearchaeales	d5	absent	absent	4	5
F0.537		Woesearchaeales	d5	absent	absent	4	5
F0.541		Woesearchaeales	d5	absent	absent	3	5
F0.552		Nanoarchaeota	d5	absent	absent	1	5
F0.568		Undinarchaeota	d5	k127_28019393_125	[NiFe] Group 4g	5	5
F0.587		Pacearchaeales	d5	absent	absent	4	5
F0.608		Micrarchaeia	d5	absent	absent	5	5
F0.658		Nanoarchaeota	d5	absent	absent	3	5
F0.051	Patescibacteria		d6	absent	absent	5	5
F0.054			d6	absent	absent	3	2
F0.072			d6	absent	absent	2	5
F0.150			d6	absent	absent	1	5
F0.156			d6	absent	absent	2	5
F0.162			d6	absent	absent	1	5
F0.171			d6	absent	absent	5	5
F0.217			d6	absent	absent	3	5
F0.241			d6	absent	absent	5	5
F0.282			d6	absent	absent	1	3
F0.291			d6	absent	absent	2	5
F0.313			d6	absent	absent	1	4
F0.320			d6	absent	absent	2	2
F0.394			d6	absent	absent	1	2
F0.397			d6	absent	absent	1	1
F0.432			d6	absent	absent	4	5
F0.438			d6	absent	absent	5	5
F0.465			d6	absent	absent	5	5
F0.468			d6	absent	absent	5	5
F0.495			d6	absent	absent	2	2
F0.547			d6	absent	absent	1	5
F0.557			d6	absent	absent	2	5
F0.594			d6	absent	absent	5	5
F0.602			d6	absent	absent	5	5
F0.609			d6	absent	absent	2	1
F0.626			d6	absent	absent	1	1
F0.630			d6	absent	absent	1	5
F0.639			d6	absent	absent	5	2
F0.641			d6	absent	absent	5	5
F0.652			d6	absent	absent	5	5
F0.665			d6	absent	absent	5	5
F0.014	Asgard archaea	Thorarchaeia	d7	absent	absent	5	4
F0.045		Heimdallarchaeia	d7	k127_9672873_23	[NiFe] Group 4g	5	4
F0.085		Heimdallarchaeia	d7	absent	absent	4	4
F0.154		Heimdallarchaeia	d7	k127_13130622_17	[NiFe] Group 4g	5	5
F0.273		Thorarchaeia	d7	absent	absent	5	4
F0.417		Thorarchaeia	d7	k127_35102216_4	[NiFe] Group 4g	5	4
F0.540		Lokiarchaeia	d7	k127_4042314_1	[NiFe] Group 3c	5	4
F0.604		Lokiarchaeia	d7	absent	absent	5	5
F0.666		Thorarchaeia	d7	k127_37302743_10	[NiFe] Group 4g	5	4
F0.008	Actinobacteriota		d8	absent	absent	1	5
F0.053			d8	absent	absent	2	1
F0.070			d8	k127_52325352_5	[NiFe] Group 3b	1	5
F0.161			d8	k127_22690126_5	[NiFe] Group 3c	2	5
F0.292			d8	k127_45169657_2	[NiFe] Group 3c	2	5
F0.359			d8	absent	absent	2	1
F0.460			d8	k127_2737499_2,k127_56677733_3	[NiFe] Group 3c	5	5
F0.583			d8	k127_41895939_4	[NiFe] Group 3c	2	5
F0.593			d8	k127_5007788_2	[NiFe] Group 3c	2	1
F0.006	Thermoproteota (Bathyarchaeota)		d9	k127_14104249_3;k127_16340237_9	[NiFe] Group 3c;[NiFe] Group 4g	5	5
F0.166			d9	k127_36460251_14;k127_19820245_2	[NiFe] Group 3c;[NiFe] Group 4b	5	4
F0.199			d9	k127_1693216_7	[NiFe] Group 4g	2	4
F0.330			d9	absent	absent	5	3
F0.399			d9	k127_33198033_5;k127_2503006_5;k127_30052316_6	[NiFe] Group 3d;[NiFe] Group 3c;[NiFe] Group 4g	5	3
F0.450			d9	k127_16853643_3;k127_15458848_5	[NiFe] Group 4g;[NiFe] Group 4e	5	4
F0.452			d9	k127_15387395_3	[NiFe] Group 3c	5	4
F0.478			d9	absent	absent	5	5
F0.022	Zixibacteria		d10	k127_1295690_4;k127_5454674_5,k127_48434197_5	[FeFe] Group C1;[NiFe] Group 1a	4	4
F0.075			d10	k127_25017342_6	[NiFe] Group 3b	1	5
F0.112			d10	k127_16117208_8;k127_12186068_33	[NiFe] Group 3b;[NiFe] Group 3c	5	4
F0.120			d10	k127_3282049_9;k127_3632765_8	[NiFe] Group 3b;[NiFe] Group 3c	5	5
F0.178			d10	k127_40421895_14;k127_74606_37	[NiFe] Group 3b;[NiFe] Group 3c	5	4
F0.204			d10	absent	absent	5	5
F0.228			d10	absent	absent	5	4
F0.354			d10	absent	absent	5	4
F0.393			d10	absent	absent	2	2
F0.407			d10	k127_28087718_6	[NiFe] Group 3c	5	5
F0.489			d10	k127_6670538_6	[NiFe] Group 3b	3	5
F0.502			d10	k127_55069305_2	[NiFe] Group 3b	3	3
F0.543			d10	k127_47709273_3	[NiFe] Group 3b	3	3
F0.562			d10	k127_40907759_7,k127_51880652_2	[NiFe] Group 3b	5	5
F0.578			d10	k127_12231615_2	[NiFe] Group 3c	5	5
F0.615			d10	absent	absent	5	5
* Hub-MAG; ** layer of the sediment: 1, 0-2 cm; 2, 6-8 cm; 3, 12-14 cm; 4, 20-22 cm; 5, 28-30 cm.

## Sheet: Transcriptomic
MAG	Taxonomy		Group	Hydrogenases_header	Hydrogenases_group	Layer of the maximal abundance**	Layer of the maximal transcript abundance**
F0.563*	Desulfobacterota		r1	absent	absent	2	4
F0.456			r1	absent	absent	5	3
F0.009*	Planctomycetota		r2	k127_5742886_2;k127_15296086_1,k127_42982359_2	[NiFe] Group 1a; [NiFe] Group 3d	1	4
F0.109*	Bacteroidota		r3	k127_44015862_20	[FeFe] Group A	1	1
F0.112*	Zixibacteria		r4	k127_12186068_33	[NiFe] Group 3c	5	4
F0.102	DPANN	Nanoarchaeota	r5	absent	absent	4	5
F0.103		Micrarchaeia	r5	absent	absent	5	5
F0.111		Nanoarchaeota	r5	absent	absent	5	5
F0.114		Aenigmatarchaeota	r5	k127_6134444_18	[NiFe] Group 4g	5	5
F0.147		Altarchaeota	r5	k127_5816726_31;k127_34947535_3	[FeFe] Group A;[NiFe] Group 3c	3	5
F0.218		Micrarchaeota	r5	absent	absent	3	5
F0.224		Woesearchaeales	r5	absent	absent	5	5
F0.229		Nanoarchaeota	r5	absent	absent	5	5
F0.235		Nanoarchaeota	r5	absent	absent	2	5
F0.293		Nanoarchaeota	r5	absent	absent	5	5
F0.306		Nanoarchaeota	r5	absent	absent	5	5
F0.309		Nanoarchaeota	r5	absent	absent	1	2
F0.324		Woesearchaeales	r5	absent	absent	5	5
F0.329		Nanoarchaeota	r5	absent	absent	3	5
F0.350		Nanoarchaeota	r5	absent	absent	5	3
F0.382		Iainarchaeia	r5	absent	absent	5	5
F0.390		Altarchaeota	r5	absent	absent	4	5
F0.421		Micrarchaeota	r5	absent	absent	5	5
F0.431		Micrarchaeota	r5	absent	absent	4	5
F0.441		Micrarchaeota	r5	absent	absent	3	5
F0.483		Woesearchaeales	r5	absent	absent	5	5
F0.487		Aenigmatarchaeota	r5	absent	absent	5	5
F0.498		Nanoarchaeota	r5	absent	absent	5	5
F0.503		Nanoarchaeota	r5	absent	absent	4	5
F0.513		Aenigmatarchaeota	r5	absent	absent	5	5
F0.541		Woesearchaeales	r5	absent	absent	3	5
F0.568		Undinarchaeota	r5	k127_28019393_125	[NiFe] Group 4g	5	5
F0.608		Micrarchaeia	r5	absent	absent	5	5
F0.658		Nanoarchaeota	r5	absent	absent	3	5
F0.051	Patescibacteria		r6	absent	absent	5	5
F0.054			r6	absent	absent	3	2
F0.072			r6	absent	absent	2	5
F0.150			r6	absent	absent	1	5
F0.156			r6	absent	absent	2	5
F0.162			r6	absent	absent	1	5
F0.217			r6	absent	absent	3	5
F0.254			r6	absent	absent	3	5
F0.282			r6	absent	absent	1	3
F0.291			r6	absent	absent	2	5
F0.313			r6	absent	absent	1	4
F0.320			r6	absent	absent	2	2
F0.337			r6	absent	absent	2	5
F0.394			r6	absent	absent	1	2
F0.397			r6	absent	absent	1	1
F0.432			r6	absent	absent	4	5
F0.435			r6	absent	absent	1	1
F0.438			r6	absent	absent	5	5
F0.446			r6	absent	absent	1	1
F0.465			r6	absent	absent	5	5
F0.468			r6	absent	absent	5	5
F0.495			r6	absent	absent	2	2
F0.547			r6	absent	absent	1	5
F0.602			r6	absent	absent	5	5
F0.626			r6	absent	absent	1	1
F0.630			r6	absent	absent	1	5
F0.652			r6	absent	absent	5	5
F0.014	Asgard archaea	Thorarchaeia	r7	absent	absent	5	4
F0.045		Heimdallarchaeia	r7	k127_9672873_23	[NiFe] Group 4g	5	4
F0.085		Heimdallarchaeia	r7	absent	absent	4	4
F0.154		Heimdallarchaeia	r7	k127_13130622_17	[NiFe] Group 4g	5	5
F0.238		Heimdallarchaeia	r7	absent	absent	3	4
F0.273		Thorarchaeia	r7	absent	absent	5	4
F0.417		Thorarchaeia	r7	absent	absent	5	4
F0.540		Lokiarchaeia	r7	k127_4042314_1	[NiFe] Group 3c	5	4
F0.574		Thorarchaeia	r7	k127_2154511_36,k127_46257773_17	[NiFe] Group 4g	5	5
F0.604		Lokiarchaeia	r7	absent	absent	5	5
F0.666		Thorarchaeia	r7	k127_37302743_10	[NiFe] Group 4g	5	4
F0.008	Actinobacteriota		r8	absent	absent	1	5
F0.053			r8	absent	absent	2	1
F0.070			r8	k127_52325352_5	[NiFe] Group 3b	1	5
F0.161			r8	k127_22690126_5	[NiFe] Group 3c	2	5
F0.292			r8	k127_45169657_2	[NiFe] Group 3c	2	5
F0.359			r8	absent	absent	2	1
F0.460			r8	k127_2737499_2,k127_56677733_3	[NiFe] Group 3c	5	5
F0.583			r8	k127_41895939_4	[NiFe] Group 3c	2	5
F0.593			r8	k127_5007788_2	[NiFe] Group 3c	2	1
F0.166	Thermoproteota (Bathyarchaeota)		r9	k127_36460251_14;k127_19820245_2	[NiFe] Group 3c;[NiFe] Group 4b	5	4
F0.199			r9	k127_1693216_7	[NiFe] Group 4g	2	4
F0.330			r9	absent	absent	5	3
F0.399			r9	k127_33198033_5;k127_2503006_5;k127_30052316_6	[NiFe] Group 3d;[NiFe] Group 3c;[NiFe] Group 4g	5	3
F0.450			r9	k127_16853643_3;k127_15458848_5	[NiFe] Group 4g;[NiFe] Group 4e	5	4
F0.452			r9	k127_15387395_3	[NiFe] Group 3c	5	4
F0.478			r9	absent	absent	5	5
F0.662			r9	k127_29111333_5,k127_6710401_21	[NiFe] Group 4g;[NiFe] Group 4e	5	4
F0.022	Zixibacteria		r10	k127_5454674_5,k127_48434197_5	[NiFe] Group 1a	4	4
F0.037			r10	k127_6641282_5;k127_526330_4	[NiFe] Group 3b;[NiFe] Group 3c	3	3
F0.120			r10	k127_3282049_9	[NiFe] Group 3b	5	5
F0.228			r10	absent	absent	5	4
F0.393			r10	absent	absent	2	2
F0.407			r10	k127_28087718_6	[NiFe] Group 3c	5	5
F0.489			r10	k127_6670538_6	[NiFe] Group 3b	3	5
F0.562			r10	k127_40907759_7	[NiFe] Group 3b	5	5
F0.615			r10	absent	absent	5	5
F0.634			r10	k127_28388951_4;k127_6568688_4	[NiFe] Group 3b;[NiFe] Group 3c	5	5
* Hub-MAG; ** layer of the sediment: 1, 0-2 cm; 2, 6-8 cm; 3, 12-14 cm; 4, 20-22 cm; 5, 28-30 cm.
