# Supplementary material for: Microbial active functional modules derived from network analysis and metabolic interactions decipher the complex microbiome assembly in mangrove sediments
Source: Microbiome. 2022 Dec 13;10:224. doi: 10.1186/s40168-022-01421-w (PMC9746113; doi:10.1186/s40168-022-01421-w)
Supplement: Supplementary file 10 — Additional file 9: Table S8. METABOLIC results of all the MAGs. [file 40168_2022_1421_MOESM9_ESM.xlsx]

## Sheet: METABOLIC_result
Category	Function	Gene.abbreviation	Gene.name	Hmm.file	Corresponding.KO	Reaction	Substrate	Product	Hmm.detecting.threshold	F0.001.Hmm.presence	F0.001.Hmm.presence	F0.001.Hmm.presence	F0.002.Hmm.presence	F0.002.Hmm.presence	F0.002.Hmm.presence	F0.003.Hmm.presence	F0.003.Hmm.presence	F0.003.Hmm.presence	F0.004.Hmm.presence	F0.004.Hmm.presence	F0.004.Hmm.presence	F0.005.Hmm.presence	F0.005.Hmm.presence	F0.005.Hmm.presence	F0.006.Hmm.presence	F0.006.Hmm.presence	F0.006.Hmm.presence	F0.007.Hmm.presence	F0.007.Hmm.presence	F0.007.Hmm.presence	F0.008.Hmm.presence	F0.008.Hmm.presence	F0.008.Hmm.presence	F0.009.Hmm.presence	F0.009.Hmm.presence	F0.009.Hmm.presence	F0.010.Hmm.presence	F0.010.Hmm.presence	F0.010.Hmm.presence	F0.011.Hmm.presence	F0.011.Hmm.presence	F0.011.Hmm.presence	F0.012.Hmm.presence	F0.012.Hmm.presence	F0.012.Hmm.presence	F0.013.Hmm.presence	F0.013.Hmm.presence	F0.013.Hmm.presence	F0.014.Hmm.presence
Thermophilic specific	Thermophilic specific	rgy	reverse gyrase	TIGR01054.hmm	K03170	Thermophilic specific	N/A	N/A	469.70|full	Absent	0	None	Absent	0	None	Absent	0	None	Absent	0	None	Absent	0	None	Absent	0	None	Absent	0	None	Absent	0	None	Absent	0	None	Absent	0	None	Absent	0	None	Absent	0	None	Absent	0	None	Absent
Amino acid utilization	4-aminobutyrate aminotransferase and related aminotransferases	4-aminobutyrate aminotransferase and related aminotransferases	4-aminobutyrate aminotransferase and related aminotransferases	K00823.hmm, K07250.hmm, K13524.hmm, K14268.hmm, K03918.hmm	K00823, K07250, K13524, K14268, K03918	4-aminobutanoate + 2-oxoglutarate = succinate semialdehyde + L-glutamate [RN:R01648]	4-aminobutanoate; 2-oxoglutarate	succinate semialdehyde; L-glutamate	593.80|domain, 638.60|full, 445.97|full, 825.97|full, 437.60|full	Absent	0	None,None,None,None,None	Absent	0	None,None,None,None,None	Present	1	k127_27219326_4,None,None,None,None	Absent	0	None,None,None,None,None	Absent	0	None,None,None,None,None	Absent	0	None,None,None,None,None	Absent	0	None,None,None,None,None	Absent	0	None,None,None,None,None	Absent	0	None,None,None,None,None	Absent	0	None,None,None,None,None	Present	1	None,None,None,None,k127_16534659_2	Present	2	k127_4804790_5,k127_4804790_5,None,None,None	Present	1	None,None,None,None,k127_28644442_93	Absent
Amino acid utilization	Aminotransferase class I and II	aminotransferase class I and II	aminotransferase class I and II	K05825.hmm	K05825	L-2-aminoadipate + 2-oxoglutarate = 2-oxoadipate + L-glutamate [RN:R01939]	L-2-aminoadipate; 2-oxoglutarate	2-oxoadipate; L-glutamate	399.90|domain	Present	1	k127_10983258_3	Absent	0	None	Present	2	k127_35358421_6,k127_2264480_4	Present	1	k127_53674612_2	Absent	0	None	Absent	0	None	Absent	0	None	Absent	0	None	Absent	0	None	Present	1	k127_7161883_2	Absent	0	None	Present	1	k127_26802771_6	Absent	0	None	Absent
Amino acid utilization	Phosphoserine aminotransferase	phosphoserine aminotransferase	phosphoserine aminotransferase	K00831.hmm	K00831	O-phospho-L-serine + 2-oxoglutarate = 3-phosphooxypyruvate + L-glutamate [RN:R04173]; 4-phosphooxy-L-threonine + 2-oxoglutarate = (3R)-3-hydroxy-2-oxo-4-phosphooxybutanoate + L-glutamate [RN:R05085]	O-phospho-L-serine; 2-oxoglutarate; 4-phosphooxy-L-threonine	3-phosphooxypyruvate; L-glutamate; (3R)-3-hydroxy-2-oxo-4-phosphooxybutanoate	115.60|full	Present	2	k127_6424863_3,k127_17382991_1	Present	1	k127_5280280_6	Present	1	k127_35358421_4	Present	1	k127_14756342_8	Present	2	k127_7450994_3,k127_57493988_3	Absent	0	None	Present	1	k127_24059915_3	Present	1	k127_4777312_8	Present	1	k127_20289137_2	Absent	0	None	Absent	0	None	Present	1	k127_26547787_7	Absent	0	None	Present
Amino acid utilization	Ornithine/acetylornithine aminotransferase	ornithine/acetylornithine aminotransferase	ornithine/acetylornithine aminotransferase	K00819.hmm, K00821.hmm, K05830.hmm, K00840.hmm	K00819, K00821, K05830, K00840	L-ornithine + a 2-oxo carboxylate = L-glutamate 5-semialdehyde + an L-amino acid [RN:R01343]	L-ornithine; 2-oxo carboxylate	L-glutamate 5-semialdehyde; L-amino acid	498.57|full, 486.53|domain, 498.50|domain, 700.53|full	Present	2	k127_10612300_8,k127_26939044_3,None,None	Absent	0	None,None,None,None	Present	3	k127_23292333_3,k127_15414663_5,k127_15414663_5,None	Present	1	k127_9394088_4,None,None,None	Absent	0	None,None,None,None	Present	2	None,k127_19713496_4,k127_19713496_4,None	Absent	0	None,None,None,None	Present	1	None,k127_7881450_7,None,None	Present	2	k127_28324203_11,k127_6055055_4,None,None	Present	1	k127_27254545_2,None,None,None	Absent	0	None,None,None,None	Present	1	None,k127_10121879_10,None,None	Present	1	k127_12602974_80,None,None,None	Absent
Amino acid utilization	Branched-chain amino acid aminotransferase/4-amino-4-deoxychorismate lyase	branched-chain amino acid aminotransferase/4-amino-4-deoxychorismate lyase	branched-chain amino acid aminotransferase/4-amino-4-deoxychorismate lyase	K00826.hmm, K02619.hmm, K03342.hmm	K00826, K02619, K03342	L-leucine + 2-oxoglutarate = 4-methyl-2-oxopentanoate + L-glutamate [RN:R01090]	L-leucine; 2-oxoglutarate	4-methyl-2-oxopentanoate; L-glutamate	190.07|full, 169.50|domain, 517.13|full	Absent	0	None,None,None	Present	2	k127_12176174_4,k127_57049059_8,None	Present	3	k127_24794827_33,k127_20561304_4,k127_559207_12,None,None	Present	1	k127_7418716_4,None,None	Present	1	k127_27558967_7,None,None	Present	1	k127_2227036_3,None,None	Present	2	k127_40381011_19,k127_7356908_5,None,None	Present	1	k127_28865401_4,None,None	Present	1	k127_23374704_14,None,None	Present	1	k127_25650830_2,None,None	Present	2	k127_56075696_2,k127_11128199_2,None,None	Present	2	k127_10121879_29,k127_16218278_7,None,None	Present	1	k127_14462667_42,None,None	Present
Amino acid utilization	Aspartate/tyrosine/aromatic aminotransferase	aspartate/tyrosine/aromatic aminotransferase	aspartate/tyrosine/aromatic aminotransferase	K00812.hmm, K00813.hmm, K11358.hmm, K00832.hmm	K00812, K00813, K11358, K00832	L-aspartate + 2-oxoglutarate = oxaloacetate + L-glutamate [RN:R00355]	L-aspartate; 2-oxoglutarate	oxaloacetate; L-glutamate	471.87|full, 565.87|full, 344.87|full, 554.23|full	Present	1	None,None,None,k127_6175652_2	Present	1	k127_34215608_2,None,None,None	Absent	0	None,None,None,None	Present	1	k127_6656752_3,None,None,None	Present	1	k127_6554605_8,None,None,None	Present	1	k127_9613465_5,None,None,None	Present	1	k127_20604439_3,None,None,None	Present	1	k127_4777312_7,None,None,None	Present	1	k127_13534230_11,None,None,None	Absent	0	None,None,None,None	Absent	0	None,None,None,None	Present	2	k127_43106535_19,None,k127_53990771_32,None	Absent	0	None,None,None,None	Absent
Amino acid utilization	Histidinol-phosphate/aromatic aminotransferase	histidinol-phosphate/aromatic aminotransferase	histidinol-phosphate/aromatic aminotransferase	K00817.hmm	K00817	L-histidinol phosphate + 2-oxoglutarate = 3-(imidazol-4-yl)-2-oxopropyl phosphate + L-glutamate [RN:R03243]	L-histidinol phosphate; 2-oxoglutarate	3-(imidazol-4-yl)-2-oxopropyl phosphate; L-glutamate	294.13|full	Present	2	k127_28869009_2,k127_19346104_4	Present	2	k127_5280280_3,k127_231242_26	Present	2	k127_12017550_10,k127_3723829_12	Present	1	k127_20479873_8	Present	1	k127_27953380_2	Present	1	k127_6166662_5	Present	1	k127_29524792_8	Present	1	k127_1492962_2	Present	1	k127_20289137_5	Absent	0	None	Absent	0	None	Present	1	k127_37145256_23	Present	1	k127_14122479_6	Absent
Amino acid utilization	Serine-pyruvate aminotransferase/archaeal aspartate aminotransferase	serine-pyruvate aminotransferase/archaeal aspartate aminotransferase	serine-pyruvate aminotransferase/archaeal aspartate aminotransferase	K00830.hmm	K00830	L-alanine + glyoxylate = pyruvate + glycine [RN:R00369]	L-alanine; glyoxylate	pyruvate; glycine	414.40|full	Present	1	k127_32997422_4	Absent	0	None	Present	1	k127_4770275_16	Absent	0	None	Present	1	k127_7846895_8	Absent	0	None	Present	1	k127_13859998_6	Absent	0	None	Absent	0	None	Present	1	k127_46888375_2	Absent	0	None	Present	1	k127_24718656_37	Absent	0	None	Absent
Ethanol fermentation	Acetate => Acetaldehyde	acetate => acetaldehyde	acetate => acetaldehyde	K00129.hmm, K00138.hmm	K00129, K00138	an aldehyde + NAD(P)+ + H2O = a carboxylate + NAD(P)H + H+ [RN:R00538 R00634]	aldehyde; NAD+; NADP+; H2O	carboxylate; NADH; NADPH; H+	710.50|full, 638.80|domain	Absent	0	None,None	Absent	0	None,None	Absent	0	None,None	Absent	0	None,None	Absent	0	None,None	Absent	0	None,None	Absent	0	None,None	Absent	0	None,None	Absent	0	None,None	Absent	0	None,None	Absent	0	None,None	Absent	0	None,None	Absent	0	None,None	Absent
Ethanol fermentation	Acetaldehyde => Ethanol	acetaldehyde => ethanol	acetaldehyde => ethanol	K13954.hmm, K00001.hmm, K04072.hmm, K00114.hmm, K00002.hmm, K04022.hmm, K22473.hmm	K13954, K00001, K04072, K00114, K00002, K04022, K22473	a primary alcohol + NAD+ = an aldehyde + NADH + H+ [RN:R00623]; a secondary alcohol + NAD+ = a ketone + NADH + H+ [RN:R00624]	primary alcohol; NAD+; secondary alcohol	aldehyde; NADH; H+; ketone	560.37|domain, 324.20|domain, 635.70|full, 672.10|full, 417.83|domain, 475.57|full, 1199.63|full	Absent	0	None,None,None,None,None,None,None	Absent	0	None,None,None,None,None,None,None	Absent	0	None,None,None,None,None,None,None	Absent	0	None,None,None,None,None,None,None	Absent	0	None,None,None,None,None,None,None	Absent	0	None,None,None,None,None,None,None	Absent	0	None,None,None,None,None,None,None	Absent	0	None,None,None,None,None,None,None	Absent	0	None,None,None,None,None,None,None	Absent	0	None,None,None,None,None,None,None	Absent	0	None,None,None,None,None,None,None	Absent	0	None,None,None,None,None,None,None	Absent	0	None,None,None,None,None,None,None	Absent
Fatty acid degradation	Fatty acid degradation	acyl-CoA dehydrogenase	acyl-CoA dehydrogenase	K00249.hmm, K00255.hmm, K06445.hmm, K06446.hmm, K09456.hmm, K09478.hmm, K11410.hmm, K15980.hmm, K18244.hmm	K00249, K00255, K06445, K06446, K09456, K09478, K11410, K15980, K18244	a acyl-CoA + electron-transfer flavoprotein = a trans-2,3-dehydroacyl-CoA + reduced electron-transfer flavoprotein [RN:R00392]	acyl-CoA; electron-transfer flavoprotein	trans-2,3-dehydroacyl-CoA; reduced electron-transfer flavoprotein	489.70|domain, 626.20|full, 695.47|full, 504.07|domain, 408.23|full, 581.97|full, 705.13|full, 767.53|full, 565.17|domain	Present	5	k127_38699864_3,k127_12439292_5,k127_2976381_3,k127_33516983_2,None,k127_1597202_3,None,None,None,None,None,None	Present	2	None,None,k127_47869132_3,k127_1806045_2,None,None,None,None,None,None	Present	3	k127_39141414_6,k127_1284664_4,k127_36381279_4,None,None,None,None,None,None,None,None	Present	1	k127_27246577_11,None,None,None,None,None,None,None,None	Present	9	k127_44236278_16,k127_16284444_5,k127_44236278_8,k127_35183102_8,k127_2122682_2,k127_472580_4,k127_36915812_7,k127_35603786_4,None,None,None,None,None,k127_44236278_8,None,None	Absent	0	None,None,None,None,None,None,None,None,None	Present	2	k127_41286086_3,k127_44337690_7,None,None,None,None,None,None,None,None	Present	7	k127_12478815_4,k127_40038389_8,k127_709078_5,k127_32668421_4,k127_5845187_3,k127_3610384_16,k127_9393749_4,None,None,None,None,None,None,None,None	Present	1	k127_23619625_3,None,None,None,None,None,None,None,None	Present	4	k127_22299696_4,k127_33881739_1,k127_29961437_1,None,None,None,None,k127_33881739_1,None,None,None	Present	6	k127_41937253_3,k127_7384382_5,k127_52364179_5,k127_7384382_2,k127_2744758_3,None,k127_25459757_5,None,None,None,None,None,None	Present	13	k127_34800447_35,k127_12825901_17,k127_31293136_5,k127_47683756_2,k127_29761125_29,k127_2869089_4,k127_6491035_52,k127_10448323_1,k127_29451576_55,k127_16000924_11,k127_34800447_37,None,None,None,None,None,k127_29761125_29,k127_2869089_4,None,None	Present	6	k127_11307306_55,k127_16912282_45,k127_9052468_82,k127_5383767_6,k127_37220787_2,None,None,None,None,k127_16912282_45,None,None,None	Present
Aromatics degradation	Protocatechuate/Catechol degradation	catA	catechol 1,2-dioxygenase	K03381.hmm	K03381	catechol + O2 = cis,cis-muconate [RN:R00817]	catechol; O2	cis,cis-muconate	332.83|full	Absent	0	None	Absent	0	None	Absent	0	None	Absent	0	None	Absent	0	None	Absent	0	None	Absent	0	None	Absent	0	None	Absent	0	None	Absent	0	None	Absent	0	None	Absent	0	None	Absent	0	None	Absent
Aromatics degradation	Phenol => Benzoyl-CoA	ubiX	flavin prenyltransferase	K03186.hmm	K03186	dimethylallyl phosphate + FMNH2 = prenylated FMNH2 + phosphate [RN:R11225]	dimethylallyl phosphate; FMNH2	prenylated FMNH2; phosphate	56.43|full	Absent	0	None	Absent	0	None	Present	1	k127_18378982_9	Present	1	k127_54798226_2	Present	2	k127_21458347_7,k127_24656628_6	Absent	0	None	Present	1	k127_36402165_3	Present	1	k127_44722423_1	Present	1	k127_12731494_7	Present	1	k127_28936905_2	Absent	0	None	Absent	0	None	Absent	0	None	Present
Aromatics degradation	Phenol => Benzoyl-CoA	bsdC	vanillate/4-hydroxybenzoate decarboxylase subunit C	K01612.hmm	K01612	4-hydroxybenzoate = phenol + CO2 [RN:R01238]	4-hydroxybenzoate	phenol; CO2	635.93|full	Absent	0	None	Absent	0	None	Absent	0	None	Absent	0	None	Absent	0	None	Absent	0	None	Absent	0	None	Absent	0	None	Absent	0	None	Absent	0	None	Absent	0	None	Absent	0	None	Absent	0	None	Absent
Aromatics degradation	Benzoyl-CoA reduction	bcrC	benzoyl-CoA reductase subunit C	K04112.hmm	K04112	cyclohexa-1,5-diene-1-carbonyl-CoA + oxidized ferredoxin + 2 ADP + 2 phosphate = benzoyl-CoA + reduced ferredoxin + 2 ATP + 2 H2O [RN:R02451]	cyclohexa-1,5-diene-1-carbonyl-CoA; oxidized ferredoxin; ADP; phosphate	benzoyl-CoA; reduced ferredoxin; ATP; H2O	354.13|full	Absent	0	None	Absent	0	None	Absent	0	None	Absent	0	None	Absent	0	None	Absent	0	None	Absent	0	None	Absent	0	None	Absent	0	None	Present	1	k127_35939878_4	Absent	0	None	Absent	0	None	Absent	0	None	Absent
Aromatics degradation	Benzoyl-CoA reduction	bcrB	benzoyl-CoA reductase subunit B	K04113.hmm	K04113	cyclohexa-1,5-diene-1-carbonyl-CoA + oxidized ferredoxin + 2 ADP + 2 phosphate = benzoyl-CoA + reduced ferredoxin + 2 ATP + 2 H2O [RN:R02451]	cyclohexa-1,5-diene-1-carbonyl-CoA; oxidized ferredoxin; ADP; phosphate	benzoyl-CoA; reduced ferredoxin; ATP; H2O	385.17|full	Absent	0	None	Absent	0	None	Absent	0	None	Absent	0	None	Present	1	k127_18295253_7	Absent	0	None	Absent	0	None	Absent	0	None	Absent	0	None	Absent	0	None	Present	1	k127_35777341_2	Absent	0	None	Absent	0	None	Absent
Aromatics degradation	Benzoyl-CoA reduction	bcrA	benzoyl-CoA reductase subunit A	K04114.hmm	K04114	cyclohexa-1,5-diene-1-carbonyl-CoA + oxidized ferredoxin + 2 ADP + 2 phosphate = benzoyl-CoA + reduced ferredoxin + 2 ATP + 2 H2O [RN:R02451]	cyclohexa-1,5-diene-1-carbonyl-CoA; oxidized ferredoxin; ADP; phosphate	benzoyl-CoA; reduced ferredoxin; ATP; H2O	376.63|full	Absent	0	None	Absent	0	None	Absent	0	None	Absent	0	None	Absent	0	None	Absent	0	None	Absent	0	None	Absent	0	None	Absent	0	None	Absent	0	None	Absent	0	None	Absent	0	None	Absent	0	None	Absent
Aromatics degradation	Benzoyl-CoA reduction	bcrD	benzoyl-CoA reductase subunit D	K04115.hmm	K04115	cyclohexa-1,5-diene-1-carbonyl-CoA + oxidized ferredoxin + 2 ADP + 2 phosphate = benzoyl-CoA + reduced ferredoxin + 2 ATP + 2 H2O [RN:R02451]	cyclohexa-1,5-diene-1-carbonyl-CoA; oxidized ferredoxin; ADP; phosphate	benzoyl-CoA; reduced ferredoxin; ATP; H2O	303.53|full	Absent	0	None	Absent	0	None	Absent	0	None	Absent	0	None	Absent	0	None	Absent	0	None	Absent	0	None	Absent	0	None	Absent	0	None	Absent	0	None	Absent	0	None	Absent	0	None	Absent	0	None	Absent
Complex carbon degradation	Cellulose degrading	cellobiosidase	cellobiosidase	K19668.hmm	K19668	Hydrolysis of (1->4)-beta-D-glucosidic linkages in cellulose and cellotetraose, releasing cellobiose from the non-reducing ends of the chains	N/A	N/A	237.77|domain	Absent	0	None	Absent	0	None	Absent	0	None	Absent	0	None	Absent	0	None	Absent	0	None	Absent	0	None	Absent	0	None	Absent	0	None	Absent	0	None	Absent	0	None	Absent	0	None	Absent	0	None	Absent
Complex carbon degradation	Cellulose degrading	cellulase	cellulase	K01179.hmm	K01179	Cellulose + H2O <=> Cellulose + Cellodextrin	Cellulose	Cellodextrin	79.60|full	Absent	0	None	Absent	0	None	Present	1	k127_27362963_11	Absent	0	None	Absent	0	None	Present	1	k127_2214512_9	Absent	0	None	Absent	0	None	Present	1	k127_12376630_1	Present	1	k127_21144164_3	Absent	0	None	Present	2	k127_43106535_8,k127_27512667_3	Present	1	k127_14122479_41	Absent
Complex carbon degradation	Cellulose degrading	beta-glucosidase	beta-glucosidase	K01188.hmm, K05349.hmm, K05350.hmm	K01188, K05349, K05350	Hydrolysis of terminal, non-reducing beta-D-glucosyl residues with release of beta-D-glucose	N/A	N/A	674.57|domain, 482.70|full, 608.43|domain	Absent	0	None,None,None	Absent	0	None,None,None	Present	1	None,k127_34132108_3,None	Present	2	None,k127_982801_2,k127_2574023_23,None	Absent	0	None,None,None	Absent	0	None,None,None	Absent	0	None,None,None	Absent	0	None,None,None	Present	6	None,k127_24290842_3,k127_36786282_3,k127_19586771_2,k127_43458482_8,k127_19396916_2,k127_43461271_2	Present	1	None,k127_27130861_1,None	Absent	0	None,None,None	Absent	0	None,None,None	Absent	0	None,None,None	Present
Complex carbon degradation	Hemicullulose debranching	arabinosidase	arabinosidase	K01209.hmm, K15921.hmm	K01209, K15921	Hydrolysis of terminal non-reducing alpha-L-arabinofuranoside residues in alpha-L-arabinosides.	N/A	N/A	178.03|full, 449.93|full	Absent	0	None,None	Absent	0	None,None	Absent	0	None,None	Present	2	k127_27916703_5,k127_48827_2	Absent	0	None,None	Absent	0	None,None	Present	1	k127_1119222_4,None	Absent	0	None,None	Present	2	k127_25915220_12,k127_25519985_4	Absent	0	None,None	Present	1	k127_10238035_2,None	Absent	0	None,None	Absent	0	None,None	Absent
Complex carbon degradation	Hemicullulose debranching	beta-glucuronidase	beta-glucuronidase	K01195.hmm	K01195	a beta-D-glucuronoside + H2O = D-glucuronate + an alcohol [RN:R01478]	beta-D-glucuronoside; H2O	D-glucuronate; alcohol	404.30|full	Absent	0	None	Absent	0	None	Absent	0	None	Absent	0	None	Absent	0	None	Absent	0	None	Absent	0	None	Absent	0	None	Absent	0	None	Absent	0	None	Absent	0	None	Absent	0	None	Absent	0	None	Absent
Complex carbon degradation	Hemicullulose debranching	alpha-L-rhamnosidase	alpha-L-rhamnosidase	K05989.hmm	K05989	Hydrolysis of terminal non-reducing alpha-L-rhamnose residues in alpha-L-rhamnosides	N/A	N/A	131.47|full	Absent	0	None	Absent	0	None	Present	1	k127_8685383_2	Present	9	k127_34402377_12,k127_8500375_2,k127_31101180_1,k127_13344993_13,k127_21146533_8,k127_21146533_1,k127_862458_2,k127_55403421_5,k127_14524675_11	Absent	0	None	Absent	0	None	Present	13	k127_21294286_6,k127_35077727_16,k127_17407408_4,k127_7441952_8,k127_39713690_1,k127_3077776_2,k127_57529950_1,k127_54097600_12,k127_54141080_1,k127_26540216_14,k127_15579000_2,k127_3077776_1,k127_47605985_1	Absent	0	None	Present	2	k127_4039831_5,k127_27516503_7	Absent	0	None	Present	2	k127_11913013_1,k127_38403378_3	Absent	0	None	Absent	0	None	Absent
Complex carbon degradation	Endohemicellulases	mannan endo-1,4-beta-mannosidase	mannan endo-1,4-beta-mannosidase	K01218.hmm, K19355.hmm	K01218, K19355	Random hydrolysis of (1->4)-beta-D-mannosidic linkages in mannans, galactomannans and glucomannans [RN:R08612]	N/A	N/A	78.03|domain, 83.53|full	Absent	0	None,None	Absent	0	None,None	Present	1	None,k127_46287088_3	Present	1	k127_31870281_2,None	Absent	0	None,None	Absent	0	None,None	Present	2	None,k127_2233994_14,k127_23395617_1	Absent	0	None,None	Present	1	None,k127_20613659_3	Absent	0	None,None	Absent	0	None,None	Absent	0	None,None	Absent	0	None,None	Absent
Complex carbon degradation	Endohemicellulases	alpha-D-xyloside xylohydrolase	alpha-D-xyloside xylohydrolase	K01811.hmm	K01811	Hydrolysis of terminal, non-reducing alpha-D-xylose residues with release of alpha-D-xylose.	N/A	N/A	605.57|domain	Absent	0	None	Absent	0	None	Absent	0	None	Absent	0	None	Absent	0	None	Absent	0	None	Absent	0	None	Absent	0	None	Absent	0	None	Absent	0	None	Absent	0	None	Absent	0	None	Absent	0	None	Absent
Complex carbon degradation	Other oligosaccharide degrading	beta-xylosidase	beta-xylosidase	K01198.hmm	K01198	Hydrolysis of (1->4)-beta-D-xylans, to remove successive D-xylose residues from the non-reducing termini	N/A	N/A	107.63|full	Absent	0	None	Absent	0	None	Absent	0	None	Absent	0	None	Absent	0	None	Absent	0	None	Absent	0	None	Absent	0	None	Absent	0	None	Absent	0	None	Absent	0	None	Absent	0	None	Absent	0	None	Absent
Complex carbon degradation	Other oligosaccharide degrading	beta-mannosidase	beta-mannosidase	K01192.hmm	K01192	Hydrolysis of terminal, non-reducing beta-D-mannose residues in beta-D-mannosides [RN:R08613]	N/A	N/A	365.50|domain	Absent	0	None	Absent	0	None	Absent	0	None	Absent	0	None	Absent	0	None	Absent	0	None	Absent	0	None	Absent	0	None	Present	1	k127_16496050_4	Absent	0	None	Absent	0	None	Absent	0	None	Absent	0	None	Absent
Complex carbon degradation	Other oligosaccharide degrading	beta-galactosidase	beta-galactosidase	K01190.hmm, K12111.hmm, K12308.hmm	K01190, K12111, K12308	Hydrolysis of terminal non-reducing beta-D-galactose residues in beta-D-galactosides	N/A	N/A	361.13|domain, 1284.10|full, 334.17|domain	Absent	0	None,None,None	Absent	0	None,None,None	Absent	0	None,None,None	Present	7	k127_36352209_12,k127_10943518_24,k127_35357186_1,k127_48851283_11,k127_14181774_5,k127_6997715_1,None,k127_8584730_6	Absent	0	None,None,None	Absent	0	None,None,None	Absent	0	None,None,None	Absent	0	None,None,None	Present	3	k127_3619547_6,k127_55521447_1,k127_37869241_4,None,None	Absent	0	None,None,None	Absent	0	None,None,None	Absent	0	None,None,None	Absent	0	None,None,None	Absent
Complex carbon degradation	Amylolytic enzymes	alpha-amylase	alpha-amylase	K01176.hmm, K05343.hmm, K07405.hmm	K01176, K05343, K07405	Endohydrolysis of (1->4)-alpha-D-glucosidic linkages in polysaccharides containing three or more (1->4)-alpha-linked D-glucose units	N/A	N/A	221.33|domain, 482.13|domain, 393.33|full	Absent	0	None,None,None	Absent	0	None,None,None	Present	1	None,k127_32847194_1,None	Absent	0	None,None,None	Absent	0	None,None,None	Absent	0	None,None,None	Present	1	None,k127_55184109_1,None	Absent	0	None,None,None	Present	2	None,None,k127_2572068_2,k127_26478541_24	Absent	0	None,None,None	Present	1	None,None,k127_741503_2	Absent	0	None,None,None	Absent	0	None,None,None	Absent
Complex carbon degradation	Amylolytic enzymes	glucoamylase	glucoamylase	K01178.hmm	K01178	Hydrolysis of terminal (1->4)-linked alpha-D-glucose residues successively from non-reducing ends of the chains with release of beta-D-glucose	N/A	N/A	94.80|domain	Absent	0	None	Absent	0	None	Absent	0	None	Absent	0	None	Absent	0	None	Absent	0	None	Present	1	k127_51118555_34	Absent	0	None	Absent	0	None	Absent	0	None	Absent	0	None	Absent	0	None	Absent	0	None	Absent
Complex carbon degradation	Amylolytic enzymes	pullulanase	pullulanase	K01200.hmm	K01200	Hydrolysis of (1->6)-alpha-D-glucosidic linkages in pullulan, amylopectin and glycogen, and in the alpha- and beta-limit dextrins of amylopectin and glycogen	N/A	N/A	399.57|domain	Absent	0	None	Absent	0	None	Absent	0	None	Absent	0	None	Absent	0	None	Absent	0	None	Absent	0	None	Absent	0	None	Present	1	k127_18581544_2	Absent	0	None	Absent	0	None	Absent	0	None	Absent	0	None	Absent
Complex carbon degradation	Amylolytic enzymes	isoamylase	isoamylase	K01214.hmm	K01214	Hydrolysis of (1->6)-alpha-D-glucosidic branch linkages in glycogen, amylopectin and their beta-limit dextrins	N/A	N/A	935.73|domain	Present	1	k127_14506083_3	Present	1	k127_17878783_7	Present	1	k127_5943407_9	Present	1	k127_928746_2	Absent	0	None	Absent	0	None	Absent	0	None	Absent	0	None	Absent	0	None	Absent	0	None	Absent	0	None	Absent	0	None	Absent	0	None	Absent
Complex carbon degradation	Chitin degrading	chitiniase	chitiniase	K01183.hmm, K13381.hmm	K01183, K13381	Random endo-hydrolysis of N-acetyl-beta-D-glucosaminide (1->4)-beta-linkages in chitin and chitodextrins	N/A	N/A	65.27|domain, 442.27|domain	Absent	0	None,None	Absent	0	None,None	Absent	0	None,None	Absent	0	None,None	Absent	0	None,None	Absent	0	None,None	Absent	0	None,None	Absent	0	None,None	Present	1	k127_3406175_3,None	Absent	0	None,None	Absent	0	None,None	Absent	0	None,None	Absent	0	None,None	Absent
Complex carbon degradation	Chitin degrading	hexosaminidase	hexosaminidase	K01207.hmm, K12373.hmm, K14459.hmm	K01207, K12373, K14459	Hydrolysis of terminal non-reducing N-acetyl-D-hexosamine residues in N-acetyl-beta-D-hexosaminides	N/A	N/A	267.07|domain, 92.53|full, 116.47|full	Present	2	k127_347327_3,k127_23860505_2,None,None	Absent	0	None,None,None	Present	2	k127_22146512_3,k127_4972911_3,None,None	Present	2	k127_15268272_17,k127_50921352_5,None	Present	2	k127_5783078_8,k127_56386106_4,None	Absent	0	None,None,None	Present	3	k127_34357418_8,k127_28294015_19,k127_2532359_4,None	Present	1	k127_8630598_1,None,None	Present	6	None,k127_48706491_2,k127_3518080_1,k127_18084791_1,k127_33427500_3,k127_49164486_5,k127_17054689_3,None	Absent	0	None,None,None	Present	1	k127_17881303_1,None,None	Present	1	k127_28046049_21,None,None	Present	2	k127_6756555_122,k127_6756555_123,None,None	Absent
Fermentation	Pyruvate oxidation	porA	pyruvate ferredoxin oxidoreductase alpha subunit	K00169.hmm	K00169	pyruvate + CoA + 2 oxidized ferredoxin = acetyl-CoA + CO2 + 2 reduced ferredoxin + 2 H+ [RN:R01196]	pyruvate; CoA; oxidized ferredoxin	acetyl-CoA; CO2; reduced ferredoxin; H+	291.77|full	Present	1	k127_16759908_8	Absent	0	None	Absent	0	None	Absent	0	None	Present	2	k127_826186_3,k127_2113082_3	Present	1	k127_5827881_21	Absent	0	None	Absent	0	None	Present	1	k127_56684259_2	Absent	0	None	Absent	0	None	Present	2	k127_22812609_11,k127_4455976_6	Absent	0	None	Present
Fermentation	Alcohol utilization	adh	alcohol dehydrogenase	K00001.hmm	K00001	a primary alcohol + NAD+ = an aldehyde + NADH + H+ [RN:R00623]; a secondary alcohol + NAD+ = a ketone + NADH + H+ [RN:R00624]	primary alcohol; NAD+; secondary alcohol	aldehyde; NADH; H+; ketone	324.20|domain	Absent	0	None	Absent	0	None	Absent	0	None	Absent	0	None	Absent	0	None	Absent	0	None	Absent	0	None	Absent	0	None	Absent	0	None	Absent	0	None	Absent	0	None	Absent	0	None	Absent	0	None	Absent
Fermentation	Lactate utilization	ldh	L-lactate dehydrogenase	K00016.hmm	K00016	(S)-lactate + NAD+ = pyruvate + NADH + H+ [RN:R00703]	(S)-lactate; NAD+	pyruvate; NADH; H+	306.00|full	Absent	0	None	Absent	0	None	Present	1	k127_44395195_5	Absent	0	None	Absent	0	None	Absent	0	None	Absent	0	None	Absent	0	None	Absent	0	None	Absent	0	None	Absent	0	None	Present	1	k127_14445509_2	Present	1	k127_18269857_8	Absent
Fermentation	Acetogenesis	acdA	acetyl coenzyme A synthetase (ADP forming), alpha domain	TIGR02717.hmm	K01905	ATP + acetate + CoA = ADP + phosphate + acetyl-CoA [RN:R00229]	ATP; acetate; CoA	ADP; phosphate; acetyl-CoA	463.00|full	Absent	0	None	Present	1	k127_2881559_2	Present	2	k127_35220611_2,k127_48465954_3	Absent	0	None	Absent	0	None	Present	3	k127_30564492_4,k127_36136090_12,k127_5437983_6	Absent	0	None	Absent	0	None	Present	2	k127_19085579_1,k127_13883724_2	Absent	0	None	Present	1	k127_16397404_5	Present	2	k127_35638467_22,k127_11290283_14	Present	2	k127_11307306_13,k127_14122479_100	Present
Fermentation	Acetogenesis	ack	acetate kinase	TIGR00016.hmm	K00925	ATP + acetate = ADP + acetyl phosphate [RN:R00315]	ATP; acetate	ADP; acetyl phosphate	146.10|full	Present	1	k127_1550373_4	Absent	0	None	Absent	0	None	Absent	0	None	Absent	0	None	Absent	0	None	Present	1	k127_17052039_6	Absent	0	None	Present	2	k127_6121746_6,k127_24655241_10	Present	1	k127_6270459_4	Absent	0	None	Absent	0	None	Absent	0	None	Absent
Fermentation	Acetogenesis	pta	phosphate acetyltransferase	TIGR00651.hmm	K00625	acetyl-CoA + phosphate = CoA + acetyl phosphate [RN:R00230]	acetyl-CoA; phosphate	CoA; acetyl phosphate	205.40|full	Absent	0	None	Absent	0	None	Present	1	k127_14423278_10	Absent	0	None	Absent	0	None	Absent	0	None	Present	1	k127_17052039_5	Absent	0	None	Present	3	k127_4386142_2,k127_6121746_7,k127_37932172_2	Present	2	k127_36508224_1,k127_48531702_2	Present	2	k127_53692933_2,k127_40141664_2	Absent	0	None	Present	1	k127_16912282_28	Absent
Fermentation	Acetate to acetyl-CoA	acs	acetyl-CoA synthetase	TIGR02188.hmm	K01895	ATP + acetate + CoA = AMP + diphosphate + acetyl-CoA [RN:R00235]	ATP; acetate; CoA	AMP; diphosphate; acetyl-CoA	684.65|full	Absent	0	None	Present	1	k127_16277441_4	Present	1	k127_10986100_4	Absent	0	None	Absent	0	None	Present	1	k127_28860886_2	Present	1	k127_42921582_1	Present	1	k127_4257183_16	Present	1	k127_26374649_4	Absent	0	None	Present	1	k127_42349155_3	Present	1	k127_13295302_2	Absent	0	None	Present
Fermentation	Pyruvate <=> acetyl-CoA + formate	pflD	formate C-acetyltransferase	K00656.hmm	K00656	acetyl-CoA + formate = CoA + pyruvate [RN:R00212]	acetyl-CoA; formate	CoA; pyruvate	751.63|domain	Absent	0	None	Absent	0	None	Absent	0	None	Present	1	k127_36652082_4	Absent	0	None	Absent	0	None	Absent	0	None	Absent	0	None	Absent	0	None	Absent	0	None	Absent	0	None	Absent	0	None	Absent	0	None	Absent
C1 metabolism	Methanol oxidation	mxaF	methanol dehydrogenase (cytochrome c) subunit 1	methanol_dehydrogenase_pqq_xoxF_mxaF.hmm	K14028	a primary alcohol + 2 ferricytochrome cL = an aldehyde + 2 ferrocytochrome cL + 2 H+ [RN:R10713]	primary alcohol; ferricytochrome cL	aldehyde; ferrocytochrome cL; H+	400|full	Absent	0	None	Absent	0	None	Absent	0	None	Absent	0	None	Absent	0	None	Absent	0	None	Absent	0	None	Absent	0	None	Present	1	k127_10492772_1	Absent	0	None	Absent	0	None	Absent	0	None	Absent	0	None	Absent
C1 metabolism	Methanol oxidation	mdh	methanol dehydrogenase	TIGR04266.hmm	K00093	methanol + NAD+ = formaldehyde + NADH + H+ [RN:R00605]	methanol; NAD+	formaldehyde; NADH; H+	400.00|full	Absent	0	None	Absent	0	None	Absent	0	None	Absent	0	None	Absent	0	None	Absent	0	None	Absent	0	None	Absent	0	None	Absent	0	None	Absent	0	None	Absent	0	None	Absent	0	None	Absent	0	None	Absent
C1 metabolism	Methyl amine -> formaldehyde	mauA	methylamine dehydrogenase light chain	TIGR02659.hmm	K15228	methylamine + H2O + 2 amicyanin = formaldehyde + NH3 + 2 reduced amicyanin [RN:R00606]	methylamine; H2O; amicyanin	formaldehyde; NH3; reduced amicyanin	85.80|full	Absent	0	None	Absent	0	None	Absent	0	None	Absent	0	None	Absent	0	None	Absent	0	None	Absent	0	None	Absent	0	None	Absent	0	None	Absent	0	None	Absent	0	None	Absent	0	None	Absent	0	None	Absent
C1 metabolism	Methyl amine -> formaldehyde	mauB	methylamine dehydrogenase heavy chain	TIGR02658.hmm	K15229	methylamine + H2O + 2 amicyanin = formaldehyde + NH3 + 2 reduced amicyanin [RN:R00606]	methylamine; H2O; amicyanin	formaldehyde; NH3; reduced amicyanin	90.50|full	Absent	0	None	Absent	0	None	Absent	0	None	Absent	0	None	Absent	0	None	Absent	0	None	Absent	0	None	Absent	0	None	Absent	0	None	Absent	0	None	Absent	0	None	Absent	0	None	Absent	0	None	Absent
C1 metabolism	Formaldehyde oxidation	fdhA	glutathione-independent formaldehyde dehydrogenase	TIGR02819.hmm	K00148	formaldehyde + NAD+ + H2O = formate + NADH + 2 H+ [RN:R00604]	formaldehyde; NAD+; H2O	formate; NADH; H+	425.15|full	Absent	0	None	Absent	0	None	Absent	0	None	Absent	0	None	Absent	0	None	Absent	0	None	Absent	0	None	Absent	0	None	Absent	0	None	Absent	0	None	Absent	0	None	Absent	0	None	Absent	0	None	Absent
C1 metabolism	Formaldehyde oxidation	fghA	S-formylglutathione hydrolase	TIGR02821.hmm	K01070	S-formylglutathione + H2O = glutathione + formate [RN:R00527]	S-formylglutathione; H2O	glutathione; formate	131.95|full	Absent	0	None	Absent	0	None	Absent	0	None	Absent	0	None	Absent	0	None	Absent	0	None	Absent	0	None	Absent	0	None	Absent	0	None	Absent	0	None	Absent	0	None	Absent	0	None	Absent	0	None	Absent
C1 metabolism	Formaldehyde oxidation	frmA	S-(hydroxymethyl)glutathione dehydrogenase / alcohol dehydrogenase	TIGR02818.hmm	K00121	S-(hydroxymethyl)glutathione + NAD(P)+ = S-formylglutathione + NAD(P)H + H+ [RN:R06983 R07140]	S-(hydroxymethyl)glutathione; NAD+; NADP+	S-formylglutathione; NADH; NADPH; H+	509.55|full	Absent	0	None	Absent	0	None	Absent	0	None	Absent	0	None	Absent	0	None	Absent	0	None	Absent	0	None	Absent	0	None	Absent	0	None	Absent	0	None	Absent	0	None	Absent	0	None	Absent	0	None	Absent
C1 metabolism	Formaldehyde oxidation	mycoS_dep_FDH	S-(hydroxymethyl)mycothiol dehydrogenase	TIGR03451.hmm	K00153	S-(hydroxymethyl)mycothiol + NAD+ = S-formylmycothiol + NADH + H+ [RN:R09129]	S-(hydroxymethyl)mycothiol; NAD+	S-formylmycothiol; NADH; H+	512.15|full	Absent	0	None	Absent	0	None	Absent	0	None	Absent	0	None	Absent	0	None	Absent	0	None	Absent	0	None	Present	1	k127_24023240_5	Absent	0	None	Absent	0	None	Absent	0	None	Absent	0	None	Absent	0	None	Absent
C1 metabolism	Formaldehyde oxidation	fae	5,6,7,8-tetrahydromethanopterin hydro-lyase	TIGR03126.hmm	K10713	5,6,7,8-tetrahydromethanopterin + formaldehyde = 5,10-methylenetetrahydromethanopterin + H2O [RN:R08058]	5,6,7,8-tetrahydromethanopterin; formaldehyde	5,10-methylenetetrahydromethanopterin; H2O	31.15|full	Absent	0	None	Absent	0	None	Absent	0	None	Absent	0	None	Absent	0	None	Absent	0	None	Absent	0	None	Absent	0	None	Absent	0	None	Absent	0	None	Absent	0	None	Absent	0	None	Absent	0	None	Present
C1 metabolism	Formate oxidation	fdoG	formate dehydrogenase major subunit	K00123.hmm	K00123	formate + NAD+ = CO2 + NADH [RN:R00519]	formate; NAD+ [CPD:C00003]	CO2; NADH	822.07|full	Absent	0	None	Absent	0	None	Present	1	k127_47688685_11	Present	1	k127_364900_6	Absent	0	None	Absent	0	None	Absent	0	None	Absent	0	None	Absent	0	None	Absent	0	None	Absent	0	None	Absent	0	None	Absent	0	None	Absent
C1 metabolism	Formate oxidation	fdwB	formate dehydrogenase beta subunit	K22515.hmm	K22515	formate + NAD+ = CO2 + NADH [RN:R00519]	formate; NAD+ [CPD:C00003]	CO2; NADH	548.60|domain	Absent	0	None	Absent	0	None	Absent	0	None	Absent	0	None	Absent	0	None	Absent	0	None	Absent	0	None	Absent	0	None	Absent	0	None	Absent	0	None	Absent	0	None	Absent	0	None	Absent	0	None	Absent
C1 metabolism	Formate oxidation	fdoH	formate dehydrogenase iron-sulfur subunit	K00124.hmm	K00124	formate + NAD+ = CO2 + NADH [RN:R00519]	formate; NAD+ [CPD:C00003]	CO2; NADH	160.27|full	Absent	0	None	Absent	0	None	Absent	0	None	Absent	0	None	Absent	0	None	Absent	0	None	Absent	0	None	Absent	0	None	Present	1	k127_44318418_4	Absent	0	None	Absent	0	None	Present	4	k127_15074950_43,k127_21757780_4,k127_2929930_2,k127_47919724_6	Present	2	k127_3068921_12,k127_8997923_56	Absent
C1 metabolism	Formate oxidation	fdhA	formate dehydrogenase (coenzyme F420) alpha subunit	K22516.hmm	K22516	formate + oxidized coenzyme F420 = CO2 + reduced coenzyme F420 [RN:R10797]	formate; oxidized coenzyme F420	CO2; reduced coenzyme F420	1010.23|full	Absent	0	None	Absent	0	None	Absent	0	None	Absent	0	None	Absent	0	None	Absent	0	None	Absent	0	None	Absent	0	None	Absent	0	None	Absent	0	None	Absent	0	None	Absent	0	None	Absent	0	None	Absent
C1 metabolism	Formate oxidation	fdhB	formate dehydrogenase (coenzyme F420) beta subunit	K00125.hmm	K00125	formate + oxidized coenzyme F420 = CO2 + reduced coenzyme F420 [RN:R10797]	formate; oxidized coenzyme F420	CO2; reduced coenzyme F420	236.53|full	Absent	0	None	Absent	0	None	Absent	0	None	Absent	0	None	Absent	0	None	Present	1	k127_11047235_4	Absent	0	None	Absent	0	None	Absent	0	None	Absent	0	None	Absent	0	None	Present	2	k127_39888658_28,k127_23856735_29	Absent	0	None	Absent
C1 metabolism	Aerobic CO oxidation	coxS	aerobic carbon-monoxide dehydrogenase small subunit	K03518.hmm	K03518	CO + a quinone + H2O = CO2 + a quinol [RN:R11168]	CO; quinone; H2O	CO2; quinol	241.60|domain	Present	1	k127_22985926_3	Absent	0	None	Absent	0	None	Absent	0	None	Absent	0	None	Absent	0	None	Absent	0	None	Present	5	k127_25193793_4,k127_4786008_7,k127_48707717_2,k127_29293948_9,k127_51644764_4	Absent	0	None	Absent	0	None	Absent	0	None	Absent	0	None	Absent	0	None	Absent
C1 metabolism	Aerobic CO oxidation	coxM	aerobic carbon-monoxide dehydrogenase medium subunit	K03519.hmm	K03519	CO + a quinone + H2O = CO2 + a quinol [RN:R11168]	CO; quinone; H2O	CO2; quinol	265.87|domain	Absent	0	None	Absent	0	None	Absent	0	None	Absent	0	None	Absent	0	None	Absent	0	None	Absent	0	None	Present	4	k127_29293948_8,k127_25193793_5,k127_51644764_5,k127_4786008_6	Absent	0	None	Absent	0	None	Absent	0	None	Absent	0	None	Absent	0	None	Absent
C1 metabolism	Aerobic CO oxidation	coxL	aerobic carbon-monoxide dehydrogenase large subunit	K03520.hmm	K03520	CO + a quinone + H2O = CO2 + a quinol [RN:R11168]	CO; quinone; H2O	CO2; quinol	835.30|full	Present	2	k127_22985926_2,k127_1493285_1	Absent	0	None	Absent	0	None	Absent	0	None	Absent	0	None	Absent	0	None	Absent	0	None	Present	6	k127_9393749_18,k127_25193793_3,k127_20358970_3,k127_29293948_7,k127_52732056_7,k127_48707717_3	Absent	0	None	Absent	0	None	Absent	0	None	Absent	0	None	Absent	0	None	Absent
Methane metabolism	Methane oxidation - Partculate methane monooxygenase	pmoA	methane/ammonia monooxygenase subunit A	pmoA.hmm	K10944	methane + quinol + O2 = methanol + quinone + H2O [RN:R09518]	methane; quinol; O2	methanol; quinone; H2O	92.50|full	Absent	0	None	Absent	0	None	Absent	0	None	Absent	0	None	Absent	0	None	Absent	0	None	Absent	0	None	Absent	0	None	Absent	0	None	Absent	0	None	Absent	0	None	Absent	0	None	Absent	0	None	Absent
Methane metabolism	Methane oxidation - Partculate methane monooxygenase	pmoB	methane/ammonia monooxygenase subunit B	pmoB.hmm	K10945	methane + quinol + O2 = methanol + quinone + H2O [RN:R09518]	methane; quinol; O2	methanol; quinone; H2O	202.10|full	Absent	0	None	Absent	0	None	Absent	0	None	Absent	0	None	Absent	0	None	Absent	0	None	Absent	0	None	Absent	0	None	Absent	0	None	Absent	0	None	Absent	0	None	Absent	0	None	Absent	0	None	Absent
Methane metabolism	Methane oxidation - Partculate methane monooxygenase	pmoC	methane/ammonia monooxygenase subunit C	pmoC.hmm	K10946	methane + quinol + O2 = methanol + quinone + H2O [RN:R09518]	methane; quinol; O2	methanol; quinone; H2O	124.60|full	Absent	0	None	Absent	0	None	Absent	0	None	Absent	0	None	Absent	0	None	Absent	0	None	Absent	0	None	Absent	0	None	Absent	0	None	Absent	0	None	Absent	0	None	Absent	0	None	Absent	0	None	Absent
Methane metabolism	Methane oxidation - Soluble methane monoxygenase	mmoB	methane monooxygenase regulatory protein B	PF02406.hmm	K16160	methane + NAD(P)H + H+ + O2 = methanol + NAD(P)+ + H2O [RN:R01142 R01143]	methane; NADH; NADPH; H+; O2	methanol; NAD+; NADP+; H2O	10|full	Absent	0	None	Present	1	k127_21822318_9	Absent	0	None	Absent	0	None	Absent	0	None	Absent	0	None	Absent	0	None	Absent	0	None	Absent	0	None	Absent	0	None	Absent	0	None	Absent	0	None	Absent	0	None	Absent
Methane metabolism	Methane oxidation - Soluble methane monoxygenase	mmoD	methane monooxygenase component D	TIGR04550.hmm	K16162	methane + NAD(P)H + H+ + O2 = methanol + NAD(P)+ + H2O [RN:R01142 R01143]	methane; NADH; NADPH; H+; O2	methanol; NAD+; NADP+; H2O	28.00|full	Absent	0	None	Absent	0	None	Absent	0	None	Absent	0	None	Absent	0	None	Absent	0	None	Absent	0	None	Absent	0	None	Absent	0	None	Absent	0	None	Absent	0	None	Absent	0	None	Absent	0	None	Absent
Methane metabolism	Methane production	mcrA	methyl-coenzyme M reductase alpha subunit	TIGR03256.hmm	K00399	methyl-CoM + CoB = CoM-S-S-CoB + methane [RN:R04541]	methyl-CoM; CoB	CoM-S-S-CoB; methane	314.45|full	Absent	0	None	Absent	0	None	Absent	0	None	Absent	0	None	Absent	0	None	Absent	0	None	Absent	0	None	Absent	0	None	Absent	0	None	Absent	0	None	Absent	0	None	Absent	0	None	Absent	0	None	Absent
Methane metabolism	Methane production	mcrB	methyl-coenzyme M reductase beta subunit	TIGR03257.hmm	K00401	methyl-CoM + CoB = CoM-S-S-CoB + methane [RN:R04541]	methyl-CoM; CoB	CoM-S-S-CoB; methane	173.35|full	Absent	0	None	Absent	0	None	Absent	0	None	Absent	0	None	Absent	0	None	Absent	0	None	Absent	0	None	Absent	0	None	Absent	0	None	Absent	0	None	Absent	0	None	Absent	0	None	Absent	0	None	Absent
Methane metabolism	Methane production	mcrC	methyl-coenzyme M reductase subunit C	TIGR03259.hmm	K03421	methyl-CoM + CoB = CoM-S-S-CoB + methane [RN:R04541]	methyl-CoM; CoB	CoM-S-S-CoB; methane	171.60|full	Absent	0	None	Absent	0	None	Absent	0	None	Absent	0	None	Absent	0	None	Absent	0	None	Absent	0	None	Absent	0	None	Absent	0	None	Absent	0	None	Absent	0	None	Absent	0	None	Absent	0	None	Absent
Carbon fixation	CBB cycle - Rubisco	Form I	Form I RuBisCO large subunit	rubisco_form_I.hmm	K01601	D-ribulose 1,5-bisphosphate + CO2 + H2O = 2 3-phospho-D-glycerate + 2 H+ [RN:R00024]	D-ribulose 1,5-bisphosphate; CO2; H2O	3-phospho-D-glycerate; H+	500|full	Absent	0	None	Present	1	k127_41268426_11	Absent	0	None	Absent	0	None	Absent	0	None	Absent	0	None	Absent	0	None	Absent	0	None	Absent	0	None	Absent	0	None	Absent	0	None	Absent	0	None	Absent	0	None	Absent
Carbon fixation	CBB cycle - Rubisco	Form II	Form II RuBisCO large subunit	rubisco_form_II.hmm	K01601	D-ribulose 1,5-bisphosphate + CO2 + H2O = 2 3-phospho-D-glycerate + 2 H+ [RN:R00024]	D-ribulose 1,5-bisphosphate; CO2; H2O	3-phospho-D-glycerate; H+	500|full	Absent	0	None	Absent	0	None	Absent	0	None	Absent	0	None	Absent	0	None	Absent	0	None	Absent	0	None	Absent	0	None	Absent	0	None	Absent	0	None	Absent	0	None	Absent	0	None	Absent	0	None	Absent
Carbon fixation	CBB cycle - Rubisco	Form II/III	Form II/III RuBisCO large subunit	rubisco_form_II_III.hmm	K01601	D-ribulose 1,5-bisphosphate + CO2 + H2O = 2 3-phospho-D-glycerate + 2 H+ [RN:R00024]	D-ribulose 1,5-bisphosphate; CO2; H2O	3-phospho-D-glycerate; H+	500|full	Absent	0	None	Absent	0	None	Absent	0	None	Absent	0	None	Absent	0	None	Absent	0	None	Absent	0	None	Absent	0	None	Absent	0	None	Absent	0	None	Absent	0	None	Absent	0	None	Absent	0	None	Absent
Carbon fixation	CBB cycle - Rubisco	Form III	Form III RuBisCO large subunit	rubisco_form_III.hmm	K01601	D-ribulose 1,5-bisphosphate + CO2 + H2O = 2 3-phospho-D-glycerate + 2 H+ [RN:R00024]	D-ribulose 1,5-bisphosphate; CO2; H2O	3-phospho-D-glycerate; H+	450|full	Absent	0	None	Absent	0	None	Absent	0	None	Absent	0	None	Absent	0	None	Absent	0	None	Absent	0	None	Absent	0	None	Absent	0	None	Absent	0	None	Absent	0	None	Absent	0	None	Absent	0	None	Absent
Carbon fixation	CBB cycle - Rubisco	Form IV	Form IV RuBisCO large subunit	rubisco_form_IV.hmm	K01601	D-ribulose 1,5-bisphosphate + CO2 + H2O = 2 3-phospho-D-glycerate + 2 H+ [RN:R00024]	D-ribulose 1,5-bisphosphate; CO2; H2O	3-phospho-D-glycerate; H+	500|full	Absent	0	None	Absent	0	None	Absent	0	None	Absent	0	None	Absent	0	None	Absent	0	None	Absent	0	None	Absent	0	None	Absent	0	None	Absent	0	None	Absent	0	None	Absent	0	None	Absent	0	None	Absent
Carbon fixation	3 Hydroxypropionate cycle	prpE	propionyl-CoA synthetase	K01908.hmm	K01908	2 3-phospho-D-glycerate + 2 H+ = D-ribulose 1,5-bisphosphate + CO2 + H2O [RN:R00024]	3-phospho-D-glycerate; H+	D-ribulose 1,5-bisphosphate; CO2; H2O	784.73|domain	Absent	0	None	Absent	0	None	Absent	0	None	Absent	0	None	Absent	0	None	Absent	0	None	Absent	0	None	Absent	0	None	Absent	0	None	Absent	0	None	Absent	0	None	Present	1	k127_28200794_2	Absent	0	None	Absent
Carbon fixation	3 Hydroxypropionate cycle	mcr	malonyl-CoA reductase / 3-hydroxypropionate dehydrogenase (NADP+)	K14468.hmm	K14468	3-hydroxypropanoate + NADP+ = malonate semialdehyde + NADPH + H+ [RN:R09289]	3-hydroxypropanoate; NADP+	malonate semialdehyde; NADPH; H+	1893.80|full	Absent	0	None	Absent	0	None	Absent	0	None	Absent	0	None	Absent	0	None	Absent	0	None	Absent	0	None	Absent	0	None	Absent	0	None	Absent	0	None	Absent	0	None	Absent	0	None	Absent	0	None	Absent
Carbon fixation	3 Hydroxypropionate cycle	K15017	malonyl-CoA/succinyl-CoA reductase (NADPH)	K15017.hmm	K15017	succinate semialdehyde + CoA + NADP+ = succinyl-CoA + NADPH + H+ [RN:R09280]	succinate semialdehyde; CoA; NADP+	succinyl-CoA; NADPH; H+	702.03|full	Absent	0	None	Absent	0	None	Absent	0	None	Absent	0	None	Absent	0	None	Absent	0	None	Absent	0	None	Absent	0	None	Absent	0	None	Absent	0	None	Absent	0	None	Absent	0	None	Absent	0	None	Absent
Carbon fixation	3HP/4HB	K14466	4-hydroxybutyrate---CoA ligase (ADP-forming)	K14466.hmm	K14466	ATP + 4-hydroxybutanoate + CoA = AMP + diphosphate + 4-hydroxybutanoyl-CoA [RN:R09279]	ATP; 4-hydroxybutanoate; CoA	AMP; diphosphate; 4-hydroxybutanoyl-CoA	920.27|full	Absent	0	None	Absent	0	None	Absent	0	None	Absent	0	None	Absent	0	None	Absent	0	None	Absent	0	None	Absent	0	None	Absent	0	None	Absent	0	None	Absent	0	None	Absent	0	None	Absent	0	None	Absent
Carbon fixation	3HP/4HB	4hbl	4-hydroxybutyrate---CoA ligase (ADP-forming)	K14467.hmm	K14467	ATP + 4-hydroxybutanoate + CoA = AMP + diphosphate + 4-hydroxybutanoyl-CoA [RN:R09279]	ATP; 4-hydroxybutanoate; CoA	AMP; diphosphate; 4-hydroxybutanoyl-CoA	1016.20|domain	Absent	0	None	Absent	0	None	Absent	0	None	Absent	0	None	Absent	0	None	Absent	0	None	Absent	0	None	Absent	0	None	Absent	0	None	Absent	0	None	Absent	0	None	Absent	0	None	Absent	0	None	Absent
Carbon fixation	3HP/4HB	K18861	4-hydroxybutyrate---CoA ligase (ADP-forming)	K18861.hmm	K18861	ATP + 4-hydroxybutanoate + CoA = AMP + diphosphate + 4-hydroxybutanoyl-CoA [RN:R09279]	ATP; 4-hydroxybutanoate; CoA	AMP; diphosphate; 4-hydroxybutanoyl-CoA	950.13|full	Absent	0	None	Absent	0	None	Absent	0	None	Absent	0	None	Absent	0	None	Absent	0	None	Absent	0	None	Absent	0	None	Absent	0	None	Absent	0	None	Absent	0	None	Absent	0	None	Absent	0	None	Absent
Carbon fixation	3HP/4HB	E6.2.1.56	4-hydroxybutyrate---CoA ligase (ADP-forming)	K18593.hmm	K18593	ATP + 4-hydroxybutanoate + CoA = ADP + phosphate + 4-hydroxybutanoyl-CoA [RN:R10758]	ATP; 4-hydroxybutanoate; CoA	ADP; phosphate; 4-hydroxybutanoyl-CoA	1233.23|full	Absent	0	None	Absent	0	None	Absent	0	None	Absent	0	None	Absent	0	None	Absent	0	None	Absent	0	None	Absent	0	None	Absent	0	None	Absent	0	None	Absent	0	None	Absent	0	None	Absent	0	None	Absent
Carbon fixation	3HP/4HB	abfD	4-hydroxybutyryl-CoA dehydratase / vinylacetyl-CoA-Delta-isomerase	K14534.hmm	K14534	4-hydroxybutanoyl-CoA = (E)-but-2-enoyl-CoA + H2O [RN:R10782]	4-hydroxybutanoyl-CoA	(E)-but-2-enoyl-CoA; H2O	420.77|full	Absent	0	None	Absent	0	None	Absent	0	None	Absent	0	None	Present	1	k127_14778281_9	Absent	0	None	Absent	0	None	Absent	0	None	Absent	0	None	Absent	0	None	Absent	0	None	Absent	0	None	Absent	0	None	Present
Carbon fixation	Wood Ljungdahl pathway	cdhD	acetyl-CoA decarbonylase/synthase, CODH/ACS complex subunit delta	K00194.hmm	K00194	a [methyl-Co(III) corrinoid Fe-S protein] + tetrahydrosarcinapterin = a [Co(I) corrinoid Fe-S protein] + 5-methyltetrahydrosarcinapterin [RN:R10385]	[methyl-Co(III) corrinoid Fe-S protein]; tetrahydrosarcinapterin	[Co(I) corrinoid Fe-S protein]; 5-methyltetrahydrosarcinapterin	169.40|full	Absent	0	None	Absent	0	None	Present	1	k127_7057855_2	Absent	0	None	Absent	0	None	Present	1	k127_7887375_2	Present	1	k127_22704323_2	Absent	0	None	Absent	0	None	Absent	0	None	Absent	0	None	Present	1	k127_9500771_2	Present	1	k127_909313_40	Present
Carbon fixation	Wood Ljungdahl pathway	cdhE	acetyl-CoA decarbonylase/synthase, CODH/ACS complex subunit gamma	K00197.hmm	K00197	a [methyl-Co(III) corrinoid Fe-S protein] + tetrahydrosarcinapterin = a [Co(I) corrinoid Fe-S protein] + 5-methyltetrahydrosarcinapterin [RN:R10385]	[methyl-Co(III) corrinoid Fe-S protein]; tetrahydrosarcinapterin	[Co(I) corrinoid Fe-S protein]; 5-methyltetrahydrosarcinapterin	206.30|full	Absent	0	None	Absent	0	None	Present	1	k127_12117304_14	Absent	0	None	Absent	0	None	Present	1	k127_7887375_3	Absent	0	None	Absent	0	None	Absent	0	None	Absent	0	None	Absent	0	None	Present	1	k127_8971772_13	Present	1	k127_909313_39	Present
Carbon fixation	Wood Ljungdahl pathway	cooS	anaerobic carbon-monoxide dehydrogenase catalytic subunit	K00198.hmm	K00198	a [methyl-Co(III) corrinoid Fe-S protein] + tetrahydrosarcinapterin = a [Co(I) corrinoid Fe-S protein] + 5-methyltetrahydrosarcinapterin [RN:R10385]	[methyl-Co(III) corrinoid Fe-S protein]; tetrahydrosarcinapterin	[Co(I) corrinoid Fe-S protein]; 5-methyltetrahydrosarcinapterin	231.90|full	Absent	0	None	Absent	0	None	Present	1	k127_7057855_1	Absent	0	None	Present	2	k127_21443560_8,k127_34713289_5	Absent	0	None	Present	1	k127_22704323_10	Absent	0	None	Absent	0	None	Absent	0	None	Absent	0	None	Present	2	k127_24813725_11,k127_16182833_1	Present	1	k127_909313_42	Absent
Carbon fixation	Reverse TCA cycle	aclA	ATP-citrate lyase alpha-subunit	acetate_citrate_lyase_aclA.hmm	K15230	ADP + phosphate + acetyl-CoA + oxaloacetate = ATP + citrate + CoA [RN:R00352]	ADP; phosphate; acetyl-CoA; oxaloacetate	ATP; citrate; CoA	215|full	Absent	0	None	Present	1	k127_939374_8	Absent	0	None	Absent	0	None	Absent	0	None	Absent	0	None	Absent	0	None	Absent	0	None	Absent	0	None	Absent	0	None	Absent	0	None	Absent	0	None	Absent	0	None	Absent
Carbon fixation	Reverse TCA cycle	aclB	ATP-citrate lyase beta-subunit	acetate_citrate_lyase_aclB.hmm	K15231	ADP + phosphate + acetyl-CoA + oxaloacetate = ATP + citrate + CoA [RN:R00352]	ADP; phosphate; acetyl-CoA; oxaloacetate	ATP; citrate; CoA	177|full	Absent	0	None	Present	1	k127_939374_9	Absent	0	None	Absent	0	None	Absent	0	None	Absent	0	None	Absent	0	None	Absent	0	None	Absent	0	None	Absent	0	None	Absent	0	None	Absent	0	None	Absent	0	None	Absent
Nitrogen cycling	Ammonia oxidation	amoA	methane/ammonia monooxygenase subunit A	amoA.hmm	K10944	NH3 + a reduced acceptor + O2 = NH2OH + an acceptor + H2O [RN:R09519]	NH3; reduced acceptor; O2	NH2OH; acceptor; H2O	92.50|full	Absent	0	None	Absent	0	None	Absent	0	None	Absent	0	None	Absent	0	None	Absent	0	None	Absent	0	None	Absent	0	None	Absent	0	None	Absent	0	None	Absent	0	None	Absent	0	None	Absent	0	None	Absent
Nitrogen cycling	Ammonia oxidation	amoB	methane/ammonia monooxygenase subunit B	amoB.hmm	K10945	NH3 + a reduced acceptor + O2 = NH2OH + an acceptor + H2O [RN:R09519]	NH3; reduced acceptor; O2	NH2OH; acceptor; H2O	202.10|full	Absent	0	None	Absent	0	None	Absent	0	None	Absent	0	None	Absent	0	None	Absent	0	None	Absent	0	None	Absent	0	None	Absent	0	None	Absent	0	None	Absent	0	None	Absent	0	None	Absent	0	None	Absent
Nitrogen cycling	Ammonia oxidation	amoC	methane/ammonia monooxygenase subunit C	amoC.hmm	K10946	NH3 + a reduced acceptor + O2 = NH2OH + an acceptor + H2O [RN:R09519]	NH3; reduced acceptor; O2	NH2OH; acceptor; H2O	124.60|full	Absent	0	None	Absent	0	None	Absent	0	None	Absent	0	None	Absent	0	None	Absent	0	None	Absent	0	None	Absent	0	None	Absent	0	None	Absent	0	None	Absent	0	None	Absent	0	None	Absent	0	None	Absent
Nitrogen cycling	N2 fixation	anfD	nitrogenase iron-iron protein, alpha subunit	TIGR01861.hmm	N/A	8 reduced ferredoxin + 8 H+ + N2 + 16 ATP + 16 H2O = 8 oxidized ferredoxin + H2 + 2 NH3 + 16 ADP + 16 phosphate [RN:R05185]	reduced ferredoxin; H+; N2; ATP; H2O	oxidized ferredoxin; H2; NH3; ADP; phosphate	873.55|full	Absent	0	None	Absent	0	None	Absent	0	None	Absent	0	None	Absent	0	None	Absent	0	None	Absent	0	None	Absent	0	None	Absent	0	None	Absent	0	None	Absent	0	None	Absent	0	None	Absent	0	None	Absent
Nitrogen cycling	N2 fixation	anfK	nitrogenase iron-iron protein, beta subunit	TIGR02931.hmm	N/A	8 reduced ferredoxin + 8 H+ + N2 + 16 ATP + 16 H2O = 8 oxidized ferredoxin + H2 + 2 NH3 + 16 ADP + 16 phosphate [RN:R05185]	reduced ferredoxin; H+; N2; ATP; H2O	oxidized ferredoxin; H2; NH3; ADP; phosphate	853.75|full	Absent	0	None	Absent	0	None	Absent	0	None	Absent	0	None	Absent	0	None	Absent	0	None	Absent	0	None	Absent	0	None	Absent	0	None	Absent	0	None	Absent	0	None	Absent	0	None	Absent	0	None	Absent
Nitrogen cycling	N2 fixation	anfG	nitrogenase iron-iron protein, delta subunit	TIGR02929.hmm	K00531	8 reduced ferredoxin + 8 H+ + N2 + 16 ATP + 16 H2O = 8 oxidized ferredoxin + H2 + 2 NH3 + 16 ADP + 16 phosphate [RN:R05185]	reduced ferredoxin; H+; N2; ATP; H2O	oxidized ferredoxin; H2; NH3; ADP; phosphate	124.50|full	Absent	0	None	Absent	0	None	Absent	0	None	Absent	0	None	Absent	0	None	Absent	0	None	Absent	0	None	Absent	0	None	Absent	0	None	Absent	0	None	Absent	0	None	Absent	0	None	Absent	0	None	Absent
Nitrogen cycling	N2 fixation	nifD	nitrogenase molybdenum-iron protein alpha chain	TIGR01282.hmm	K02586	8 reduced ferredoxin + 8 H+ + N2 + 16 ATP + 16 H2O = 8 oxidized ferredoxin + H2 + 2 NH3 + 16 ADP + 16 phosphate [RN:R05185]	reduced ferredoxin; H+; N2; ATP; H2O	oxidized ferredoxin; H2; NH3; ADP; phosphate	503.05|full	Absent	0	None	Absent	0	None	Absent	0	None	Absent	0	None	Absent	0	None	Absent	0	None	Absent	0	None	Absent	0	None	Absent	0	None	Absent	0	None	Absent	0	None	Absent	0	None	Absent	0	None	Absent
Nitrogen cycling	N2 fixation	nifK	nitrogenase molybdenum-iron protein beta chain	TIGR01286.hmm	K02591	8 reduced ferredoxin + 8 H+ + N2 + 16 ATP + 16 H2O = 8 oxidized ferredoxin + H2 + 2 NH3 + 16 ADP + 16 phosphate [RN:R05185]	reduced ferredoxin; H+; N2; ATP; H2O	oxidized ferredoxin; H2; NH3; ADP; phosphate	414.50|full	Absent	0	None	Absent	0	None	Absent	0	None	Absent	0	None	Absent	0	None	Absent	0	None	Absent	0	None	Absent	0	None	Absent	0	None	Absent	0	None	Absent	0	None	Absent	0	None	Absent	0	None	Absent
Nitrogen cycling	N2 fixation	vnfD	nitrogenase vanadium-iron protein, alpha chain	TIGR01860.hmm	K22896	12 reduced ferredoxin + 12 H+ + N2 + 40 ATP + 40 H2O = 12 oxidized ferredoxin + 3 H2 + 2 NH3 + 40 ADP + 40 phosphate [RN:R12084]	reduced ferredoxin; H+; N2; ATP; H2O	oxidized ferredoxin; H2; NH3; ADP; phosphate	822.85|full	Absent	0	None	Absent	0	None	Absent	0	None	Absent	0	None	Absent	0	None	Absent	0	None	Absent	0	None	Absent	0	None	Absent	0	None	Absent	0	None	Absent	0	None	Absent	0	None	Absent	0	None	Absent
Nitrogen cycling	N2 fixation	vnfK	nitrogenase vanadium-iron protein, beta chain	TIGR02932.hmm	K22897	12 reduced ferredoxin + 12 H+ + N2 + 40 ATP + 40 H2O = 12 oxidized ferredoxin + 3 H2 + 2 NH3 + 40 ADP + 40 phosphate [RN:R12084]	reduced ferredoxin; H+; N2; ATP; H2O	oxidized ferredoxin; H2; NH3; ADP; phosphate	821.85|full	Absent	0	None	Absent	0	None	Absent	0	None	Absent	0	None	Absent	0	None	Absent	0	None	Absent	0	None	Absent	0	None	Absent	0	None	Absent	0	None	Absent	0	None	Absent	0	None	Absent	0	None	Absent
Nitrogen cycling	N2 fixation	vnfG	nitrogenase vanadium-iron protein, delta chain	TIGR02930.hmm	K22898	12 reduced ferredoxin + 12 H+ + N2 + 40 ATP + 40 H2O = 12 oxidized ferredoxin + 3 H2 + 2 NH3 + 40 ADP + 40 phosphate [RN:R12084]	reduced ferredoxin; H+; N2; ATP; H2O	oxidized ferredoxin; H2; NH3; ADP; phosphate	122.35|full	Absent	0	None	Absent	0	None	Absent	0	None	Absent	0	None	Absent	0	None	Absent	0	None	Absent	0	None	Absent	0	None	Absent	0	None	Absent	0	None	Absent	0	None	Absent	0	None	Absent	0	None	Absent
Nitrogen cycling	N2 fixation	nifH	nitrogenase iron protein	TIGR01287.hmm	K02588	8 reduced ferredoxin + 8 H+ + N2 + 16 ATP + 16 H2O = 8 oxidized ferredoxin + H2 + 2 NH3 + 16 ADP + 16 phosphate [RN:R05185]	reduced ferredoxin; H+; N2; ATP; H2O	oxidized ferredoxin; H2; NH3; ADP; phosphate	261.05|full	Absent	0	None	Absent	0	None	Absent	0	None	Absent	0	None	Absent	0	None	Absent	0	None	Present	1	k127_34490434_3	Absent	0	None	Absent	0	None	Absent	0	None	Absent	0	None	Absent	0	None	Absent	0	None	Absent
Nitrogen cycling	Nitrite oxidation	nxrA	nitrate reductase / nitrite oxidoreductase, alpha subunit	nitrite_oxidoreductase_nxrA.hmm	K00370	nitrate + a quinol = nitrite + a quinone + H2O [RN:R09497]	nitrate; quinol	nitrite; quinone; H2O	370|full	Absent	0	None	Absent	0	None	Absent	0	None	Absent	0	None	Absent	0	None	Absent	0	None	Absent	0	None	Absent	0	None	Absent	0	None	Absent	0	None	Absent	0	None	Absent	0	None	Absent	0	None	Absent
Nitrogen cycling	Nitrite oxidation	nxrB	nitrate reductase / nitrite oxidoreductase, beta subunit	nitrite_oxidoreductase_nxrB.hmm	K00371	nitrate + a quinol = nitrite + a quinone + H2O [RN:R09497]	nitrate; quinol	nitrite; quinone; H2O	252|full	Absent	0	None	Absent	0	None	Absent	0	None	Absent	0	None	Absent	0	None	Absent	0	None	Absent	0	None	Absent	0	None	Absent	0	None	Absent	0	None	Absent	0	None	Absent	0	None	Absent	0	None	Absent
Nitrogen cycling	Nitrate reduction	napA	periplasmic nitrate reductase NapA	TIGR01706.hmm	K02567	Nitrite + Acceptor + H2O <=> Nitrate + Reduced acceptor	Nitrite; Acceptor; H2O	Nitrate; Reduced acceptor	472.50|full	Present	1	k127_8042951_4	Present	1	k127_23218563_2	Absent	0	None	Absent	0	None	Absent	0	None	Absent	0	None	Absent	0	None	Absent	0	None	Present	1	k127_56063755_4	Present	1	k127_23299817_1	Absent	0	None	Absent	0	None	Present	1	k127_48608608_173	Absent
Nitrogen cycling	Nitrate reduction	napB	cytochrome c-type protein NapB	PF03892.hmm	K02568	Nitrite + Acceptor + H2O <=> Nitrate + Reduced acceptor	Nitrite; Acceptor; H2O	Nitrate; Reduced acceptor	23.9|full	Absent	0	None	Present	1	k127_23218563_5	Absent	0	None	Absent	0	None	Absent	0	None	Absent	0	None	Absent	0	None	Absent	0	None	Absent	0	None	Present	1	k127_25008548_4	Absent	0	None	Absent	0	None	Present	1	k127_48608608_172	Absent
Nitrogen cycling	Nitrate reduction	narG	nitrate reductase / nitrite oxidoreductase, alpha subunit	TIGR01580.hmm	K00370	nitrate + a quinol = nitrite + a quinone + H2O [RN:R09497]	nitrate; quinol	nitrite; quinone; H2O	600.95|full	Absent	0	None	Absent	0	None	Absent	0	None	Absent	0	None	Absent	0	None	Absent	0	None	Absent	0	None	Absent	0	None	Absent	0	None	Absent	0	None	Absent	0	None	Present	1	k127_5091307_5	Absent	0	None	Absent
Nitrogen cycling	Nitrate reduction	narH	nitrate reductase / nitrite oxidoreductase, beta subunit	TIGR01660.hmm	K00371	nitrate + a quinol = nitrite + a quinone + H2O [RN:R09497]	nitrate; quinol	nitrite; quinone; H2O	348.00|full	Present	1	k127_14865423_1	Absent	0	None	Absent	0	None	Absent	0	None	Absent	0	None	Absent	0	None	Absent	0	None	Absent	0	None	Absent	0	None	Absent	0	None	Absent	0	None	Present	1	k127_5091307_4	Absent	0	None	Absent
Nitrogen cycling	Nitrite reduction to ammonia	nrfH	cytochrome c nitrite reductase small subunit	TIGR03153.hmm	K15876	NH3 + 2 H2O + 6 ferricytochrome c = nitrite + 6 ferrocytochrome c + 7 H+ [RN:R05712]	NH3; H2O; ferricytochrome c	nitrite; ferrocytochrome c; H+	75.30|full	Absent	0	None	Absent	0	None	Absent	0	None	Present	1	k127_1867329_4	Absent	0	None	Absent	0	None	Present	1	k127_27337504_21	Absent	0	None	Absent	0	None	Absent	0	None	Absent	0	None	Absent	0	None	Absent	0	None	Absent
Nitrogen cycling	Nitrite reduction to ammonia	nrfA	nitrite reductase (cytochrome c-552)	PF02335.hmm	K03385	NH3 + 2 H2O + 6 ferricytochrome c = nitrite + 6 ferrocytochrome c + 7 H+ [RN:R05712]	NH3; H2O; ferricytochrome c	nitrite; ferrocytochrome c; H+	57|full	Present	2	k127_13970652_3,k127_8799838_2	Present	1	k127_14921337_1	Present	1	k127_16212613_9	Present	1	k127_1867329_5	Absent	0	None	Present	1	k127_5377775_5	Present	1	k127_27337504_20	Absent	0	None	Present	2	k127_1340667_12,k127_12376630_3	Absent	0	None	Present	1	k127_13978176_3	Absent	0	None	Absent	0	None	Absent
Nitrogen cycling	Nitrite reduction to ammonia	nrfD	cytochrome c nitrite reductase, NrfD subunit	TIGR03148.hmm	K04015	NH3 + 2 H2O + 6 ferricytochrome c = nitrite + 6 ferrocytochrome c + 7 H+ [RN:R05712]	NH3; H2O; ferricytochrome c	nitrite; ferrocytochrome c; H+	300.15|full	Absent	0	None	Absent	0	None	Absent	0	None	Absent	0	None	Absent	0	None	Absent	0	None	Absent	0	None	Absent	0	None	Absent	0	None	Absent	0	None	Absent	0	None	Absent	0	None	Absent	0	None	Absent
Nitrogen cycling	Nitrite reduction to ammonia	nirB	nitrite reductase (NADH) large subunit	TIGR02374.hmm	K00362	NH3 + 3 NAD+ + 2 H2O = nitrite + 3 NADH + 5 H+ [RN:R00787]	NH3; NAD+; H2O	nitrite; NADH; H+	442.75|full	Absent	0	None	Present	1	k127_4041054_8	Absent	0	None	Absent	0	None	Absent	0	None	Absent	0	None	Absent	0	None	Absent	0	None	Absent	0	None	Absent	0	None	Absent	0	None	Absent	0	None	Absent	0	None	Absent
Nitrogen cycling	Nitrite reduction to ammonia	nirD	nitrite reductase (NADH) small subunit	TIGR02378.hmm	K00363	NH3 + 3 NAD+ + 2 H2O = nitrite + 3 NADH + 5 H+ [RN:R00787]	NH3; NAD+; H2O	nitrite; NADH; H+	69.85|full	Absent	0	None	Present	1	k127_4041054_7	Absent	0	None	Absent	0	None	Absent	0	None	Absent	0	None	Absent	0	None	Absent	0	None	Absent	0	None	Absent	0	None	Absent	0	None	Absent	0	None	Absent	0	None	Absent
Nitrogen cycling	Nitrite reduction	nirK	nitrite reductase (NO-forming)	TIGR02376.hmm	K00368	nitric oxide + H2O + ferricytochrome c = nitrite + ferrocytochrome c + 2 H+ [RN:R00783]	nitric oxide; H2O; ferricytochrome c	nitrite; ferrocytochrome c; H+	169.10|full	Absent	0	None	Absent	0	None	Absent	0	None	Absent	0	None	Absent	0	None	Absent	0	None	Absent	0	None	Absent	0	None	Absent	0	None	Absent	0	None	Absent	0	None	Absent	0	None	Absent	0	None	Absent
Nitrogen cycling	Nitrite reduction	nirS	nitrite reductase (NO-forming) / hydroxylamine reductase	nitrite_reductase_nirS.hmm	K15864	nitric oxide + H2O + ferricytochrome c = nitrite + ferrocytochrome c + 2 H+ [RN:R00783]	nitric oxide; H2O; ferricytochrome c	nitrite; ferrocytochrome c; H+	200|full	Absent	0	None	Present	2	k127_27052838_2,k127_1099162_14	Absent	0	None	Absent	0	None	Absent	0	None	Absent	0	None	Absent	0	None	Absent	0	None	Present	1	k127_10280315_2	Absent	0	None	Absent	0	None	Absent	0	None	Absent	0	None	Absent
Nitrogen cycling	Nitrite reduction	octR	nitrite reductase (Octaheme c-type cytochrome Shewanella-type)	TIGR04315.hmm	N/A	Nitrite reduction	N/A	N/A	325.00|full	Present	1	k127_10267167_4	Present	1	k127_5783458_3	Present	1	k127_19432688_9	Absent	0	None	Absent	0	None	Absent	0	None	Absent	0	None	Absent	0	None	Absent	0	None	Absent	0	None	Absent	0	None	Present	1	k127_38809371_7	Absent	0	None	Absent
Nitrogen cycling	Nitric oxide reduction	norB	nitric oxide reductase subunit B	nitric_oxide_reductase_norB.hmm	K04561	nitrous oxide + 2 ferricytochrome c + H2O = 2 nitric oxide + 2 ferrocytochrome c + 2 H+ [RN:R00294]	nitrous oxide; ferricytochrome c; H2O	nitric oxide; ferrocytochrome c; H+	79|full	Absent	0	None	Absent	0	None	Absent	0	None	Absent	0	None	Absent	0	None	Absent	0	None	Absent	0	None	Absent	0	None	Absent	0	None	Absent	0	None	Absent	0	None	Absent	0	None	Absent	0	None	Absent
Nitrogen cycling	Nitric oxide reduction	norC	nitric oxide reductase subunit C	nitric_oxide_reductase_norC.hmm	K02305	nitrous oxide + 2 ferricytochrome c + H2O = 2 nitric oxide + 2 ferrocytochrome c + 2 H+ [RN:R00294]	nitrous oxide; ferricytochrome c; H2O	nitric oxide; ferrocytochrome c; H+	50|full	Absent	0	None	Absent	0	None	Absent	0	None	Absent	0	None	Absent	0	None	Absent	0	None	Absent	0	None	Absent	0	None	Absent	0	None	Absent	0	None	Absent	0	None	Absent	0	None	Absent	0	None	Absent
Nitrogen cycling	Nitrous oxide reduction	nosD	nitrous oxidase accessory protein	PF05048.hmm	N/A	Nitrous oxide reduction	N/A	N/A	290|full	Absent	0	None	Absent	0	None	Absent	0	None	Absent	0	None	Absent	0	None	Absent	0	None	Absent	0	None	Absent	0	None	Absent	0	None	Absent	0	None	Absent	0	None	Absent	0	None	Absent	0	None	Absent
Nitrogen cycling	Nitrous oxide reduction	nosZ	nitrous-oxide reductase	TIGR04246.hmm	N/A	Nitrous oxide reduction	N/A	N/A	550.00|full	Absent	0	None	Absent	0	None	Present	1	k127_9468492_4	Absent	0	None	Absent	0	None	Absent	0	None	Absent	0	None	Absent	0	None	Absent	0	None	Absent	0	None	Absent	0	None	Absent	0	None	Absent	0	None	Absent
Nitrogen cycling	Anammox	hzoA	hydroxylamine dehydrogenase, alpha subunit	hydrazine_oxidase_hzoA.hmm	K20935	Hydrazine + 4 Ferricytochrome c <=> Nitrogen + 4 Ferrocytochrome c [RN:R07174]	Hydrazine; ferricytochrome c	Nitrogen	325|full	Absent	0	None	Absent	0	None	Absent	0	None	Absent	0	None	Absent	0	None	Absent	0	None	Absent	0	None	Absent	0	None	Absent	0	None	Absent	0	None	Absent	0	None	Absent	0	None	Absent	0	None	Absent
Nitrogen cycling	Anammox	hzsA	hydrazine synthase subunit, alpha subunit	hydrazine_synthase_hzsA.hmm	K20932	nitric oxide + ammonium + 3 ferrocytochrome c = hydrazine + H2O + 3 ferricytochrome c [RN:R09799]	nitric oxide; ammonium; ferrocytochrome c	hydrazine; H2O; ferricytochrome c	466|full	Absent	0	None	Absent	0	None	Absent	0	None	Absent	0	None	Absent	0	None	Absent	0	None	Absent	0	None	Absent	0	None	Absent	0	None	Absent	0	None	Absent	0	None	Absent	0	None	Absent	0	None	Absent
Sulfur cycling	Sulfide oxidation	fccB	flavocytochrome c sulphide dehydrogenase, flavin-binding	PF09242.hmm	K17229	hydrogen sulfide + 2 ferricytochrome c = sulfur + 2 ferrocytochrome c + 2 H+ [RN:R09499]	hydrogen sulfide; ferricytochrome c	sulfur; ferrocytochrome c; H+	266|full	Absent	0	None	Absent	0	None	Absent	0	None	Absent	0	None	Absent	0	None	Absent	0	None	Absent	0	None	Absent	0	None	Absent	0	None	Absent	0	None	Absent	0	None	Absent	0	None	Absent	0	None	Absent
Sulfur cycling	Sulfide oxidation	sqr	sulfide:quinone oxidoreductase	sulfide_quinone_oxidoreductase_sqr.hmm	K17218	n HS- + n quinone = polysulfide + n quinol [RN:R10152]	HS-; quinone	polysulfide; quinol	300|full	Absent	0	None	Present	1	k127_13059155_4	Absent	0	None	Absent	0	None	Absent	0	None	Absent	0	None	Absent	0	None	Absent	0	None	Absent	0	None	Absent	0	None	Present	1	k127_9789759_2	Absent	0	None	Absent	0	None	Absent
Sulfur cycling	Sulfite reduction	dsrD	dissimilatory sulfite reductase delta subunit	dsrD.hmm	N/A	Not clear	N/A	N/A	32.80|full	Absent	0	None	Absent	0	None	Absent	0	None	Absent	0	None	Absent	0	None	Absent	0	None	Present	1	k127_31762125_3	Absent	0	None	Absent	0	None	Absent	0	None	Absent	0	None	Present	1	k127_17055154_2	Absent	0	None	Absent
Sulfur cycling	Sulfur oxidation	dsrA	dissimilatory sulfite reductase alpha subunit	dsrA.hmm	K11180	hydrogen sulfide + a [DsrC protein]-disulfide + 2 acceptor + 3 H2O = sulfite + a [DsrC protein]-dithiol + 2 reduced acceptor + 2 H+ [RN:R00861]	hydrogen sulfide; [DsrC protein]-disulfide; acceptor; H2O	sulfite; [DsrC protein]-dithiol; reduced acceptor; H+	200.00|full	Absent	0	None	Present	1	k127_7630667_20	Absent	0	None	Absent	0	None	Present	2	k127_30588544_3,k127_27558967_1	Absent	0	None	Absent	0	None	Absent	0	None	Absent	0	None	Absent	0	None	Absent	0	None	Present	1	k127_16218278_1	Absent	0	None	Absent
Sulfur cycling	Sulfur oxidation	dsrB	dissimilatory sulfite reductase beta subunit	dsrB.hmm	K11181	hydrogen sulfide + a [DsrC protein]-disulfide + 2 acceptor + 3 H2O = sulfite + a [DsrC protein]-dithiol + 2 reduced acceptor + 2 H+ [RN:R00861]	hydrogen sulfide; [DsrC protein]-disulfide; acceptor; H2O	sulfite; [DsrC protein]-dithiol; reduced acceptor; H+	204.00|full	Absent	0	None	Present	1	k127_7630667_21	Absent	0	None	Absent	0	None	Present	1	k127_30588544_2	Absent	0	None	Present	1	k127_31762125_2	Absent	0	None	Absent	0	None	Absent	0	None	Absent	0	None	Present	1	k127_17055154_1	Absent	0	None	Absent
Sulfur cycling	Sulfur oxidation	sdo	sulfur dioxygenase	sulfur_dioxygenase_sdo.hmm	K17725	S-sulfanylglutathione + O2 + H2O = glutathione + sulfite + 2 H+ [RN:R08678]	S-sulfanylglutathione; O2; H2O	glutathione; sulfite; H+	120|full	Absent	0	None	Present	3	k127_7312583_8,k127_1188038_8,k127_10467560_8	Absent	0	None	Present	1	k127_5533777_1	Present	2	k127_3027219_5,k127_24671473_6	Present	3	k127_3847713_71,k127_18988873_1,k127_33688797_12	Absent	0	None	Present	2	k127_12596413_5,k127_8687320_25	Absent	0	None	Absent	0	None	Present	1	k127_26484477_7	Present	2	k127_23999219_7,k127_29451576_42	Present	1	k127_28644442_27	Absent
Sulfur cycling	Sulfur oxidation/reduction	sor	sulfur oxygenase/reductase	PF07682.hmm	K16952	4 sulfur + 4 H2O + O2 = 2 hydrogen sulfide + 2 sulfite [RN:R07365]	sulfur; H2O; O2	hydrogen sulfide; sulfite	300|full	Absent	0	None	Absent	0	None	Absent	0	None	Absent	0	None	Absent	0	None	Absent	0	None	Absent	0	None	Absent	0	None	Absent	0	None	Absent	0	None	Absent	0	None	Absent	0	None	Absent	0	None	Absent
Sulfur cycling	Sulfur reduction	sreA	sulfur reductase molybdopterin subunit	K17219.hmm	K17219	Sulfur + Reduced acceptor = Hydrogen sulfide + Acceptor	Sulfur, Reduced acceptor	Hydrogen sulfide, Acceptor	2530.13|full	Absent	0	None	Absent	0	None	Absent	0	None	Absent	0	None	Absent	0	None	Absent	0	None	Absent	0	None	Absent	0	None	Absent	0	None	Absent	0	None	Absent	0	None	Absent	0	None	Absent	0	None	Absent
Sulfur cycling	Sulfur reduction	sreB	sulfur reductase FeS subunit	K17220.hmm	K17220	Sulfur + Reduced acceptor = Hydrogen sulfide + Acceptor	Sulfur, Reduced acceptor	Hydrogen sulfide, Acceptor	545.67|full	Absent	0	None	Absent	0	None	Absent	0	None	Absent	0	None	Absent	0	None	Absent	0	None	Absent	0	None	Absent	0	None	Absent	0	None	Absent	0	None	Absent	0	None	Absent	0	None	Absent	0	None	Absent
Sulfur cycling	Sulfur reduction	sreC	sulfur reductase membrane anchor	K17221.hmm	K17221	Sulfur + Reduced acceptor = Hydrogen sulfide + Acceptor	Sulfur, Reduced acceptor	Hydrogen sulfide, Acceptor	987.53|full	Absent	0	None	Absent	0	None	Absent	0	None	Absent	0	None	Absent	0	None	Absent	0	None	Absent	0	None	Absent	0	None	Absent	0	None	Absent	0	None	Absent	0	None	Absent	0	None	Absent	0	None	Absent
Sulfur cycling	Thiosulfate oxidation	soxB	S-sulfosulfanyl-L-cysteine sulfohydrolase	soxB.hmm	K17224	[SoxY protein]-S-sulfosulfanyl-L-cysteine + H2O = [SoxY protein]-S-sulfanyl-L-cysteine + sulfate [RN:R12096]; [SoxY protein]-S-(2-sulfodisulfanyl)-L-cysteine + H2O = [SoxY protein]-S-disulfanyl-L-cysteine + sulfate [RN:R12097]	[SoxY protein]-S-sulfosulfanyl-L-cysteine; H2O; [SoxY protein]-S-(2-sulfodisulfanyl)-L-cysteine	[SoxY protein]-S-sulfanyl-L-cysteine; sulfate; [SoxY protein]-S-disulfanyl-L-cysteine	550.00|full	Absent	0	None	Absent	0	None	Absent	0	None	Absent	0	None	Absent	0	None	Absent	0	None	Absent	0	None	Absent	0	None	Absent	0	None	Absent	0	None	Absent	0	None	Absent	0	None	Absent	0	None	Absent
Sulfur cycling	Thiosulfate oxidation	soxY	sulfur-oxidizing protein SoxY	soxY.hmm	K17226	Thiosulfate + 5 H2O + 8 Ferricytochrome c = 2 Sulfate + 8 Ferrocytochrome c + 10 H+	Thiosulfate; H2O; Ferricytochrome c	Sulfate; Ferrocytochrome c; H+	125.00|full	Absent	0	None	Present	1	k127_652503_13	Absent	0	None	Absent	0	None	Absent	0	None	Absent	0	None	Absent	0	None	Absent	0	None	Absent	0	None	Absent	0	None	Absent	0	None	Absent	0	None	Absent	0	None	Absent
Sulfur cycling	Thiosulfate oxidation	soxC	sulfane dehydrogenase subunit SoxC	soxC.hmm	K17225	Thiosulfate + 5 H2O + 8 Ferricytochrome c = 2 Sulfate + 8 Ferrocytochrome c + 10 H+	Thiosulfate; H2O; Ferricytochrome c	Sulfate; Ferrocytochrome c; H+	320.00|full	Absent	0	None	Absent	0	None	Absent	0	None	Absent	0	None	Absent	0	None	Absent	0	None	Absent	0	None	Absent	0	None	Absent	0	None	Absent	0	None	Absent	0	None	Absent	0	None	Absent	0	None	Absent
Sulfur cycling	Sulfite reduction	asrA	anaerobic sulfite reductase subunit A	asrA.hmm	K16950	Sulfite + 3 NADH + 3 H+ <=> Hydrogen sulfide + 3 NAD+ + 3 H2O	Sulfite; NADH; H+	Hydrogen sulfide; NAD+; H2O	323.15|full	Absent	0	None	Absent	0	None	Absent	0	None	Absent	0	None	Absent	0	None	Absent	0	None	Absent	0	None	Absent	0	None	Absent	0	None	Absent	0	None	Absent	0	None	Absent	0	None	Absent	0	None	Absent
Sulfur cycling	Sulfite reduction	asrB	anaerobic sulfite reductase subunit B	asrB.hmm	K16951	Sulfite + 3 NADH + 3 H+ <=> Hydrogen sulfide + 3 NAD+ + 3 H2O	Sulfite; NADH; H+	Hydrogen sulfide; NAD+; H2O	288.60|full	Absent	0	None	Absent	0	None	Absent	0	None	Absent	0	None	Absent	0	None	Absent	0	None	Absent	0	None	Absent	0	None	Absent	0	None	Absent	0	None	Absent	0	None	Absent	0	None	Absent	0	None	Absent
Sulfur cycling	Sulfite reduction	asrC	anaerobic sulfite reductase subunit C	asrC.hmm	K00385	Sulfite + 3 NADH + 3 H+ <=> Hydrogen sulfide + 3 NAD+ + 3 H2O	Sulfite; NADH; H+	Hydrogen sulfide; NAD+; H2O	324.10|full	Absent	0	None	Absent	0	None	Absent	0	None	Absent	0	None	Absent	0	None	Absent	0	None	Absent	0	None	Absent	0	None	Absent	0	None	Absent	0	None	Absent	0	None	Absent	0	None	Absent	0	None	Absent
Sulfur cycling	Sulfate reduction	aprA	adenylylsulfate reductase, subunit A	aprA.hmm	K00394	AMP + sulfite + acceptor = adenylyl sulfate + reduced acceptor [RN:R00860]	AMP; sulfite; acceptor	adenylyl sulfate; reduced acceptor	641.75|full	Absent	0	None	Absent	0	None	Absent	0	None	Absent	0	None	Absent	0	None	Absent	0	None	Present	1	k127_8683482_11	Absent	0	None	Absent	0	None	Absent	0	None	Absent	0	None	Absent	0	None	Absent	0	None	Absent
Sulfur cycling	Sulfate reduction	sat	sulfate adenylyltransferase	TIGR00339.hmm	K00958	ATP + sulfate = diphosphate + adenylyl sulfate [RN:R00529]	ATP; sulfate	diphosphate; adenylyl sulfate	181.80|full	Absent	0	None	Absent	0	None	Present	1	k127_40468428_5	Absent	0	None	Present	1	k127_822157_10	Absent	0	None	Present	1	k127_43615264_1	Absent	0	None	Present	1	k127_7568905_5	Present	1	k127_19378221_4	Present	1	k127_35228458_5	Present	1	k127_28909276_12	Present	1	k127_9767957_122	Absent
Sulfur cycling	Thiosulfate disproportionation	phsA	thiosulfate reductase / polysulfide reductase chain A	thiosulfate_reductase_phsA.hmm	K08352	thiosulfate + a quinol = sulfite + hydrogen sulfide + a quinone [RN:R11488]	thiosulfate; quinol	sulfite; hydrogen sulfide; quinone	323|full	Present	1	k127_10247318_1	Absent	0	None	Absent	0	None	Absent	0	None	Absent	0	None	Absent	0	None	Absent	0	None	Absent	0	None	Absent	0	None	Absent	0	None	Absent	0	None	Present	1	k127_6592841_10	Absent	0	None	Absent
Hydrogenases	FeFe hydrogenase	fefe-group-a13	FeFe hydrogenase, H2-evolution/Electron-bifurcation	fefe-group-a13.hmm	N/A	H2-evolution/Electron-bifurcation	N/A	N/A	733.8|full	Absent	0	None	Absent	0	None	Absent	0	None	Absent	0	None	Absent	0	None	Absent	0	None	Absent	0	None	Absent	0	None	Absent	0	None	Absent	0	None	Absent	0	None	Absent	0	None	Absent	0	None	Absent
Hydrogenases	FeFe hydrogenase	fefe-group-a2	FeFe hydrogenase, H2-uptake	fefe-group-a2.hmm	N/A	H2-uptake	N/A	N/A	815.2|full	Absent	0	None	Absent	0	None	Absent	0	None	Absent	0	None	Absent	0	None	Absent	0	None	Absent	0	None	Absent	0	None	Absent	0	None	Absent	0	None	Absent	0	None	Absent	0	None	Absent	0	None	Absent
Hydrogenases	FeFe hydrogenase	fefe-group-a4	FeFe hydrogenase, H2-uptake/Electron-bifurcation	fefe-group-a4.hmm	N/A	H2-uptake/Electron-bifurcation	N/A	N/A	599.05|full	Absent	0	None	Absent	0	None	Absent	0	None	Absent	0	None	Absent	0	None	Absent	0	None	Absent	0	None	Absent	0	None	Absent	0	None	Absent	0	None	Absent	0	None	Absent	0	None	Absent	0	None	Absent
Hydrogenases	FeFe hydrogenase	fefe-group-b	FeFe hydrogenase, H2-evolution	fefe-group-b.hmm	N/A	H2-evolution	N/A	N/A	440.3|full	Absent	0	None	Absent	0	None	Absent	0	None	Absent	0	None	Absent	0	None	Absent	0	None	Absent	0	None	Absent	0	None	Absent	0	None	Absent	0	None	Absent	0	None	Absent	0	None	Absent	0	None	Absent
Hydrogenases	FeFe hydrogenase	fefe-group-c1	FeFe hydrogenase, H2-sensing	fefe-group-c1.hmm	N/A	H2-sensing	N/A	N/A	398.25|full	Absent	0	None	Absent	0	None	Absent	0	None	Absent	0	None	Absent	0	None	Absent	0	None	Absent	0	None	Absent	0	None	Absent	0	None	Absent	0	None	Absent	0	None	Absent	0	None	Absent	0	None	Absent
Hydrogenases	FeFe hydrogenase	fefe-group-c2	FeFe hydrogenase, H2-sensing	fefe-group-c2.hmm	N/A	H2-sensing	N/A	N/A	483.75|full	Absent	0	None	Absent	0	None	Absent	0	None	Absent	0	None	Absent	0	None	Absent	0	None	Absent	0	None	Absent	0	None	Absent	0	None	Absent	0	None	Absent	0	None	Absent	0	None	Absent	0	None	Absent
Hydrogenases	FeFe hydrogenase	fefe-group-c3	FeFe hydrogenase, H2-sensing	fefe-group-c3.hmm	N/A	H2-sensing	N/A	N/A	427.05|full	Absent	0	None	Absent	0	None	Absent	0	None	Present	2	k127_37419779_7,k127_37419779_2	Absent	0	None	Absent	0	None	Absent	0	None	Absent	0	None	Absent	0	None	Absent	0	None	Absent	0	None	Absent	0	None	Absent	0	None	Absent
Hydrogenases	Fe hydrogenase	fe	Fe hydrogenase, Bidirectional	fe.hmm	N/A	Bidirectional	N/A	N/A	621|full	Absent	0	None	Absent	0	None	Absent	0	None	Absent	0	None	Absent	0	None	Absent	0	None	Absent	0	None	Absent	0	None	Absent	0	None	Absent	0	None	Absent	0	None	Absent	0	None	Absent	0	None	Absent
Hydrogenases	Ni-Fe Hydrogenase	nife-group-1	Ni-Fe Hydrogenase, H2-uptake	nife-group-1.hmm	N/A	H2-uptake	N/A	N/A	447.25|full	Absent	0	None	Present	1	k127_3251203_15	Absent	0	None	Absent	0	None	Absent	0	None	Absent	0	None	Absent	0	None	Absent	0	None	Present	1	k127_5742886_2	Absent	0	None	Absent	0	None	Present	1	k127_4515630_5	Present	1	k127_8453149_1	Absent
Hydrogenases	Ni-Fe Hydrogenase	nife-group-2ade	Ni-Fe Hydrogenase, H2-uptake	nife-group-2ade.hmm	N/A	H2-uptake	N/A	N/A	611.8|full	Absent	0	None	Absent	0	None	Absent	0	None	Absent	0	None	Absent	0	None	Absent	0	None	Absent	0	None	Absent	0	None	Absent	0	None	Absent	0	None	Absent	0	None	Absent	0	None	Absent	0	None	Absent
Hydrogenases	Ni-Fe Hydrogenase	nife-group-2bc	Ni-Fe Hydrogenase, H2-uptake	nife-group-2bc.hmm	N/A	H2-uptake	N/A	N/A	600.3|full	Absent	0	None	Absent	0	None	Absent	0	None	Absent	0	None	Absent	0	None	Absent	0	None	Absent	0	None	Absent	0	None	Absent	0	None	Absent	0	None	Absent	0	None	Present	1	k127_17593132_20	Absent	0	None	Absent
Hydrogenases	Ni-Fe Hydrogenase	nife-group-3abd	Ni-Fe Hydrogenase, Bidirectional	nife-group-3abd.hmm	N/A	Bidirectional	N/A	N/A	520.25|full	Absent	0	None	Present	1	k127_9792800_2	Absent	0	None	Absent	0	None	Absent	0	None	Absent	0	None	Absent	0	None	Absent	0	None	Present	2	k127_15296086_1,k127_42982359_2	Absent	0	None	Absent	0	None	Absent	0	None	Absent	0	None	Absent
Hydrogenases	Ni-Fe Hydrogenase	nife-group-3c	Ni-Fe Hydrogenase, Electron-bifurcation	nife-group-3c.hmm	N/A	Electron-bifurcation	N/A	N/A	620.65|full	Absent	0	None	Absent	0	None	Present	1	k127_468066_5	Present	1	k127_9836289_4	Absent	0	None	Present	1	k127_14104249_3	Absent	0	None	Absent	0	None	Absent	0	None	Absent	0	None	Absent	0	None	Absent	0	None	Present	1	k127_909313_18	Absent
Hydrogenases	Ni-Fe Hydrogenase	nife-group-4a-g	Ni-Fe Hydrogenase, H2-evolving	nife-group-4a-g.hmm	N/A	H2-evolving	N/A	N/A	458|full	Absent	0	None	Absent	0	None	Present	1	k127_29396112_5	Present	1	k127_16695295_4	Absent	0	None	Present	1	k127_16340237_9	Absent	0	None	Absent	0	None	Absent	0	None	Absent	0	None	Absent	0	None	Present	1	k127_41284960_5	Absent	0	None	Absent
Hydrogenases	Ni-Fe Hydrogenase	nife-group-4hi	Ni-Fe Hydrogenase, H2-uptake	nife-group-4hi.hmm	N/A	H2-uptake	N/A	N/A	447.8|full	Absent	0	None	Absent	0	None	Absent	0	None	Absent	0	None	Absent	0	None	Absent	0	None	Absent	0	None	Absent	0	None	Absent	0	None	Absent	0	None	Absent	0	None	Absent	0	None	Absent	0	None	Absent
Oxidative phosphorylation	Complex I (NADH-quinone oxidoreductase)	nuoA	NADH-quinone oxidoreductase subunit A	K00330.hmm	K00330	NADH + ubiquinone + 6 H+[side 1] = NAD+ + ubiquinol + 7 H+[side 2] [RN:R11945]	NADH; ubiquinone; H+	NAD+; ubiquinol; H+	118.37|full	Absent	0	None	Present	1	k127_24758485_2	Present	2	k127_13357751_21,k127_14027723_5	Absent	0	None	Present	1	k127_26491538_1	Absent	0	None	Present	2	k127_23913335_4,k127_23769662_19	Present	2	k127_20204320_12,k127_4257183_3	Present	2	k127_12738077_10,k127_45868151_2	Absent	0	None	Present	1	k127_17625010_5	Present	2	k127_12133115_21,k127_9589920_4	Absent	0	None	Absent
Oxidative phosphorylation	Complex I (NADH-quinone oxidoreductase)	nuoB	NADH-quinone oxidoreductase subunit B	K00331.hmm	K00331	NADH + ubiquinone + 6 H+[side 1] = NAD+ + ubiquinol + 7 H+[side 2] [RN:R11945]	NADH; ubiquinone; H+	NAD+; ubiquinol; H+	266.70|domain	Absent	0	None	Present	1	k127_24078003_7	Present	2	k127_6426712_7,k127_13357751_20	Absent	0	None	Absent	0	None	Absent	0	None	Present	2	k127_23769662_11,k127_23769662_20	Present	2	k127_20204320_11,k127_4257183_4	Present	1	k127_45868151_3	Absent	0	None	Present	1	k127_17625010_4	Absent	0	None	Absent	0	None	Absent
Oxidative phosphorylation	Complex I (NADH-quinone oxidoreductase)	nuoC	NADH-quinone oxidoreductase subunit C	K00332.hmm	K00332	NADH + ubiquinone + 6 H+[side 1] = NAD+ + ubiquinol + 7 H+[side 2] [RN:R11945]	NADH; ubiquinone; H+	NAD+; ubiquinol; H+	196.30|domain	Absent	0	None	Present	1	k127_24078003_6	Absent	0	None	Absent	0	None	Absent	0	None	Absent	0	None	Present	2	k127_23913335_5,k127_23769662_21	Absent	0	None	Absent	0	None	Absent	0	None	Absent	0	None	Absent	0	None	Absent	0	None	Absent
Oxidative phosphorylation	Complex I (NAD(P)H-quinone oxidoreductase)	NdhA	NAD(P)H-quinone oxidoreductase subunit 1	K05572.hmm	K05572	NADH + ubiquinone + 6 H+[side 1] = NAD+ + ubiquinol + 7 H+[side 2] [RN:R11945]	NADH; ubiquinone; H+	NAD+; ubiquinol; H+	590.50|full	Absent	0	None	Absent	0	None	Absent	0	None	Absent	0	None	Absent	0	None	Absent	0	None	Absent	0	None	Absent	0	None	Absent	0	None	Absent	0	None	Absent	0	None	Absent	0	None	Absent	0	None	Absent
Oxidative phosphorylation	Complex I (NAD(P)H-quinone oxidoreductase)	NdhB	NAD(P)H-quinone oxidoreductase subunit 2	K05573.hmm	K05573	NADH + ubiquinone + 6 H+[side 1] = NAD+ + ubiquinol + 7 H+[side 2] [RN:R11945]	NADH; ubiquinone; H+	NAD+; ubiquinol; H+	491.37|full	Absent	0	None	Absent	0	None	Absent	0	None	Absent	0	None	Absent	0	None	Absent	0	None	Absent	0	None	Absent	0	None	Absent	0	None	Absent	0	None	Absent	0	None	Absent	0	None	Absent	0	None	Absent
Oxidative phosphorylation	Complex I (NAD(P)H-quinone oxidoreductase)	NdhC	NAD(P)H-quinone oxidoreductase subunit 3	K05574.hmm	K05574	NADH + ubiquinone + 6 H+[side 1] = NAD+ + ubiquinol + 7 H+[side 2] [RN:R11945]	NADH; ubiquinone; H+	NAD+; ubiquinol; H+	183.67|full	Absent	0	None	Absent	0	None	Absent	0	None	Absent	0	None	Absent	0	None	Absent	0	None	Absent	0	None	Absent	0	None	Absent	0	None	Absent	0	None	Absent	0	None	Absent	0	None	Absent	0	None	Absent
Oxidative phosphorylation	Complex II (Succinate dehydrogenase/Fumarate reductase)	sdhC	succinate dehydrogenase / fumarate reductase, cytochrome b subunit	K00241.hmm	K00241	succinate + a quinone = fumarate + a quinol [RN:R02164]	succinate; quinone	fumarate; quinol	63.97|full	Present	1	k127_15291207_3	Present	2	k127_30627894_2,k127_2498385_2	Present	1	k127_7827430_10	Present	1	k127_13930694_10	Present	1	k127_8162214_8	Absent	0	None	Present	1	k127_23769662_2	Present	1	k127_43589730_5	Present	2	k127_32993301_9,k127_20541241_3	Present	1	k127_1652077_7	Absent	0	None	Present	1	k127_15107157_3	Absent	0	None	Absent
Oxidative phosphorylation	Complex II (Succinate dehydrogenase/Fumarate reductase)	sdhD	succinate dehydrogenase / fumarate reductase, membrane anchor subunit	K00242.hmm	K00242	succinate + a quinone = fumarate + a quinol [RN:R02164]	succinate; quinone	fumarate; quinol	55.93|domain	Present	1	k127_15291207_4	Absent	0	None	Absent	0	None	Absent	0	None	Absent	0	None	Absent	0	None	Absent	0	None	Absent	0	None	Absent	0	None	Absent	0	None	Absent	0	None	Absent	0	None	Absent	0	None	Absent
Oxidative phosphorylation	Complex III (Cytochrome c reductase)	petA	ubiquinol-cytochrome c reductase iron-sulfur subunit	K00411.hmm	K00411	quinol + 2 ferricytochrome c = quinone + 2 ferrocytochrome c + 2 H+[side 2]	quinol; ferricytochrome c	quinone; ferrocytochrome c; H+	88.80|full	Absent	0	None	Present	1	k127_10648691_8	Absent	0	None	Absent	0	None	Absent	0	None	Absent	0	None	Absent	0	None	Absent	0	None	Present	1	k127_9398838_1	Absent	0	None	Absent	0	None	Absent	0	None	Absent	0	None	Absent
Oxidative phosphorylation	Complex III (Cytochrome c reductase)	petB	ubiquinol-cytochrome c reductase cytochrome b/c1 subunit	K00412.hmm	K00412	quinol + 2 ferricytochrome c = quinone + 2 ferrocytochrome c + 2 H+[side 2]	quinol; ferricytochrome c	quinone; ferrocytochrome c; H+	314.20|full	Absent	0	None	Present	1	k127_10648691_9	Absent	0	None	Absent	0	None	Absent	0	None	Absent	0	None	Absent	0	None	Absent	0	None	Absent	0	None	Absent	0	None	Absent	0	None	Absent	0	None	Absent	0	None	Absent
Oxidative phosphorylation	Complex III (Cytochrome c reductase)	fbcH	ubiquinol-cytochrome c reductase cytochrome b/c1 subunit	K00410.hmm	K00410	quinol + 2 ferricytochrome c = quinone + 2 ferrocytochrome c + 2 H+[side 2]	quinol; ferricytochrome c	quinone; ferrocytochrome c; H+	752.07|full	Absent	0	None	Absent	0	None	Absent	0	None	Absent	0	None	Absent	0	None	Absent	0	None	Absent	0	None	Absent	0	None	Absent	0	None	Absent	0	None	Absent	0	None	Absent	0	None	Absent	0	None	Absent
Oxidative phosphorylation	Complex V (ATP synthase: V/A-type H+/Na+-transporting ATPase)	atpA (V/A-type)	V/A-type H+/Na+-transporting ATPase subunit A	K02117.hmm	K02117	ATP + H2O + 4 H+[side 1] = ADP + phosphate + 4 H+[side 2]	ATP; H2O; H+	ADP; phosphate; H+	822.87|full	Absent	0	None	Absent	0	None	Present	1	k127_3758200_3	Absent	0	None	Absent	0	None	Absent	0	None	Absent	0	None	Absent	0	None	Absent	0	None	Absent	0	None	Absent	0	None	Absent	0	None	Absent	0	None	Present
Oxidative phosphorylation	Complex V (ATP synthase: V/A-type H+/Na+-transporting ATPase)	atpB (V/A-type)	V/A-type H+/Na+-transporting ATPase subunit B	K02118.hmm	K02118	ATP + H2O + 4 H+[side 1] = ADP + phosphate + 4 H+[side 2]	ATP; H2O; H+	ADP; phosphate; H+	708.53|domain	Absent	0	None	Absent	0	None	Absent	0	None	Absent	0	None	Absent	0	None	Absent	0	None	Absent	0	None	Absent	0	None	Absent	0	None	Absent	0	None	Absent	0	None	Absent	0	None	Absent	0	None	Absent
Oxidative phosphorylation	Complex V (F-type H+-transporting ATPase)	atpA (F-type)	F-type H+/Na+-transporting ATPase subunit alpha	K02111.hmm	K02111	ATP + H2O + 4 H+[side 1] = ADP + phosphate + 4 H+[side 2]	ATP; H2O; H+	ADP; phosphate; H+	480.47|domain	Absent	0	None	Present	1	k127_13992555_3	Present	1	k127_31187143_8	Absent	0	None	Absent	0	None	Absent	0	None	Present	1	k127_29039235_3	Present	1	k127_23018128_7	Absent	0	None	Absent	0	None	Present	1	k127_5715627_2	Absent	0	None	Present	1	k127_33564133_35	Absent
Oxidative phosphorylation	Complex V (F-type H+-transporting ATPase)	atpD (F-type)	F-type H+/Na+-transporting ATPase subunit beta	K02112.hmm	K02112	ATP + H2O + 4 H+[side 1] = ADP + phosphate + 4 H+[side 2]	ATP; H2O; H+	ADP; phosphate; H+	548.27|domain	Present	1	k127_5472007_7	Present	2	k127_418779_5,k127_13992555_9	Present	1	k127_41885616_3	Present	1	k127_28980339_3	Absent	0	None	Absent	0	None	Present	1	k127_29039235_1	Present	1	k127_23018128_5	Present	1	k127_35022545_3	Absent	0	None	Present	1	k127_9596971_3	Absent	0	None	Present	1	k127_33564133_37	Absent
Oxygen metabolism (Oxidative phosphorylation Complex IV)	Oxygen metabolism - cytochrome c oxidase, caa3-type	coxA	cytochrome c oxidase subunit I	TIGR02891.hmm	K02274	4 ferrocytochrome c + O2 + 4 H+ = 4 ferricytochrome c + 2 H2O [RN:R00081]	ferrocytochrome c; O2; H+	ferricytochrome c; H2O	617.40|full	Present	1	k127_708303_1	Present	1	k127_646777_9	Absent	0	None	Absent	0	None	Absent	0	None	Absent	0	None	Absent	0	None	Present	1	k127_4820939_1	Absent	0	None	Absent	0	None	Present	1	k127_52057780_8	Absent	0	None	Present	1	k127_36576602_61	Absent
Oxygen metabolism (Oxidative phosphorylation Complex IV)	Oxygen metabolism - cytochrome c oxidase, caa3-type	coxB	cytochrome c oxidase subunit II	TIGR02866.hmm	K02275	4 ferrocytochrome c + O2 + 4 H+ = 4 ferricytochrome c + 2 H2O [RN:R00081]	ferrocytochrome c; O2; H+	ferricytochrome c; H2O	144.30|full	Absent	0	None	Present	1	k127_646777_10	Present	1	k127_28596231_8	Absent	0	None	Absent	0	None	Absent	0	None	Absent	0	None	Present	1	k127_29765710_3	Present	1	k127_15575632_8	Absent	0	None	Present	1	k127_52057780_9	Absent	0	None	Present	1	k127_36576602_60	Absent
Oxygen metabolism (Oxidative phosphorylation Complex IV)	Oxygen metabolism - cytochrome c oxidase, cbb3-type	ccoN	cytochrome c oxidase cbb3-type subunit I	TIGR00780.hmm	K00404	4 ferrocytochrome c + O2 + 4 H+ = 4 ferricytochrome c + 2 H2O [RN:R00081]	ferrocytochrome c; O2; H+	ferricytochrome c; H2O	168.15|full	Absent	0	None	Present	1	k127_40892757_5	Absent	0	None	Absent	0	None	Present	1	k127_53300535_17	Absent	0	None	Absent	0	None	Absent	0	None	Absent	0	None	Present	1	k127_20915574_1	Absent	0	None	Present	1	k127_4908333_14	Absent	0	None	Absent
Oxygen metabolism (Oxidative phosphorylation Complex IV)	Oxygen metabolism - cytochrome c oxidase, cbb3-type	ccoO	cytochrome c oxidase cbb3-type subunit II	TIGR00781.hmm	K00405	4 ferrocytochrome c + O2 + 4 H+ = 4 ferricytochrome c + 2 H2O [RN:R00081]	ferrocytochrome c; O2; H+	ferricytochrome c; H2O	62.85|full	Absent	0	None	Present	1	k127_40892757_6	Absent	0	None	Absent	0	None	Present	1	k127_53300535_16	Absent	0	None	Absent	0	None	Absent	0	None	Absent	0	None	Absent	0	None	Present	2	k127_54768920_4,k127_8112633_1	Present	1	k127_4908333_15	Absent	0	None	Absent
Oxygen metabolism (Oxidative phosphorylation Complex IV)	Oxygen metabolism - cytochrome c oxidase, cbb3-type	ccoP	cytochrome c oxidase cbb3-type subunit III	TIGR00782.hmm	K00406	4 ferrocytochrome c + O2 + 4 H+ = 4 ferricytochrome c + 2 H2O [RN:R00081]	ferrocytochrome c; O2; H+	ferricytochrome c; H2O	54.05|full	Absent	0	None	Present	3	k127_40892757_8,k127_56979132_2,k127_5693336_10	Present	1	k127_117798_6	Absent	0	None	Absent	0	None	Absent	0	None	Absent	0	None	Absent	0	None	Present	1	k127_10280315_2	Absent	0	None	Absent	0	None	Absent	0	None	Absent	0	None	Absent
Oxygen metabolism (Oxidative phosphorylation Complex IV)	Oxygen metabolism - cytochrome (quinone) oxidase, bo type	cyoA	cytochrome o ubiquinol oxidase subunit II	TIGR01433.hmm	K02297	2 ubiquinol + O2 + n H+[side 1] = 2 ubiquinone + 2 H2O + n H+[side 2] [RN:R11335]	ubiquinol; O2; H+	ubiquinone; H2O; H+	218.75|full	Absent	0	None	Absent	0	None	Absent	0	None	Absent	0	None	Absent	0	None	Absent	0	None	Absent	0	None	Absent	0	None	Absent	0	None	Absent	0	None	Absent	0	None	Absent	0	None	Absent	0	None	Absent
Oxygen metabolism (Oxidative phosphorylation Complex IV)	Oxygen metabolism - cytochrome (quinone) oxidase, bo type	cyoD	cytochrome o ubiquinol oxidase subunit IV	TIGR02847.hmm	K02300	2 ubiquinol + O2 + n H+[side 1] = 2 ubiquinone + 2 H2O + n H+[side 2] [RN:R11335]	ubiquinol; O2; H+	ubiquinone; H2O; H+	64.95|full	Absent	0	None	Absent	0	None	Absent	0	None	Absent	0	None	Absent	0	None	Absent	0	None	Absent	0	None	Absent	0	None	Absent	0	None	Absent	0	None	Absent	0	None	Absent	0	None	Absent	0	None	Absent
Oxygen metabolism (Oxidative phosphorylation Complex IV)	Oxygen metabolism - cytochrome (quinone) oxidase, bo type	cyoB	cytochrome o ubiquinol oxidase subunit I	K02298.hmm	K02298	2 ubiquinol + O2 + n H+[side 1] = 2 ubiquinone + 2 H2O + n H+[side 2] [RN:R11335]	ubiquinol; O2; H+	ubiquinone; H2O; H+	970.97|full	Absent	0	None	Absent	0	None	Absent	0	None	Absent	0	None	Absent	0	None	Absent	0	None	Absent	0	None	Absent	0	None	Absent	0	None	Absent	0	None	Absent	0	None	Absent	0	None	Absent	0	None	Absent
Oxygen metabolism (Oxidative phosphorylation Complex IV)	Oxygen metabolism - cytochrome (quinone) oxidase, bo type	cyoC	cytochrome o ubiquinol oxidase subunit III	K02299.hmm	K02299	2 ubiquinol + O2 + n H+[side 1] = 2 ubiquinone + 2 H2O + n H+[side 2] [RN:R11335]	ubiquinol; O2; H+	ubiquinone; H2O; H+	258.27|full	Absent	0	None	Absent	0	None	Absent	0	None	Absent	0	None	Absent	0	None	Absent	0	None	Absent	0	None	Absent	0	None	Absent	0	None	Absent	0	None	Absent	0	None	Absent	0	None	Absent	0	None	Absent
Oxygen metabolism (Oxidative phosphorylation Complex IV)	Oxygen metabolism - cytochrome (quinone) oxidase, bd type	cydA	cytochrome bd ubiquinol oxidase subunit I	PF01654.hmm	K00425	2 ubiquinol + O2[side 2] + 4 H+[side 2] = 2 ubiquinone + 2 H2O[side 2] + 4 H+[side 1] [RN:R11325]	ubiquinol; O2; H+; e-	ubiquinone; H2O; H+; e-	118|full	Absent	0	None	Absent	0	None	Absent	0	None	Present	1	k127_2476256_18	Present	1	k127_23879009_11	Absent	0	None	Present	1	k127_4121087_19	Absent	0	None	Absent	0	None	Absent	0	None	Absent	0	None	Present	2	k127_22452653_7,k127_53623964_30	Present	1	k127_24163656_2	Absent
Oxygen metabolism (Oxidative phosphorylation Complex IV)	Oxygen metabolism - cytochrome (quinone) oxidase, bd type	cydB	cytochrome bd ubiquinol oxidase subunit II	TIGR00203.hmm	K00426	2 ubiquinol + O2[side 2] + 4 H+[side 2] = 2 ubiquinone + 2 H2O[side 2] + 4 H+[side 1] [RN:R11325]	ubiquinol; O2; H+; e-	ubiquinone; H2O; H+; e-	88.55|full	Absent	0	None	Absent	0	None	Absent	0	None	Present	1	k127_2476256_19	Present	1	k127_23879009_10	Absent	0	None	Absent	0	None	Absent	0	None	Absent	0	None	Absent	0	None	Absent	0	None	Present	2	k127_22452653_8,k127_53623964_31	Present	1	k127_24163656_1	Absent
Oxygen metabolism (Oxidative phosphorylation Complex IV)	Oxygen metabolism - cytochrome (quinone) oxidase, aa3 type, QoxABCD	qoxA	cytochrome aa3-600 menaquinol oxidase subunit II	TIGR01432.hmm	K02826	2 menaquinol + O2 + n H+[side 1] = 2 menaquinone + 2 H2O + n H+[side 2] [RN:R09492]	menaquinol; O2; H+	menaquinone; H2O; H+	204.55|full	Absent	0	None	Absent	0	None	Absent	0	None	Absent	0	None	Absent	0	None	Absent	0	None	Absent	0	None	Absent	0	None	Absent	0	None	Absent	0	None	Absent	0	None	Absent	0	None	Absent	0	None	Absent
Oxygen metabolism (Oxidative phosphorylation Complex IV)	Oxygen metabolism - cytochrome (quinone) oxidase, aa3 type, QoxABCD	qoxB	cytochrome aa3-600 menaquinol oxidase subunit I	TIGR02882.hmm	K02827	2 menaquinol + O2 + n H+[side 1] = 2 menaquinone + 2 H2O + n H+[side 2] [RN:R09492]	menaquinol; O2; H+	menaquinone; H2O; H+	954.70|full	Absent	0	None	Absent	0	None	Absent	0	None	Absent	0	None	Absent	0	None	Absent	0	None	Absent	0	None	Absent	0	None	Absent	0	None	Absent	0	None	Absent	0	None	Absent	0	None	Absent	0	None	Absent
Urea utilization	Urease	ureC	urease subunit alpha	TIGR01792.hmm	K01428	urea + H2O = CO2 + 2 NH3 [RN:R00131]	urea; H2O	CO2; NH3	212.95|full	Present	2	k127_11239266_6,k127_3544518_1	Absent	0	None	Absent	0	None	Absent	0	None	Absent	0	None	Absent	0	None	Absent	0	None	Absent	0	None	Absent	0	None	Absent	0	None	Absent	0	None	Absent	0	None	Absent	0	None	Absent
Urea utilization	Urease	ureB	urease subunit beta	TIGR00192.hmm	K01429	urea + H2O = CO2 + 2 NH3 [RN:R00131]	urea; H2O	CO2; NH3	40.65|full	Present	1	k127_11239266_5	Absent	0	None	Absent	0	None	Absent	0	None	Absent	0	None	Absent	0	None	Absent	0	None	Absent	0	None	Absent	0	None	Absent	0	None	Absent	0	None	Absent	0	None	Absent	0	None	Absent
Urea utilization	Urease	ureA	urease subunit gamma	TIGR00193.hmm	K01430	urea + H2O = CO2 + 2 NH3 [RN:R00131]	urea; H2O	CO2; NH3	31.45|full	Present	1	k127_11239266_3	Absent	0	None	Absent	0	None	Absent	0	None	Absent	0	None	Absent	0	None	Absent	0	None	Absent	0	None	Absent	0	None	Absent	0	None	Absent	0	None	Absent	0	None	Absent	0	None	Absent
Halogenated compound utilization	Halogenated compounds breakdown	E3.8.1.2	2-haloacid dehalogenase	K01560.hmm	K01560	(S)-2-haloacid + H2O = (R)-2-hydroxyacid + halide [RN:R03830]	(S)-2-haloacid; H2O	(R)-2-hydroxyacid; halide	143.23|domain	Present	1	k127_7875986_3	Absent	0	None	Absent	0	None	Absent	0	None	Absent	0	None	Absent	0	None	Absent	0	None	Absent	0	None	Absent	0	None	Absent	0	None	Absent	0	None	Present	1	k127_17235192_6	Present	1	k127_14462667_66	Absent
Halogenated compound utilization	Halogenated compounds breakdown	pcpC	tetrachlorohydroquinone reductive dehalogenase	K15241.hmm	K15241	2,6-dichlorohydroquinone + Cl- + glutathione disulfide = 2,3,6-trichlorohydroquinone + 2 glutathione [RN:R05403]; 2,3,6-trichlorohydroquinone + Cl- + glutathione disulfide = 2,3,5,6-tetrachlorohydroquinone + 2 glutathione [RN:R05402]	2,6-dichlorohydroquinone; Cl-; glutathione disulfide; 2,3,6-trichlorohydroquinone	2,3,6-trichlorohydroquinone; glutathione; 2,3,5,6-tetrachlorohydroquinone	276.67|full	Absent	0	None	Absent	0	None	Absent	0	None	Absent	0	None	Absent	0	None	Absent	0	None	Absent	0	None	Absent	0	None	Absent	0	None	Absent	0	None	Absent	0	None	Absent	0	None	Absent	0	None	Absent
Halogenated compound utilization	Halogenated compounds breakdown	cprA	3-chloro-4-hydroxyphenylacetate reductive dehalogenase	K21566.hmm	K21566	1-haloalkane + H2O = a primary alcohol + halide [RN:R02337]	1-haloalkane; H2O	primary alcohol; halide	850.93|full	Absent	0	None	Absent	0	None	Absent	0	None	Absent	0	None	Absent	0	None	Absent	0	None	Absent	0	None	Absent	0	None	Absent	0	None	Absent	0	None	Absent	0	None	Absent	0	None	Absent	0	None	Absent
Halogenated compound utilization	Halogenated compounds breakdown	pceA	tetrachloroethene reductive dehalogenase	K21647.hmm	K21647	trichloroethene + chloride + acceptor = tetrachloroethene + reduced acceptor [RN:R05753]	trichloroethene; chloride; acceptor	tetrachloroethene; reduced acceptor	50|full	Absent	0	None	Absent	0	None	Absent	0	None	Absent	0	None	Absent	0	None	Absent	0	None	Absent	0	None	Absent	0	None	Absent	0	None	Absent	0	None	Absent	0	None	Absent	0	None	Absent	0	None	Absent
Perchlorate reduction	Perchlorate reduction	pcrA	perchlorate reductase, subunit alpha	TIGR03479.hmm	N/A	reduced acceptor + perchlorate = acceptor + H2O + chlorite	perchlorate; reduced acceptor	chlorite; acceptor; H2O	559.05|full	Absent	0	None	Absent	0	None	Absent	0	None	Absent	0	None	Absent	0	None	Absent	0	None	Absent	0	None	Absent	0	None	Absent	0	None	Absent	0	None	Absent	0	None	Present	1	k127_5091307_5	Absent	0	None	Absent
Perchlorate reduction	Perchlorate reduction	pcrB	perchlorate reductase, subunit beta	TIGR03478.hmm	N/A	reduced acceptor + perchlorate = acceptor + H2O + chlorite	perchlorate; reduced acceptor	chlorite; acceptor; H2O	319.40|full	Absent	0	None	Absent	0	None	Absent	0	None	Absent	0	None	Absent	0	None	Absent	0	None	Absent	0	None	Absent	0	None	Absent	0	None	Absent	0	None	Absent	0	None	Absent	0	None	Absent	0	None	Absent
Chlorite reduction	Chlorite reduction	cld	chlorite dismutase	PF06778.hmm	K09162	chloride + O2 = chlorite [RN:R05721]	chloride; O2	chlorite	65|full	Absent	0	None	Absent	0	None	Present	1	k127_8246049_4	Absent	0	None	Absent	0	None	Absent	0	None	Absent	0	None	Present	1	k127_33436066_4	Absent	0	None	Absent	0	None	Absent	0	None	Absent	0	None	Absent	0	None	Absent
As cycling	Arsenite oxidation	aoxA	arsenite oxidase small subunit	TIGR02694.hmm	K08355	arsenite + H2O + 2 oxidized cytochrome c = arsenate + 2 reduced cytochrome c + 2 H+ [RN:R09787]	arsenite; H2O; oxidized cytochrome c	arsenate; reduced cytochrome c; H+	61.70|full	Present	1	k127_377632_2	Absent	0	None	Absent	0	None	Absent	0	None	Absent	0	None	Absent	0	None	Absent	0	None	Absent	0	None	Present	1	k127_18414998_4	Absent	0	None	Absent	0	None	Absent	0	None	Absent	0	None	Absent
As cycling	Arsenite oxidation	aoxB	arsenite oxidase large subunit	TIGR02693.hmm	K08356	arsenite + H2O + 2 oxidized cytochrome c = arsenate + 2 reduced cytochrome c + 2 H+ [RN:R09787]	arsenite; H2O; oxidized cytochrome c	arsenate; reduced cytochrome c; H+	357.05|full	Present	1	k127_377632_3	Absent	0	None	Absent	0	None	Absent	0	None	Absent	0	None	Absent	0	None	Absent	0	None	Absent	0	None	Present	1	k127_18414998_5	Absent	0	None	Absent	0	None	Absent	0	None	Absent	0	None	Absent
As cycling	Arsenate reduction	arsC1	arsenate reductase (glutaredoxin)	K00537.hmm	K00537	arsenate + glutaredoxin = arsenite + glutaredoxin disulfide + H2O [RN:R05747]	arsenate; glutaredoxin	arsenite; glutaredoxin disulfide; H2O	101.83|full	Absent	0	None	Present	1	k127_52941500_9	Absent	0	None	Absent	0	None	Absent	0	None	Absent	0	None	Absent	0	None	Absent	0	None	Absent	0	None	Absent	0	None	Absent	0	None	Absent	0	None	Absent	0	None	Absent
As cycling	Arsenate reduction	arsC2	arsenate reductase (thioredoxin)	K03741.hmm	K03741	arsenate + glutaredoxin = arsenite + glutaredoxin disulfide + H2O [RN:R05747]	arsenate; glutaredoxin	arsenite; glutaredoxin disulfide; H2O	121.40|domain	Present	1	k127_646391_12	Absent	0	None	Present	1	k127_22051625_2	Absent	0	None	Present	2	k127_23879009_8,k127_24671473_29	Absent	0	None	Present	1	k127_6996836_29	Absent	0	None	Absent	0	None	Present	1	k127_14066782_7	Absent	0	None	Present	1	k127_13072838_14	Absent	0	None	Present
Selenate reduction	Selenate reduction	ygfM	putative selenate reductase FAD-binding subunit	TIGR03312.hmm	K12529	selenite + H2O + acceptor = selenate + reduced acceptor [RN:R07229]	selenite; H2O; acceptor	selenate; reduced acceptor	87.85|full	Absent	0	None	Absent	0	None	Absent	0	None	Absent	0	None	Absent	0	None	Absent	0	None	Absent	0	None	Absent	0	None	Absent	0	None	Absent	0	None	Absent	0	None	Absent	0	None	Absent	0	None	Absent
Selenate reduction	Selenate reduction	xdhD	putative selenate reductase molybdopterin-binding subunit	TIGR03313.hmm	K12528	selenite + H2O + acceptor = selenate + reduced acceptor [RN:R07229]	selenite; H2O; acceptor	selenate; reduced acceptor	526.50|full	Absent	0	None	Absent	0	None	Absent	0	None	Absent	0	None	Absent	0	None	Absent	0	None	Absent	0	None	Absent	0	None	Absent	0	None	Absent	0	None	Absent	0	None	Absent	0	None	Absent	0	None	Absent
Selenate reduction	Selenate reduction	YgfK	putative selenate reductase	TIGR03315.hmm	K12527	selenite + H2O + acceptor = selenate + reduced acceptor [RN:R07229]	selenite; H2O; acceptor	selenate; reduced acceptor	354.45|full	Absent	0	None	Absent	0	None	Absent	0	None	Absent	0	None	Absent	0	None	Absent	0	None	Absent	0	None	Present	1	k127_1686358_3	Absent	0	None	Absent	0	None	Absent	0	None	Present	1	k127_39888658_30	Absent	0	None	Present
Nitrile hydration	Nitrile hydratase	nthA	nitrile hydratase subunit alpha	TIGR01323.hmm	K01721	an aliphatic amide = a nitrile + H2O [RN:R02826]	aliphatic amide	nitrile; H2O	239.05|full	Present	1	k127_4881083_4	Absent	0	None	Absent	0	None	Absent	0	None	Absent	0	None	Absent	0	None	Absent	0	None	Absent	0	None	Absent	0	None	Absent	0	None	Absent	0	None	Absent	0	None	Absent	0	None	Absent
Nitrile hydration	Nitrile hydratase	nthB	nitrile hydratase subunit beta	TIGR03888.hmm	K20807	an aliphatic amide = a nitrile + H2O [RN:R02826]	aliphatic amide	nitrile; H2O	136.35|full	Present	1	k127_4881083_5	Absent	0	None	Absent	0	None	Absent	0	None	Absent	0	None	Absent	0	None	Absent	0	None	Absent	0	None	Absent	0	None	Absent	0	None	Absent	0	None	Absent	0	None	Absent	0	None	Absent
Metal reduction	Metal (Iron/Manganese) reduction	mtrC	decaheme c-type cytochrome, OmcA/MtrC family	TIGR03507.hmm	N/A	Iron/Manganese reduction	N/A	N/A	60.05|full	Present	1	k127_54531492_2	Absent	0	None	Absent	0	None	Absent	0	None	Absent	0	None	Absent	0	None	Absent	0	None	Absent	0	None	Present	3	k127_3939001_1,k127_7961048_1,k127_9105489_2	Present	1	k127_6278563_2	Absent	0	None	Absent	0	None	Absent	0	None	Absent
Metal reduction	Metal (Iron/Manganese) reduction	mtrB	decaheme-associated outer membrane protein, MtrB/PioB family	TIGR03509.hmm	N/A	Iron/Manganese reduction	N/A	N/A	165.60|full	Absent	0	None	Present	1	k127_3251203_1	Absent	0	None	Absent	0	None	Absent	0	None	Absent	0	None	Absent	0	None	Absent	0	None	Absent	0	None	Absent	0	None	Absent	0	None	Absent	0	None	Absent	0	None	Absent
Sulfur cycling enzymes (detailed)	Dissimilatory sulfur metabolism | Sulfide oxidation	fccB	flavocytochrome c sulphide dehydrogenase, flavin-binding	PF09242.hmm	K17229	hydrogen sulfide + 2 ferricytochrome c = sulfur + 2 ferrocytochrome c + 2 H+ [RN:R09499]	hydrogen sulfide; ferricytochrome c	sulfur; ferrocytochrome c; H+	266|full	Absent	0	None	Absent	0	None	Absent	0	None	Absent	0	None	Absent	0	None	Absent	0	None	Absent	0	None	Absent	0	None	Absent	0	None	Absent	0	None	Absent	0	None	Absent	0	None	Absent	0	None	Absent
Sulfur cycling enzymes (detailed)	Dissimilatory sulfur metabolism | Sulfide oxidation	sqr	sulfide:quinone oxidoreductase	sulfide_quinone_oxidoreductase_sqr.hmm	K17218	n HS- + n quinone = polysulfide + n quinol [RN:R10152]	HS-; quinone	polysulfide; quinol	300|full	Absent	0	None	Present	1	k127_13059155_4	Absent	0	None	Absent	0	None	Absent	0	None	Absent	0	None	Absent	0	None	Absent	0	None	Absent	0	None	Absent	0	None	Present	1	k127_9789759_2	Absent	0	None	Absent	0	None	Absent
Sulfur cycling enzymes (detailed)	Dissimilatory sulfur metabolism | Sulfur oxidation/Sulfite reduction	dsrA	dissimilatory sulfite reductase alpha subunit	dsrA.hmm	N/A	hydrogen sulfide + a [DsrC protein]-disulfide + 2 acceptor + 3 H2O = sulfite + a [DsrC protein]-dithiol + 2 reduced acceptor + 2 H+ [RN:R00861]	hydrogen sulfide; [DsrC protein]-disulfide; acceptor; H2O	sulfite; [DsrC protein]-dithiol; reduced acceptor; H+	200.00|full	Absent	0	None	Present	1	k127_7630667_20	Absent	0	None	Absent	0	None	Present	2	k127_30588544_3,k127_27558967_1	Absent	0	None	Absent	0	None	Absent	0	None	Absent	0	None	Absent	0	None	Absent	0	None	Present	1	k127_16218278_1	Absent	0	None	Absent
Sulfur cycling enzymes (detailed)	Dissimilatory sulfur metabolism | Sulfur oxidation/Sulfite reduction	dsrB	dissimilatory sulfite reductase beta subunit	dsrB.hmm	N/A	hydrogen sulfide + a [DsrC protein]-disulfide + 2 acceptor + 3 H2O = sulfite + a [DsrC protein]-dithiol + 2 reduced acceptor + 2 H+ [RN:R00861]	hydrogen sulfide; [DsrC protein]-disulfide; acceptor; H2O	sulfite; [DsrC protein]-dithiol; reduced acceptor; H+	204.00|full	Absent	0	None	Present	1	k127_7630667_21	Absent	0	None	Absent	0	None	Present	1	k127_30588544_2	Absent	0	None	Present	1	k127_31762125_2	Absent	0	None	Absent	0	None	Absent	0	None	Absent	0	None	Present	1	k127_17055154_1	Absent	0	None	Absent
Sulfur cycling enzymes (detailed)	Dissimilatory sulfur metabolism | Sulfur oxidation/Sulfite reduction	dsrC	dissimilatory sulfite reductase, subunit C	dsrC.hmm	N/A	Substrate delivery	N/A	N/A	52.85|full	Present	1	k127_12732221_5	Present	1	k127_1730172_5	Absent	0	None	Absent	0	None	Present	2	k127_30588544_4,k127_53404040_9	Absent	0	None	Absent	0	None	Absent	0	None	Absent	0	None	Absent	0	None	Absent	0	None	Present	1	k127_23856735_26	Absent	0	None	Absent
Sulfur cycling enzymes (detailed)	Dissimilatory sulfur metabolism | Sulfur oxidation/Sulfite reduction	dsrD	dissimilatory sulfite reductase delta subunit	dsrD.hmm	N/A	Not clear	N/A	N/A	32.80|full	Absent	0	None	Absent	0	None	Absent	0	None	Absent	0	None	Absent	0	None	Absent	0	None	Present	1	k127_31762125_3	Absent	0	None	Absent	0	None	Absent	0	None	Absent	0	None	Present	1	k127_17055154_2	Absent	0	None	Absent
Sulfur cycling enzymes (detailed)	Dissimilatory sulfur metabolism | Sulfur oxidation/Sulfite reduction	dsrE	dissimilatory sulfite reductase, subunit E	dsrE.hmm	N/A	Sulfur carrier	N/A	N/A	160.00|full	Absent	0	None	Absent	0	None	Absent	0	None	Absent	0	None	Absent	0	None	Absent	0	None	Absent	0	None	Absent	0	None	Absent	0	None	Absent	0	None	Absent	0	None	Absent	0	None	Absent	0	None	Absent
Sulfur cycling enzymes (detailed)	Dissimilatory sulfur metabolism | Sulfur oxidation/Sulfite reduction	dsrF	dissimilatory sulfite reductase, subunit F	dsrF.hmm	N/A	Sulfur carrier	N/A	N/A	155.00|full	Absent	0	None	Present	1	k127_1730172_3	Absent	0	None	Absent	0	None	Absent	0	None	Absent	0	None	Absent	0	None	Absent	0	None	Absent	0	None	Absent	0	None	Absent	0	None	Absent	0	None	Absent	0	None	Absent
Sulfur cycling enzymes (detailed)	Dissimilatory sulfur metabolism | Sulfur oxidation/Sulfite reduction	dsrH	dissimilatory sulfite reductase, subunit H	dsrH.hmm	N/A	Sulfur carrier	N/A	N/A	97.00|full	Present	1	k127_12732221_4	Present	1	k127_1730172_4	Absent	0	None	Absent	0	None	Absent	0	None	Absent	0	None	Absent	0	None	Absent	0	None	Absent	0	None	Absent	0	None	Absent	0	None	Absent	0	None	Absent	0	None	Absent
Sulfur cycling enzymes (detailed)	Dissimilatory sulfur metabolism | Sulfur oxidation/Sulfite reduction	dsrJ	dissimilatory sulfite reductase, subunit J	dsrJ.hmm	N/A	Transmembrane complex involved in electron transport	N/A	N/A	95.00|full	Absent	0	None	Present	1	k127_1730172_9	Absent	0	None	Absent	0	None	Absent	0	None	Absent	0	None	Present	1	k127_38208936_4	Absent	0	None	Absent	0	None	Absent	0	None	Absent	0	None	Present	1	k127_12176108_5	Absent	0	None	Absent
Sulfur cycling enzymes (detailed)	Dissimilatory sulfur metabolism | Sulfur oxidation/Sulfite reduction	dsrK	dissimilatory sulfite reductase, subunit K	dsrK.hmm	N/A	Transmembrane complex involved in electron transport	N/A	N/A	460.00|full	Present	1	k127_25991851_2	Present	1	k127_1730172_7	Absent	0	None	Absent	0	None	Present	1	k127_8540974_15	Absent	0	None	Present	1	k127_38208936_5	Absent	0	None	Absent	0	None	Absent	0	None	Absent	0	None	Present	2	k127_12176108_6,k127_6491035_1	Absent	0	None	Absent
Sulfur cycling enzymes (detailed)	Dissimilatory sulfur metabolism | Sulfur oxidation/Sulfite reduction	dsrM	dissimilatory sulfite reductase, subunit M	dsrM.hmm	N/A	Transmembrane complex involved in electron transport	N/A	N/A	172.0|full	Present	1	k127_12732221_6	Present	1	k127_1730172_6	Absent	0	None	Absent	0	None	Present	1	k127_8540974_14	Absent	0	None	Present	1	k127_38208936_6	Absent	0	None	Absent	0	None	Absent	0	None	Absent	0	None	Present	1	k127_6491035_2	Absent	0	None	Absent
Sulfur cycling enzymes (detailed)	Dissimilatory sulfur metabolism | Sulfur oxidation/Sulfite reduction	dsrO	dissimilatory sulfite reductase, subunit O	dsrO.hmm	N/A	Transmembrane complex involved in electron transport	N/A	N/A	250.00|full	Absent	0	None	Present	1	k127_1730172_10	Absent	0	None	Absent	0	None	Absent	0	None	Absent	0	None	Present	1	k127_38208936_3	Absent	0	None	Absent	0	None	Absent	0	None	Absent	0	None	Present	1	k127_12176108_4	Absent	0	None	Absent
Sulfur cycling enzymes (detailed)	Dissimilatory sulfur metabolism | Sulfur oxidation/Sulfite reduction	dsrP	dissimilatory sulfite reductase, subunit P	dsrP.hmm	N/A	Transmembrane complex involved in electron transport	N/A	N/A	412.80|full	Absent	0	None	Present	1	k127_1730172_11	Absent	0	None	Absent	0	None	Absent	0	None	Absent	0	None	Present	1	k127_38208936_2	Absent	0	None	Absent	0	None	Absent	0	None	Absent	0	None	Present	1	k127_12176108_3	Absent	0	None	Absent
Sulfur cycling enzymes (detailed)	Dissimilatory sulfur metabolism | Sulfur oxidation/Sulfite reduction	dsrR	dissimilatory sulfite reductase, subunit R	dsrR.hmm	N/A	Not clear	N/A	N/A	80.00|full	Present	1	k127_43077983_2	Present	1	k127_1730172_13	Absent	0	None	Absent	0	None	Absent	0	None	Absent	0	None	Absent	0	None	Absent	0	None	Absent	0	None	Absent	0	None	Absent	0	None	Absent	0	None	Absent	0	None	Absent
Sulfur cycling enzymes (detailed)	Dissimilatory sulfur metabolism | Sulfur oxidation/Sulfite reduction	dsrS	dissimilatory sulfite reductase, subunit S	dsrS.hmm	N/A	Not clear	N/A	N/A	115.70|full	Absent	0	None	Present	1	k127_7630667_3	Absent	0	None	Absent	0	None	Absent	0	None	Absent	0	None	Absent	0	None	Absent	0	None	Absent	0	None	Absent	0	None	Absent	0	None	Absent	0	None	Absent	0	None	Absent
Sulfur cycling enzymes (detailed)	Dissimilatory sulfur metabolism | Sulfur oxidation/Sulfite reduction	dsrT	dissimilatory sulfite reductase, subunit T	dsrT.hmm	N/A	Not clear	N/A	N/A	90.00|full	Absent	0	None	Absent	0	None	Absent	0	None	Absent	0	None	Present	2	k127_8540974_13,k127_5037402_1	Absent	0	None	Present	1	k127_38208936_7	Absent	0	None	Absent	0	None	Absent	0	None	Absent	0	None	Present	1	k127_6491035_3	Absent	0	None	Absent
Sulfur cycling enzymes (detailed)	Dissimilatory sulfur metabolism | Sulfite reduction	asrA	anaerobic sulfite reductase subunit A	asrA.hmm	K16950	Sulfite + 3 NADH + 3 H+ <=> hydrogen sulfide + 3 NAD+ + 3 H2O	sulfite; NADH; H+	hydrogen sulfide; NAD+; H2O	323.15|full	Absent	0	None	Absent	0	None	Absent	0	None	Absent	0	None	Absent	0	None	Absent	0	None	Absent	0	None	Absent	0	None	Absent	0	None	Absent	0	None	Absent	0	None	Absent	0	None	Absent	0	None	Absent
Sulfur cycling enzymes (detailed)	Dissimilatory sulfur metabolism | Sulfite reduction	asrB	anaerobic sulfite reductase subunit B	asrB.hmm	K16951	Sulfite + 3 NADH + 3 H+ <=> hydrogen sulfide + 3 NAD+ + 3 H2O	sulfite; NADH; H+	hydrogen sulfide; NAD+; H2O	288.60|full	Absent	0	None	Absent	0	None	Absent	0	None	Absent	0	None	Absent	0	None	Absent	0	None	Absent	0	None	Absent	0	None	Absent	0	None	Absent	0	None	Absent	0	None	Absent	0	None	Absent	0	None	Absent
Sulfur cycling enzymes (detailed)	Dissimilatory sulfur metabolism | Sulfite reduction	asrC	anaerobic sulfite reductase subunit C	asrC.hmm	K00385	Sulfite + 3 NADH + 3 H+ <=> hydrogen sulfide + 3 NAD+ + 3 H2O	sulfite; NADH; H+	hydrogen sulfide; NAD+; H2O	324.10|full	Absent	0	None	Absent	0	None	Absent	0	None	Absent	0	None	Absent	0	None	Absent	0	None	Absent	0	None	Absent	0	None	Absent	0	None	Absent	0	None	Absent	0	None	Absent	0	None	Absent	0	None	Absent
Sulfur cycling enzymes (detailed)	Dissimilatory sulfur metabolism | Sulfur oxidation	sdo	sulfur dioxygenase	sulfur_dioxygenase_sdo.hmm	K17725	S-sulfanylglutathione + O2 + H2O = glutathione + sulfite + 2 H+ [RN:R08678]	S-sulfanylglutathione; O2; H2O	glutathione; sulfite; H+	120|full	Absent	0	None	Present	3	k127_7312583_8,k127_1188038_8,k127_10467560_8	Absent	0	None	Present	1	k127_5533777_1	Present	2	k127_3027219_5,k127_24671473_6	Present	3	k127_3847713_71,k127_18988873_1,k127_33688797_12	Absent	0	None	Present	2	k127_12596413_5,k127_8687320_25	Absent	0	None	Absent	0	None	Present	1	k127_26484477_7	Present	2	k127_23999219_7,k127_29451576_42	Present	1	k127_28644442_27	Absent
Sulfur cycling enzymes (detailed)	Dissimilatory sulfur metabolism | Sulfur oxidation/reduction	sor	sulfur oxygenase/reductase	PF07682.hmm	K16952	4 sulfur + 4 H2O + O2 = 2 hydrogen sulfide + 2 sulfite [RN:R07365]	sulfur; H2O; O2	hydrogen sulfide; sulfite	300|full	Absent	0	None	Absent	0	None	Absent	0	None	Absent	0	None	Absent	0	None	Absent	0	None	Absent	0	None	Absent	0	None	Absent	0	None	Absent	0	None	Absent	0	None	Absent	0	None	Absent	0	None	Absent
Sulfur cycling enzymes (detailed)	Dissimilatory sulfur metabolism | Sulfur reduction	sreA	sulfur reductase molybdopterin subunit	K17219.hmm	K17219	sulfur + reduced acceptor = hydrogen sulfide + acceptor	sulfur, reduced acceptor	hydrogen sulfide, acceptor	2530.13|full	Absent	0	None	Absent	0	None	Absent	0	None	Absent	0	None	Absent	0	None	Absent	0	None	Absent	0	None	Absent	0	None	Absent	0	None	Absent	0	None	Absent	0	None	Absent	0	None	Absent	0	None	Absent
Sulfur cycling enzymes (detailed)	Dissimilatory sulfur metabolism | Sulfur reduction	sreB	sulfur reductase FeS subunit	K17220.hmm	K17220	sulfur + reduced acceptor = hydrogen sulfide + acceptor	sulfur, reduced acceptor	hydrogen sulfide, acceptor	545.67|full	Absent	0	None	Absent	0	None	Absent	0	None	Absent	0	None	Absent	0	None	Absent	0	None	Absent	0	None	Absent	0	None	Absent	0	None	Absent	0	None	Absent	0	None	Absent	0	None	Absent	0	None	Absent
Sulfur cycling enzymes (detailed)	Dissimilatory sulfur metabolism | Sulfur reduction	sreC	sulfur reductase membrane anchor	K17221.hmm	K17221	sulfur + reduced acceptor = hydrogen sulfide + acceptor	sulfur, reduced acceptor	hydrogen sulfide, acceptor	987.53|full	Absent	0	None	Absent	0	None	Absent	0	None	Absent	0	None	Absent	0	None	Absent	0	None	Absent	0	None	Absent	0	None	Absent	0	None	Absent	0	None	Absent	0	None	Absent	0	None	Absent	0	None	Absent
Sulfur cycling enzymes (detailed)	Dissimilatory sulfur metabolism | Thiosulfate oxidation	soxA	L-cysteine S-thiosulfotransferase	soxA.hmm	K17222	[SoxY protein]-L-cysteine + thiosulfate + 2 ferricytochrome c = [SoxY protein]-S-sulfosulfanyl-L-cysteine + 2 ferrocytochrome c + 2 H+ [RN:R12163]; [SoxY protein]-S-sulfanyl-L-cysteine + thiosulfate + 2 ferricytochrome c = [SoxY protein]-S-(2-sulfodisulfanyl)-L-cysteine + 2 ferrocytochrome c + 2 H+ [RN:R12164]	[SoxY protein]-L-cysteine; thiosulfate [CPD:C00320]; ferricytochrome c [CPD:C00125]; [SoxY protein]-S-sulfanyl-L-cysteine	[SoxY protein]-S-sulfosulfanyl-L-cysteine; ferrocytochrome c; H+; [SoxY protein]-S-(2-sulfodisulfanyl)-L-cysteine	110.00|full	Absent	0	None	Present	2	k127_652503_15,k127_5474851_4	Absent	0	None	Absent	0	None	Absent	0	None	Absent	0	None	Absent	0	None	Absent	0	None	Absent	0	None	Absent	0	None	Absent	0	None	Absent	0	None	Absent	0	None	Absent
Sulfur cycling enzymes (detailed)	Dissimilatory sulfur metabolism | Thiosulfate oxidation	soxB	S-sulfosulfanyl-L-cysteine sulfohydrolase	soxB.hmm	K17224	[SoxY protein]-S-sulfosulfanyl-L-cysteine + H2O = [SoxY protein]-S-sulfanyl-L-cysteine + sulfate [RN:R12096]; [SoxY protein]-S-(2-sulfodisulfanyl)-L-cysteine + H2O = [SoxY protein]-S-disulfanyl-L-cysteine + sulfate [RN:R12097]	[SoxY protein]-S-sulfosulfanyl-L-cysteine; H2O; [SoxY protein]-S-(2-sulfodisulfanyl)-L-cysteine	[SoxY protein]-S-sulfanyl-L-cysteine; sulfate; [SoxY protein]-S-disulfanyl-L-cysteine	550.00|full	Absent	0	None	Absent	0	None	Absent	0	None	Absent	0	None	Absent	0	None	Absent	0	None	Absent	0	None	Absent	0	None	Absent	0	None	Absent	0	None	Absent	0	None	Absent	0	None	Absent	0	None	Absent
Sulfur cycling enzymes (detailed)	Dissimilatory sulfur metabolism | Thiosulfate oxidation	soxC	sulfane dehydrogenase subunit SoxC	soxC.hmm	K17225	thiosulfate + 5 H2O + 8 ferricytochrome c = 2 sulfate + 8 ferrocytochrome c + 10 H+	thiosulfate; H2O; ferricytochrome c	sulfate; ferrocytochrome c; H+	320.00|full	Absent	0	None	Absent	0	None	Absent	0	None	Absent	0	None	Absent	0	None	Absent	0	None	Absent	0	None	Absent	0	None	Absent	0	None	Absent	0	None	Absent	0	None	Absent	0	None	Absent	0	None	Absent
Sulfur cycling enzymes (detailed)	Dissimilatory sulfur metabolism | Thiosulfate oxidation	soxD	S-disulfanyl-L-cysteine oxidoreductase SoxD	soxD.hmm	K22622	[SoxY protein]-S-disulfanyl-L-cysteine + 6 ferricytochrome c + 3 H2O = [SoxY protein]-S-sulfosulfanyl-L-cysteine + 6 ferrocytochrome c + 6 H+ [RN:R11971]	[SoxY protein]-S-disulfanyl-L-cysteine; ferricytochrome c; H2O	[SoxY protein]-S-sulfosulfanyl-L-cysteine; ferrocytochrome c [CPD:C00126]; H+	90.00|full	Absent	0	None	Absent	0	None	Absent	0	None	Absent	0	None	Absent	0	None	Absent	0	None	Absent	0	None	Absent	0	None	Absent	0	None	Absent	0	None	Absent	0	None	Absent	0	None	Absent	0	None	Absent
Sulfur cycling enzymes (detailed)	Dissimilatory sulfur metabolism | Thiosulfate oxidation	soxX	L-cysteine S-thiosulfotransferase	soxX.hmm	K17223	[SoxY protein]-L-cysteine + thiosulfate + 2 ferricytochrome c = [SoxY protein]-S-sulfosulfanyl-L-cysteine + 2 ferrocytochrome c + 2 H+ [RN:R12163]; [SoxY protein]-S-sulfanyl-L-cysteine + thiosulfate + 2 ferricytochrome c = [SoxY protein]-S-(2-sulfodisulfanyl)-L-cysteine + 2 ferrocytochrome c + 2 H+ [RN:R12164]	[SoxY protein]-L-cysteine; thiosulfate; ferricytochrome c; [SoxY protein]-S-sulfanyl-L-cysteine	[SoxY protein]-S-sulfosulfanyl-L-cysteine; ferrocytochrome c; H+; [SoxY protein]-S-(2-sulfodisulfanyl)-L-cysteine	61.00|full	Absent	0	None	Present	2	k127_652503_12,k127_5474851_3	Absent	0	None	Absent	0	None	Absent	0	None	Absent	0	None	Present	2	k127_615374_3,k127_39017596_5	Absent	0	None	Absent	0	None	Absent	0	None	Present	1	k127_38876717_7	Absent	0	None	Absent	0	None	Absent
Sulfur cycling enzymes (detailed)	Dissimilatory sulfur metabolism | Thiosulfate oxidation	soxY	sulfur-oxidizing protein SoxY	soxY.hmm	K17226	thiosulfate + 5 H2O + 8 ferricytochrome c = 2 sulfate + 8 ferrocytochrome c + 10 H+	thiosulfate; H2O; ferricytochrome c	sulfate; ferrocytochrome c; H+	125.00|full	Absent	0	None	Present	1	k127_652503_13	Absent	0	None	Absent	0	None	Absent	0	None	Absent	0	None	Absent	0	None	Absent	0	None	Absent	0	None	Absent	0	None	Absent	0	None	Absent	0	None	Absent	0	None	Absent
Sulfur cycling enzymes (detailed)	Dissimilatory sulfur metabolism | Thiosulfate oxidation	soxYZ	soxYZ_like_carrier	soxYZ_like_carrier.hmm	N/A	quinoprotein dehydrogenase-associated SoxYZ-like carrier	N/A	N/A	120.00|full	Absent	0	None	Absent	0	None	Absent	0	None	Absent	0	None	Absent	0	None	Absent	0	None	Absent	0	None	Absent	0	None	Absent	0	None	Absent	0	None	Absent	0	None	Absent	0	None	Absent	0	None	Absent
Sulfur cycling enzymes (detailed)	Dissimilatory sulfur metabolism | Thiosulfate oxidation	soxZ	sulfur-oxidizing protein SoxZ	soxZ.hmm	K17227	thiosulfate + 5 H2O + 8 ferricytochrome c = 2 sulfate + 8 ferrocytochrome c + 10 H+	thiosulfate; H2O; ferricytochrome c	sulfate; ferrocytochrome c; H+	76.00|full	Absent	0	None	Present	1	k127_652503_14	Absent	0	None	Absent	0	None	Absent	0	None	Absent	0	None	Absent	0	None	Absent	0	None	Absent	0	None	Absent	0	None	Absent	0	None	Absent	0	None	Absent	0	None	Absent
Sulfur cycling enzymes (detailed)	Dissimilatory sulfur metabolism | Sulfate reduction	aprA	adenylylsulfate reductase, subunit A	aprA.hmm	K00394	AMP + sulfite + acceptor = adenylyl sulfate + reduced acceptor [RN:R00860]	AMP; sulfite; acceptor	adenylyl sulfate; reduced acceptor	641.75|full	Absent	0	None	Absent	0	None	Absent	0	None	Absent	0	None	Absent	0	None	Absent	0	None	Present	1	k127_8683482_11	Absent	0	None	Absent	0	None	Absent	0	None	Absent	0	None	Absent	0	None	Absent	0	None	Absent
Sulfur cycling enzymes (detailed)	Dissimilatory sulfur metabolism | Sulfate reduction	aprB	adenylylsulfate reductase, subunit B	aprB.hmm	K00395	AMP + sulfite + acceptor = adenylyl sulfate + reduced acceptor [RN:R00860]	AMP; sulfite; acceptor	adenylyl sulfate; reduced acceptor	135.65|full	Absent	0	None	Absent	0	None	Absent	0	None	Absent	0	None	Present	1	k127_1698780_2	Absent	0	None	Present	1	k127_8683482_10	Absent	0	None	Absent	0	None	Absent	0	None	Absent	0	None	Present	1	k127_28457893_2	Absent	0	None	Absent
Sulfur cycling enzymes (detailed)	Dissimilatory sulfur metabolism | Sulfate reduction	sat	sulfate adenylyltransferase	TIGR00339.hmm	K00958	ATP + sulfate = diphosphate + adenylyl sulfate [RN:R00529]	ATP; sulfate	diphosphate; adenylyl sulfate	181.80|full	Absent	0	None	Absent	0	None	Present	1	k127_40468428_5	Absent	0	None	Present	1	k127_822157_10	Absent	0	None	Present	1	k127_43615264_1	Absent	0	None	Present	1	k127_7568905_5	Present	1	k127_19378221_4	Present	1	k127_35228458_5	Present	1	k127_28909276_12	Present	1	k127_9767957_122	Absent
Sulfur cycling enzymes (detailed)	Dissimilatory sulfur metabolism | Thiosulfate disproportionation	phsA	thiosulfate reductase / polysulfide reductase chain A	thiosulfate_reductase_phsA.hmm	K08352	thiosulfate + a quinol = sulfite + hydrogen sulfide + a quinone [RN:R11488]	thiosulfate; quinol	sulfite; hydrogen sulfide; quinone	323|full	Present	1	k127_10247318_1	Absent	0	None	Absent	0	None	Absent	0	None	Absent	0	None	Absent	0	None	Absent	0	None	Absent	0	None	Absent	0	None	Absent	0	None	Absent	0	None	Present	1	k127_6592841_10	Absent	0	None	Absent
Sulfur cycling enzymes (detailed)	Assimilatory sulfur metabolism| Sulfate <-> APS (Adenosine 5'-phosphosulfate)	cysD	sulfate adenylyltransferase subunit 2	K00957.hmm	K00957	ATP + sulfate = diphosphate + adenylyl sulfate [RN:R00529]	ATP; sulfate	diphosphate; adenylyl sulfate	227.87|full	Absent	0	None	Absent	0	None	Absent	0	None	Present	1	k127_16336423_8	Absent	0	None	Present	1	k127_36136090_4	Absent	0	None	Present	1	k127_37487669_6	Absent	0	None	Absent	0	None	Absent	0	None	Absent	0	None	Absent	0	None	Absent
Sulfur cycling enzymes (detailed)	Assimilatory sulfur metabolism| Sulfate <-> APS (Adenosine 5'-phosphosulfate)	cysN	sulfate adenylyltransferase subunit 1	K00956.hmm	K00956	ATP + sulfate = diphosphate + adenylyl sulfate [RN:R00529]	ATP; sulfate	diphosphate; adenylyl sulfate	535.90|domain	Absent	0	None	Absent	0	None	Absent	0	None	Present	1	k127_16336423_7	Absent	0	None	Absent	0	None	Absent	0	None	Present	1	k127_37487669_5	Absent	0	None	Absent	0	None	Absent	0	None	Absent	0	None	Absent	0	None	Absent
Sulfur cycling enzymes (detailed)	Assimilatory sulfur metabolism| Sulfate <-> APS (Adenosine 5'-phosphosulfate)	cysNC	bifunctional enzyme CysN/CysC	K00955.hmm	K00955	ATP + sulfate = diphosphate + adenylyl sulfate [RN:R00529]	ATP; sulfate	diphosphate; adenylyl sulfate	729.87|domain	Absent	0	None	Absent	0	None	Absent	0	None	Absent	0	None	Absent	0	None	Absent	0	None	Absent	0	None	Absent	0	None	Absent	0	None	Absent	0	None	Absent	0	None	Absent	0	None	Absent	0	None	Absent
Sulfur cycling enzymes (detailed)	Assimilatory sulfur metabolism| APS (Adenosine 5'-phosphosulfate) <-> PAPS (3'-Phosphoadenosine 5'-phosphosulfate)	cysC	adenylylsulfate kinase	K00860.hmm	K00860	ATP + adenylyl sulfate = ADP + 3'-phosphoadenylyl sulfate [RN:R00509]	ATP; adenylyl sulfate	ADP; 3'-phosphoadenylyl sulfate	341.63|domain	Absent	0	None	Present	1	k127_21101125_2	Absent	0	None	Absent	0	None	Present	1	k127_28624587_4	Absent	0	None	Absent	0	None	Absent	0	None	Present	1	k127_43195169_7	Absent	0	None	Absent	0	None	Absent	0	None	Absent	0	None	Absent
Sulfur cycling enzymes (detailed)	Assimilatory sulfur metabolism| APS (Adenosine 5'-phosphosulfate) <-> PAPS (3'-Phosphoadenosine 5'-phosphosulfate)	cysNC	bifunctional enzyme CysN/CysC	K00955.hmm	K00955	ATP + adenylyl sulfate = ADP + 3'-phosphoadenylyl sulfate [RN:R00509]	ATP; adenylyl sulfate	ADP; 3'-phosphoadenylyl sulfate	729.87|domain	Absent	0	None	Absent	0	None	Absent	0	None	Absent	0	None	Absent	0	None	Absent	0	None	Absent	0	None	Absent	0	None	Absent	0	None	Absent	0	None	Absent	0	None	Absent	0	None	Absent	0	None	Absent
Sulfur cycling enzymes (detailed)	Assimilatory sulfur metabolism| PAPS (3'-Phosphoadenosine 5'-phosphosulfate) <-> Sulfite	cysH	phosphoadenosine phosphosulfate reductase	K00390.hmm	K00390	3'-phosphoadenosine 5'-phosphosulfate + sulfite + thioredoxin disulfide = 3'-phosphoadenylyl sulfate + thioredoxin [RN:R02021]	3'-Phosphoadenosine 5'-phosphosulfate; sulfite; thioredoxin disulfide	3'-phosphoadenylyl sulfate; thioredoxin	158.07|full	Absent	0	None	Absent	0	None	Absent	0	None	Present	1	k127_16336423_9	Absent	0	None	Absent	0	None	Absent	0	None	Present	1	k127_35162367_2	Present	1	k127_47416547_2	Absent	0	None	Absent	0	None	Absent	0	None	Absent	0	None	Present
Sulfur cycling enzymes (detailed)	Assimilatory sulfur metabolism| Sulfite -> Sulfide	cysJ	sulfite reductase (NADPH) flavoprotein alpha-component	K00380.hmm	K00380	hydrogen sulfide + 3 NADP+ + 3 H2O = sulfite + 3 NADPH + 3 H+ [RN:R00858]	hydrogen sulfide; NADP+	sulfite; 3 NADPH	515.60|full	Absent	0	None	Absent	0	None	Absent	0	None	Absent	0	None	Absent	0	None	Absent	0	None	Absent	0	None	Absent	0	None	Absent	0	None	Absent	0	None	Absent	0	None	Absent	0	None	Absent	0	None	Absent
Sulfur cycling enzymes (detailed)	Assimilatory sulfur metabolism| Sulfide -> Cysteine	cysK	cysteine synthase	K01738.hmm	K01738	O-acetyl-L-serine + hydrogen sulfide = L-cysteine + acetate [RN:R00897]	O-acetyl-L-serine; hydrogen sulfide	L-cysteine; acetate	423.80|domain	Absent	0	None	Absent	0	None	Absent	0	None	Absent	0	None	Present	1	k127_36330584_6	Absent	0	None	Present	2	k127_12964266_24,k127_3304388_13	Absent	0	None	Present	2	k127_41066705_12,k127_2384069_4	Absent	0	None	Present	1	k127_3211050_2	Absent	0	None	Absent	0	None	Absent
Sulfur cycling enzymes (detailed)	Assimilatory sulfur metabolism| Sulfide -> Cysteine	cysM	S-sulfo-L-cysteine synthase (O-acetyl-L-serine-dependent)	K12339.hmm	K12339	O-acetyl-L-serine + hydrogen sulfide = L-cysteine + acetate [RN:R00897]	O-acetyl-L-serine; hydrogen sulfide	L-cysteine; acetate	402.40|domain	Present	2	k127_28869009_12,k127_3986424_2	Absent	0	None	Present	1	k127_48353250_7	Absent	0	None	Absent	0	None	Absent	0	None	Absent	0	None	Absent	0	None	Absent	0	None	Absent	0	None	Absent	0	None	Present	1	k127_11218052_12	Absent	0	None	Present
Sulfur cycling enzymes (detailed)	DMSO metabolism | DMSO (Dimethyl sulfoxide) -> Methanesulfonate	dsoA	DMS oxygenase alpha subunit	PF06099.hmm	N/A	dimethyl sulfoxide + NADH + O2 + H+ = dimethyl sulfone + NAD+ + H2O	dimethyl sulfoxide; NADH; O2	dimethyl sulfone; NAD+	50.4|full	Absent	0	None	Absent	0	None	Absent	0	None	Absent	0	None	Absent	0	None	Absent	0	None	Absent	0	None	Absent	0	None	Absent	0	None	Absent	0	None	Absent	0	None	Absent	0	None	Absent	0	None	Absent
Sulfur cycling enzymes (detailed)	DMSO metabolism | DMSO (Dimethyl sulfoxide) -> Methanesulfonate	dsoB	DMS oxygenase beta subunit	PF02332.hmm	N/A	dimethyl sulfoxide + NADH + O2 + H+ = dimethyl sulfone + NAD+ + H2O	dimethyl sulfoxide; NADH; O2	dimethyl sulfone; NAD+	160.4|full	Absent	0	None	Absent	0	None	Absent	0	None	Absent	0	None	Absent	0	None	Absent	0	None	Absent	0	None	Absent	0	None	Absent	0	None	Absent	0	None	Absent	0	None	Absent	0	None	Absent	0	None	Absent
Sulfur cycling enzymes (detailed)	DMSO metabolism | DMSO (Dimethyl sulfoxide) -> Methanesulfonate	sfnG	dimethylsulfone monooxygenase	K17228.hmm	K17228	dimethyl sulfone + FMNH2 + O2 = methanesulfinate + formaldehyde + FMN + H2O [RN:R11457]	dimethyl sulfone; FMNH2; O2	methanesulfinate; formaldehyde; FMN	347.60|domain	Absent	0	None	Absent	0	None	Absent	0	None	Absent	0	None	Absent	0	None	Absent	0	None	Absent	0	None	Absent	0	None	Absent	0	None	Absent	0	None	Absent	0	None	Absent	0	None	Absent	0	None	Absent
Sulfur cycling enzymes (detailed)	DMSO metabolism | DMSO (Dimethyl sulfoxide) -> Methanesulfonate	msuD	methanesulfonate monooxygenase	PF00296.hmm	N/A	methanesulfonate + FMNH2 + O2 = formaldehyde + sulfite + FMN + H2O + 2 H+	methanesulfonate; FMNH2; O2	formaldehyde; sulfite; FMN	264.3|full	Absent	0	None	Absent	0	None	Absent	0	None	Absent	0	None	Absent	0	None	Absent	0	None	Absent	0	None	Absent	0	None	Absent	0	None	Absent	0	None	Absent	0	None	Absent	0	None	Absent	0	None	Absent
Sulfur cycling enzymes (detailed)	DMSO metabolism | DMSO (Dimethyl sulfoxide) <-> DMS (Dimethyl sulfide)	dsoA	DMS oxygenase alpha subunit	PF06099.hmm	N/A	dimethyl sulfoxide + NADH + O2 + H+ = dimethyl sulfone + NAD+ + H2O	dimethyl sulfoxide; NADH; O2	dimethyl sulfone; NAD+	50.4|full	Absent	0	None	Absent	0	None	Absent	0	None	Absent	0	None	Absent	0	None	Absent	0	None	Absent	0	None	Absent	0	None	Absent	0	None	Absent	0	None	Absent	0	None	Absent	0	None	Absent	0	None	Absent
Sulfur cycling enzymes (detailed)	DMSO metabolism | DMSO (Dimethyl sulfoxide) <-> DMS (Dimethyl sulfide)	dsoB	DMS oxygenase beta subunit	PF02332.hmm	N/A	dimethyl sulfoxide + NADH + O2 + H+ = dimethyl sulfone + NAD+ + H2O	dimethyl sulfoxide; NADH; O2	dimethyl sulfone; NAD+	160.4|full	Absent	0	None	Absent	0	None	Absent	0	None	Absent	0	None	Absent	0	None	Absent	0	None	Absent	0	None	Absent	0	None	Absent	0	None	Absent	0	None	Absent	0	None	Absent	0	None	Absent	0	None	Absent
Sulfur cycling enzymes (detailed)	DMSO metabolism | DMSO (Dimethyl sulfoxide) <-> DMS (Dimethyl sulfide)	ddhA	dimethylsulfide dehydrogenase subunit alpha	K16964.hmm	K16964	dimethyl sulfide + 2 ferricytochrome c2 + H2O = dimethyl sulfoxide + 2 ferrocytochrome c2 + 2 H+ [RN:R09500]	dimethyl sulfide; 2 ferricytochrome c2	dimethyl sulfoxide; 2 ferrocytochrome c2	50|full	Present	3	k127_9244020_5,k127_10247318_1,k127_11948300_3	Absent	0	None	Present	1	k127_47688685_11	Present	1	k127_364900_6	Present	6	k127_54948171_82,k127_3674824_4,k127_54948171_7,k127_24671473_25,k127_54948171_83,k127_44977643_1	Present	1	k127_10954046_13	Absent	0	None	Absent	0	None	Absent	0	None	Absent	0	None	Present	1	k127_4982850_3	Present	7	k127_5091307_5,k127_26760616_12,k127_54322695_15,k127_6491035_40,k127_28013975_17,k127_13845130_3,k127_6592841_10	Present	1	k127_28644442_23	Present
Sulfur cycling enzymes (detailed)	DMSO metabolism | DMSO (Dimethyl sulfoxide) <-> DMS (Dimethyl sulfide)	dmsA	anaerobic dimethyl sulfoxide reductase subunit A	K07306.hmm	K07306	dimethyl sulfide + menaquinone + H2O = dimethyl sulfoxide + menaquinol [RN:R09501]	dimethyl sulfide; menaquinone	dimethyl sulfoxide; menaquinol	696.20|full	Absent	0	None	Absent	0	None	Absent	0	None	Absent	0	None	Absent	0	None	Absent	0	None	Absent	0	None	Absent	0	None	Absent	0	None	Absent	0	None	Absent	0	None	Absent	0	None	Absent	0	None	Absent
Sulfur cycling enzymes (detailed)	DMSO metabolism | DMS (Dimethyl sulfide) <-> Methanethiol	dmoA	dimethyl-sulfide monooxygenase subunit A	K16967.hmm	K16967	dimethyl sulfide + O2 + NADH + H+ = methanethiol + formaldehyde + NAD+ + H2O [RN:R09786]	dimethyl sulfide; O2; NADH	methanethiol; formaldehyde; NAD+	50|full	Absent	0	None	Absent	0	None	Absent	0	None	Absent	0	None	Absent	0	None	Absent	0	None	Absent	0	None	Absent	0	None	Absent	0	None	Absent	0	None	Absent	0	None	Absent	0	None	Absent	0	None	Absent
Sulfur cycling enzymes (detailed)	DMSO metabolism | DMS (Dimethyl sulfide) <-> Methanethiol	dmoB	dimethyl-sulfide monooxygenase subunit B	PF01613.hmm	N/A	dimethyl sulfide + O2 + NADH + H+ = methanethiol + formaldehyde + NAD+ + H2O [RN:R09786]	dimethyl sulfide; O2; NADH	methanethiol; formaldehyde; NAD+	50.1|full	Present	2	k127_25499797_5,k127_9900012_4	Absent	0	None	Present	1	k127_27562504_6	Absent	0	None	Present	4	k127_6495451_22,k127_31561514_3,k127_20149677_4,k127_48627351_3	Present	4	k127_10127645_4,k127_47025599_3,k127_23495132_9,k127_19713496_2	Present	1	k127_20175077_3	Present	7	k127_28551243_2,k127_24952242_8,k127_6311495_10,k127_14948213_4,k127_14658676_8,k127_44488994_10,k127_52768317_11	Present	2	k127_29596839_3,k127_11911129_2	Absent	0	None	Present	1	k127_56087002_10	Present	1	k127_3314963_16	Present	2	k127_16912282_16,k127_8012762_3	Present
Sulfur cycling enzymes (detailed)	DMSO metabolism | DMS (Dimethyl sulfide) <-> Methanethiol	mddA	methanethiol S-methyltransferase	K21310.hmm	K21310	S-adenosyl-L-methionine + methanethiol = S-adenosyl-L-homocysteine + dimethyl sulfide [RN:R11546]	S-adenosyl-L-methionine; methanethiol	S-adenosyl-L-homocysteine; dimethyl sulfide	91.67|full	Absent	0	None	Present	2	k127_4870365_15,k127_688690_1	Absent	0	None	Absent	0	None	Absent	0	None	Absent	0	None	Absent	0	None	Absent	0	None	Present	2	k127_43440002_2,k127_3777551_5	Absent	0	None	Present	2	k127_31551356_4,k127_31569129_1	Absent	0	None	Absent	0	None	Present
Sulfur cycling enzymes (detailed)	Sulfite production from organic sulfur | Taurine -> Sulfite	tauD	taurine dioxygenase	K03119.hmm	K03119	taurine + 2-oxoglutarate + O2 = sulfite + aminoacetaldehyde + succinate + CO2 [RN:R05320]	taurine; 2-oxoglutarate; O2	sulfite; aminoacetaldehyde; succinate; CO2	332.23|full	Absent	0	None	Absent	0	None	Absent	0	None	Absent	0	None	Absent	0	None	Absent	0	None	Absent	0	None	Absent	0	None	Absent	0	None	Absent	0	None	Absent	0	None	Absent	0	None	Absent	0	None	Absent
Sulfur cycling enzymes (detailed)	Sulfite production from organic sulfur | Alkylsulfonate/Isethionate -> Sulfite	ssuD	alkanesulfonate monooxygenase	K04091.hmm	K04091	alkanesulfonate + FMNH2 + O2 = aldehyde + FMN + sulfite + H2O [RN:R07210]	alkanesulfonate; FMNH2; O2	aldehyde; FMN; sulfite	332.20|full	Absent	0	None	Absent	0	None	Absent	0	None	Absent	0	None	Absent	0	None	Absent	0	None	Absent	0	None	Absent	0	None	Absent	0	None	Absent	0	None	Absent	0	None	Absent	0	None	Absent	0	None	Absent
Sulfur cycling enzymes (detailed)	Sulfite production from organic sulfur | Methanesulfonate -> Sulfite	msmA	methanesulfonate monooxygenase	K16968.hmm	K16968	methanesulfonate + NADH + H+ + O2 = formaldehyde + NAD+ + sulfite + H2O [RN:R09513]	methanesulfonate; NADH; O2	formaldehyde; NAD+; sulfite	457.47|full	Absent	0	None	Absent	0	None	Absent	0	None	Absent	0	None	Absent	0	None	Absent	0	None	Absent	0	None	Absent	0	None	Absent	0	None	Absent	0	None	Absent	0	None	Absent	0	None	Absent	0	None	Absent
Sulfur cycling enzymes (detailed)	Metabolism of organic sulfur | Cysteine <-> Cystathionine	metB	cystathionine gamma-synthase	K01739.hmm	K01739	O4-succinyl-L-homoserine + L-cysteine = L-cystathionine + succinate [RN:R03260]	O4-succinyl-L-homoserine; L-cysteine	L-cystathionine; succinate	443.43|full	Absent	0	None	Absent	0	None	Absent	0	None	Absent	0	None	Absent	0	None	Absent	0	None	Present	1	k127_1636953_23	Absent	0	None	Absent	0	None	Present	2	k127_9454108_3,k127_5887504_2	Absent	0	None	Absent	0	None	Present	1	k127_14122479_127	Absent
Sulfur cycling enzymes (detailed)	Metabolism of organic sulfur | Cysteine <-> 3-mercaptopyruvate	aspB	aspartate aminotransferase	K00812.hmm	K00812	L-aspartate + 2-oxoglutarate = oxaloacetate + L-glutamate [RN:R00355]	L-aspartate; 2-oxoglutarate	oxaloacetate; L-glutamate	489.37|domain	Absent	0	None	Present	1	k127_34215608_2	Absent	0	None	Present	1	k127_6656752_3	Present	1	k127_6554605_8	Present	1	k127_9613465_5	Present	1	k127_20604439_3	Present	1	k127_4777312_7	Present	1	k127_13534230_11	Absent	0	None	Absent	0	None	Present	1	k127_43106535_19	Absent	0	None	Absent
Sulfur cycling enzymes (detailed)	Metabolism of organic sulfur | OAHS (O-acetylhomoserine) + Sulfide -> Homocysteine	metY	O-acetylhomoserine (thiol)-lyase	K01740.hmm	K01740	O-acetyl-L-homoserine + methanethiol = L-methionine + acetate [RN:R00651]	O-acetyl-L-homoserine; methanethiol	L-methionine; acetate	419.03|domain	Present	2	k127_23004137_2,k127_4011840_1	Absent	0	None	Absent	0	None	Absent	0	None	Present	2	k127_26718171_2,k127_8083048_2	Absent	0	None	Absent	0	None	Present	1	k127_40097222_3	Present	1	k127_23825885_14	Absent	0	None	Absent	0	None	Present	1	k127_10562760_47	Absent	0	None	Absent
Sulfur cycling enzymes (detailed)	Metabolism of organic sulfur | Cystathionine -> Homocysteine	malY	cysteine-S-conjugate beta-lyase	K14155.hmm	K14155	L-cystathionine + H2O = L-homocysteine + pyruvate + ammonium	L-cystathionine	L-homocysteine; pyruvate; ammonium	287.03|full	Absent	0	None	Absent	0	None	Present	1	k127_13208094_5	Absent	0	None	Absent	0	None	Present	1	k127_5521624_21	Absent	0	None	Present	1	k127_10692609_3	Absent	0	None	Absent	0	None	Absent	0	None	Present	1	k127_2361012_4	Absent	0	None	Absent
Sulfur cycling enzymes (detailed)	Metabolism of organic sulfur | Cystathionine -> Homocysteine	metC	cysteine-S-conjugate beta-lyase	K01760.hmm	K01760	L-cystathionine + H2O = L-homocysteine + pyruvate + ammonium	L-cystathionine	L-homocysteine; pyruvate; ammonium	488.30|full	Absent	0	None	Absent	0	None	Absent	0	None	Absent	0	None	Absent	0	None	Absent	0	None	Present	1	k127_1636953_23	Absent	0	None	Absent	0	None	Present	2	k127_9454108_3,k127_5887504_2	Absent	0	None	Absent	0	None	Absent	0	None	Absent
Sulfur cycling enzymes (detailed)	Metabolism of organic sulfur | MHO (L-methionine (R)-S-oxide) -> Methionine)	msrC	L-methionine (R)-S-oxide reductase	K08968.hmm	K08968	L-methionine-(R)-S-oxide + reduced thioredoxin = L-methionine + oxidized thioredoxin + H2O	L-methionine-(R)-S-oxide; reduced thioredoxin	L-methionine; oxidized thioredoxin	96.33|domain	Absent	0	None	Absent	0	None	Absent	0	None	Absent	0	None	Absent	0	None	Absent	0	None	Present	1	k127_11141154_39	Absent	0	None	Present	2	k127_45149468_2,k127_19401151_2	Absent	0	None	Absent	0	None	Absent	0	None	Present	1	k127_36576602_41	Absent
Sulfur cycling enzymes (detailed)	Metabolism of organic sulfur | Homocysteine -> Methionine	metH	5-methyltetrahydrofolate--homocysteine methyltransferase	K00548.hmm	K00548	5-methyltetrahydrofolate + L-homocysteine = tetrahydrofolate + L-methionine [RN:R00946]	5-methyltetrahydrofolate; L-homocysteine	tetrahydrofolate; L-methionine	268.07|full	Present	1	k127_2284111_3	Present	1	k127_29388929_1	Present	2	k127_17694152_6,k127_17694152_11	Present	1	k127_2831268_62	Absent	0	None	Absent	0	None	Present	1	k127_4591102_10	Present	1	k127_6089134_4	Present	3	k127_54153885_3,k127_37869241_6,k127_17941561_2	Present	2	k127_48372800_1,k127_7616382_3	Absent	0	None	Absent	0	None	Absent	0	None	Absent
Sulfur cycling enzymes (detailed)	Metabolism of organic sulfur | Homocysteine <-> Methionine	metE	5-methyltetrahydropteroyltriglutamate--homocysteine methyltransferase	K00549.hmm	K00549	5-methyltetrahydropteroyltri-L-glutamate + L-homocysteine = tetrahydropteroyltri-L-glutamate + L-methionine [RN:R04405]	5-methyltetrahydropteroyltri-L-glutamate; L-homocysteine	tetrahydropteroyltri-L-glutamate; L-methionine	45.87|domain	Present	1	k127_2624680_4	Absent	0	None	Present	1	k127_35319662_1	Absent	0	None	Present	1	k127_8809412_9	Present	2	k127_861098_4,k127_30228297_3	Present	2	k127_21072302_6,k127_21072302_8	Absent	0	None	Absent	0	None	Absent	0	None	Present	1	k127_55763639_3	Present	3	k127_2351208_20,k127_24718656_45,k127_45091502_6	Absent	0	None	Absent
Sulfur cycling enzymes (detailed)	Metabolism of organic sulfur | SAH (S-adenosyl-L-homocysteine) -> Homocysteine	ahcY	adenosylhomocysteinase	K01251.hmm	K01251	S-adenosyl-L-homocysteine + H2O = L-homocysteine + adenosine [RN:R00192]	S-adenosyl-L-homocysteine	L-homocysteine; adenosine	149.53|full	Present	2	k127_7184199_1,k127_2557071_1	Present	2	k127_16303733_14,k127_35793092_7	Present	1	k127_46750910_6	Present	1	k127_48122131_17	Present	1	k127_38782277_3	Present	2	k127_30172684_1,k127_5827881_1	Present	1	k127_35151976_23	Present	1	k127_46547918_1	Present	3	k127_14660369_1,k127_54130515_3,k127_2881077_1	Absent	0	None	Present	1	k127_53268188_3	Present	2	k127_17961041_9,k127_29451576_1	Absent	0	None	Present
Sulfur cycling enzymes (detailed)	Metabolism of organic sulfur | SRH (S-ribosylhomocysteine) -> Homocysteine	luxS	S-ribosylhomocysteine lyase	K07173.hmm	K07173	S-(5-deoxy-D-ribos-5-yl)-L-homocysteine = L-homocysteine + (4S)-4,5-dihydroxypentan-2,3-dione [RN:R01291]	S-(5-deoxy-D-ribos-5-yl)-L-homocysteine	L-homocysteine; (4S)-4,5-dihydroxypentan-2,3-dione	39.97|full	Absent	0	None	Absent	0	None	Absent	0	None	Absent	0	None	Absent	0	None	Absent	0	None	Absent	0	None	Absent	0	None	Absent	0	None	Absent	0	None	Absent	0	None	Absent	0	None	Absent	0	None	Absent
Sulfur cycling enzymes (detailed)	Metabolism of organic sulfur | SAH (S-adenosyl-L-homocysteine) -> SRH (S-ribosylhomocysteine)	mtnN	adenosylhomocysteine nucleosidase	K01243.hmm	K01243	S-adenosyl-L-homocysteine + H2O = S-ribosyl-L-homocysteine + adenine	S-adenosyl-L-homocysteine	S-ribosyl-L-homocysteine; adenine	103.97|full	Absent	0	None	Absent	0	None	Present	1	k127_9988858_5	Absent	0	None	Absent	0	None	Absent	0	None	Absent	0	None	Absent	0	None	Absent	0	None	Absent	0	None	Absent	0	None	Absent	0	None	Absent	0	None	Absent
Sulfur cycling enzymes (detailed)	Sulfur-related amino acid metabolism | Cysteine -> Sulfide	cysK	cysteine synthase	K01738.hmm	K01738	O-acetyl-L-serine + hydrogen sulfide = L-cysteine + acetate [RN:R00897]	O-acetyl-L-serine; hydrogen sulfide	L-cysteine; acetate	423.80|domain	Absent	0	None	Absent	0	None	Absent	0	None	Absent	0	None	Present	1	k127_36330584_6	Absent	0	None	Present	2	k127_12964266_24,k127_3304388_13	Absent	0	None	Present	2	k127_41066705_12,k127_2384069_4	Absent	0	None	Present	1	k127_3211050_2	Absent	0	None	Absent	0	None	Absent
Sulfur cycling enzymes (detailed)	Sulfur-related amino acid metabolism | Cysteine -> Sulfide	cysM	S-sulfo-L-cysteine synthase (O-acetyl-L-serine-dependent)	K12339.hmm	K12339	O-acetyl-L-serine + hydrogen sulfide = L-cysteine + acetate [RN:R00897]	O-acetyl-L-serine; hydrogen sulfide	L-cysteine; acetate	402.40|domain	Present	2	k127_28869009_12,k127_3986424_2	Absent	0	None	Present	1	k127_48353250_7	Absent	0	None	Absent	0	None	Absent	0	None	Absent	0	None	Absent	0	None	Absent	0	None	Absent	0	None	Absent	0	None	Present	1	k127_11218052_12	Absent	0	None	Present
Sulfur cycling enzymes (detailed)	Sulfur-related amino acid metabolism | Cysteine -> Sulfide	malY	cysteine-S-conjugate beta-lyase	K14155.hmm	K14155	L-cystathionine + H2O = L-homocysteine + pyruvate + ammonium	L-cystathionine	L-homocysteine; pyruvate; ammonium	287.03|full	Absent	0	None	Absent	0	None	Present	1	k127_13208094_5	Absent	0	None	Absent	0	None	Present	1	k127_5521624_21	Absent	0	None	Present	1	k127_10692609_3	Absent	0	None	Absent	0	None	Absent	0	None	Present	1	k127_2361012_4	Absent	0	None	Absent
Sulfur cycling enzymes (detailed)	Sulfur-related amino acid metabolism | Cysteine -> Sulfide	dcyD	D-cysteine desulfhydrase	K05396.hmm	K05396	D-cysteine + H2O = sulfide + NH3 + pyruvate [RN:R01874]	D-cysteine	sulfide; NH3; pyruvate	287.07|full	Absent	0	None	Absent	0	None	Absent	0	None	Absent	0	None	Absent	0	None	Absent	0	None	Absent	0	None	Absent	0	None	Absent	0	None	Absent	0	None	Absent	0	None	Present	2	k127_21624357_2,k127_14494037_23	Absent	0	None	Absent
Sulfur cycling enzymes (detailed)	Sulfur-related amino acid metabolism | Cysteine -> Sulfide	metC	cysteine-S-conjugate beta-lyase	K01760.hmm	K01760	L-cysteine + H2O = pyruvate + hydrogen sulfide + ammonium	L-cysteine	pyruvate; hydrogen sulfide; ammonium	488.30|full	Absent	0	None	Absent	0	None	Absent	0	None	Absent	0	None	Absent	0	None	Absent	0	None	Present	1	k127_1636953_23	Absent	0	None	Absent	0	None	Present	2	k127_9454108_3,k127_5887504_2	Absent	0	None	Absent	0	None	Absent	0	None	Absent
Sulfur cycling enzymes (detailed)	Sulfur-related amino acid metabolism | Methionine -> Methanethiol	megL	methionine gamma-lyase	PF01053.hmm	N/A	L-methionine + H2O = methanethiol + 2-oxobutanoate + ammonium	L-methionine	methanethiol; 2-oxobutanoate; ammonium	432.5|full	Present	2	k127_23004137_2,k127_4011840_1	Absent	0	None	Absent	0	None	Absent	0	None	Present	1	k127_26718171_2	Absent	0	None	Present	1	k127_1636953_23	Present	1	k127_40097222_3	Present	1	k127_23825885_14	Present	2	k127_9454108_3,k127_5887504_2	Absent	0	None	Present	2	k127_10562760_47,k127_16378093_12	Present	1	k127_14122479_127	Absent
Sulfur cycling enzymes (detailed)	Sulfur-related amino acid metabolism | Methionine -> SAMe (S-adenosyl-L-methionine)	metK	S-adenosylmethionine synthetase	K00789.hmm	K00789	ATP + L-methionine + H2O = phosphate + diphosphate + S-adenosyl-L-methionine [RN:R00177]	ATP; L-methionin	phosphate; diphosphate; S-adenosyl-L-methionine	23.13|full	Present	2	k127_7184199_6,k127_12309595_4	Present	1	k127_16303733_13	Absent	0	None	Present	1	k127_2831268_60	Present	1	k127_38782277_2	Present	1	k127_11315445_1	Present	1	k127_35151976_22	Present	2	k127_17772606_1,k127_4775659_7	Present	3	k127_54130515_4,k127_39832326_7,k127_41161404_4	Present	1	k127_7747048_3	Present	1	k127_53268188_2	Present	3	k127_17961041_8,k127_30820409_5,k127_34800447_23	Present	1	k127_16970387_61	Absent
Sulfur cycling enzymes (detailed)	Sulfur-related amino acid metabolism | SAMe (S-adenosyl-L-methionine) -> SAH (S-adenosyl-L-homocysteine)	dcm	DNA (cytosine-5)-methyltransferase 1	K00558.hmm	K00558	S-adenosyl-L-methionine + DNA containing cytosine = S-adenosyl-L-homocysteine + DNA containing 5-methylcytosine [RN:R00380]	S-adenosyl-L-methionine; DNA containing cytosine	S-adenosyl-L-homocysteine; DNA containing 5-methylcytosine	165.83|full	Absent	0	None	Absent	0	None	Absent	0	None	Absent	0	None	Absent	0	None	Absent	0	None	Absent	0	None	Absent	0	None	Absent	0	None	Absent	0	None	Absent	0	None	Absent	0	None	Absent	0	None	Present
[truncated: 1,958 more columns]
