# Supplementary material for: Microbial active functional modules derived from network analysis and metabolic interactions decipher the complex microbiome assembly in mangrove sediments
Source: Microbiome. 2022 Dec 13;10:224. doi: 10.1186/s40168-022-01421-w (PMC9746113; doi:10.1186/s40168-022-01421-w)
Supplement: Supplementary file 11 — Additional file 10: Table S9. List of the members of the hub-centered microbial active functional modules (mAFMs) and the specific functional modules. [file 40168_2022_1421_MOESM10_ESM.xlsx]

## Sheet: Hubs
NO	MAG	Domain	Phylum	Class	Transcriptomic-TPM-Layer02	Transcriptomic-TPM-Layer68	Transcriptomic-TPM-Layer1214	Transcriptomic-TPM-Layer2022	Transcriptomic-TPM-Layer2830
1	F0.563	Bacteria	Desulfobacterota	Desulfuromonadia	2623.12	1140.29	1744.37	3133.84	1169.57
2	F0.009	Bacteria	Planctomycetota	Phycisphaerae	1134.21	1400.49	1746.96	2207.64	1646.64
3	F0.109	Bacteria	Bacteroidota	Kapabacteria	146.467	124.459	117.339	116.484	20.4632
4	F0.456	Bacteria	Desulfobacterota	Desulfobacteria	169.79	245.963	267.444	266.051	259.022
5	F0.112	Bacteria	Zixibacteria	MSB-5A5	102.156	148.522	163.996	307.778	118.77
Bold: layer of maximal transcript abundance

## Sheet: mAFM1
Hub	Partner	MIP	Partner_Phylum	Transcriptomic-TPM-Layer02	Transcriptomic-TPM-Layer68	Transcriptomic-TPM-Layer1214	Transcriptomic-TPM-Layer2022	Transcriptomic-TPM-Layer2830
F0.563	F0.584	7	Bacteroidota	51.4056	41.0128	32.5063	89.717	54.3063
F0.563	F0.648	7	Chloroflexota	1291.1	1150.05	1724.63	1846.26	1004.5
F0.563	F0.181	7	Chloroflexota	456.872	347.091	322.572	587.304	586.165
F0.563	F0.475	7	Desulfobacterota	721	693.612	678.116	763.59	681.046
F0.563	F0.621	6	Thermoplasmatota	26.5456	44.5297	82.3547	118.456	110.808
F0.563	F0.014	6	Asgardarchaeota	271.397	356.848	326.919	634.706	375.758
F0.563	F0.022	6	Zixibacteria	361.282	481.253	616.143	623.05	387.152
F0.563	F0.045	6	Asgardarchaeota	29.3892	48.6011	58.8292	150.323	80.5949
F0.563	F0.106	6	Thermoplasmatota	49.8392	105.975	109.372	199.51	122.754
F0.563	F0.132	6	Bacteroidota	72.3684	81.5314	44.3615	85.0375	27.4887
F0.563	F0.159	6	Chloroflexota	1038	1011.26	1430.39	1903.66	1614.5
F0.563	F0.166	6	Thermoproteota	306.521	455.962	768.707	1068.51	240.501
F0.563	F0.199	6	Thermoproteota	135.014	254.171	234.915	385.167	284.582
F0.563	F0.238	6	Asgardarchaeota	6.05306	10.1743	19.7562	49.1231	16.6521
F0.563	F0.267	6	Bacteroidota	49.3971	48.4943	50.1847	56.1569	23.4845
F0.563	F0.273	6	Asgardarchaeota	93.355	151.088	155.832	181.193	98.9121
F0.563	F0.283	6	Chloroflexota	181.456	126.893	88.0499	356.429	275.216
F0.563	F0.311	6	Calditrichota	94.1595	103.002	76.8886	137.187	69.4871
F0.563	F0.313	6	Patescibacteria	163.879	128.983	105.168	176.699	15.8009
F0.563	F0.322	6	Desulfobacterota	178.883	216.06	252.032	277.018	124.606
F0.563	F0.424	6	Chloroflexota	1034.83	825.886	786.884	1219.53	1174.37
F0.563	F0.595	5	Proteobacteria	1634.05	1524.83	1505.58	3543.63	564.472
F0.563	F0.596	5	Chloroflexota	1252.12	1073.91	1029.65	1975.69	1897.1
F0.563	F0.620	5	Chloroflexota	230.989	413.86	489.492	681.783	584.736
F0.563	F0.662	5	Thermoproteota	396.179	568.978	564.955	724.791	235.65
F0.563	F0.666	5	Asgardarchaeota	74.2624	111.382	131.442	184.566	84.9891
F0.563	F0.002	5	Proteobacteria	16905.1	15958.6	15681.4	18811.2	16404.7
F0.563	F0.085	5	Asgardarchaeota	15.7986	21.8659	52.0734	85.8168	29.589
F0.563	F0.089	5	Chloroflexota	1900.17	1726.06	1533.07	2455.6	493.162
F0.563	F0.140	5	Chloroflexota	1034.18	847.951	738.717	1084.47	335.214
F0.563	F0.164	5	Bacteroidota	71.212	79.003	63.5432	106.808	39.2656
F0.563	F0.179	5	Poribacteria	295.619	434.969	420.745	699.742	205.909
F0.563	F0.206	5	Chloroflexota	991.542	1007.44	1086.84	1295.51	1196.18
F0.563	F0.228	5	Zixibacteria	139.315	160.587	136.259	283.301	129.975
F0.563	F0.232	5	Thermoplasmatota	18.8385	44.7638	80.3003	131.093	130.173
F0.563	F0.234	5	Proteobacteria	371.267	332.277	325.514	564.586	113.743
F0.563	F0.250	5	Chloroflexota	1258.15	1429.86	1695.45	1852.73	1320.09
F0.563	F0.251	5	Chloroflexota	831.983	729.647	872.629	1131.29	495.52
F0.563	F0.261	5	Bacteroidota	282.557	365.322	438.11	738.152	211.033
F0.563	F0.274	5	Bacteroidota	55.5027	73.3687	226.021	245.209	62.7267
F0.563	F0.333	5	AABM5-125-24	126.126	125.842	131.928	264.188	175.384
F0.563	F0.373	5	Bacteroidota	342.009	275.652	383.214	407.293	41.4534
F0.563	F0.406	5	Caldisericota	135.94	254.608	359.909	461.364	68.8635
F0.563	F0.450	5	Thermoproteota	72.8253	124.838	127.001	205.227	155.192
F0.563	F0.452	5	Thermoproteota	86.7086	136.783	171.781	208.599	173.538
F0.563	F0.518	5	Thermoplasmatota	13.3278	20.9922	21.2847	44.273	33.8626
F0.563	F0.528	5	Methanobacteriota	23.6015	47.6706	48.1894	177.584	154.617
F0.563	F0.540	5	Asgardarchaeota	22.3836	49.293	39.1873	59.4078	48.6364
F0.563	F0.417	5	Asgardarchaeota	74.5361	97.2793	126.322	186.629	151.512
Bold: layer of maximal transcript abundance

## Sheet: mAFM2
Hub	Partner	MIP	Partner_Phylum	Transcriptomic-TPM-Layer02	Transcriptomic-TPM-Layer68	Transcriptomic-TPM-Layer1214	Transcriptomic-TPM-Layer2022	Transcriptomic-TPM-Layer2830
F0.009	F0.584	8	Bacteroidota	51.4056	41.0128	32.5063	89.717	54.3063
F0.009	F0.089	7	Chloroflexota	1900.17	1726.06	1533.07	2455.6	493.162
F0.009	F0.045	6	Asgardarchaeota	29.3892	48.6011	58.8292	150.323	80.5949
F0.009	F0.159	6	Chloroflexota	1038	1011.26	1430.39	1903.66	1614.5
F0.009	F0.164	6	Bacteroidota	71.212	79.003	63.5432	106.808	39.2656
F0.009	F0.166	6	Thermoproteota	306.521	455.962	768.707	1068.51	240.501
F0.009	F0.313	6	Patescibacteria	163.879	128.983	105.168	176.699	15.8009
F0.009	F0.322	6	Desulfobacterota	178.883	216.06	252.032	277.018	124.606
F0.009	F0.424	6	Chloroflexota	1034.83	825.886	786.884	1219.53	1174.37
F0.009	F0.452	6	Thermoproteota	86.7086	136.783	171.781	208.599	173.538
F0.009	F0.475	6	Desulfobacterota	721	693.612	678.116	763.59	681.046
F0.009	F0.417	6	Asgardarchaeota	74.5361	97.2793	126.322	186.629	151.512
F0.009	F0.014	5	Asgardarchaeota	271.397	356.848	326.919	634.706	375.758
F0.009	F0.022	5	Zixibacteria	361.282	481.253	616.143	623.05	387.152
F0.009	F0.132	5	Bacteroidota	72.3684	81.5314	44.3615	85.0375	27.4887
F0.009	F0.181	5	Chloroflexota	456.872	347.091	322.572	587.304	586.165
F0.009	F0.228	5	Zixibacteria	139.315	160.587	136.259	283.301	129.975
F0.009	F0.232	5	Thermoplasmatota	18.8385	44.7638	80.3003	131.093	130.173
F0.009	F0.251	5	Chloroflexota	831.983	729.647	872.629	1131.29	495.52
F0.009	F0.261	5	Bacteroidota	282.557	365.322	438.11	738.152	211.033
F0.009	F0.311	5	Calditrichota	94.1595	103.002	76.8886	137.187	69.4871
F0.009	F0.333	5	AABM5-125-24	126.126	125.842	131.928	264.188	175.384
F0.009	F0.528	5	Methanobacteriota	23.6015	47.6706	48.1894	177.584	154.617
F0.009	F0.596	5	Chloroflexota	1252.12	1073.91	1029.65	1975.69	1897.1
F0.009	F0.621	5	Thermoplasmatota	26.5456	44.5297	82.3547	118.456	110.808
F0.009	F0.648	5	Chloroflexota	1291.1	1150.05	1724.63	1846.26	1004.5
F0.009	F0.666	5	Asgardarchaeota	74.2624	111.382	131.442	184.566	84.9891
Bold: layer of maximal transcript abundance

## Sheet: mAFM3
Hub	Partner	MIP	Partner_Phylum	Transcriptomic-TPM-Layer02	Transcriptomic-TPM-Layer68	Transcriptomic-TPM-Layer1214	Transcriptomic-TPM-Layer2022	Transcriptomic-TPM-Layer2830
F0.109	F0.013	6	Gemmatimonadota	1086.56	1084.51	787.583	674.547	1019.08
F0.109	F0.078	6	Chloroflexota	1239.88	1085.09	992.026	1044.67	285.371
F0.109	F0.123	5	Bacteroidota	300.848	133.811	117.84	201.857	60.277
F0.109	F0.137	5	Proteobacteria	12207.9	9705.71	6095.92	7210.93	5516.81
F0.109	F0.177	5	Proteobacteria	13073.7	11122.4	6643.7	5615.71	1061.69
F0.109	F0.359	5	Actinobacteriota	4171	2342.44	1638.03	1871.24	1364.67
F0.109	F0.361	5	Proteobacteria	2207.85	1896.2	1901.92	1470.83	323.594
F0.109	F0.397	5	Patescibacteria	366.68	231.376	256.617	217.518	34.483
F0.109	F0.435	5	Patescibacteria	238.715	123.514	164.23	159.392	55.9065
F0.109	F0.443	5	Chloroflexota	3078.15	1935.75	1964.11	2423.47	1966.59
F0.109	F0.446	5	Patescibacteria	78.6756	36.4975	32.1187	53.1079	26.9164
F0.109	F0.500	5	Chloroflexota	2047.33	1292.56	1282	1139.33	231.125
F0.109	F0.504	5	Bacteroidota	215.463	212.694	173.343	145.349	50.4903
F0.109	F0.516	5	Chloroflexota	2945.47	1421.66	1389.57	1172.69	202.251
F0.109	F0.626	5	Patescibacteria	299.152	181.427	216.951	191.538	52.6787
F0.109	F0.660	5	Chloroflexota	1214.5	807.483	899.258	1049.5	798.931
F0.109	F0.053	5	Actinobacteriota	4212.47	3536.98	2592.04	2651.96	1953.54
F0.109	F0.081	5	Bacteroidota	430.416	14.8056	24.2626	39.3671	9.75981
F0.109	F0.084	5	Bacteroidota	99.8265	71.7955	54.9252	87.8231	56.3446
Bold: layer of maximal transcript abundance

## Sheet: mAFM4
Hub	Partner	MIP	Partner_Phylum	Transcriptomic-TPM-Layer02	Transcriptomic-TPM-Layer68	Transcriptomic-TPM-Layer1214	Transcriptomic-TPM-Layer2022	Transcriptomic-TPM-Layer2830
F0.456	F0.610	6	Sumerlaeota	1426.49	1247.93	1707.62	1302.1	1009.6
F0.456	F0.173	6	Desulfobacterota	345.48	487.344	501.524	422.595	195.618
F0.456	F0.461	5	Halobacteriota	603.251	675.778	2110.73	1504.74	1603.53
F0.456	F0.525	5	Methanobacteriota	38.9755	24.5161	91.9213	42.0363	29.0821
F0.456	F0.056	5	Calditrichota	487.295	886.374	2207.22	1808.74	54.5103
F0.456	F0.117	5	Bacteroidota	297.128	478.177	1087.1	660.344	253.966
F0.456	F0.307	5	Verrucomicrobiota	10236.3	14187	18131.7	5780.74	271.448
F0.456	F0.350	5	Nanoarchaeota	36.3118	33.892	69.1751	22.9003	48.1566
F0.456	F0.381	5	Desulfobacterota	533.856	404.153	876.418	559.24	398.78
Bold: layer of maximal transcript abundance

## Sheet: mAFM5
Hub	Partner	MIP	Partner_Phylum	Transcriptomic-TPM-Layer02	Transcriptomic-TPM-Layer68	Transcriptomic-TPM-Layer1214	Transcriptomic-TPM-Layer2022	Transcriptomic-TPM-Layer2830
F0.112	F0.584	6	Bacteroidota	51.4056	41.0128	32.5063	89.717	54.3063
F0.112	F0.045	6	Asgardarchaeota	29.3892	48.6011	58.8292	150.323	80.5949
F0.112	F0.132	5	Bacteroidota	72.3684	81.5314	44.3615	85.0375	27.4887
F0.112	F0.166	5	Thermoproteota	306.521	455.962	768.707	1068.51	240.501
F0.112	F0.181	5	Chloroflexota	456.872	347.091	322.572	587.304	586.165
F0.112	F0.267	5	Bacteroidota	49.3971	48.4943	50.1847	56.1569	23.4845
F0.112	F0.273	5	Asgardarchaeota	93.355	151.088	155.832	181.193	98.9121
F0.112	F0.311	5	Calditrichota	94.1595	103.002	76.8886	137.187	69.4871
F0.112	F0.313	5	Patescibacteria	163.879	128.983	105.168	176.699	15.8009
F0.112	F0.475	5	Desulfobacterota	721	693.612	678.116	763.59	681.046
F0.112	F0.621	5	Thermoplasmatota	26.5456	44.5297	82.3547	118.456	110.808
F0.112	F0.648	5	Chloroflexota	1291.1	1150.05	1724.63	1846.26	1004.5
F0.112	F0.666	5	Asgardarchaeota	74.2624	111.382	131.442	184.566	84.9891
F0.112	F0.106	5	Thermoplasmatota	49.8392	105.975	109.372	199.51	122.754
Bold: layer of maximal transcript abundance

## Sheet: mAFM-Methane production
MAG-Methane production	Phylum	Transcriptomic-TPM-Layer02	Transcriptomic-TPM-Layer68	Transcriptomic-TPM-Layer1214	Transcriptomic-TPM-Layer2022	Transcriptomic-TPM-Layer2830
F0.345	Halobacteriota	107.349	261.215	223.738	812.902	252.814
F0.403	Thermoplasmatota	170.588	198.84	532.639	764.783	1584.64
F0.410	Halobacteriota	110.135	85.7718	187.08	235.313	391.902
F0.497	Halobacteriota	153.286	112.21	895.169	391.841	604.064
F0.508	Halobacteriota	503.16	219.239	2301.53	1244.17	2358.21
F0.520	Halobacteriota	28.3297	14.3007	100.356	67.4592	219.138
F0.614	Halobacteriota	997.519	269.347	2329.89	559.202	318.698
Partner MAG	Phylum	Transcriptomic-TPM-Layer02	Transcriptomic-TPM-Layer68	Transcriptomic-TPM-Layer1214	Transcriptomic-TPM-Layer2022	Transcriptomic-TPM-Layer2830
F0.075	Zixibacteria	263.075	278.963	312.175	320.72	322.015
F0.197	Bacteroidota	951.732	1759.48	1867.86	936.401	47.7137
F0.353	Desulfobacterota	348.853	439.015	292.133	642.497	1076.02
F0.404	Krumholzibacteriota	179.717	202.014	183.604	209.169	519.508
F0.489	Zixibacteria	118.952	109.196	126.551	163.617	196.632
F0.538	Desulfobacterota	666.839	1127.35	954.559	872.244	2638.57
F0.577	Desulfobacterota	425.289	513.219	425.727	572.976	905.763
F0.615	Zixibacteria	367.124	464.277	512.971	796.871	1365.64
Bold: layer of maximal transcript abundance
MAG-Methane production	Partner MAG	MIP
F0.508	F0.489	7
F0.508	F0.353	6
F0.508	F0.404	6
F0.508	F0.075	5
F0.508	F0.538	5
F0.508	F0.615	5
F0.520	F0.577	5
F0.614	F0.197	5

## Sheet: mAFM-ANME
MAG-ANME	Phylum	Transcriptomic-TPM-Layer02	Transcriptomic-TPM-Layer68	Transcriptomic-TPM-Layer1214	Transcriptomic-TPM-Layer2022	Transcriptomic-TPM-Layer2830
F0.080	Halobacteriota	172.959	204.973	518.957	1365.89	2918.7
Bold: layer of maximal transcript abundance; No interactions of MIP≥5.

## Sheet: mAFM-Methane oxidation
MAG - Methane oxidation	Phylum	Transcriptomic-TPM-Layer02	Transcriptomic-TPM-Layer68	Transcriptomic-TPM-Layer1214	Transcriptomic-TPM-Layer2022	Transcriptomic-TPM-Layer2830
F0.121	Proteobacteria	2655.11	1759.58	1803.14	1706.67	519.405
F0.588	Proteobacteria	3359.17	1950.65	2342.51	2616.99	1723.73
Bold: layer of maximal transcript abundance; No interactions of MIP≥5.
