# Supplementary material for: Microbial active functional modules derived from network analysis and metabolic interactions decipher the complex microbiome assembly in mangrove sediments
Source: Microbiome. 2022 Dec 13;10:224. doi: 10.1186/s40168-022-01421-w (PMC9746113; doi:10.1186/s40168-022-01421-w)
Supplement: Supplementary file 12 — Additional file 11: Table S10. Transcript abundance (TPM) of the functional genes related to the C, N and S-pathways of each mAFM. [file 40168_2022_1421_MOESM11_ESM.xlsx]

## Sheet: Transcript_abd_category
Category	Transcript abundance					Normalized transcript abundance
	mAFM1	mAFM2	mAFM3	mAFM4	mAFM5	mAFM1	mAFM2	mAFM3	mAFM4	mAFM5
Fermentation	52.753	10.3973	23.0766	3.85391	2.70021	5	0.985472	2.18723	0.365279	0.255929
Oxygen metabolism	69.9719	7.14858	26.9165	0.927008	3.52188	5	0.510818	1.92338	0.0662415	0.251664
Aromatics degradation	3.66833	1.58856	0.715662	0.280699	0	5	2.55649	2.70411	0.827257	1.11966
Complex carbon degradation	18.7335	9.86548	11.3998	3.42572	5.01648
Methane oxidation	0	0	0	0	0	0	0	0	0	0
Methane production	0	0	0	0	0	0	0	0	0	0
Carbon fixation	54.5442	10.426	20.6869	4.175	4.47485	5	0.955742	1.89634	0.382717	0.410204
Nitrification	0	0	0	0	0	0	0	0	0	0
Nitrogen fixation	0.370877	0	0.111426	0	0	5	0	1.5022	0	0
Nitrite oxidation	0.0666942	0.0666942	0.74466	0	0	0.447816	0.447816	5	0	0
Nitrate reduction	6.55281	0.327795	1.13918	0.363233	0	5	0.250118	0.869229	0.277158	0
Nitrite reduction to ammonia	3.34677	0.465986	5.03507	0	0	3.32346	0.46274	5	0	0
Nitrite reduction	20.0314	3.85422	8.40112	0	0	5	0.962045	2.09699	0	0
Nitric oxide reduction	2.22149	0	0.563921	0	0	5	0	1.26924	0	#DIV/0!
Nitrous oxide reduction	4.20772	2.46541	12.455	0.375302	0.740232	1.68918	0.989731	5	0.150664	0.297164
Anammox	0	0	0	0	0	0	0	0	0	0
Sulfide oxidation	1.37193	0	0	0	0	5	0	0	0	0
sulfite reduction	142.357	5.19512	1.81006	4.60218	2.31424	5	0.182468	0.0635746	0.161642	0.0812829
Sulfate reduction2	60.2904	24.4929	1.44395	3.87833	17.3757	5	2.03124	0.11975	0.321637	1.441
Sulfate reduction1	6.36618	3.77711	10.9174	0	1.44649	2.91562	1.72986	5	0	0.662472
Sulfur reduction	0	0	0	0	0	0	0	0	0	0

## Sheet: Transcript_abd_gene
Category	Function	Abbreviation	mAFM1	mAFM2	mAFM3	mAFM4	mAFM5
Fermentation	Acetate => Acetaldehyde	acetate => acetaldehyde	0	0	0.0728741	0	0
Fermentation	Acetaldehyde => Ethanol	acetaldehyde => ethanol	5.13451	0.963045	8.01431	0.12529	0
Fermentation	Pyruvate oxidation	porA	9.82233	2.70531	0	0.0784755	0.694756
Fermentation	Alcohol utilization	adh	5.13451	0.963045	8.01431	0.12529	0
Fermentation	Lactate utilization	ldh	0.834594	0.834594	0.417428	0.262665	0.239171
Fermentation	Acetogenesis	acdA	0	0	0	0	0
Fermentation	Acetogenesis	ack	4.2144	0.700273	0.163252	0.277551	0.349563
Fermentation	Acetogenesis	pta	0.0381374	0.0381374	0.136344	0	0
Fermentation	Acetate to acetyl-CoA	acs	17.7664	4.16053	6.25808	2.98464	1.41671
Fermentation	Pyruvate <=> acetyl-CoA + formate	pflD	9.80806	0.0323866	0	0	0
Oxygen metabolism (Oxidative phosphorylation Complex IV)	Oxygen metabolism - cytochrome c oxidase, caa3-type	coxA	1.69019	0	9.53551	0	0
Oxygen metabolism (Oxidative phosphorylation Complex IV)	Oxygen metabolism - cytochrome c oxidase, caa3-type	coxB	7.89492	2.26164	4.63119	0.576059	1.25186
Oxygen metabolism (Oxidative phosphorylation Complex IV)	Oxygen metabolism - cytochrome c oxidase, cbb3-type	ccoN	19.5162	0	5.34099	0	0
Oxygen metabolism (Oxidative phosphorylation Complex IV)	Oxygen metabolism - cytochrome c oxidase, cbb3-type	ccoO	19.503	0	2.28415	0	0
Oxygen metabolism (Oxidative phosphorylation Complex IV)	Oxygen metabolism - cytochrome c oxidase, cbb3-type	ccoP	16.5154	2.62727	2.83303	0.117539	0.608894
Oxygen metabolism (Oxidative phosphorylation Complex IV)	Oxygen metabolism - cytochrome (quinone) oxidase, bo type	cyoA	0	0	0	0	0
Oxygen metabolism (Oxidative phosphorylation Complex IV)	Oxygen metabolism - cytochrome (quinone) oxidase, bo type	cyoD	0	0	0	0	0
Oxygen metabolism (Oxidative phosphorylation Complex IV)	Oxygen metabolism - cytochrome (quinone) oxidase, bo type	cyoB	0	0	0	0	0
Oxygen metabolism (Oxidative phosphorylation Complex IV)	Oxygen metabolism - cytochrome (quinone) oxidase, bo type	cyoC	0	0	0	0	0
Oxygen metabolism (Oxidative phosphorylation Complex IV)	Oxygen metabolism - cytochrome (quinone) oxidase, bd type	cydA	2.33867	1.07586	1.13136	0.0235682	0.804088
Oxygen metabolism (Oxidative phosphorylation Complex IV)	Oxygen metabolism - cytochrome (quinone) oxidase, bd type	cydB	2.5135	1.18381	1.1603	0.209842	0.857031
Oxygen metabolism (Oxidative phosphorylation Complex IV)	Oxygen metabolism - cytochrome (quinone) oxidase, aa3 type, QoxABCD	qoxA	0	0	0	0	0
Oxygen metabolism (Oxidative phosphorylation Complex IV)	Oxygen metabolism - cytochrome (quinone) oxidase, aa3 type, QoxABCD	qoxB	0	0	0	0	0
Aromatics degradation	Protocatechuate/Catechol degradation	catA	0	0	0	0	0
Aromatics degradation	Phenol => Benzoyl-CoA	ubiX	2.69277	0.704129	0.113658	0.256251	0
Aromatics degradation	Phenol => Benzoyl-CoA	bsdC	0	0	0	0	0
Aromatics degradation	Benzoyl-CoA reduction	bcrC	0.370332	0.370332	0.497919	0	0
Aromatics degradation	Benzoyl-CoA reduction	bcrB	0.301604	0.301604	0.104085	0.0244485	0
Aromatics degradation	Benzoyl-CoA reduction	bcrA	0.212492	0.212492	0	0	0
Aromatics degradation	Benzoyl-CoA reduction	bcrD	0.0911264	0	0	0	0
Complex carbon degradation	Cellulose degrading	cellobiosidase	0	0	0	0	0
Complex carbon degradation	Cellulose degrading	cellulase	0.0458387	0.0458387	0.0273841	0.0364671	0.0458387
Complex carbon degradation	Cellulose degrading	beta-glucosidase	4.46639	3.49278	4.08242	0.118306	1.99501
Complex carbon degradation	Hemicullulose debranching	arabinosidase	1.45423	1.12382	0.630619	0.448053	0.324828
Complex carbon degradation	Hemicullulose debranching	beta-glucuronidase	0.378747	0.0854759	0.199249	0.342667	0.0854759
Complex carbon degradation	Hemicullulose debranching	alpha-L-rhamnosidase	1.19247	0.252253	0.0421117	0.17226	0.252253
Complex carbon degradation	Endohemicellulases	mannan endo-1,4-beta-mannosidase	0	0	0.0630494	0	0
Complex carbon degradation	Endohemicellulases	alpha-D-xyloside xylohydrolase	0.099596	0	0.0445607	0	0
Complex carbon degradation	Other oligosaccharide degrading	beta-xylosidase	0.0771545	0	0	0	0
Complex carbon degradation	Other oligosaccharide degrading	beta-mannosidase	0.749916	0.359244	0.210035	0	0.298732
Complex carbon degradation	Other oligosaccharide degrading	beta-galactosidase	1.04578	0.277913	0.484954	0.658107	0.0637006
Complex carbon degradation	Amylolytic enzymes	alpha-amylase	2.10547	1.77107	0.879985	0.0723046	0.400387
Complex carbon degradation	Amylolytic enzymes	glucoamylase	0.0755151	0	0	0	0
Complex carbon degradation	Amylolytic enzymes	pullulanase	0.470584	0.499655	2.24285	0.232095	0.229703
Complex carbon degradation	Amylolytic enzymes	isoamylase	2.721	0.108428	0.531272	0	0.054834
Complex carbon degradation	Chitin degrading	chitiniase	0.180605	0.180605	0.0568764	0	0.180605
Complex carbon degradation	Chitin degrading	hexosaminidase	3.67025	1.6684	1.90441	1.34546	1.08512
Methane oxidation	Methane oxidation - Partculate methane monooxygenase	pmoA	0	0	0	0	0
Methane oxidation	Methane oxidation - Partculate methane monooxygenase	pmoB	0	0	0	0	0
Methane oxidation	Methane oxidation - Partculate methane monooxygenase	pmoC	0	0	0	0	0
Methane oxidation	Methane oxidation - Soluble methane monoxygenase	mmoB	0	0	0	0	0
Methane oxidation	Methane oxidation - Soluble methane monoxygenase	mmoD	0	0	0	0	0
Methane production	Methane production	mcrA	0	0	0	0	0
Methane production	Methane production	mcrB	0	0	0	0	0
Methane production	Methane production	mcrC	0	0	0	0	0
Carbon fixation	CBB cycle - Rubisco	Form I	12.0422	0	0	0	0
Carbon fixation	CBB cycle - PRK	PRK	21.423	0	0.426249	0	0
Carbon fixation	3 Hydroxypropionate cycle	prpE	0	0	0.107317	0.214277	0
Carbon fixation	3 Hydroxypropionate cycle	mcr	0	0	0	0	0
Carbon fixation	3 Hydroxypropionate cycle	K15017	0	0	0	0	0
Carbon fixation	3HP/4HB	K14466	0	0	0	0	0
Carbon fixation	3HP/4HB	4hbl	0	0	0	0	0
Carbon fixation	3HP/4HB	K18861	0	0	0	0	0
Carbon fixation	3HP/4HB	E6.2.1.56	0	0	0	0	0
Carbon fixation	3HP/4HB	abfD	0.967946	0.812689	0.805313	0.648295	0
Carbon fixation	Wood Ljungdahl pathway	cdhD	6.5706	3.67871	5.89122	0.299584	1.96838
Carbon fixation	Wood Ljungdahl pathway	cdhE	7.24571	4.14522	4.76638	0.79464	1.53102
Carbon fixation	Wood Ljungdahl pathway	cooS	4.5924	1.78941	8.6904	2.2182	0.975451
Carbon fixation	Reverse TCA cycle	aclA	1.26692	0	0	0	0
Carbon fixation	Reverse TCA cycle	aclB	0.435397	0	0	0	0
Ammonia oxidation	Ammonia oxidation	amoA	0	0	0	0	0
Ammonia oxidation	Ammonia oxidation	amoB	0	0	0	0	0
Ammonia oxidation	Ammonia oxidation	amoC	0	0	0	0	0
N2 fixation	N2 fixation	anfG	0	0	0	0	0
N2 fixation	N2 fixation	nifD	0.0262525	0	0.0623172	0	0
N2 fixation	N2 fixation	nifK	0.129381	0	0.0491093	0	0
N2 fixation	N2 fixation	vnfD	0	0	0	0	0
N2 fixation	N2 fixation	vnfK	0	0	0	0	0
N2 fixation	N2 fixation	vnfG	0	0	0	0	0
N2 fixation	N2 fixation	nifH	0.215243	0	0	0	0
Nitrite oxidation	Nitrite oxidation	nxrA	0.0415892	0.0415892	0.362822	0	0
Nitrite oxidation	Nitrite oxidation	nxrB	0.025105	0.025105	0.381839	0	0
Nitrate reduction	Nitrate reduction	napA	5.98512	0.261101	0.15687	0.160219	0
Nitrate reduction	Nitrate reduction	napB	0.500994	0	0.237648	0.203014	0
Nitrate reduction	Nitrate reduction	narG	0.0415892	0.0415892	0.362822	0	0
Nitrate reduction	Nitrate reduction	narH	0.025105	0.025105	0.381839	0	0
Nitrite reduction to ammonia	Nitrite reduction to ammonia	nrfH	0.157624	0.157624	1.18589	0	0
Nitrite reduction to ammonia	Nitrite reduction to ammonia	nrfA	0.450555	0.308362	3.8225	0	0
Nitrite reduction to ammonia	Nitrite reduction to ammonia	nrfD	0	0	0	0	0
Nitrite reduction to ammonia	Nitrite reduction to ammonia	nirB	1.37043	0	0.0266748	0	0
Nitrite reduction to ammonia	Nitrite reduction to ammonia	nirD	1.36816	0	0	0	0
Nitrite reduction	Nitrite reduction	nirK	0	0	0.378648	0	0
Nitrite reduction	Nitrite reduction	nirS	20.0314	3.85422	8.02248	0	0
Nitric oxide reduction	Nitric oxide reduction	norB	1.8737	0	0.563921	0	0
Nitric oxide reduction	Nitric oxide reduction	norC	0.347785	0	0	0	0
Nitrous oxide reduction	Nitrous oxide reduction	nosD	2.22447	1.87173	0.32609	0.0251532	0.146554
Nitrous oxide reduction	Nitrous oxide reduction	nosZ	1.98325	0.593679	12.1289	0.350149	0.593679
Anammox	Anammox	hzoA	0	0	0	0	0
Anammox	Anammox	hzsA	0	0	0	0	0
Sulfide oxidation	Sulfide oxidation	fccB	1.37193	0	0	0	0
sulfite reduction	Sulfur reduction	dsrA	93.49	3.15826	0.339556	2.65381	0.638139
sulfite reduction	Sulfur reduction	dsrB	48.8671	2.03686	1.4705	1.94837	1.6761
sulfite reduction	Sulfite reduction	asrA	0	0	0	0	0
sulfite reduction	Sulfite reduction	asrB	0	0	0	0	0
Sulfite reduction	Sulfite reduction	asrC	0	0	0	0	0
Sulfate reduction2	Sulfate reduction	aprA	27.4515	1.91435	0.905747	1.71665	1.9245
Sulfate reduction2	Sulfate reduction	aprB	32.8389	22.5785	0.538202	2.16168	15.4512
Sulfate reduction1	Sulfate reduction	sat	6.36618	3.77711	10.9174	0	1.44649
Sulfur reduction	Sulfur oxidation/reduction	sor	0	0	0	0	0
Sulfur reduction	Sulfur reduction	sreA	0	0	0	0	0
Sulfur reduction	Sulfur reduction	sreB	0	0	0	0	0
Sulfur reduction	Sulfur reduction	sreC	0	0	0	0	0

## Sheet: Transcript_abd_methane
Category	Function	Abbreviation	Transcript_abd_whole community	Transcriptomic-TPM-Layer02	Transcriptomic-TPM-Layer68	Transcriptomic-TPM-Layer1214	Transcriptomic-TPM-Layer2022	Transcriptomic-TPM-Layer2830
Methane oxidation	Methane oxidation - Partculate methane monooxygenase	pmoA	0.172725	0.172725	0	0	0	0
Methane oxidation	Methane oxidation - Partculate methane monooxygenase	pmoB	0	0	0	0	0	0
Methane oxidation	Methane oxidation - Partculate methane monooxygenase	pmoC	1.15815	0.767373	0.390775	0	0	0
Methane oxidation	Methane oxidation - Soluble methane monoxygenase	mmoB	0	0	0	0	0	0
Methane oxidation	Methane oxidation - Soluble methane monoxygenase	mmoD	0	0	0	0	0	0
Methane production	Methane production	mcrA	731.279	61.3929	93.1246	384.293	188.964	3.50478
Methane production	Methane production	mcrB	729.768	57.1993	52.5709	430.342	185.816	3.83969
Methane production	Methane production	mcrC	330.074	30.5303	36.2458	163.197	96.7971	3.30352
