# Supplementary material for: Microbial active functional modules derived from network analysis and metabolic interactions decipher the complex microbiome assembly in mangrove sediments
Source: Microbiome. 2022 Dec 13;10:224. doi: 10.1186/s40168-022-01421-w (PMC9746113; doi:10.1186/s40168-022-01421-w)
Supplement: Supplementary file 13 — Additional file 12: Table S11. Part of environmental parameters and chemical concentrations of the five-layer samples of the mangrove sediments. [file 40168_2022_1421_MOESM12_ESM.xlsx]

## Sheet: Sheet1
Samle site	sample	pH	Salinity(‰)	NH4+(mg/g)	TN(mg/g)	TC(mg/g)	TOC(mg/g)	TP(mg/g)
MF1-2020	0-2 cm	7.47	4	0.012022	0.591344	7.4328	6.87232	0.509781
MF1-2020	6-8 cm	7.42	4	0.0197873	0.635244	6.41812	6.36135	0.383389
MF1-2020	12-14 cm	7.85	4	0.0257831	0.73648	11.4264	10.4241	0.523565
MF1-2020	20-22 cm	8.15	5	0.0233532	0.631344	8.18539	7.86131	0.446639
MF1-2020	28-30 cm	8.25	6	0.00864949	0.823479	10.8697	9.98181	0.731141
