# Supplementary material for: Microbial active functional modules derived from network analysis and metabolic interactions decipher the complex microbiome assembly in mangrove sediments
Source: Microbiome. 2022 Dec 13;10:224. doi: 10.1186/s40168-022-01421-w (PMC9746113; doi:10.1186/s40168-022-01421-w)
Supplement: Supplementary file 14 — Additional file 13: Table S12. Detailed information of the hubs and the sub-hubs. [file 40168_2022_1421_MOESM13_ESM.xlsx]

## Sheet: Hubs
Genomic hubs	Hub score	Phylum	Class	Genomic-TPM-Layer02	Genomic-TPM-Layer68	Genomic-TPM-Layer1214	Genomic-TPM-Layer2022	Genomic-TPM-Layer2830	Transcriptomic-TPM-Layer02	Transcriptomic-TPM-Layer68	Transcriptomic-TPM-Layer1214	Transcriptomic-TPM-Layer2022	Transcriptomic-TPM-Layer2830
F0.263	1	Planctomycetota	Phycisphaerae	1056.56	1050.73	1021.88	936.729	961.582	2009.07	3926.49	3937.05	4320.5	632.107
F0.213	0.981257	Bacteroidota	Bacteroidia	881.409	957.8	1062.94	1146.61	1601.64	1364.39	4241.24	3770.95	5680.68	243.044
F0.009	0.925966	Planctomycetota	Phycisphaerae	1724.51	1651.52	1603.1	1528.88	1491.23	1134.21	1400.49	1746.96	2207.64	1646.64
F0.260	0.80313	Chloroflexota	Anaerolineae	676.284	796.138	737.22	749.078	763.416	1546.65	1677.29	2017.2	1791.78	355.5
F0.378	0.770975	Bacteroidota	UBA10030	838.23	858.526	872.983	795.231	718.11	125.668	125.613	118.984	125.074	556.608
F0.315	0.744292	Dependentiae	NA	503.933	367.171	413.706	667.383	533.218	10.3038	12.3392	13.9323	40.9144	35.9779
F0.344	0.700707	Acidobacteriota	UBA6911	1102.81	1360.5	1526.72	1576.1	930.695	3325.37	4732.83	4969.51	4596.82	470.764
F0.353	0.692999	Desulfobacterota	Desulfobacteria	2020.82	2454.51	2009.17	2016.65	2064.09	348.853	439.015	292.133	642.497	1076.02
F0.037	0.667388	Zixibacteria	MSB-5A5	601.26	529.132	805.17	717.995	707.393	152.106	207.92	311.033	246.032	216.785
F0.577	0.635911	Desulfobacterota	Desulfobacteria	1353.3	1535.1	1456.81	1435.4	1511.31	425.289	513.219	425.727	572.976	905.763
F0.548	0.617061	Desulfobacterota	Desulfobacteria	3295.76	5430.48	5207.44	4319.71	3341.91	1279.39	2309.74	1506.38	1466.13	2444.67
F0.610	0.614093	Sumerlaeota	Sumerlaeia	1714.34	1436.2	1444.01	1139.56	1021.43	1426.49	1247.93	1707.62	1302.1	1009.6
Transcriptomic hubs	Hub score	Phylum	Class	Genomic-TPM-Layer02	Genomic-TPM-Layer68	Genomic-TPM-Layer1214	Genomic-TPM-Layer2022	Genomic-TPM-Layer2830	Transcriptomic-TPM-Layer02	Transcriptomic-TPM-Layer68	Transcriptomic-TPM-Layer1214	Transcriptomic-TPM-Layer2022	Transcriptomic-TPM-Layer2830
F0.563	1	Desulfobacterota	Desulfuromonadia	3470.42	4728.82	4686.97	3424.13	2024.3	2623.12	1140.29	1744.37	3133.84	1169.57
F0.009	0.732159	Planctomycetota	Phycisphaerae	1724.51	1651.52	1603.1	1528.88	1491.23	1134.21	1400.49	1746.96	2207.64	1646.64
F0.109	0.600738	Bacteroidota	Kapabacteria	1015.44	716.466	548.216	416.39	373.581	146.467	124.459	117.339	116.484	20.4632
F0.456	0.491563	Desulfobacterota	Desulfobacteria	561.466	524.881	531.891	683.469	958.835	169.79	245.963	267.444	266.051	259.022
F0.112	0.466034	Zixibacteria	MSB-5A5	626.83	506.657	588.084	838.528	1360.16	102.156	148.522	163.996	307.778	118.77

## Sheet: Subhubs
Genomic hubs	Hub score	Phylum	Class	Genomic-TPM-Layer02	Genomic-TPM-Layer68	Genomic-TPM-Layer1214	Genomic-TPM-Layer2022	Genomic-TPM-Layer2830	Transcriptomic-TPM-Layer02	Transcriptomic-TPM-Layer68	Transcriptomic-TPM-Layer1214	Transcriptomic-TPM-Layer2022	Transcriptomic-TPM-Layer2830
F0.470	1	Nanoarchaeota	Nanoarchaeia	528.729	463.766	672.069	407.533	445.019	7.46877	14.9279	8.40644	6.38983	20.4501
F0.354	0.99889	Zixibacteria	MSB-5A5	613.794	530.38	694.225	929.851	1351.59	63.879	90.7502	111.651	228.236	217.655
F0.332	0.938162	Proteobacteria	Gammaproteobacteria	3933.33	4190.72	4025.99	2943.49	2163.76	5532.75	4815.53	3744.14	3721.62	1709.63
F0.543	0.899981	Zixibacteria	MSB-5A5	772.147	678.59	983.822	708.275	585.106	141.027	187.553	258.556	250.094	115.924
F0.619	0.842367	Bacteroidota	Bacteroidia	1166.86	1479.33	1476.27	1127.72	713.686	8088.08	18843.7	27788.3	11074.9	196.588
F0.627	0.764938	Myxococcota	Polyangia	1802.62	1811.34	1756.61	2912.03	2266.49	483.694	615.87	547.398	914.009	5862.36
F0.084	0.762829	Bacteroidota	Bacteroidia	590.575	513.869	462.661	406.89	363.94	99.8265	71.7955	54.9252	87.8231	56.3446
F0.589	0.730294	B64-G9	B64-G9	1196.88	1022.7	1026.57	1702.1	1943.45	342.423	330.393	362.645	617.396	1638.2
F0.054	0.722808	Patescibacteria	ABY1	760.438	479.439	522.603	3528.02	5544.05	7.42742	5.4717	5.15348	56.5441	1334.37
F0.478	0.703713	Thermoproteota	Bathyarchaeia	1170.53	1375.81	1556.73	1675.29	1906.69	40.2393	70.2913	67.2316	235.678	378.538
F0.404	0.691558	Krumholzibacteriota	Krumholzibacteria	816.038	759.684	859.918	890.724	763.083	179.717	202.014	183.604	209.169	519.508
F0.394	0.680627	Patescibacteria	Microgenomatia	706.394	549.009	528.408	342.936	333.917	105.182	115.024	101.683	107.204	91.4692
F0.329	0.673887	Nanoarchaeota	Nanoarchaeia	623.114	564.174	2021.75	1209.26	889.759	10.4631	21.8419	32.6595	21.5829	152.296
F0.293	0.670901	Nanoarchaeota	Nanoarchaeia	661.652	461.624	518.426	1045.26	1818.13	7.40042	7.0169	10.2299	12.9556	216.728
F0.523	0.654959	Krumholzibacteriota	Krumholzibacteria	720.608	655.722	640.659	846.098	900.834	169.64	208.346	218.59	259.578	855.097
F0.275	0.647133	Bacteroidota	SZUA-365	1594.91	1440.14	1233.23	882.379	750.668	1262.48	1099.33	1341.94	819.709	389.192
F0.167	0.637608	Desulfobacterota	BSN033	977.157	965.954	1265.08	1038.05	900.58	164.413	164.846	175.707	204.864	548.474
F0.178	0.621795	Zixibacteria	MSB-5A5	677.461	561.475	586.393	706.82	1063.34	127.767	145.129	165.403	296.246	256.297
Transcriptomic hubs	Hub score	Phylum	Class	Genomic-TPM-Layer02	Genomic-TPM-Layer68	Genomic-TPM-Layer1214	Genomic-TPM-Layer2022	Genomic-TPM-Layer2830	Transcriptomic-TPM-Layer02	Transcriptomic-TPM-Layer68	Transcriptomic-TPM-Layer1214	Transcriptomic-TPM-Layer2022	Transcriptomic-TPM-Layer2830
F0.037	1	Zixibacteria	MSB-5A5	601.26	529.132	805.17	717.995	707.393	152.106	207.92	311.033	246.032	216.785
F0.610	0.940422	Sumerlaeota	Sumerlaeia	1714.34	1436.2	1444.01	1139.56	1021.43	1426.49	1247.93	1707.62	1302.1	1009.6
F0.619	0.745732	Bacteroidota	Bacteroidia	1166.86	1479.33	1476.27	1127.72	713.686	8088.08	18843.7	27788.3	11074.9	196.588
F0.084	0.744675	Bacteroidota	Bacteroidia	590.575	513.869	462.661	406.89	363.94	99.8265	71.7955	54.9252	87.8231	56.3446
F0.490	0.730867	Spirochaetota	Spirochaetia	1900.78	1760.71	2189.5	2028.54	2486.8	1786.09	1816.42	2167.9	1961.45	4962.32

## Sheet: Second-order subhubs
Genomic hubs	Hub score	Phylum	Class	Genomic-TPM-Layer02	Genomic-TPM-Layer68	Genomic-TPM-Layer1214	Genomic-TPM-Layer2022	Genomic-TPM-Layer2830	Transcriptomic-TPM-Layer02	Transcriptomic-TPM-Layer68	Transcriptomic-TPM-Layer1214	Transcriptomic-TPM-Layer2022	Transcriptomic-TPM-Layer2830
F0.222	1	Bacteroidota	Ignavibacteria	1343.41	1366.12	1534.14	1408.27	1305.61	93.7869	101.102	87.1564	103.44	166.218
F0.036	0.984385	ARS69	ARS69	2356.61	2332.81	2218.84	1850.97	1593.5	1249.38	1291.25	1257.14	901.151	3605.96
F0.316	0.958419	Bacteroidota	Bacteroidia	1075.1	904.607	780.804	608.806	591.433	190.737	129.576	123.17	180.014	193.905
F0.383	0.934908	Proteobacteria	Alphaproteobacteria	2453.31	2202.38	1870.4	1708.91	1661.07	1735.11	1453.62	1248.89	1439.02	1781.44
F0.129	0.890137	Gemmatimonadota	Gemmatimonadetes	1550.53	1519.04	1404.1	1200.95	1041.52	724.156	725.435	653.906	515.564	1473.6
F0.003	0.853385	Chloroflexota	Anaerolineae	990.859	1147.01	872.934	929.279	1145.77	671.408	589.4	692.197	1144.67	1015.15
F0.489	0.734353	Zixibacteria	MSB-5A5	791.007	666.915	825.114	779.117	705.107	118.952	109.196	126.551	163.617	196.632
F0.502	0.710872	Zixibacteria	MSB-5A5	1299	1120.44	1314.71	918.611	847.296	607.017	482.537	641.322	534.933	383.325
F0.398	0.689671	Acidobacteriota	Thermoanaerobaculia	3880.42	5600.87	3779.74	3114.56	2438.57	3014.42	3842.24	1874.9	2062.18	3738.57
F0.072	0.664815	Patescibacteria	ABY1	1215.16	1253.14	1201.12	1144.74	771.984	338.432	219.844	277.576	364.003	471.331
F0.368	0.649919	Acidobacteriota	Mor1	2402.1	2278.47	2209.37	2274.62	2087.59	908.979	786.016	681.361	743.602	4182.62
F0.005	0.648825	Desulfobacterota	Desulfobacteria	1773.37	2287.07	2166.38	2142.77	1614.75	796.232	1149.68	692.85	770.813	552.457
F0.449	0.638562	Nitrospirota	Thermodesulfovibrionia	736.638	756.902	970.873	1302.24	1741.92	97.5729	123.557	184.449	254.668	731.245
F0.575	0.62627	Gemmatimonadota	Gemmatimonadetes	1783.5	1862.63	1830.25	1598.87	1457.64	2047.92	3347.4	4862.61	3779.48	1880.69
F0.396	0.620355	Planctomycetota	UBA8742	2094.09	1594.97	1183.64	1002.81	1006.08	3086.15	3930.21	1191.87	1072.02	714.561
F0.471	0.611721	Desulfobacterota	Desulfobacteria	1370.46	1737.56	1356.47	1153.25	987.519	562.14	755.366	412.195	523.318	364.268
Transcriptomic hubs	Hub score	Phylum	Class	Genomic-TPM-Layer02	Genomic-TPM-Layer68	Genomic-TPM-Layer1214	Genomic-TPM-Layer2022	Genomic-TPM-Layer2830	Transcriptomic-TPM-Layer02	Transcriptomic-TPM-Layer68	Transcriptomic-TPM-Layer1214	Transcriptomic-TPM-Layer2022	Transcriptomic-TPM-Layer2830
F0.383	1	Proteobacteria	Alphaproteobacteria	2453.31	2202.38	1870.4	1708.91	1661.07	1735.11	1453.62	1248.89	1439.02	1781.44
F0.640	0.993171	Acidobacteriota	Mor1	2433.02	2293.04	1860.93	1516.91	1222.81	2317.66	2626.92	1992.82	1598.53	1341.03
F0.354	0.981061	Zixibacteria	MSB-5A5	613.794	530.38	694.225	929.851	1351.59	63.879	90.7502	111.651	228.236	217.655
F0.275	0.973743	Bacteroidota	SZUA-365	1594.91	1440.14	1233.23	882.379	750.668	1262.48	1099.33	1341.94	819.709	389.192
F0.615	0.971253	Zixibacteria	MSB-5A5	986.13	909.972	1120.95	1696	3306.01	367.124	464.277	512.971	796.871	1365.64
F0.543	0.964665	Zixibacteria	MSB-5A5	772.147	678.59	983.822	708.275	585.106	141.027	187.553	258.556	250.094	115.924
F0.353	0.960149	Desulfobacterota	Desulfobacteria	2020.82	2454.51	2009.17	2016.65	2064.09	348.853	439.015	292.133	642.497	1076.02
F0.584	0.952618	Bacteroidota	Bacteroidia	718.162	944.429	611.356	488.154	416.467	51.4056	41.0128	32.5063	89.717	54.3063
F0.489	0.950214	Zixibacteria	MSB-5A5	791.007	666.915	825.114	779.117	705.107	118.952	109.196	126.551	163.617	196.632
F0.404	0.940534	Krumholzibacteriota	Krumholzibacteria	816.038	759.684	859.918	890.724	763.083	179.717	202.014	183.604	209.169	519.508
F0.039	0.915435	Proteobacteria	Gammaproteobacteria	1473.56	1225.39	1136.91	1033.28	914.704	3181.69	3052.39	2968.5	2709.89	698.874
F0.642	0.887831	Proteobacteria	Gammaproteobacteria	2795.29	3124.72	2531.63	2509.26	2034.06	1743.26	1118.12	1470.45	2355.54	2074.82
F0.566	0.881069	Margulisbacteria	WOR-1	467.608	349.126	534.761	696.069	736.934	12.9707	14.5665	9.39179	21.4924	157.059
F0.056	0.864735	Calditrichota	Calditrichia	759.497	625.73	813.747	552.138	576.577	487.295	886.374	2207.22	1808.74	54.5103
F0.431	0.844593	Micrarchaeota	Micrarchaeia	546.944	474.392	516.603	805.891	535.562	4.71961	6.37733	8.46905	10.1392	110.64
F0.332	0.797016	Proteobacteria	Gammaproteobacteria	3933.33	4190.72	4025.99	2943.49	2163.76	5532.75	4815.53	3744.14	3721.62	1709.63
F0.013	0.794019	Gemmatimonadota	Gemmatimonadetes	1233.71	1297.57	1012.59	933.955	857.905	1086.56	1084.51	787.583	674.547	1019.08
F0.197	0.789539	Bacteroidota	Bacteroidia	899.572	907.567	1023.5	582.342	486.686	951.732	1759.48	1867.86	936.401	47.7137
F0.066	0.767682	Proteobacteria	Alphaproteobacteria	2000.1	1743.52	1474.26	1223.57	1086.55	1088.52	605.794	676.568	965.357	1004.75
F0.222	0.757026	Bacteroidota	Ignavibacteria	1343.41	1366.12	1534.14	1408.27	1305.61	93.7869	101.102	87.1564	103.44	166.218
F0.397	0.749295	Patescibacteria	Paceibacteria	800.562	532.946	447.519	346.603	322.868	366.68	231.376	256.617	217.518	34.483
F0.579	0.748245	Bacteroidota	Bacteroidia	935.354	913.308	839.481	502.258	412.328	2993.49	7504.33	5831.69	1656.46	44.2694
F0.465	0.747785	Patescibacteria	Microgenomatia	575.999	532.797	574.566	641.229	886.296	35.8579	53.9945	49.4702	66.0255	865.738
F0.646	0.745939	Desulfobacterota	Desulfobacteria	2600.78	3499	3346.04	3173.79	2908.26	941.182	901.9	730.502	1093.44	5149.26
F0.574	0.7188	Asgardarchaeota	Thorarchaeia	565.928	546.006	504.832	635.457	998.004	71.5229	86.16	66.5599	188.099	314.936
F0.480	0.716803	Myxococcota	Polyangia	5471.83	2913.78	2242.16	1669.4	1323.12	9926.93	5785.21	3635.4	4979	1519.29
F0.469	0.701392	SZUA-182	NA	818.657	633.372	954.185	3744.13	8160.69	400.218	411.226	630.108	3597.35	4048.31
