# Supplementary material for: Microbial active functional modules derived from network analysis and metabolic interactions decipher the complex microbiome assembly in mangrove sediments
Source: Microbiome. 2022 Dec 13;10:224. doi: 10.1186/s40168-022-01421-w (PMC9746113; doi:10.1186/s40168-022-01421-w)
Supplement: Supplementary file 15 — Additional file 14: Table S13. The MIP was assessed for the mAFMs and their sub-mAFMs, successively leaving out zero to two species therein. [file 40168_2022_1421_MOESM14_ESM.xlsx]

## Sheet: mAFM1
Original mAFM		Leave 1 species out		Leave 2 species out
Number of MAGs	MIP	Number of MAGs	MIP	Number of MAGs	MIP
50	9	49	9	48	11
		49	9	48	10
		49	9	48	10
		49	9	48	10
		49	9	48	10
		49	9	48	10
		49	9	48	10
		49	9	48	10
		49	9	48	9
		49	9	48	9
		49	9	48	9
		49	9	48	9
		49	9	48	9
		49	9	48	9
		49	9	48	9
		49	9	48	9
		49	9	48	9
		49	9	48	9
		49	9	48	9
		49	9	48	9
		49	9	48	9
		49	9	48	9
		49	9	48	9
		49	9	48	9
		49	9	48	9
		49	9	48	9
		49	9	48	9
		49	8	48	9
		49	8	48	9
		49	8	48	9
		49	8	48	9
		49	8	48	9
		49	8	48	9
		49	8	48	9
		49	8	48	9
		49	8	48	9
		49	8	48	9
		49	8	48	9
		49	8	48	9
		49	8	48	9
		49	8	48	9
		49	8	48	9
		49	8	48	9
		49	8	48	9
		49	8	48	9
		49	8	48	9
		49	8	48	9
		49	8	48	9
		49	7	48	9
				48	9
				48	9
				48	9
				48	9
				48	9
				48	9
				48	9
				48	9
				48	9
				48	9
				48	9
				48	9
				48	9
				48	9
				48	9
				48	9
				48	9
				48	9
				48	9
				48	9
				48	9
				48	9
				48	9
				48	9
				48	9
				48	9
				48	9
				48	9
				48	9
				48	9
				48	9
				48	9
				48	9
				48	9
				48	9
				48	9
				48	9
				48	9
				48	9
				48	9
				48	9
				48	9
				48	9
				48	9
				48	9
				48	9
				48	9
				48	9
				48	9
				48	9
				48	9
				48	9
				48	9
				48	9
				48	9
				48	9
				48	9
				48	9
				48	9
				48	9
				48	9
				48	9
				48	9
				48	9
				48	9
				48	9
				48	9
				48	9
				48	9
				48	9
				48	9
				48	9
				48	9
				48	9
				48	9
				48	9
				48	9
				48	9
				48	9
				48	9
				48	9
				48	9
				48	9
				48	9
				48	9
				48	9
				48	9
				48	9
				48	9
				48	9
				48	9
				48	9
				48	9
				48	9
				48	9
				48	9
				48	9
				48	9
				48	9
				48	9
				48	9
				48	9
				48	9
				48	9
				48	9
				48	9
				48	9
				48	9
				48	9
				48	9
				48	9
				48	9
				48	9
				48	9
				48	9
				48	9
				48	9
				48	9
				48	9
				48	9
				48	9
				48	9
				48	9
				48	9
				48	9
				48	9
				48	9
				48	9
				48	9
				48	9
				48	9
				48	9
				48	9
				48	9
				48	9
				48	9
				48	9
				48	9
				48	9
				48	9
				48	9
				48	9
				48	9
				48	9
				48	9
				48	9
				48	9
				48	9
				48	9
				48	9
				48	9
				48	9
				48	9
				48	9
				48	9
				48	9
				48	9
				48	9
				48	9
				48	9
				48	9
				48	9
				48	9
				48	9
				48	9
				48	9
				48	9
				48	9
				48	9
				48	9
				48	9
				48	9
				48	9
				48	9
				48	9
				48	9
				48	9
				48	9
				48	9
				48	9
				48	9
				48	9
				48	9
				48	9
				48	9
				48	9
				48	9
				48	9
				48	9
				48	9
				48	9
				48	9
				48	9
				48	9
				48	9
				48	9
				48	9
				48	9
				48	9
				48	9
				48	9
				48	9
				48	9
				48	9
				48	9
				48	9
				48	9
				48	9
				48	9
				48	9
				48	9
				48	9
				48	9
				48	9
				48	9
				48	9
				48	9
				48	9
				48	9
				48	9
				48	9
				48	9
				48	9
				48	9
				48	9
				48	9
				48	9
				48	9
				48	9
				48	9
				48	9
				48	9
				48	9
				48	9
				48	9
				48	9
				48	9
				48	9
				48	9
				48	9
				48	9
				48	9
				48	9
				48	9
				48	9
				48	9
				48	9
				48	9
				48	9
				48	9
				48	9
				48	9
				48	9
				48	9
				48	9
				48	9
				48	9
				48	9
				48	9
				48	9
				48	9
				48	9
				48	9
				48	9
				48	9
				48	9
				48	9
				48	9
				48	9
				48	9
				48	9
				48	9
				48	9
				48	9
				48	9
				48	9
				48	9
				48	9
				48	9
				48	9
				48	9
				48	9
				48	9
				48	9
				48	9
				48	9
				48	9
				48	9
				48	9
				48	9
				48	9
				48	9
				48	9
				48	9
				48	9
				48	9
				48	9
				48	9
				48	9
				48	9
				48	9
				48	9
				48	9
				48	9
				48	9
				48	9
				48	9
				48	9
				48	9
				48	9
				48	9
				48	9
				48	9
				48	9
				48	9
				48	9
				48	9
				48	9
				48	9
				48	9
				48	9
				48	9
				48	9
				48	9
				48	9
				48	9
				48	9
				48	9
				48	9
				48	9
				48	9
				48	9
				48	9
				48	9
				48	9
				48	9
				48	9
				48	9
				48	9
				48	9
				48	9
				48	9
				48	9
				48	9
				48	9
				48	9
				48	9
				48	9
				48	9
				48	9
				48	9
				48	9
				48	9
				48	9
				48	9
				48	9
				48	9
				48	9
				48	9
				48	9
				48	9
				48	9
				48	9
				48	9
				48	9
				48	9
				48	9
				48	9
				48	9
				48	9
				48	9
				48	9
				48	9
				48	9
				48	9
				48	9
				48	9
				48	9
				48	9
				48	9
				48	9
				48	9
				48	9
				48	9
				48	9
				48	9
				48	9
				48	9
				48	9
				48	9
				48	9
				48	9
				48	9
				48	9
				48	9
				48	9
				48	9
				48	9
				48	9
				48	9
				48	9
				48	9
				48	9
				48	9
				48	9
				48	9
				48	9
				48	9
				48	9
				48	9
				48	9
				48	9
				48	9
				48	9
				48	9
				48	9
				48	9
				48	9
				48	9
				48	9
				48	9
				48	9
				48	9
				48	9
				48	9
				48	9
				48	9
				48	9
				48	9
				48	9
				48	9
				48	9
				48	9
				48	9
				48	9
				48	9
				48	9
				48	9
				48	9
				48	9
				48	9
				48	9
				48	9
				48	9
				48	9
				48	9
				48	9
				48	9
				48	9
				48	9
				48	9
				48	9
				48	9
				48	9
				48	9
				48	9
				48	9
				48	9
				48	9
				48	9
				48	9
				48	9
				48	9
				48	9
				48	9
				48	9
				48	9
				48	9
				48	9
				48	9
				48	9
				48	9
				48	9
				48	9
				48	9
				48	9
				48	9
				48	9
				48	9
				48	9
				48	9
				48	9
				48	9
				48	9
				48	9
				48	9
				48	9
				48	9
				48	9
				48	9
				48	9
				48	9
				48	9
				48	9
				48	9
				48	9
				48	9
				48	9
				48	9
				48	9
				48	9
				48	9
				48	9
				48	9
				48	9
				48	9
				48	9
				48	9
				48	9
				48	9
				48	9
				48	9
				48	9
				48	9
				48	9
				48	9
				48	9
				48	9
				48	9
				48	9
				48	9
				48	9
				48	9
				48	9
				48	9
				48	9
				48	9
				48	9
				48	9
				48	9
				48	9
				48	9
				48	9
				48	9
				48	9
				48	9
				48	9
				48	9
				48	9
				48	9
				48	9
				48	9
				48	9
				48	9
				48	9
				48	9
				48	9
				48	9
				48	9
				48	9
				48	9
				48	9
				48	9
				48	9
				48	9
				48	9
				48	9
				48	9
				48	9
				48	9
				48	8
				48	8
				48	8
				48	8
				48	8
				48	8
				48	8
				48	8
				48	8
				48	8
				48	8
				48	8
				48	8
				48	8
				48	8
				48	8
				48	8
				48	8
				48	8
				48	8
				48	8
				48	8
				48	8
				48	8
				48	8
				48	8
				48	8
				48	8
				48	8
				48	8
				48	8
				48	8
				48	8
				48	8
				48	8
				48	8
				48	8
				48	8
				48	8
				48	8
				48	8
				48	8
				48	8
				48	8
				48	8
				48	8
				48	8
				48	8
				48	8
				48	8
				48	8
				48	8
				48	8
				48	8
				48	8
				48	8
				48	8
				48	8
				48	8
				48	8
				48	8
				48	8
				48	8
				48	8
				48	8
				48	8
				48	8
				48	8
				48	8
				48	8
				48	8
				48	8
				48	8
				48	8
				48	8
				48	8
				48	8
				48	8
				48	8
				48	8
				48	8
				48	8
				48	8
				48	8
				48	8
				48	8
				48	8
				48	8
				48	8
				48	8
				48	8
				48	8
				48	8
				48	8
				48	8
				48	8
				48	8
				48	8
				48	8
				48	8
				48	8
				48	8
				48	8
				48	8
				48	8
				48	8
				48	8
				48	8
				48	8
				48	8
				48	8
				48	8
				48	8
				48	8
				48	8
				48	8
				48	8
				48	8
				48	8
				48	8
				48	8
				48	8
				48	8
				48	8
				48	8
				48	8
				48	8
				48	8
				48	8
				48	8
				48	8
				48	8
				48	8
				48	8
				48	8
				48	8
				48	8
				48	8
				48	8
				48	8
				48	8
				48	8
				48	8
				48	8
				48	8
				48	8
				48	8
				48	8
				48	8
				48	8
				48	8
				48	8
				48	8
				48	8
				48	8
				48	8
				48	8
				48	8
				48	8
				48	8
				48	8
				48	8
				48	8
				48	8
				48	8
				48	8
				48	8
				48	8
				48	8
				48	8
				48	8
				48	8
				48	8
				48	8
				48	8
				48	8
				48	8
				48	8
				48	8
				48	8
				48	8
				48	8
				48	8
				48	8
				48	8
				48	8
				48	8
				48	8
				48	8
				48	8
				48	8
				48	8
				48	8
				48	8
				48	8
				48	8
				48	8
				48	8
				48	8
				48	8
				48	8
				48	8
				48	8
				48	8
				48	8
				48	8
				48	8
				48	8
				48	8
				48	8
				48	8
				48	8
				48	8
				48	8
				48	8
				48	8
				48	8
				48	8
				48	8
				48	8
				48	8
				48	8
				48	8
				48	8
				48	8
				48	8
				48	8
				48	8
				48	8
				48	8
				48	8
				48	8
				48	8
				48	8
				48	8
				48	8
				48	8
				48	8
				48	8
				48	8
				48	8
				48	8
				48	8
				48	8
				48	8
				48	8
				48	8
				48	8
				48	8
				48	8
				48	8
				48	8
				48	8
				48	8
				48	8
				48	8
				48	8
				48	8
				48	8
				48	8
				48	8
				48	8
				48	8
				48	8
				48	8
				48	8
				48	8
				48	8
				48	8
				48	8
				48	8
				48	8
				48	8
				48	8
				48	8
				48	8
				48	8
				48	8
				48	8
				48	8
				48	8
				48	8
				48	8
				48	8
				48	8
				48	8
				48	8
				48	8
				48	8
				48	8
				48	8
				48	8
				48	8
				48	8
				48	8
				48	8
				48	8
				48	8
				48	8
				48	8
				48	8
				48	8
				48	8
				48	8
				48	8
				48	8
				48	8
				48	8
				48	8
				48	8
				48	8
				48	8
				48	8
				48	8
				48	8
				48	8
				48	8
				48	8
				48	8
				48	8
				48	8
				48	8
				48	8
				48	8
				48	8
				48	8
				48	8
				48	8
				48	8
				48	8
				48	8
				48	8
				48	8
				48	8
				48	8
				48	8
				48	8
				48	8
				48	8
				48	8
				48	8
				48	8
				48	8
				48	8
				48	8
				48	8
				48	8
				48	8
				48	8
				48	8
				48	8
				48	8
				48	8
				48	8
				48	8
				48	8
				48	8
				48	8
				48	8
				48	8
				48	8
				48	8
				48	8
				48	8
				48	8
				48	8
				48	8
				48	8
				48	8
				48	8
				48	8
				48	8
				48	8
				48	8
				48	8
				48	8
				48	8
				48	8
				48	8
				48	8
				48	8
				48	8
				48	8
				48	8
				48	8
				48	8
				48	8
				48	8
				48	8
				48	8
				48	8
				48	8
				48	8
				48	8
				48	8
				48	8
				48	8
				48	8
				48	8
				48	8
				48	8
				48	8
				48	8
				48	8
				48	8
				48	8
				48	8
				48	8
				48	8
				48	8
				48	8
				48	8
				48	8
				48	8
				48	8
				48	8
				48	8
				48	8
				48	8
				48	8
				48	8
				48	8
				48	8
				48	8
				48	8
				48	8
				48	8
				48	8
				48	8
				48	8
				48	8
				48	8
				48	8
				48	8
				48	8
				48	8
				48	8
				48	8
				48	8
				48	8
				48	8
				48	8
				48	8
				48	8
				48	8
				48	8
				48	8
				48	8
				48	8
				48	8
				48	8
				48	8
				48	8
				48	8
				48	8
				48	8
				48	8
				48	8
				48	8
				48	8
				48	8
				48	8
				48	8
				48	8
				48	8
				48	8
				48	8
				48	8
				48	8
				48	8
				48	8
				48	8
				48	8
				48	8
				48	8
				48	8
				48	8
				48	8
				48	8
				48	8
				48	8
				48	8
				48	8
				48	8
				48	8
				48	8
				48	8
				48	8
				48	8
				48	8
				48	8
				48	8
				48	8
				48	8
				48	8
				48	8
				48	8
				48	8
				48	8
				48	8
				48	8
				48	8
				48	8
				48	8
				48	8
				48	8
				48	8
				48	8
				48	8
				48	8
				48	8
				48	8
				48	8
				48	8
				48	8
				48	8
				48	8
				48	8
				48	8
				48	8
				48	8
				48	8
				48	8
				48	8
				48	8
				48	8
				48	8
				48	8
				48	8
				48	8
				48	8
				48	8
				48	8
				48	8
				48	8
				48	8
				48	8
				48	8
				48	8
				48	8
				48	8
				48	8
				48	8
				48	8
				48	8
				48	8
				48	8
				48	8
				48	8
				48	8
				48	8
				48	8
				48	8
				48	8
				48	8
				48	7
				48	7
				48	7
				48	7
				48	7
				48	7
				48	7
				48	7
				48	7
				48	7
				48	7
				48	7

## Sheet: mAFM2
Original mAFM		Leave 1 species out		Leave 2 species out
Number of MAGs	MIP	Number of MAGs	MIP	Number of MAGs	MIP
28	8	27	10	26	12
		27	9	26	11
		27	8	26	11
		27	8	26	11
		27	8	26	11
		27	8	26	11
		27	8	26	11
		27	8	26	11
		27	8	26	11
		27	8	26	10
		27	8	26	10
		27	7	26	10
		27	7	26	10
		27	7	26	10
		27	7	26	10
		27	7	26	10
		27	7	26	10
		27	7	26	10
		27	7	26	10
		27	7	26	10
		27	7	26	10
		27	7	26	10
		27	7	26	10
		27	7	26	10
		27	7	26	10
		27	7	26	9
		27	6	26	9
				26	9
				26	9
				26	9
				26	9
				26	9
				26	9
				26	9
				26	9
				26	9
				26	9
				26	9
				26	9
				26	9
				26	9
				26	9
				26	9
				26	9
				26	9
				26	9
				26	9
				26	9
				26	9
				26	9
				26	9
				26	9
				26	9
				26	9
				26	9
				26	9
				26	9
				26	9
				26	9
				26	9
				26	9
				26	9
				26	9
				26	9
				26	9
				26	9
				26	9
				26	9
				26	9
				26	9
				26	9
				26	9
				26	9
				26	8
				26	8
				26	8
				26	8
				26	8
				26	8
				26	8
				26	8
				26	8
				26	8
				26	8
				26	8
				26	8
				26	8
				26	8
				26	8
				26	8
				26	8
				26	8
				26	8
				26	8
				26	8
				26	8
				26	8
				26	8
				26	8
				26	8
				26	8
				26	8
				26	8
				26	8
				26	8
				26	8
				26	8
				26	8
				26	8
				26	8
				26	8
				26	8
				26	8
				26	8
				26	8
				26	8
				26	8
				26	8
				26	8
				26	8
				26	8
				26	8
				26	8
				26	8
				26	8
				26	8
				26	8
				26	8
				26	8
				26	8
				26	8
				26	8
				26	8
				26	8
				26	8
				26	8
				26	8
				26	8
				26	8
				26	8
				26	8
				26	8
				26	8
				26	8
				26	8
				26	8
				26	8
				26	8
				26	8
				26	8
				26	8
				26	8
				26	8
				26	7
				26	7
				26	7
				26	7
				26	7
				26	7
				26	7
				26	7
				26	7
				26	7
				26	7
				26	7
				26	7
				26	7
				26	7
				26	7
				26	7
				26	7
				26	7
				26	7
				26	7
				26	7
				26	7
				26	7
				26	7
				26	7
				26	7
				26	7
				26	7
				26	7
				26	7
				26	7
				26	7
				26	7
				26	7
				26	7
				26	7
				26	7
				26	7
				26	7
				26	7
				26	7
				26	7
				26	7
				26	7
				26	7
				26	7
				26	7
				26	7
				26	7
				26	7
				26	7
				26	7
				26	7
				26	7
				26	7
				26	7
				26	7
				26	7
				26	7
				26	7
				26	7
				26	7
				26	7
				26	7
				26	7
				26	7
				26	7
				26	7
				26	7
				26	7
				26	7
				26	7
				26	7
				26	7
				26	7
				26	7
				26	7
				26	7
				26	7
				26	7
				26	7
				26	7
				26	7
				26	7
				26	7
				26	7
				26	7
				26	7
				26	7
				26	7
				26	7
				26	7
				26	7
				26	7
				26	7
				26	7
				26	7
				26	7
				26	7
				26	7
				26	7
				26	7
				26	7
				26	7
				26	7
				26	7
				26	7
				26	7
				26	7
				26	7
				26	7
				26	7
				26	7
				26	7
				26	7
				26	7
				26	7
				26	7
				26	7
				26	7
				26	7
				26	7
				26	7
				26	7
				26	7
				26	7
				26	7
				26	7
				26	7
				26	7
				26	7
				26	7
				26	7
				26	7
				26	7
				26	7
				26	7
				26	7
				26	7
				26	7
				26	7
				26	7
				26	7
				26	7
				26	7
				26	7
				26	7
				26	7
				26	7
				26	7
				26	7
				26	7
				26	7
				26	7
				26	7
				26	7
				26	7
				26	7
				26	7
				26	7
				26	7
				26	7
				26	7
				26	7
				26	7
				26	7
				26	7
				26	7
				26	7
				26	7
				26	7
				26	7
				26	7
				26	7
				26	7
				26	7
				26	7
				26	7
				26	7
				26	7
				26	6
				26	6
				26	6
				26	6
				26	6
				26	6
				26	6
				26	6
				26	6
				26	6
				26	6
				26	6
				26	6
				26	6
				26	6
				26	6
				26	6

## Sheet: mAFM3
Original mAFM		Leave 1 species out		Leave 2 species out
Number of MAGs	MIP	Number of MAGs	MIP	Number of MAGs	MIP
20	7	19	8	18	11
		19	8	18	10
		19	8	18	10
		19	8	18	10
		19	8	18	9
		19	8	18	8
		19	8	18	8
		19	8	18	8
		19	8	18	8
		19	8	18	8
		19	8	18	8
		19	8	18	8
		19	7	18	8
		19	7	18	8
		19	7	18	8
		19	7	18	8
		19	7	18	8
		19	6	18	8
		19	6	18	8
				18	8
				18	8
				18	8
				18	8
				18	8
				18	8
				18	8
				18	8
				18	8
				18	8
				18	8
				18	8
				18	8
				18	8
				18	8
				18	8
				18	8
				18	8
				18	8
				18	8
				18	8
				18	8
				18	8
				18	8
				18	8
				18	8
				18	8
				18	8
				18	8
				18	8
				18	8
				18	8
				18	8
				18	8
				18	8
				18	8
				18	8
				18	8
				18	8
				18	8
				18	8
				18	8
				18	8
				18	8
				18	8
				18	8
				18	8
				18	8
				18	8
				18	8
				18	8
				18	8
				18	8
				18	8
				18	8
				18	8
				18	8
				18	8
				18	8
				18	8
				18	8
				18	8
				18	8
				18	8
				18	8
				18	8
				18	8
				18	8
				18	8
				18	8
				18	8
				18	8
				18	8
				18	8
				18	8
				18	8
				18	8
				18	8
				18	7
				18	7
				18	7
				18	7
				18	7
				18	7
				18	7
				18	7
				18	7
				18	7
				18	7
				18	7
				18	7
				18	7
				18	7
				18	7
				18	7
				18	7
				18	7
				18	7
				18	7
				18	7
				18	7
				18	7
				18	7
				18	7
				18	7
				18	7
				18	7
				18	7
				18	7
				18	7
				18	7
				18	7
				18	7
				18	7
				18	7
				18	7
				18	7
				18	7
				18	7
				18	7
				18	7
				18	7
				18	7
				18	7
				18	7
				18	6
				18	6
				18	6
				18	6
				18	6
				18	6
				18	6
				18	6
				18	6
				18	6
				18	6
				18	6
				18	6
				18	6
				18	6
				18	6
				18	6
				18	6
				18	6
				18	6
				18	6
				18	6
				18	6
				18	6
				18	6
				18	6
				18	5

## Sheet: mAFM4
Original mAFM		Leave 1 species out		Leave 2 species out
Number of MAGs	MIP	Number of MAGs	MIP	Number of MAGs	MIP
10	6	9	6	8	8
		9	6	8	7
		9	6	8	7
		9	6	8	7
		9	6	8	6
		9	6	8	6
		9	6	8	6
		9	6	8	6
		9	5	8	6
				8	6
				8	6
				8	6
				8	6
				8	6
				8	6
				8	6
				8	6
				8	6
				8	6
				8	6
				8	6
				8	6
				8	6
				8	6
				8	6
				8	6
				8	6
				8	6
				8	5
				8	5
				8	5
				8	5
				8	5
				8	5
				8	5
				8	5

## Sheet: mAFM5
Original mAFM		Leave 1 species out		Leave 2 species out
Number of MAGs	MIP	Number of MAGs	MIP	Number of MAGs	MIP
15	6	14	7	13	7
		14	7	13	7
		14	7	13	7
		14	7	13	7
		14	7	13	7
		14	7	13	7
		14	6	13	7
		14	6	13	7
		14	6	13	7
		14	6	13	7
		14	6	13	7
		14	6	13	7
		14	6	13	7
		14	6	13	7
				13	7
				13	7
				13	7
				13	7
				13	7
				13	7
				13	7
				13	7
				13	7
				13	7
				13	7
				13	7
				13	7
				13	7
				13	7
				13	7
				13	7
				13	7
				13	7
				13	7
				13	7
				13	7
				13	7
				13	7
				13	7
				13	7
				13	7
				13	7
				13	7
				13	7
				13	7
				13	6
				13	6
				13	6
				13	6
				13	6
				13	6
				13	6
				13	6
				13	6
				13	6
				13	6
				13	6
				13	6
				13	6
				13	6
				13	6
				13	6
				13	6
				13	6
				13	6
				13	6
				13	6
				13	6
				13	6
				13	6
				13	6
				13	6
				13	6
				13	6
				13	6
				13	6
				13	6
				13	6
				13	6
				13	6
				13	6
				13	6
				13	6
				13	6
				13	6
				13	6
				13	6
				13	5
				13	5
				13	5
				13	5
